# Supplementary material for: Concurrent Evolution of Antiaging Gene Duplications and Cellular Phenotypes in Long-Lived Turtles
Source: Genome Biol Evol. 2021 Nov 18;13(12):evab244. doi: 10.1093/gbe/evab244 (PMC8688777; doi:10.1093/gbe/evab244)
Supplement: evab244_Supplementary_Data [file evab244_supplementary_data.zip]

Archive with 243 entries (215 files):
- Source data files and figure supplements/
- Source data files and figure supplements/Figure  4 ΓÇô source data  1. RealTime-Glo datafiles/
- Source data files and figure supplements/Figure  4 ΓÇô source data  1. RealTime-Glo datafiles/tort_etoBox24_RTG.csv
- __MACOSX/
- __MACOSX/Source data files and figure supplements/
- __MACOSX/Source data files and figure supplements/Figure  4 ΓÇô source data  1. RealTime-Glo datafiles/
- __MACOSX/Source data files and figure supplements/Figure  4 ΓÇô source data  1. RealTime-Glo datafiles/._tort_etoBox24_RTG.csv
- Source data files and figure supplements/Figure  4 ΓÇô source data  1. RealTime-Glo datafiles/tort_tunBox24_RTG.csv
- __MACOSX/Source data files and figure supplements/Figure  4 ΓÇô source data  1. RealTime-Glo datafiles/._tort_tunBox24_RTG.csv
- Source data files and figure supplements/Figure  4 ΓÇô source data  1. RealTime-Glo datafiles/tort_pqtBox24_RTG.csv
- __MACOSX/Source data files and figure supplements/Figure  4 ΓÇô source data  1. RealTime-Glo datafiles/._tort_pqtBox24_RTG.csv
- Source data files and figure supplements/Figure 4 ΓÇô Figure Supplement 1. Tunicamycin Timecourse.jpg
- __MACOSX/Source data files and figure supplements/._Figure 4 ΓÇô Figure Supplement 1. Tunicamycin Timecourse.jpg
- Source data files and figure supplements/.DS_Store
- __MACOSX/Source data files and figure supplements/._.DS_Store
- Source data files and figure supplements/Figure  3 ΓÇô source data  1. Ancestral reconstruction of copy number changes/
- Source data files and figure supplements/Figure  3 ΓÇô source data  1. Ancestral reconstruction of copy number changes/.DS_Store
- __MACOSX/Source data files and figure supplements/Figure  3 ΓÇô source data  1. Ancestral reconstruction of copy number changes/
- __MACOSX/Source data files and figure supplements/Figure  3 ΓÇô source data  1. Ancestral reconstruction of copy number changes/._.DS_Store
- Source data files and figure supplements/Figure  3 ΓÇô source data  1. Ancestral reconstruction of copy number changes/IQTREE/
- Source data files and figure supplements/Figure  3 ΓÇô source data  1. Ancestral reconstruction of copy number changes/IQTREE/.DS_Store
- __MACOSX/Source data files and figure supplements/Figure  3 ΓÇô source data  1. Ancestral reconstruction of copy number changes/IQTREE/
- __MACOSX/Source data files and figure supplements/Figure  3 ΓÇô source data  1. Ancestral reconstruction of copy number changes/IQTREE/._.DS_Store
- Source data files and figure supplements/Figure  3 ΓÇô source data  1. Ancestral reconstruction of copy number changes/IQTREE/matrix.phy.log
- Source data files and figure supplements/Figure  3 ΓÇô source data  1. Ancestral reconstruction of copy number changes/IQTREE/Matrix.phy
- __MACOSX/Source data files and figure supplements/Figure  3 ΓÇô source data  1. Ancestral reconstruction of copy number changes/IQTREE/._Matrix.phy
- Source data files and figure supplements/Figure  3 ΓÇô source data  1. Ancestral reconstruction of copy number changes/IQTREE/matrix.phy.state
- __MACOSX/Source data files and figure supplements/Figure  3 ΓÇô source data  1. Ancestral reconstruction of copy number changes/IQTREE/._matrix.phy.state
- Source data files and figure supplements/Figure  3 ΓÇô source data  1. Ancestral reconstruction of copy number changes/IQTREE/iqtree2
- __MACOSX/Source data files and figure supplements/Figure  3 ΓÇô source data  1. Ancestral reconstruction of copy number changes/IQTREE/._iqtree2
- Source data files and figure supplements/Figure  3 ΓÇô source data  1. Ancestral reconstruction of copy number changes/IQTREE/matrix.phy.treefile.tree
- __MACOSX/Source data files and figure supplements/Figure  3 ΓÇô source data  1. Ancestral reconstruction of copy number changes/IQTREE/._matrix.phy.treefile.tree
- Source data files and figure supplements/Figure  3 ΓÇô source data  1. Ancestral reconstruction of copy number changes/IQTREE/matrix.phy.iqtree
- Source data files and figure supplements/Figure  3 ΓÇô source data  1. Ancestral reconstruction of copy number changes/IQTREE/ASR/
- Source data files and figure supplements/Figure  3 ΓÇô source data  1. Ancestral reconstruction of copy number changes/IQTREE/ASR/.DS_Store
- __MACOSX/Source data files and figure supplements/Figure  3 ΓÇô source data  1. Ancestral reconstruction of copy number changes/IQTREE/ASR/
- __MACOSX/Source data files and figure supplements/Figure  3 ΓÇô source data  1. Ancestral reconstruction of copy number changes/IQTREE/ASR/._.DS_Store
- Source data files and figure supplements/Figure  3 ΓÇô source data  1. Ancestral reconstruction of copy number changes/IQTREE/ASR/brlens tree/
- Source data files and figure supplements/Figure  3 ΓÇô source data  1. Ancestral reconstruction of copy number changes/IQTREE/ASR/brlens tree/.DS_Store
- __MACOSX/Source data files and figure supplements/Figure  3 ΓÇô source data  1. Ancestral reconstruction of copy number changes/IQTREE/ASR/brlens tree/
- __MACOSX/Source data files and figure supplements/Figure  3 ΓÇô source data  1. Ancestral reconstruction of copy number changes/IQTREE/ASR/brlens tree/._.DS_Store
- Source data files and figure supplements/Figure  3 ΓÇô source data  1. Ancestral reconstruction of copy number changes/IQTREE/ASR/brlens tree/matrix.phy.log
- Source data files and figure supplements/Figure  3 ΓÇô source data  1. Ancestral reconstruction of copy number changes/IQTREE/ASR/brlens tree/matrix.phy.model.gz
- Source data files and figure supplements/Figure  3 ΓÇô source data  1. Ancestral reconstruction of copy number changes/IQTREE/ASR/brlens tree/Matrix.phy
- __MACOSX/Source data files and figure supplements/Figure  3 ΓÇô source data  1. Ancestral reconstruction of copy number changes/IQTREE/ASR/brlens tree/._Matrix.phy
- Source data files and figure supplements/Figure  3 ΓÇô source data  1. Ancestral reconstruction of copy number changes/IQTREE/ASR/brlens tree/matrix.phy.treefile.tree
- __MACOSX/Source data files and figure supplements/Figure  3 ΓÇô source data  1. Ancestral reconstruction of copy number changes/IQTREE/ASR/brlens tree/._matrix.phy.treefile.tree
- Source data files and figure supplements/Figure  3 ΓÇô source data  1. Ancestral reconstruction of copy number changes/IQTREE/ASR/brlens tree/matrix.phy.iqtree
- __MACOSX/Source data files and figure supplements/Figure  3 ΓÇô source data  1. Ancestral reconstruction of copy number changes/IQTREE/ASR/brlens tree/._matrix.phy.iqtree
- Source data files and figure supplements/Figure  3 ΓÇô source data  1. Ancestral reconstruction of copy number changes/IQTREE/ASR/brlens tree/matrix.phy.ckp.gz
- Source data files and figure supplements/Figure  3 ΓÇô source data  1. Ancestral reconstruction of copy number changes/IQTREE/ASR/ASRs.xlsx
- __MACOSX/Source data files and figure supplements/Figure  3 ΓÇô source data  1. Ancestral reconstruction of copy number changes/IQTREE/ASR/._ASRs.xlsx
- Source data files and figure supplements/Figure  3 ΓÇô source data  1. Ancestral reconstruction of copy number changes/IQTREE/ASR/ASR tree/
- Source data files and figure supplements/Figure  3 ΓÇô source data  1. Ancestral reconstruction of copy number changes/IQTREE/commands.txt
- __MACOSX/Source data files and figure supplements/Figure  3 ΓÇô source data  1. Ancestral reconstruction of copy number changes/IQTREE/._commands.txt
- Source data files and figure supplements/Figure  3 ΓÇô source data  1. Ancestral reconstruction of copy number changes/IQTREE/Constraint.tree
- __MACOSX/Source data files and figure supplements/Figure  3 ΓÇô source data  1. Ancestral reconstruction of copy number changes/IQTREE/._Constraint.tree
- Source data files and figure supplements/Figure  3 ΓÇô source data  1. Ancestral reconstruction of copy number changes/IQTREE/Constraint.tree.pdf
- __MACOSX/Source data files and figure supplements/Figure  3 ΓÇô source data  1. Ancestral reconstruction of copy number changes/IQTREE/._Constraint.tree.pdf
- Source data files and figure supplements/Figure  3 ΓÇô source data  1. Ancestral reconstruction of copy number changes/IQTREE/matrix.phy.ckp.gz
- Source data files and figure supplements/Figure  3 ΓÇô source data  1. Ancestral reconstruction of copy number changes/IQTREE/Branch supports/
- Source data files and figure supplements/Figure  3 ΓÇô source data  1. Ancestral reconstruction of copy number changes/IQTREE/Branch supports/matrix.phy.log
- Source data files and figure supplements/Figure  3 ΓÇô source data  1. Ancestral reconstruction of copy number changes/IQTREE/Branch supports/matrix.phy.parstree
- Source data files and figure supplements/Figure  3 ΓÇô source data  1. Ancestral reconstruction of copy number changes/IQTREE/Branch supports/matrix.phy.model.gz
- Source data files and figure supplements/Figure  3 ΓÇô source data  1. Ancestral reconstruction of copy number changes/IQTREE/Branch supports/matrix.phy.contree
- Source data files and figure supplements/Figure  3 ΓÇô source data  1. Ancestral reconstruction of copy number changes/IQTREE/Branch supports/matrix.phy.treefile.tree
- __MACOSX/Source data files and figure supplements/Figure  3 ΓÇô source data  1. Ancestral reconstruction of copy number changes/IQTREE/Branch supports/
- __MACOSX/Source data files and figure supplements/Figure  3 ΓÇô source data  1. Ancestral reconstruction of copy number changes/IQTREE/Branch supports/._matrix.phy.treefile.tree
- Source data files and figure supplements/Figure  3 ΓÇô source data  1. Ancestral reconstruction of copy number changes/IQTREE/Branch supports/matrix.phy.iqtree
- Source data files and figure supplements/Figure  3 ΓÇô source data  1. Ancestral reconstruction of copy number changes/IQTREE/Branch supports/matrix.phy.bionj
- Source data files and figure supplements/Figure  3 ΓÇô source data  1. Ancestral reconstruction of copy number changes/IQTREE/Branch supports/matrix.phy.splits.nex
- Source data files and figure supplements/Figure  3 ΓÇô source data  1. Ancestral reconstruction of copy number changes/IQTREE/Branch supports/matrix.phy.mldist
- Source data files and figure supplements/Figure  3 ΓÇô source data  1. Ancestral reconstruction of copy number changes/IQTREE/Branch supports/matrix.phy.ckp.gz
- Source data files and figure supplements/Figure  3 ΓÇô source data  1. Ancestral reconstruction of copy number changes/ENSEMBL homology types/
- Source data files and figure supplements/Figure  3 ΓÇô source data  1. Ancestral reconstruction of copy number changes/ENSEMBL homology types/Gopherus evgoodei-rGopEvg1_v1.p.txt
- __MACOSX/Source data files and figure supplements/Figure  3 ΓÇô source data  1. Ancestral reconstruction of copy number changes/ENSEMBL homology types/
- __MACOSX/Source data files and figure supplements/Figure  3 ΓÇô source data  1. Ancestral reconstruction of copy number changes/ENSEMBL homology types/._Gopherus evgoodei-rGopEvg1_v1.p.txt
- Source data files and figure supplements/Figure  3 ΓÇô source data  1. Ancestral reconstruction of copy number changes/ENSEMBL homology types/.DS_Store
- __MACOSX/Source data files and figure supplements/Figure  3 ΓÇô source data  1. Ancestral reconstruction of copy number changes/ENSEMBL homology types/._.DS_Store
- Source data files and figure supplements/Figure  3 ΓÇô source data  1. Ancestral reconstruction of copy number changes/ENSEMBL homology types/Terrapene carolina triunguis-T_m_triunguis-2.0.txt
- __MACOSX/Source data files and figure supplements/Figure  3 ΓÇô source data  1. Ancestral reconstruction of copy number changes/ENSEMBL homology types/._Terrapene carolina triunguis-T_m_triunguis-2.0.txt
- Source data files and figure supplements/Figure  3 ΓÇô source data  1. Ancestral reconstruction of copy number changes/ENSEMBL homology types/Anolis carolinensis-AnoCar2.0.txt
- __MACOSX/Source data files and figure supplements/Figure  3 ΓÇô source data  1. Ancestral reconstruction of copy number changes/ENSEMBL homology types/._Anolis carolinensis-AnoCar2.0.txt
- Source data files and figure supplements/Figure  3 ΓÇô source data  1. Ancestral reconstruction of copy number changes/ENSEMBL homology types/Pelodiscus sinensis-PelSin_1.0.txt
- __MACOSX/Source data files and figure supplements/Figure  3 ΓÇô source data  1. Ancestral reconstruction of copy number changes/ENSEMBL homology types/._Pelodiscus sinensis-PelSin_1.0.txt
- Source data files and figure supplements/Figure  3 ΓÇô source data  1. Ancestral reconstruction of copy number changes/ENSEMBL homology types/Chelonoidis abingdonii-ASM359739v1.txt
- __MACOSX/Source data files and figure supplements/Figure  3 ΓÇô source data  1. Ancestral reconstruction of copy number changes/ENSEMBL homology types/._Chelonoidis abingdonii-ASM359739v1.txt
- Source data files and figure supplements/Figure  3 ΓÇô source data  1. Ancestral reconstruction of copy number changes/ENSEMBL homology types/Chicken genes-GRCg6a.txt
- __MACOSX/Source data files and figure supplements/Figure  3 ΓÇô source data  1. Ancestral reconstruction of copy number changes/ENSEMBL homology types/._Chicken genes-GRCg6a.txt
- Source data files and figure supplements/Figure  3 ΓÇô source data  1. Ancestral reconstruction of copy number changes/ENSEMBL homology types/Eastern brown snake genes-EBS10Xv2-PR.txt
- __MACOSX/Source data files and figure supplements/Figure  3 ΓÇô source data  1. Ancestral reconstruction of copy number changes/ENSEMBL homology types/._Eastern brown snake genes-EBS10Xv2-PR.txt
- Source data files and figure supplements/Figure  3 ΓÇô source data  1. Ancestral reconstruction of copy number changes/ENSEMBL homology types/within_species_paralog/
- Source data files and figure supplements/Figure  3 ΓÇô source data  1. Ancestral reconstruction of copy number changes/ENSEMBL homology types/within_species_paralog/Human.expressed.txt
- __MACOSX/Source data files and figure supplements/Figure  3 ΓÇô source data  1. Ancestral reconstruction of copy number changes/ENSEMBL homology types/within_species_paralog/
- __MACOSX/Source data files and figure supplements/Figure  3 ΓÇô source data  1. Ancestral reconstruction of copy number changes/ENSEMBL homology types/within_species_paralog/._Human.expressed.txt
- Source data files and figure supplements/Figure  3 ΓÇô source data  1. Ancestral reconstruction of copy number changes/ENSEMBL homology types/within_species_paralog/.DS_Store
- __MACOSX/Source data files and figure supplements/Figure  3 ΓÇô source data  1. Ancestral reconstruction of copy number changes/ENSEMBL homology types/within_species_paralog/._.DS_Store
- Source data files and figure supplements/Figure  3 ΓÇô source data  1. Ancestral reconstruction of copy number changes/ENSEMBL homology types/within_species_paralog/Gopherusevgoodei-within_species_paralog.expressed.txt
- __MACOSX/Source data files and figure supplements/Figure  3 ΓÇô source data  1. Ancestral reconstruction of copy number changes/ENSEMBL homology types/within_species_paralog/._Gopherusevgoodei-within_species_paralog.expressed.txt
- Source data files and figure supplements/Figure  3 ΓÇô source data  1. Ancestral reconstruction of copy number changes/ENSEMBL homology types/within_species_paralog/Pelodiscussinensis-within_species_paralog.expressed.txt
- __MACOSX/Source data files and figure supplements/Figure  3 ΓÇô source data  1. Ancestral reconstruction of copy number changes/ENSEMBL homology types/within_species_paralog/._Pelodiscussinensis-within_species_paralog.expressed.txt
- Source data files and figure supplements/Figure  3 ΓÇô source data  1. Ancestral reconstruction of copy number changes/ENSEMBL homology types/within_species_paralog/Gallus.expressed.txt
- __MACOSX/Source data files and figure supplements/Figure  3 ΓÇô source data  1. Ancestral reconstruction of copy number changes/ENSEMBL homology types/within_species_paralog/._Gallus.expressed.txt
- Source data files and figure supplements/Figure  3 ΓÇô source data  1. Ancestral reconstruction of copy number changes/ENSEMBL homology types/within_species_paralog/Gopherusevgoodei-within_species_paralog.annotations.txt
- __MACOSX/Source data files and figure supplements/Figure  3 ΓÇô source data  1. Ancestral reconstruction of copy number changes/ENSEMBL homology types/within_species_paralog/._Gopherusevgoodei-within_species_paralog.annotations.txt
- Source data files and figure supplements/Figure  3 ΓÇô source data  1. Ancestral reconstruction of copy number changes/ENSEMBL homology types/within_species_paralog/Human.annotations.txt
- __MACOSX/Source data files and figure supplements/Figure  3 ΓÇô source data  1. Ancestral reconstruction of copy number changes/ENSEMBL homology types/within_species_paralog/._Human.annotations.txt
- Source data files and figure supplements/Figure  3 ΓÇô source data  1. Ancestral reconstruction of copy number changes/ENSEMBL homology types/within_species_paralog/Snake.expressed.txt
- __MACOSX/Source data files and figure supplements/Figure  3 ΓÇô source data  1. Ancestral reconstruction of copy number changes/ENSEMBL homology types/within_species_paralog/._Snake.expressed.txt
- Source data files and figure supplements/Figure  3 ΓÇô source data  1. Ancestral reconstruction of copy number changes/ENSEMBL homology types/within_species_paralog/Chelonoidisabingdonii-within_species_paralog.annotations.txt
- __MACOSX/Source data files and figure supplements/Figure  3 ΓÇô source data  1. Ancestral reconstruction of copy number changes/ENSEMBL homology types/within_species_paralog/._Chelonoidisabingdonii-within_species_paralog.annotations.txt
- Source data files and figure supplements/Figure  3 ΓÇô source data  1. Ancestral reconstruction of copy number changes/ENSEMBL homology types/within_species_paralog/Terrapenecarolinatriunguis-within_species_paralog.expressed.txt
- __MACOSX/Source data files and figure supplements/Figure  3 ΓÇô source data  1. Ancestral reconstruction of copy number changes/ENSEMBL homology types/within_species_paralog/._Terrapenecarolinatriunguis-within_species_paralog.expressed.txt
- Source data files and figure supplements/Figure  3 ΓÇô source data  1. Ancestral reconstruction of copy number changes/ENSEMBL homology types/within_species_paralog/parsimony.py
- __MACOSX/Source data files and figure supplements/Figure  3 ΓÇô source data  1. Ancestral reconstruction of copy number changes/ENSEMBL homology types/within_species_paralog/._parsimony.py
- Source data files and figure supplements/Figure  3 ΓÇô source data  1. Ancestral reconstruction of copy number changes/ENSEMBL homology types/within_species_paralog/Chrysemyspicta-within_species_paralog.annotations.txt
- __MACOSX/Source data files and figure supplements/Figure  3 ΓÇô source data  1. Ancestral reconstruction of copy number changes/ENSEMBL homology types/within_species_paralog/._Chrysemyspicta-within_species_paralog.annotations.txt
- Source data files and figure supplements/Figure  3 ΓÇô source data  1. Ancestral reconstruction of copy number changes/ENSEMBL homology types/within_species_paralog/Anole.annotations.txt
- __MACOSX/Source data files and figure supplements/Figure  3 ΓÇô source data  1. Ancestral reconstruction of copy number changes/ENSEMBL homology types/within_species_paralog/._Anole.annotations.txt
- Source data files and figure supplements/Figure  3 ΓÇô source data  1. Ancestral reconstruction of copy number changes/ENSEMBL homology types/within_species_paralog/Chelonoidisabingdonii-within_species_paralog.expressed.txt
- __MACOSX/Source data files and figure supplements/Figure  3 ΓÇô source data  1. Ancestral reconstruction of copy number changes/ENSEMBL homology types/within_species_paralog/._Chelonoidisabingdonii-within_species_paralog.expressed.txt
- Source data files and figure supplements/Figure  3 ΓÇô source data  1. Ancestral reconstruction of copy number changes/ENSEMBL homology types/within_species_paralog/Matrix.nex
- __MACOSX/Source data files and figure supplements/Figure  3 ΓÇô source data  1. Ancestral reconstruction of copy number changes/ENSEMBL homology types/within_species_paralog/._Matrix.nex
- Source data files and figure supplements/Figure  3 ΓÇô source data  1. Ancestral reconstruction of copy number changes/ENSEMBL homology types/within_species_paralog/Gallus.annotations.txt
- __MACOSX/Source data files and figure supplements/Figure  3 ΓÇô source data  1. Ancestral reconstruction of copy number changes/ENSEMBL homology types/within_species_paralog/._Gallus.annotations.txt
- Source data files and figure supplements/Figure  3 ΓÇô source data  1. Ancestral reconstruction of copy number changes/ENSEMBL homology types/within_species_paralog/Chrysemyspicta-within_species_paralog.expressed.txt
- __MACOSX/Source data files and figure supplements/Figure  3 ΓÇô source data  1. Ancestral reconstruction of copy number changes/ENSEMBL homology types/within_species_paralog/._Chrysemyspicta-within_species_paralog.expressed.txt
- Source data files and figure supplements/Figure  3 ΓÇô source data  1. Ancestral reconstruction of copy number changes/ENSEMBL homology types/within_species_paralog/Terrapenecarolinatriunguis-within_species_paralog.annotations.txt
- __MACOSX/Source data files and figure supplements/Figure  3 ΓÇô source data  1. Ancestral reconstruction of copy number changes/ENSEMBL homology types/within_species_paralog/._Terrapenecarolinatriunguis-within_species_paralog.annotations.txt
- Source data files and figure supplements/Figure  3 ΓÇô source data  1. Ancestral reconstruction of copy number changes/ENSEMBL homology types/within_species_paralog/Snake.annotations.txt
- __MACOSX/Source data files and figure supplements/Figure  3 ΓÇô source data  1. Ancestral reconstruction of copy number changes/ENSEMBL homology types/within_species_paralog/._Snake.annotations.txt
- Source data files and figure supplements/Figure  3 ΓÇô source data  1. Ancestral reconstruction of copy number changes/ENSEMBL homology types/within_species_paralog/Pelodiscussinensis-within_species_paralog.annotations.txt
- __MACOSX/Source data files and figure supplements/Figure  3 ΓÇô source data  1. Ancestral reconstruction of copy number changes/ENSEMBL homology types/within_species_paralog/._Pelodiscussinensis-within_species_paralog.annotations.txt
- Source data files and figure supplements/Figure  3 ΓÇô source data  1. Ancestral reconstruction of copy number changes/ENSEMBL homology types/within_species_paralog/Anole.expressed.txt
- __MACOSX/Source data files and figure supplements/Figure  3 ΓÇô source data  1. Ancestral reconstruction of copy number changes/ENSEMBL homology types/within_species_paralog/._Anole.expressed.txt
- Source data files and figure supplements/Figure  3 ΓÇô source data  1. Ancestral reconstruction of copy number changes/ENSEMBL homology types/Chrysemys picta-Chrysemys_picta_bellii-3.0.3.txt
- __MACOSX/Source data files and figure supplements/Figure  3 ΓÇô source data  1. Ancestral reconstruction of copy number changes/ENSEMBL homology types/._Chrysemys picta-Chrysemys_picta_bellii-3.0.3.txt
- Source data files and figure supplements/Figure 4 ΓÇô Figure Supplement 3. Paraquat Timecourse.jpg
- __MACOSX/Source data files and figure supplements/._Figure 4 ΓÇô Figure Supplement 3. Paraquat Timecourse.jpg
- Source data files and figure supplements/Figure 4 ΓÇô Figure Supplement 2. Etoposide Timecourse.jpg
- __MACOSX/Source data files and figure supplements/._Figure 4 ΓÇô Figure Supplement 2. Etoposide Timecourse.jpg
- Source data files and figure supplements/Figure  3 ΓÇô source data  2. Gene duplications and pathway enrichments for each lineage.xlsx
- __MACOSX/Source data files and figure supplements/._Figure  3 ΓÇô source data  2. Gene duplications and pathway enrichments for each lineage.xlsx
- Source data files and figure supplements/Figure  2 ΓÇô source data 1. Ancestral reconstructions of testudine body size, lifespan, and intrinsic cancer risk/
- Source data files and figure supplements/Figure  2 ΓÇô source data 1. Ancestral reconstructions of testudine body size, lifespan, and intrinsic cancer risk/.DS_Store
- __MACOSX/Source data files and figure supplements/Figure  2 ΓÇô source data 1. Ancestral reconstructions of testudine body size, lifespan, and intrinsic cancer risk/
- __MACOSX/Source data files and figure supplements/Figure  2 ΓÇô source data 1. Ancestral reconstructions of testudine body size, lifespan, and intrinsic cancer risk/._.DS_Store
- Source data files and figure supplements/Figure  2 ΓÇô source data 1. Ancestral reconstructions of testudine body size, lifespan, and intrinsic cancer risk/stableTraits.tar.bz2
- __MACOSX/Source data files and figure supplements/Figure  2 ΓÇô source data 1. Ancestral reconstructions of testudine body size, lifespan, and intrinsic cancer risk/._stableTraits.tar.bz2
- Source data files and figure supplements/Figure  2 ΓÇô source data 1. Ancestral reconstructions of testudine body size, lifespan, and intrinsic cancer risk/output/
- Source data files and figure supplements/Figure  2 ΓÇô source data 1. Ancestral reconstructions of testudine body size, lifespan, and intrinsic cancer risk/output/.DS_Store
- __MACOSX/Source data files and figure supplements/Figure  2 ΓÇô source data 1. Ancestral reconstructions of testudine body size, lifespan, and intrinsic cancer risk/output/
- __MACOSX/Source data files and figure supplements/Figure  2 ΓÇô source data 1. Ancestral reconstructions of testudine body size, lifespan, and intrinsic cancer risk/output/._.DS_Store
- Source data files and figure supplements/Figure  2 ΓÇô source data 1. Ancestral reconstructions of testudine body size, lifespan, and intrinsic cancer risk/output/stableTraits/
- Source data files and figure supplements/Figure  2 ΓÇô source data 1. Ancestral reconstructions of testudine body size, lifespan, and intrinsic cancer risk/output/stableTraits/Testudines.progress
- __MACOSX/Source data files and figure supplements/Figure  2 ΓÇô source data 1. Ancestral reconstructions of testudine body size, lifespan, and intrinsic cancer risk/output/stableTraits/
- __MACOSX/Source data files and figure supplements/Figure  2 ΓÇô source data 1. Ancestral reconstructions of testudine body size, lifespan, and intrinsic cancer risk/output/stableTraits/._Testudines.progress
- Source data files and figure supplements/Figure  2 ΓÇô source data 1. Ancestral reconstructions of testudine body size, lifespan, and intrinsic cancer risk/output/stableTraits/Chelonia_consensus.prior
- __MACOSX/Source data files and figure supplements/Figure  2 ΓÇô source data 1. Ancestral reconstructions of testudine body size, lifespan, and intrinsic cancer risk/output/stableTraits/._Chelonia_consensus.prior
- Source data files and figure supplements/Figure  2 ΓÇô source data 1. Ancestral reconstructions of testudine body size, lifespan, and intrinsic cancer risk/output/stableTraits/Chelonia_consensus.ancstates
- __MACOSX/Source data files and figure supplements/Figure  2 ΓÇô source data 1. Ancestral reconstructions of testudine body size, lifespan, and intrinsic cancer risk/output/stableTraits/._Chelonia_consensus.ancstates
- Source data files and figure supplements/Figure  2 ΓÇô source data 1. Ancestral reconstructions of testudine body size, lifespan, and intrinsic cancer risk/output/stableTraits/Testudines.tree
- __MACOSX/Source data files and figure supplements/Figure  2 ΓÇô source data 1. Ancestral reconstructions of testudine body size, lifespan, and intrinsic cancer risk/output/stableTraits/._Testudines.tree
- Source data files and figure supplements/Figure  2 ΓÇô source data 1. Ancestral reconstructions of testudine body size, lifespan, and intrinsic cancer risk/output/stableTraits/Chelonia_consensus.progress
- __MACOSX/Source data files and figure supplements/Figure  2 ΓÇô source data 1. Ancestral reconstructions of testudine body size, lifespan, and intrinsic cancer risk/output/stableTraits/._Chelonia_consensus.progress
- Source data files and figure supplements/Figure  2 ΓÇô source data 1. Ancestral reconstructions of testudine body size, lifespan, and intrinsic cancer risk/output/stableTraits/Chelonia_consensus.fixed_taxa
- __MACOSX/Source data files and figure supplements/Figure  2 ΓÇô source data 1. Ancestral reconstructions of testudine body size, lifespan, and intrinsic cancer risk/output/stableTraits/._Chelonia_consensus.fixed_taxa
- Source data files and figure supplements/Figure  2 ΓÇô source data 1. Ancestral reconstructions of testudine body size, lifespan, and intrinsic cancer risk/output/stableTraits/Chelonia_consensus.rates_tree
- __MACOSX/Source data files and figure supplements/Figure  2 ΓÇô source data 1. Ancestral reconstructions of testudine body size, lifespan, and intrinsic cancer risk/output/stableTraits/._Chelonia_consensus.rates_tree
- Source data files and figure supplements/Figure  2 ΓÇô source data 1. Ancestral reconstructions of testudine body size, lifespan, and intrinsic cancer risk/output/stableTraits/Testudines_noGuntheri.progress
- __MACOSX/Source data files and figure supplements/Figure  2 ΓÇô source data 1. Ancestral reconstructions of testudine body size, lifespan, and intrinsic cancer risk/output/stableTraits/._Testudines_noGuntheri.progress
- Source data files and figure supplements/Figure  2 ΓÇô source data 1. Ancestral reconstructions of testudine body size, lifespan, and intrinsic cancer risk/output/stableTraits/Chelonia_consensus_noGuntheri.prior
- __MACOSX/Source data files and figure supplements/Figure  2 ΓÇô source data 1. Ancestral reconstructions of testudine body size, lifespan, and intrinsic cancer risk/output/stableTraits/._Chelonia_consensus_noGuntheri.prior
- Source data files and figure supplements/Figure  2 ΓÇô source data 1. Ancestral reconstructions of testudine body size, lifespan, and intrinsic cancer risk/output/stableTraits/Chelonia_consensus_noGuntheri.progress
- __MACOSX/Source data files and figure supplements/Figure  2 ΓÇô source data 1. Ancestral reconstructions of testudine body size, lifespan, and intrinsic cancer risk/output/stableTraits/._Chelonia_consensus_noGuntheri.progress
- Source data files and figure supplements/Figure  2 ΓÇô source data 1. Ancestral reconstructions of testudine body size, lifespan, and intrinsic cancer risk/output/stableTraits/Testudines_noGuntheri.fixed_taxa
- __MACOSX/Source data files and figure supplements/Figure  2 ΓÇô source data 1. Ancestral reconstructions of testudine body size, lifespan, and intrinsic cancer risk/output/stableTraits/._Testudines_noGuntheri.fixed_taxa
- Source data files and figure supplements/Figure  2 ΓÇô source data 1. Ancestral reconstructions of testudine body size, lifespan, and intrinsic cancer risk/output/stableTraits/Chelonia_consensus_noGuntheri.fixed_taxa
- __MACOSX/Source data files and figure supplements/Figure  2 ΓÇô source data 1. Ancestral reconstructions of testudine body size, lifespan, and intrinsic cancer risk/output/stableTraits/._Chelonia_consensus_noGuntheri.fixed_taxa
- Source data files and figure supplements/Figure  2 ΓÇô source data 1. Ancestral reconstructions of testudine body size, lifespan, and intrinsic cancer risk/output/stableTraits/Chelonia_consensus.tree
- __MACOSX/Source data files and figure supplements/Figure  2 ΓÇô source data 1. Ancestral reconstructions of testudine body size, lifespan, and intrinsic cancer risk/output/stableTraits/._Chelonia_consensus.tree
- Source data files and figure supplements/Figure  2 ΓÇô source data 1. Ancestral reconstructions of testudine body size, lifespan, and intrinsic cancer risk/output/stableTraits/Testudines_noGuntheri.brlens
- __MACOSX/Source data files and figure supplements/Figure  2 ΓÇô source data 1. Ancestral reconstructions of testudine body size, lifespan, and intrinsic cancer risk/output/stableTraits/._Testudines_noGuntheri.brlens
- Source data files and figure supplements/Figure  2 ΓÇô source data 1. Ancestral reconstructions of testudine body size, lifespan, and intrinsic cancer risk/output/stableTraits/Chelonia_consensus_noGuntheri.sqchange_tree
- __MACOSX/Source data files and figure supplements/Figure  2 ΓÇô source data 1. Ancestral reconstructions of testudine body size, lifespan, and intrinsic cancer risk/output/stableTraits/._Chelonia_consensus_noGuntheri.sqchange_tree
- Source data files and figure supplements/Figure  2 ΓÇô source data 1. Ancestral reconstructions of testudine body size, lifespan, and intrinsic cancer risk/output/stableTraits/Testudines_noGuntheri.rates_tree
- __MACOSX/Source data files and figure supplements/Figure  2 ΓÇô source data 1. Ancestral reconstructions of testudine body size, lifespan, and intrinsic cancer risk/output/stableTraits/._Testudines_noGuntheri.rates_tree
- Source data files and figure supplements/Figure  2 ΓÇô source data 1. Ancestral reconstructions of testudine body size, lifespan, and intrinsic cancer risk/output/stableTraits/Chelonia_consensus_noGuntheri.rates_tree
- __MACOSX/Source data files and figure supplements/Figure  2 ΓÇô source data 1. Ancestral reconstructions of testudine body size, lifespan, and intrinsic cancer risk/output/stableTraits/._Chelonia_consensus_noGuntheri.rates_tree
- Source data files and figure supplements/Figure  2 ΓÇô source data 1. Ancestral reconstructions of testudine body size, lifespan, and intrinsic cancer risk/output/stableTraits/Testudines.ancstates
- __MACOSX/Source data files and figure supplements/Figure  2 ΓÇô source data 1. Ancestral reconstructions of testudine body size, lifespan, and intrinsic cancer risk/output/stableTraits/._Testudines.ancstates
- Source data files and figure supplements/Figure  2 ΓÇô source data 1. Ancestral reconstructions of testudine body size, lifespan, and intrinsic cancer risk/output/stableTraits/Testudines.rates_tree
- __MACOSX/Source data files and figure supplements/Figure  2 ΓÇô source data 1. Ancestral reconstructions of testudine body size, lifespan, and intrinsic cancer risk/output/stableTraits/._Testudines.rates_tree
- Source data files and figure supplements/Figure  2 ΓÇô source data 1. Ancestral reconstructions of testudine body size, lifespan, and intrinsic cancer risk/output/stableTraits/Testudines.fixed_taxa
- __MACOSX/Source data files and figure supplements/Figure  2 ΓÇô source data 1. Ancestral reconstructions of testudine body size, lifespan, and intrinsic cancer risk/output/stableTraits/._Testudines.fixed_taxa
- Source data files and figure supplements/Figure  2 ΓÇô source data 1. Ancestral reconstructions of testudine body size, lifespan, and intrinsic cancer risk/output/stableTraits/Chelonia_consensus_noGuntheri.tree
- __MACOSX/Source data files and figure supplements/Figure  2 ΓÇô source data 1. Ancestral reconstructions of testudine body size, lifespan, and intrinsic cancer risk/output/stableTraits/._Chelonia_consensus_noGuntheri.tree
- Source data files and figure supplements/Figure  2 ΓÇô source data 1. Ancestral reconstructions of testudine body size, lifespan, and intrinsic cancer risk/output/stableTraits/Chelonia_consensus_noGuntheri.ancstates
- __MACOSX/Source data files and figure supplements/Figure  2 ΓÇô source data 1. Ancestral reconstructions of testudine body size, lifespan, and intrinsic cancer risk/output/stableTraits/._Chelonia_consensus_noGuntheri.ancstates
- Source data files and figure supplements/Figure  2 ΓÇô source data 1. Ancestral reconstructions of testudine body size, lifespan, and intrinsic cancer risk/output/stableTraits/Testudines_noGuntheri.prior
- __MACOSX/Source data files and figure supplements/Figure  2 ΓÇô source data 1. Ancestral reconstructions of testudine body size, lifespan, and intrinsic cancer risk/output/stableTraits/._Testudines_noGuntheri.prior
- Source data files and figure supplements/Figure  2 ΓÇô source data 1. Ancestral reconstructions of testudine body size, lifespan, and intrinsic cancer risk/output/stableTraits/Chelonia_consensus.sqchange_tree
- __MACOSX/Source data files and figure supplements/Figure  2 ΓÇô source data 1. Ancestral reconstructions of testudine body size, lifespan, and intrinsic cancer risk/output/stableTraits/._Chelonia_consensus.sqchange_tree
- Source data files and figure supplements/Figure  2 ΓÇô source data 1. Ancestral reconstructions of testudine body size, lifespan, and intrinsic cancer risk/output/stableTraits/Chelonia_consensus.brlens
- __MACOSX/Source data files and figure supplements/Figure  2 ΓÇô source data 1. Ancestral reconstructions of testudine body size, lifespan, and intrinsic cancer risk/output/stableTraits/._Chelonia_consensus.brlens
- Source data files and figure supplements/Figure  2 ΓÇô source data 1. Ancestral reconstructions of testudine body size, lifespan, and intrinsic cancer risk/output/stableTraits/Chelonia_consensus_noGuntheri.brlens
- __MACOSX/Source data files and figure supplements/Figure  2 ΓÇô source data 1. Ancestral reconstructions of testudine body size, lifespan, and intrinsic cancer risk/output/stableTraits/._Chelonia_consensus_noGuntheri.brlens
- Source data files and figure supplements/Figure  2 ΓÇô source data 1. Ancestral reconstructions of testudine body size, lifespan, and intrinsic cancer risk/output/stableTraits/Testudines.sqchange_tree
- __MACOSX/Source data files and figure supplements/Figure  2 ΓÇô source data 1. Ancestral reconstructions of testudine body size, lifespan, and intrinsic cancer risk/output/stableTraits/._Testudines.sqchange_tree
- Source data files and figure supplements/Figure  2 ΓÇô source data 1. Ancestral reconstructions of testudine body size, lifespan, and intrinsic cancer risk/output/stableTraits/Testudines.prior
- __MACOSX/Source data files and figure supplements/Figure  2 ΓÇô source data 1. Ancestral reconstructions of testudine body size, lifespan, and intrinsic cancer risk/output/stableTraits/._Testudines.prior
- Source data files and figure supplements/Figure  2 ΓÇô source data 1. Ancestral reconstructions of testudine body size, lifespan, and intrinsic cancer risk/output/stableTraits/Testudines.brlens
- __MACOSX/Source data files and figure supplements/Figure  2 ΓÇô source data 1. Ancestral reconstructions of testudine body size, lifespan, and intrinsic cancer risk/output/stableTraits/._Testudines.brlens
- Source data files and figure supplements/Figure  2 ΓÇô source data 1. Ancestral reconstructions of testudine body size, lifespan, and intrinsic cancer risk/output/stableTraits/Testudines_noGuntheri.ancstates
- __MACOSX/Source data files and figure supplements/Figure  2 ΓÇô source data 1. Ancestral reconstructions of testudine body size, lifespan, and intrinsic cancer risk/output/stableTraits/._Testudines_noGuntheri.ancstates
- Source data files and figure supplements/Figure  2 ΓÇô source data 1. Ancestral reconstructions of testudine body size, lifespan, and intrinsic cancer risk/output/stableTraits/Testudines_noGuntheri.tree
- __MACOSX/Source data files and figure supplements/Figure  2 ΓÇô source data 1. Ancestral reconstructions of testudine body size, lifespan, and intrinsic cancer risk/output/stableTraits/._Testudines_noGuntheri.tree
- Source data files and figure supplements/Figure  2 ΓÇô source data 1. Ancestral reconstructions of testudine body size, lifespan, and intrinsic cancer risk/output/stableTraits/Testudines_noGuntheri.sqchange_tree
- __MACOSX/Source data files and figure supplements/Figure  2 ΓÇô source data 1. Ancestral reconstructions of testudine body size, lifespan, and intrinsic cancer risk/output/stableTraits/._Testudines_noGuntheri.sqchange_tree
- __MACOSX/Source data files and figure supplements/Figure  2 ΓÇô source data 1. Ancestral reconstructions of testudine body size, lifespan, and intrinsic cancer risk/output/._stableTraits
- __MACOSX/Source data files and figure supplements/Figure  2 ΓÇô source data 1. Ancestral reconstructions of testudine body size, lifespan, and intrinsic cancer risk/._output
- Source data files and figure supplements/Figure  2 ΓÇô source data 1. Ancestral reconstructions of testudine body size, lifespan, and intrinsic cancer risk/RICR data/
- Source data files and figure supplements/Figure  2 ΓÇô source data 1. Ancestral reconstructions of testudine body size, lifespan, and intrinsic cancer risk/RICR data/lifespan-PGLS-Testudines_noGuntheri_residualvsfitted.pdf
- __MACOSX/Source data files and figure supplements/Figure  2 ΓÇô source data 1. Ancestral reconstructions of testudine body size, lifespan, and intrinsic cancer risk/RICR data/
- __MACOSX/Source data files and figure supplements/Figure  2 ΓÇô source data 1. Ancestral reconstructions of testudine body size, lifespan, and intrinsic cancer risk/RICR data/._lifespan-PGLS-Testudines_noGuntheri_residualvsfitted.pdf
- Source data files and figure supplements/Figure  2 ΓÇô source data 1. Ancestral reconstructions of testudine body size, lifespan, and intrinsic cancer risk/RICR data/Testudines_noGuntheri-doubletree.pdf
- __MACOSX/Source data files and figure supplements/Figure  2 ΓÇô source data 1. Ancestral reconstructions of testudine body size, lifespan, and intrinsic cancer risk/RICR data/._Testudines_noGuntheri-doubletree.pdf
- Source data files and figure supplements/Figure  2 ΓÇô source data 1. Ancestral reconstructions of testudine body size, lifespan, and intrinsic cancer risk/RICR data/states and rates.xlsx
- __MACOSX/Source data files and figure supplements/Figure  2 ΓÇô source data 1. Ancestral reconstructions of testudine body size, lifespan, and intrinsic cancer risk/RICR data/._states and rates.xlsx
- Source data files and figure supplements/Figure  2 ΓÇô source data 1. Ancestral reconstructions of testudine body size, lifespan, and intrinsic cancer risk/RICR data/Testudines_noGuntheri-RICR.pdf
- __MACOSX/Source data files and figure supplements/Figure  2 ΓÇô source data 1. Ancestral reconstructions of testudine body size, lifespan, and intrinsic cancer risk/RICR data/._Testudines_noGuntheri-RICR.pdf
- Source data files and figure supplements/Figure  2 ΓÇô source data 1. Ancestral reconstructions of testudine body size, lifespan, and intrinsic cancer risk/RICR data/lifespan-PGLS-Testudines_noGuntheri_realvspred.pdf
- __MACOSX/Source data files and figure supplements/Figure  2 ΓÇô source data 1. Ancestral reconstructions of testudine body size, lifespan, and intrinsic cancer risk/RICR data/._lifespan-PGLS-Testudines_noGuntheri_realvspred.pdf
- Source data files and figure supplements/Figure  2 ΓÇô source data 1. Ancestral reconstructions of testudine body size, lifespan, and intrinsic cancer risk/RICR data/Testudines_noGuntheri-log2RICR.tree
- __MACOSX/Source data files and figure supplements/Figure  2 ΓÇô source data 1. Ancestral reconstructions of testudine body size, lifespan, and intrinsic cancer risk/RICR data/._Testudines_noGuntheri-log2RICR.tree
- Source data files and figure supplements/Figure  2 ΓÇô source data 1. Ancestral reconstructions of testudine body size, lifespan, and intrinsic cancer risk/RICR data/Testudines_noGuntheri-bodySizeRate.tree
- __MACOSX/Source data files and figure supplements/Figure  2 ΓÇô source data 1. Ancestral reconstructions of testudine body size, lifespan, and intrinsic cancer risk/RICR data/._Testudines_noGuntheri-bodySizeRate.tree
- Source data files and figure supplements/Figure  2 ΓÇô source data 1. Ancestral reconstructions of testudine body size, lifespan, and intrinsic cancer risk/RICR data/Testudines_noGuntheri-lifespan.pdf
- __MACOSX/Source data files and figure supplements/Figure  2 ΓÇô source data 1. Ancestral reconstructions of testudine body size, lifespan, and intrinsic cancer risk/RICR data/._Testudines_noGuntheri-lifespan.pdf
- Source data files and figure supplements/Figure  2 ΓÇô source data 1. Ancestral reconstructions of testudine body size, lifespan, and intrinsic cancer risk/RICR data/bodysize-Chelonia_consensus.csv
- __MACOSX/Source data files and figure supplements/Figure  2 ΓÇô source data 1. Ancestral reconstructions of testudine body size, lifespan, and intrinsic cancer risk/RICR data/._bodysize-Chelonia_consensus.csv
- Source data files and figure supplements/Figure  2 ΓÇô source data 1. Ancestral reconstructions of testudine body size, lifespan, and intrinsic cancer risk/RICR data/Testudines_noGuntheri-bodysize.pdf
- __MACOSX/Source data files and figure supplements/Figure  2 ΓÇô source data 1. Ancestral reconstructions of testudine body size, lifespan, and intrinsic cancer risk/RICR data/._Testudines_noGuntheri-bodysize.pdf
