# Supplementary material for: Concurrent Evolution of Antiaging Gene Duplications and Cellular Phenotypes in Long-Lived Turtles
Source: Genome Biol Evol. 2021 Nov 18;13(12):evab244. doi: 10.1093/gbe/evab244 (PMC8688777; doi:10.1093/gbe/evab244)
Supplement: evab244_Supplementary_Data [file evab244_supplementary_data.zip › Source data files and figure supplements/Figure 3 ΓÇô source data 1. Ancestral reconstruction of copy number changes/IQTREE/Matrix.phy]

7 4313
Snake		11000100001110011110111110011110011101001000111111011011110001100111100101110111101111001111111111111000011100010110111100011111010111110111111111101001101101111011111101011011000110111111110101111100101000011111010110011111111011010101111011111110100001101010111001100101111110111111011011111010101111110111011111111110000111111001011111110111111110111100110100011100111101000010111010010001101101101100111111111111010100100000111000000110011111111101111010011101101011101111111111101011101011111010111010011110111111111000111100000100101111110001100010110001110011000101100000000000000001101011111111101110100101111100010100111000011101111011010101000011001111110101100111111101110111011001111110101011001111111111100101111011111111111001110111011001100010010010000111101111111000110001001111001111111011110101111111001111111110111111111111000111100110011011100111111110111111101111100111111011111011111001011111101011111110111111111101110111111001100011111111111010101111101101010010011110101010111100001111010011110100101110111111100100111110111111100010111111111101101111111111101101100001101111100111101110001110111110111110110111111001110100101111011100111110011011100100111111111111110001111101111111111000001110110000011001110011111111001111110111111111101010101110101001100001111111111111110001001110011110110110111011111101111111010111111000110110111011001110100000000111111011100111111011011011010000011000110100111111101000011111101100110111111101110111100001111110101110101111111111110111000110011111111111101111101011011110111011110110101011111111111101110011111111111000111111101111101110111011101100000001110001000011111111101100110111110111101011011111000101011011011101100100111101110111001101101010111010111110001111110011111111110011000010101000100010110000011111001110110111001001111000011111111111011000001110011111011111000111011111111011111101111101001101100111010000001101001001100011111111000110101110111001110111011010101100101010001111111001111110011011101111111111111001001001111101101000101100111110011101111101101111110101110110000101010001101110011111111101110111111111001111110010011110111111110110011110111111000011110010111011110111111111111110100111001111011110011111011111101111101011001011111111001100100010000011011001011011111111110111111100101000111010111100100011111011111001011111101111111111111111110000011111111010011110110011111011000011100111111001111110111111000011111101010111101000001111110010001010011111110011000011110111111011101011111111010011100001011110001001111110110011101101011110010000010111111110111110000110000000111111110111100111011111111111111010111111011111111011010011100110110111001110101101111111101110001111111101111010010001110011001101010111111101111111111110111001111011010010110111100011100000111111101011111111111111110111101011101011110101111111111110011111101011111110110011110111001111100111011110010011111111011110011111010011100101111111111100001111001111101000111111110111111110111111101111111111111010111111111100001111001110111010011101111101110110101111111100010111111110101111100111111111110001011011111011001110110000111111101111110111010101111011101011110101110111010111010110010001000000010110011110110000000000001111111110010111111101111100111111000110111010111011111101111110111111111111111111110011001111111100111111010011111111110101111011101110010111011001011111011101111111101110100110110011010101111001101100111101111111111011111101011101111111001111101111111111010000111110101110011110110010110001110111000100110111000010100100111111111111111011111111101111110011011111100001110011110110111110110111001111111110011110011111111111111011001111011101111110111100101111110101110111101101110111101100111110111110101111101111101000111110001111111011101011010010110101010100110100011100001111001011111011111111001001110001000001011101110000110111110110011010010111010111110011000111101111111111111100011111111110110110111011000110110101011101000000111111111111101001111011111110000010011100011011101001111101100101011111110011111111010110110011110011101011110000001011111111111110111001100110000111111001110101010011111101111111100111111111100000111010111111001111111111111001111111111111111111111111111111101011100101011101011111111110111001111111110011101111000011101110111011111110001101111001111101110111101100111110011
Gallus		01011010011100011000111110100110011111110110111111100011101001000111111001100111111111010111111111111101100100010000111101001111110011111111011110010111110111111110100101011110001100110111111110110010101110011111001110111001111011101101111010110110011010111000001001111111110000000011100010110010101111111110011101111110000101111101000111100001001110101011111111101100011111000000111110011011101011101011110111111110000000000110110100011110011101111010111100111101110111101111101111101101111001111010110011101110001000100001001100100100101100010100000010110111100011111111111101111111001111111011111101101000100100110000001101110101111111111101111111010001100011110101111111111011100111010001011100001011111011101011000101110011111111111001110001011001100111110110000111111110001000100001001110101001001101101101111111101111101110101100111111000111100110010011110010111001011100011100111111110111101110110100110011100011001110111111111101111110111001111111111110111111001000001100110011111110111011111111011111111011111100101111111111111110111111111111100100111111011101111111000110011001111111101111111111101100001100011111100111110111101111111010111100011100111111010111110101110111111000110111011011111001110111111011001111011011110011001111110001111100111101101110111110101111101100011111111111110111001101110100010110111010001101111111111111100001111000111110000110100101001011111110000111110011011011010010111011101100101111101000111111111111100100110101010111101010110011101100101111011011001011111111001111110111111111011011101111111111110111100011010110111001100111100111111111111111000111101111111011111011000001110101100001111111111111010111110111111011111111000111011011011100100100111101111111100001001011111011111100001111001111111101100010000010110100111011111000011111010010110011111001111000011111011111011100001010111100001101000011010110111111110001111100011011000111110000111100001011010111111110010110111111111110111110111111111000111110001111010011111110111101111111111011101001011110001101101100001010110011011101111011101110000110100111111011010000111111011111000011100101011111101111111100101111110101110111110111111110111111111010111111111011001011111110111110011101110100001001101010111111111000001001111111001010110110010111000001011111111100111100110111101000011010111010000010111011111100001111111010111111111011101000111111011011111111111011110111010001101111011101111010101110001011111111111011111010001111110000101110111111110011100101101110111001011111111100010011110101011110001000111111111011100111100000000100000101111100001000000100000000011101110011010110111111011100111001111111111111111111001001100100110111101111001101111110110111010111101100111110011101101011001111111111101111111111110111100100110001010001111111110011011000111110111011011101111101111111010011101011110011110110111010011011111111111101100000111111001011111110111001100111101111010111011101001101011001001100011110001111101011001100111011111111110000101011110111110011110010111101011111101100111110001110011000010001111110111110110011001010111111111101011111110001110001011110111111101111011110111111110011110001110101110000100011111101000101010110110110000001001000010111011111100000000000011111111111011111110101111101111111000011110010111011101100111110001111111101111111111111001111111000001111110011111111111100111011111110011001011001000010011001001110100111000110111010100111111101101111111100011111111111101100010101111111001110000111111110000000111111111100001110111101100001111111000100000111010010010100111010111111111111111110001011111111101000111101000011000010110110111111101111111011011111001111011110101111000011111011111110111111101111111110010111101111101101101101111110000110011111111111101101110111001111111110001011110010110101010100010100111111000111111111111011111110011101001111001101111000000011010111111110110111111101100011111111000000101110111011000000101011111110110000100111000001110101111011111011111101111000001011111011111111111111001100011110110001110001100101000101101111111111010111111101000011111011101000001011111111110110111011111110000111110011111111111111111111111110110111110111100011111111001111001111111111111001111111111111111110111111111110001111100111001110111111111110111000001111110011111111000000111111111011111111001101111011101101110011111110101110101
Chelonoidis_abingdonii	00001111111001111010111110111110011111111110110101111010111111111111111101010111100111110011111111111100111111011110011100011111111011111111111101110001111100111001111101011111101101110111110111111111111110111111001110111011111101101110111110011110011110101011001101110101111110111111111111111111111111111111111110111111101111111111000111110111111110011111101111111100011111101010111110010001101111101101010111011101011111011111111111011111011111111111111111111111011111110011101111101011111011111111111111111110011111111111011100101111101100011000000011111001011111010101110100111110000011111011111100101011110110111110111110111010011101111111111110010011100011100011111111111111110101111001111111111110111111111111001011111011111101111111100001111111111011111010001111111110111110111100110111101011111111100111111111101111111111111111111111100111100110111100111111111110111101101111110111111011111111011101111111101011111110101111111101111111111111110111111111111110011111101101011111100111110011111111111111010011011110111111111111111101111111111111101010111111011111111111111111111101110111111111111111011110011110111111111110110111011111111100101111011100111110110111110101111111111111110111111001111001111111111111001001001110110111101111111111111101111101111111111110101101111101111110111101110111101110111111110010111111000111100011111111110100111110111111111110110000000111110111110111101111111111110011111111011110111111111101111101111010111010111111011111010010111111101111111111111111111111111100111111110111111111111111111101111111101111101100111110111111110111101111110111111111100111111111110111111110110001111011110011111111111110010111111111111101110111101111011011011111110101111001101111111101111011111010110111101111000111111111111100100010111110111111111111111111111100110111110111111100111111111111111111001111011111001111010111111110111111111101111111101111001110110000111101101101100111111111011101111111111111111100111111110111111111101111011111111100111111111111111111111101011111011100011101111111011111011111111110101110101111111101000111011111111111111110111111010111111111111111111111111110111111110110111010111111011010111011111111101111011111110010111110111111100100011111010111111101111011001011110111000110110111101011111111011111111111111111110101011100111010111111100111110111111111011111111111111111101111110001111110011110111111011011111101010011101111111111101111001110101111111001111111111101001111111101011110111111111111111111110111111111111111101111101101110111011111111111111111010111111111110100000000000011111111110111011110100100111111110111111111011111111111010111111111110110111011011011111111110101100111101111111111110111011111100011111111011101111011011111111111111111111111111110111111011111110111111111111111100101111110111111011101111100010111101011111011110111111111111110011011111111111111111101111111111101111111111110111101111111111110011111010000100001101111111100101111101100111101111111111111111101111111111111111111111011111111011111101111111111011110111101011111110111111111000011001110111010011011111111111111111001111011111111111111111110111111111101010000110101111001101011111101111101010011111111010011001001011011011111110101000110011111111111010011111111111111111111010101111110100110101001111111110111111111111111110110001111010111111111111111110111110111110011111110011111111111011010011111111111111111100111111111110011111111101101110101011111110111111101011111111111001111001111111101000101111011111111111011111111110111111111010111000101000101010100011111111111111111001111111111111111011100111101101011111111111111111111101111111110011111001111111111111111111111111111111110011101101111111111110111111111111111101100111110111100101111101101101110111111001111111110011111110010110111110111110101010111011011110110111011111110111001111101100101111011111010111111111111111011111011101111111111011010111111111111011100101111111111110001110111101111111111011110110111111111111001111111111111111111001111111010101110110111011110001111011111011111111111010111110101111111100011000000011011111110000000111111111110100111011101111101111110111111110111111111110111010111110111111111101100111111111101111111111111111101111111111111101100110101101111111111111110011111111111110111111111001111111110001011111111011101111001110000111011101101100110011
Chrysemys_picta	00011111011110111011111110111111011111111111111101011111111001111111111111111111111011101111111011111101111100010110111111011111110010001011111111111111111111111011111101111111001111101111111111111111111111111101001111111111101011101111111111111110111111111011111101111111111110111111111111110010111110110111011111111111110111111111010100111000111110011111111110111101011111111111111110011001101101101111111111111111010111001111011010111110111111111111111111111110110101110000101111101111101011111111111111111110111111111111101101111111111111101111110110110101111111110111111101111111111111101111111101111101110101111111111100111111111111111111111111010111101111111111111111110111100111111111011110111111111111111111100111111111111111111111110110111101110111110010010101111111111100111111100111101111101101110101111111011111111111111111101111000111101111111100111111111111111111101111111111111111011111111101111111111111111111111111111111101011111001111111111111111110001111111101111111011110111101010111011111101011111100111111111111111111111111111111101000111111111111011111111111111111111111111111111111010110011101011111111111111111111111111111111100011100111111110111111111111111111011111111111101111011111111111110001111111101111111001111111111111111111111101011111110101110001111111111111111110111111110011001110111111111111111111111111111100100111111111111111110111100111111110111010111101111011011110011111111111111111111111100111111111111111111111111011111100111111111101100101111111111111111111111111111111100101111111011111111111111111111111011111111111111111111101111110111111111010111011111110111111111010101110011100011111110111111110011110111111111111111011110111011011101110111111011111111100101101011011011111111101110110011111111110011110110101111111111011101111111011111111111111111011010011111111011111101001100111111001111010101111111111111111101111111111111111111111110111111111011110111111111011110111111101101111111111011111111011110111111111111101110111111111111101111111101101001101101111101111111111111011101111111101110110111010101111111010000110111011111111111111111011111111111110101110111111111111111111111111111111100111110111111111111110111111111111111111111110100011111001111111111111111111011111011001110111110011011111111011111111001111011110101101101111110111111100111111111111011111111111111111001111111110111111111111010111111011001111101011011111111111111111110111111011011111111111111111111111111111100101111111111111111111111110111111111111011111111110011100111111111101111111111110111101111110100001000000111111110111111111110101110111111111111111111111111111111111011111111111111111100011001100100111111111110011111111111101011011111101101111111111101111111001111111111111111111111111110011011111110011111111111111011111000111110111111111111111111111111111111101011110011011111111110011111111111111111111111111111001111111110101111111111111111010101011111111100011011101111111110111111011111011111111111111111111101111111111111111111111110001111111111111111111111011000011111101111110111111011001011101110111111111111111111111111111011011111111111111111111110111110111111110111110111111011111111111111110111111111110110111001001011111111011111110100010001011111111111011111111101111011011111011110111110100011011111111111111111111111111111111111001111111100111111110011111111010111111011111111011111111111001111011111111111111111100111111110010111111111101111101111111111111111111101011011111111001111101101111111001000111111111111011111110111110111111111010111000101010101010100111111111111110111111111110011111111001011111101111011111110111110111111101011111111011110011111111111110111111111011111111110111111101111110111111111111111111111101100111110100111101111111111101011111111001101111110101111110111110101010110011110011111111111111111111111111110111101011101011111111011111011111111111111111111111111001111111101011110111111111110111110111011111110111111110111101111111101111111111011111111001111101111111111111011011111011101101111101111111111110101111110111111110111010111011111010111111111000100011011101110000000111111111110101111111011111101111111111111111110111111110111100111110111111111001111111111111100111111111111111111111111111100011111100111001111111110111110111111111111111111111111100011111111111111111111001111111011111111110011111111100111111
Gopherus_evgoodei	01011101011111111110111101111110011111011110111101111011011001000111110101111111100101110011111111111100011110010110111011011111110111101111111101111001111111011001111101011111101101111111111111110111111111011111011110111011111011111110111111111111111110111010011101111111111110111111111011111011101111111111011101101111101111111110011100111111111111111111111111111110111111011010111110110001111101111111111111111101111101101111011111111111011111111000111111111110111111111111111111101111111011111110101111111111011111111111000001111111101101101000111011110001111111110101111001111111101111101011111111101011110101111110111101111111111111111111111110010111110011111111111111110111100101111111111110111111111111111111000001111011111111111111111000111101111011010010000110011110111100111111001111101111111111101111111111101110111111111111111111001111110110111111111111111010111111101111110111111001111111111011111111101011001111101111111111101111111001111111111111111111001111101110111111101110111011111111011111111011011110101111111111111111111111111111101000111111011111111111001111111101111111101111111111010111101111011110111110110111011111111100101110111100111110010111100101111111111100111111111101111111111111111111001111011110110111111111110001111111111111110111111111101011101101111111111111111110111110011111010110111001001111111111111111111100110110101111111110111100100110110111010111111111011011010001111111111111111111111110111101111111111111111111011111101010111111101100101111111111111111111010111001111111111111111011111111111111111101111011111110111111110111111111111111111111101111111111111111111011011000000111101011111111111110110111110111111111111101100110111111011111010001111101111011101111111011111010110111111111111011111110110011100010111110111111111110111011011110110111111111111001011111111111111111101110011111011111010111111111111111111101111111110111101111110000111101101011111011111111101100111111111111111111111011111101111110101111111111111110111111101111111111111111001111111101101101101101111111111111111111101111110111010111111101110011111111011111111111110111011111111111110101111110110111111110111110111111111111111011111111111111111111111110111111111111111100011111000111111111111110001111110111011110110110000011110111011111111000111111110101101100111010111111000011111011111111011110111111111111100011110001011110111010111111010011110001010111111111111111111110101111101011111111111111111001001111111100011110111101111011110111110111111111011111101100100001111111011111101111111111110011101111110000001000000110111110101111011111101100111111010011111111111111111111111000111111111111111111011010001110110111101110101111110011111111001111101111011111011001101001001111110111011111111111110110101111111111111111111111111011110000111110111111011111111111101111101011100011111111111111111111111011011111111111111110111111111111111111110111110111111111011110011111010001000011111111111101111111101111111001111111111111110110111111111111111111111010101111111111101111111111111110011101111111111111111111111011001111111110011111111111110111111001011111111011111111111111111110111101110110110111111001111011111011111111010111111110011111111010010011011111110110000000111111111111011100111101111111111111010111111111101011111100111111111111111111111111111111000011111100001111111011111111111011111111111110010111011111011110011111111111111110100111111111110011111101101101111101011110110111111101011111111111011111101111111111010000111111111111011111111111111111111111111110110111010111111110111111111111111111111111101011111111111110011101111011111110110110111111111011111111011110100111111110111011111111111111111110111111101111111111111111110111111111110100111111111110110111101111101110001111011101111110101101111111110111011110111101111111011111111111011011111110111111011111011101111001111010111111111111111111111111101111001111011011111111111111111110111111111111110110111111111110111111011111110011111111111111101111111111111111000111111100111111101111111111100111111111111111111111010111000101111111110011100101001011111111111110111111111111100111111011111111111111110001111111111111110111110111110111111111101111111111111101111111111101111111111111111110011100110111100111111111111111111111111111110011111111000111011111111011111111011111111011111001111111111101101111111
Pelodiscus_sinensis	00111000011100111001111110011111111111111100101101111111111001000111111101110111110101010011111011011110100100110111111111111111110011111101111111110111101011011111110111011111000101110111110101110010111111010001001101111110101011001101111011010010111101111111000101111111111111111111101011110011001111111110011101101111000111111101001100011001111110001011111111111100011111101010111111010110001101101111101111111111000100001111111110011111011101111010111111111110101100100011101101101101111111011110100001111110001111111011101110110111111111111111001010100011111011011100110110111110101111111011111110011001111101110010011100111111011111011101111111111111100011111001101111111101100111111111011110110000101010110111010001101011111011111111110111011101100111110110110101111111001100101110001110111001111101100101011110001111110111011111111111010110100110111111111100111101111111111111110111110111111011111101111111101011101110111111111101101110111001101111111111111111101100101100110011011101111011110111011111011011110101101111111100011101111111011111100101111111011001111111000110011101111111111111011111101110011100011111110111110111101111110000111100011101111110011111110100001110111111110111111011111001011111111010111110111101110111001101001111111101111011101111101111111101100111111110111101010000001111111111000110111011001000111101111111100010111101101101001110110011010011111101011111111111011000110001111111011110011111011100111111110111100111100111110110100000111111111100111110111010001111110011111111111111111111111111101111111111101111101011110110111101010111101111111101011011000111101111011011111101001000010011000011111111111110011110110111111111111011100000111111111000001000000010101111001000101111111010101000000011000000111101100011111001111110110011111011011011000011110011110001110010011111111011111001011100011111001111001100011110111111111101111101110111000110110000111000001011010110111101010100111111111101110100100011111111101110111111011111111111111101111111111111111110001001011111101101101011110011011101011111101010100111110101111111010000101111000110111011010111011111101011110001111110111111110110110110001100111110111110111111111111111111111110111110111011110101111111100111111111111101111111111111101100111010010111001111111111001110110111111111101110010110111110100011011110011010101111111110111111110011111000111101001000110111111011110010010000111111001101110111001110000111111110111111111010001111010000101110101111110110000101111111110111011011111100110011111111011101111111111111111011001111110010000100100110011100100110001110010001111111110011111111101111011111111011111111111110111111101111100000101111001100100011111111110111111111001101111110011111111011101001100000111110111111110111111110111010110011110111111011111010111000111011111100111101110111000000101011110001110110111101111011101111110101100000111111001111111110110000100011011111110000011111011000011111101110011110100011001011111101111111111111110000111111001011110111100000001110001111101011110011011000011101101101110111101100000101001110111111111011111010110111110001011111111011101111111110111010110011110000000101110000100011111101011101010111110100110001001000010111011111000000100000011111111111010011111100101100111111011111110010111011111101111111111110010111111111010011001110101000111111010011111111110111000011111110111010111000011010111101001100111010111111111011100101000111101101111111111111111111111101010101111111001111101111111110110000111111111111011001111001100111111111010110000100100100000000110101011111111100001111111000111111001101110001111010111010110110111111101111011101111001000111111100011111001111010011111111111101111111110111110111111111010101101110111110111110101111100111100111111011001111111110101111110010110101010100000000101111001111111101111011111110111101001101000001111101111110111110101111111011111011111011111101001010011111111011110001111000111110111000100111100111110111011111111001001100111001111011110111111011101111111101111111111111110010010111011101111111111111110111101111110011111011010010001110001110000000111111111000010111111111111101110111110000111101110111111111100100110111111111000111111110101001111110111000110101101110111110111111101111111111111101011010111111001111110111011111000000101111111011111111100001111001101101100011111010111111101
Terrapene_carolina_triunguis	11011111000111111010101110111110011111010010101111111111111001111111111101111111101111010001111011111100101100000011111001000110011011011111111101110001110111111001111001111111010000011111110111111111111111110100101111111011110011001111110011111111011100111011011111011101101110111111011011110011111010111111011011001110010111111011110100101001111110111011100101111110011111101000111111010000111111100101110110111111011110001011001111111111011011111110111011111110111011101111011111111011101011111111111111111100011111011111001100111011101100101011011011100001101111100101111011111110100111111011111110101000010001111110111111111111011111111101111110010011101111111101101111111111111100111101001110111111001111111111100010011111111111111111110111111001111010100011010110111110111101100100000111101100111101100111111111001101111111011111111110000111101110111011111111101001111111101111110011110010110111111101111110101111111110111111110111111011111001100111011100111110001111101000111011110111111011110110011111011111111100011111111011111110111111111111111010101111101101111111011111111001101011101011111111011100011100011111111010110111011110100110111110000110111010010111100101111111111111111111111001111011001111111111001111111111010111111111111100111110000101111110011110101011100100111111111101010110111110011000011110111011000010011111100111111011110100001111111111111100010111110111100011111111011011101101111110011111111111011000111001111111111111111111011101100011111111101100111100101110111111111111111001111111111111111011111111011111011111111111111110111111111111101111111101111111011111111110111111011001000111100110100111111111111010111111110101111111111111011101111011011101010100111111111111100101011111011110111111101111100111011111110010110110101000110011011001011111011101110111011011111000011111111111111011001010111111111101110001111011011111011111111111110011100001110001111100011011110111011111010100111100101111110111011110101101111100111111111111111110111111110101011111111110000111111100000111101111111111111101110110111110110111110111111111010011110111011111111111100111011111011011110101110111111111000111011110111111111111110111111111111101111111111010011011110111110010011111001111111110111011001011011011001111010111001111111110011111101001111101111101101000111011111100011010111011111001011111111101111000001111110001111111111011111111000111111111110011110111001111011011110110101011110111111111111011001110011110011110101111100010011111110111101111111101101111010011110101011111100001110011110011101111011111111111011111011110111111001111101010111011110111111011011111011111111010111111011011111011000001101001110111101100101111101111100011011111111101010110010001111011001110111111111111111111111111111111111111111111111001101011101000111111111111111111111111111111100011101111110011111101111111111011101111111111101101111111101111111111111110110110111111011110111111010111000011111011101101101011100111111001111101111111101100110011111001101110111100001111011111101111111111111001111101110000110111111011101001011110111110011011100111111111111101011111111011101110110110111110110101111110011111111111110011011011100111001111011000110111001101010110111111111001001001011111111110111111101100011101011011100011111110111001111100111110101111111111101111111110111110110101110111110011111101101111111011111110010111111111111011011101100111111101100111111111001011111100111111111101001111110001111111110111111111110111011101100010000010111011111111011111111101110101111110011111111111011111110101111111110111111111111111011011111111111111111111010111111110001110111111100111011111010010000111111101111011111011010111111110011101101111111101110111111111111111101101011110100000101111101010111101111111101101111111100101110110111111010110001100111111001111111011111011111111011001101001010101001011110010110110111110111111001111110111001111110000101011111011111100011111111100010110100111101011111100110110110001111101111001101011101111111111001111111100011011101111111100101000111101101111110111011111011011111101100011001100101011100111111111011111111110100111111111010101111111101110111101110111011110101011111010111111010111111011111111101110110001111111001111111110011101001101111111111111111111111101011111111011111110010011111110101011101111010110111111101101001011101101100101100
