# Supplementary material for: Concurrent Evolution of Antiaging Gene Duplications and Cellular Phenotypes in Long-Lived Turtles
Source: Genome Biol Evol. 2021 Nov 18;13(12):evab244. doi: 10.1093/gbe/evab244 (PMC8688777; doi:10.1093/gbe/evab244)
Supplement: evab244_Supplementary_Data [file evab244_supplementary_data.zip › Source data files and figure supplements/Figure 3 ΓÇô source data 1. Ancestral reconstruction of copy number changes/IQTREE/matrix.phy.treefile.tree]

(Snake:0.2380849165,Gallus:0.1729376117,(((Chelonoidis_abingdonii:0.1680768768,Gopherus_evgoodei:0.1224755226)Node4:0.0190453516,(Chrysemys_picta:0.1791900463,Terrapene_carolina_triunguis:0.2731179119)Node5:0.0000024645)Node3:0.1190161544,Pelodiscus_sinensis:0.2178774540)Node2:0.0143404323)Node1;
