# Supplementary material for: Concurrent Evolution of Antiaging Gene Duplications and Cellular Phenotypes in Long-Lived Turtles
Source: Genome Biol Evol. 2021 Nov 18;13(12):evab244. doi: 10.1093/gbe/evab244 (PMC8688777; doi:10.1093/gbe/evab244)
Supplement: evab244_Supplementary_Data [file evab244_supplementary_data.zip › Source data files and figure supplements/Figure 3 ΓÇô source data 1. Ancestral reconstruction of copy number changes/IQTREE/ASR/brlens tree/matrix.phy.treefile.tree]

(Snake:0.2380667243,Gallus:0.1729644096,(((Chelonoidis_abingdonii:0.1681052032,Gopherus_evgoodei:0.1224961863):0.0190376132,(Chrysemys_picta:0.1791980054,Terrapene_carolina_triunguis:0.2731116394):0.0000029808):0.1190512950,Pelodiscus_sinensis:0.2179485088):0.0142762113);
