# Supplementary material for: Concurrent Evolution of Antiaging Gene Duplications and Cellular Phenotypes in Long-Lived Turtles
Source: Genome Biol Evol. 2021 Nov 18;13(12):evab244. doi: 10.1093/gbe/evab244 (PMC8688777; doi:10.1093/gbe/evab244)
Supplement: evab244_Supplementary_Data [file evab244_supplementary_data.zip › Source data files and figure supplements/Figure 3 ΓÇô source data 1. Ancestral reconstruction of copy number changes/IQTREE/ASR/ASRs.xlsx]

## Sheet: ASRs
# Ancestral state reconstruction for all nodes in matrix.phy.treefile
# This file can be read in MS Excel or in R with command:
# tab=read.table('matrix.phy.state',header=TRUE)
# Columns are tab-separated with following meaning:
# Node: Node name in the tree
# Site: Alignment site ID
# State: Most likely state assignment
# p_X: Posterior probability for state X (empirical Bayesian method)
Node	Site	State	p_0	p_1
Node3	1	0	0.99539	0.00461
Node3	2	0	0.90209	0.09791
Node3	3	0	0.99656	0.00344
Node3	4	1	0.04387	0.95613
Node3	5	1	0.00255	0.99745
Node3	6	1	0.01974	0.98026
Node3	7	-	0.38788	0.61212
Node3	8	1	0.01974	0.98026
Node3	9	0	0.99418	0.00582
Node3	10	1	0.02631	0.97369
Node3	11	1	0.02631	0.97369
Node3	12	1	0.04387	0.95613
Node3	13	-	0.26523	0.73477
Node3	14	-	0.33953	0.66047
Node3	15	1	0.00255	0.99745
Node3	16	1	0.00255	0.99745
Node3	17	1	0.00255	0.99745
Node3	18	0	0.98982	0.01018
Node3	19	1	0.01974	0.98026
Node3	20	0	0.91897	0.08103
Node3	21	1	0.00255	0.99745
Node3	22	1	0.02631	0.97369
Node3	23	1	0.00255	0.99745
Node3	24	1	0.00255	0.99745
Node3	25	1	0.07454	0.92546
Node3	26	0	0.98982	0.01018
Node3	27	1	0.01974	0.98026
Node3	28	1	0.00255	0.99745
Node3	29	1	0.00255	0.99745
Node3	30	1	0.00255	0.99745
Node3	31	1	0.00255	0.99745
Node3	32	0	0.91897	0.08103
Node3	33	0	0.99656	0.00344
Node3	34	1	0.00255	0.99745
Node3	35	1	0.00255	0.99745
Node3	36	1	0.00255	0.99745
Node3	37	1	0.00255	0.99745
Node3	38	1	0.00255	0.99745
Node3	39	-	0.45947	0.54053
Node3	40	1	0.00255	0.99745
Node3	41	1	0.02631	0.97369
Node3	42	1	0.02631	0.97369
Node3	43	1	0.01974	0.98026
Node3	44	0	0.98891	0.01109
Node3	45	1	0.00255	0.99745
Node3	46	1	0.17529	0.82471
Node3	47	1	0.04387	0.95613
Node3	48	1	0.00255	0.99745
Node3	49	0	0.99539	0.00461
Node3	50	1	0.00255	0.99745
Node3	51	1	0.06134	0.93866
Node3	52	1	0.00255	0.99745
Node3	53	1	0.00255	0.99745
Node3	54	0	0.518	0.482
Node3	55	1	0.00255	0.99745
Node3	56	1	0.04387	0.95613
Node3	57	1	0.07454	0.92546
Node3	58	1	0.00255	0.99745
Node3	59	1	0.00255	0.99745
Node3	60	0	0.99418	0.00582
Node3	61	0	0.99418	0.00582
Node3	62	1	0.00255	0.99745
Node3	63	-	0.38788	0.61212
Node3	64	-	0.38788	0.61212
Node3	65	-	0.38788	0.61212
Node3	66	1	0.00255	0.99745
Node3	67	1	0.00255	0.99745
Node3	68	1	0.00255	0.99745
Node3	69	1	0.00255	0.99745
Node3	70	1	0.00255	0.99745
Node3	71	1	0.07454	0.92546
Node3	72	1	0.00255	0.99745
Node3	73	0	0.98891	0.01109
Node3	74	1	0.00255	0.99745
Node3	75	1	0.04387	0.95613
Node3	76	1	0.00255	0.99745
Node3	77	-	0.26523	0.73477
Node3	78	1	0.00255	0.99745
Node3	79	1	0.00255	0.99745
Node3	80	1	0.00255	0.99745
Node3	81	1	0.00255	0.99745
Node3	82	0	0.91897	0.08103
Node3	83	0	0.89421	0.10579
Node3	84	1	0.06134	0.93866
Node3	85	-	0.38788	0.61212
Node3	86	1	0.00255	0.99745
Node3	87	1	0.17529	0.82471
Node3	88	1	0.06134	0.93866
Node3	89	0	0.98891	0.01109
Node3	90	0	0.98891	0.01109
Node3	91	1	0.02631	0.97369
Node3	92	1	0.00255	0.99745
Node3	93	1	0.00255	0.99745
Node3	94	1	0.00255	0.99745
Node3	95	1	0.00255	0.99745
Node3	96	0	0.84436	0.15564
Node3	97	1	0.00255	0.99745
Node3	98	1	0.00255	0.99745
Node3	99	1	0.01974	0.98026
Node3	100	1	0.00255	0.99745
Node3	101	1	0.00255	0.99745
Node3	102	1	0.00255	0.99745
Node3	103	0	0.99656	0.00344
Node3	104	0	0.98891	0.01109
Node3	105	1	0.07454	0.92546
Node3	106	1	0.17529	0.82471
Node3	107	1	0.01974	0.98026
Node3	108	1	0.00255	0.99745
Node3	109	0	0.84436	0.15564
Node3	110	0	0.99418	0.00582
Node3	111	0	0.99656	0.00344
Node3	112	1	0.02631	0.97369
Node3	113	0	0.99418	0.00582
Node3	114	1	0.02631	0.97369
Node3	115	1	0.00255	0.99745
Node3	116	0	0.96483	0.03517
Node3	117	1	0.04387	0.95613
Node3	118	1	0.00255	0.99745
Node3	119	1	0.00255	0.99745
Node3	120	-	0.45947	0.54053
Node3	121	-	0.32624	0.67376
Node3	122	1	0.04387	0.95613
Node3	123	0	0.99656	0.00344
Node3	124	1	0.02631	0.97369
Node3	125	1	0.02631	0.97369
Node3	126	1	0.00255	0.99745
Node3	127	1	0.00255	0.99745
Node3	128	1	0.02631	0.97369
Node3	129	1	0.02631	0.97369
Node3	130	1	0.00255	0.99745
Node3	131	0	0.94177	0.05823
Node3	132	0	0.98982	0.01018
Node3	133	1	0.00255	0.99745
Node3	134	1	0.06134	0.93866
Node3	135	-	0.40815	0.59185
Node3	136	0	0.67277	0.32723
Node3	137	1	0.00255	0.99745
Node3	138	1	0.06134	0.93866
Node3	139	1	0.01974	0.98026
Node3	140	1	0.00255	0.99745
Node3	141	1	0.00255	0.99745
Node3	142	1	0.00255	0.99745
Node3	143	1	0.00255	0.99745
Node3	144	1	0.00255	0.99745
Node3	145	0	0.91897	0.08103
Node3	146	1	0.00255	0.99745
Node3	147	1	0.00255	0.99745
Node3	148	1	0.00255	0.99745
Node3	149	0	0.79207	0.20793
Node3	150	0	0.91897	0.08103
Node3	151	0	0.91897	0.08103
Node3	152	1	0.00255	0.99745
Node3	153	1	0.00255	0.99745
Node3	154	1	0.01974	0.98026
Node3	155	1	0.02631	0.97369
Node3	156	1	0.01974	0.98026
Node3	157	1	0.04387	0.95613
Node3	158	1	0.04387	0.95613
Node3	159	-	0.38788	0.61212
Node3	160	1	0.00255	0.99745
Node3	161	1	0.00255	0.99745
Node3	162	0	0.99656	0.00344
Node3	163	0	0.91897	0.08103
Node3	164	1	0.00255	0.99745
Node3	165	1	0.00255	0.99745
Node3	166	1	0.00255	0.99745
Node3	167	1	0.01974	0.98026
Node3	168	1	0.02631	0.97369
Node3	169	0	0.99656	0.00344
Node3	170	1	0.00255	0.99745
Node3	171	0	0.89421	0.10579
Node3	172	1	0.00255	0.99745
Node3	173	1	0.00255	0.99745
Node3	174	1	0.00255	0.99745
Node3	175	1	0.00255	0.99745
Node3	176	1	0.00255	0.99745
Node3	177	0	0.84436	0.15564
Node3	178	0	0.99539	0.00461
Node3	179	1	0.17529	0.82471
Node3	180	1	0.02631	0.97369
Node3	181	0	0.98891	0.01109
Node3	182	1	0.02631	0.97369
Node3	183	1	0.02631	0.97369
Node3	184	1	0.06134	0.93866
Node3	185	-	0.26523	0.73477
Node3	186	1	0.00255	0.99745
Node3	187	1	0.00255	0.99745
Node3	188	1	0.00255	0.99745
Node3	189	1	0.00255	0.99745
Node3	190	1	0.00255	0.99745
Node3	191	0	0.79207	0.20793
Node3	192	1	0.00255	0.99745
Node3	193	1	0.01974	0.98026
Node3	194	1	0.00255	0.99745
Node3	195	1	0.00255	0.99745
Node3	196	1	0.00255	0.99745
Node3	197	-	0.38788	0.61212
Node3	198	1	0.01974	0.98026
Node3	199	1	0.00255	0.99745
Node3	200	1	0.01974	0.98026
Node3	201	1	0.00255	0.99745
Node3	202	1	0.00255	0.99745
Node3	203	1	0.00255	0.99745
Node3	204	1	0.00255	0.99745
Node3	205	1	0.00255	0.99745
Node3	206	1	0.04387	0.95613
Node3	207	-	0.38788	0.61212
Node3	208	1	0.00255	0.99745
Node3	209	1	0.17529	0.82471
Node3	210	1	0.01974	0.98026
Node3	211	0	0.84436	0.15564
Node3	212	1	0.02631	0.97369
Node3	213	0	0.99539	0.00461
Node3	214	0	0.98982	0.01018
Node3	215	1	0.00255	0.99745
Node3	216	1	0.00255	0.99745
Node3	217	1	0.01974	0.98026
Node3	218	0	0.518	0.482
Node3	219	1	0.00255	0.99745
Node3	220	1	0.00255	0.99745
Node3	221	1	0.00255	0.99745
Node3	222	0	0.91897	0.08103
Node3	223	1	0.00255	0.99745
Node3	224	1	0.01974	0.98026
Node3	225	1	0.00255	0.99745
Node3	226	-	0.33953	0.66047
Node3	227	1	0.02631	0.97369
Node3	228	0	0.99418	0.00582
Node3	229	1	0.04387	0.95613
Node3	230	1	0.00255	0.99745
Node3	231	1	0.17529	0.82471
Node3	232	0	0.98982	0.01018
Node3	233	1	0.00255	0.99745
Node3	234	1	0.00255	0.99745
Node3	235	1	0.01974	0.98026
Node3	236	0	0.518	0.482
Node3	237	1	0.00255	0.99745
Node3	238	1	0.00255	0.99745
Node3	239	1	0.02631	0.97369
Node3	240	1	0.17529	0.82471
Node3	241	1	0.00255	0.99745
Node3	242	1	0.04387	0.95613
Node3	243	-	0.26523	0.73477
Node3	244	1	0.00255	0.99745
Node3	245	1	0.01974	0.98026
Node3	246	1	0.01974	0.98026
Node3	247	1	0.00255	0.99745
Node3	248	0	0.90209	0.09791
Node3	249	-	0.32624	0.67376
Node3	250	1	0.00255	0.99745
Node3	251	1	0.00255	0.99745
Node3	252	1	0.00255	0.99745
Node3	253	1	0.17529	0.82471
Node3	254	0	0.91897	0.08103
Node3	255	1	0.00255	0.99745
Node3	256	1	0.04387	0.95613
Node3	257	1	0.00255	0.99745
Node3	258	0	0.99656	0.00344
Node3	259	1	0.00255	0.99745
Node3	260	1	0.07454	0.92546
Node3	261	0	0.98891	0.01109
Node3	262	-	0.26523	0.73477
Node3	263	1	0.01974	0.98026
Node3	264	1	0.00255	0.99745
Node3	265	0	0.99539	0.00461
Node3	266	1	0.00255	0.99745
Node3	267	1	0.02631	0.97369
Node3	268	1	0.00255	0.99745
Node3	269	1	0.04387	0.95613
Node3	270	1	0.00255	0.99745
Node3	271	-	0.32624	0.67376
Node3	272	1	0.00255	0.99745
Node3	273	1	0.00255	0.99745
Node3	274	1	0.02631	0.97369
Node3	275	1	0.00255	0.99745
Node3	276	1	0.00255	0.99745
Node3	277	1	0.00255	0.99745
Node3	278	0	0.99656	0.00344
Node3	279	1	0.00255	0.99745
Node3	280	1	0.00255	0.99745
Node3	281	1	0.00255	0.99745
Node3	282	1	0.00255	0.99745
Node3	283	1	0.00255	0.99745
Node3	284	1	0.00255	0.99745
Node3	285	1	0.02631	0.97369
Node3	286	1	0.01974	0.98026
Node3	287	1	0.00255	0.99745
Node3	288	0	0.86991	0.13009
Node3	289	1	0.00255	0.99745
Node3	290	1	0.00255	0.99745
Node3	291	1	0.00255	0.99745
Node3	292	1	0.00255	0.99745
Node3	293	0	0.84436	0.15564
Node3	294	0	0.99418	0.00582
Node3	295	1	0.00255	0.99745
Node3	296	1	0.06134	0.93866
Node3	297	1	0.01974	0.98026
Node3	298	-	0.38788	0.61212
Node3	299	1	0.00255	0.99745
Node3	300	1	0.02631	0.97369
Node3	301	1	0.00255	0.99745
Node3	302	-	0.40815	0.59185
Node3	303	1	0.00255	0.99745
Node3	304	1	0.00255	0.99745
Node3	305	1	0.06134	0.93866
Node3	306	1	0.00255	0.99745
Node3	307	1	0.00255	0.99745
Node3	308	1	0.01974	0.98026
Node3	309	0	0.99418	0.00582
Node3	310	1	0.00255	0.99745
Node3	311	1	0.00255	0.99745
Node3	312	1	0.02631	0.97369
Node3	313	-	0.38788	0.61212
Node3	314	1	0.04387	0.95613
Node3	315	1	0.02631	0.97369
Node3	316	0	0.86991	0.13009
Node3	317	1	0.00255	0.99745
Node3	318	1	0.00255	0.99745
Node3	319	1	0.00255	0.99745
Node3	320	1	0.02631	0.97369
Node3	321	1	0.17529	0.82471
Node3	322	0	0.89421	0.10579
Node3	323	0	0.84436	0.15564
Node3	324	1	0.00255	0.99745
Node3	325	1	0.00255	0.99745
Node3	326	1	0.00255	0.99745
Node3	327	1	0.00255	0.99745
Node3	328	1	0.00255	0.99745
Node3	329	1	0.00255	0.99745
Node3	330	1	0.02631	0.97369
Node3	331	1	0.01974	0.98026
Node3	332	1	0.07454	0.92546
Node3	333	0	0.99539	0.00461
Node3	334	-	0.26523	0.73477
Node3	335	0	0.92514	0.07486
Node3	336	1	0.00255	0.99745
Node3	337	0	0.99418	0.00582
Node3	338	0	0.99418	0.00582
Node3	339	1	0.01974	0.98026
Node3	340	1	0.02631	0.97369
Node3	341	1	0.04387	0.95613
Node3	342	0	0.84436	0.15564
Node3	343	0	0.84436	0.15564
Node3	344	1	0.06134	0.93866
Node3	345	1	0.00255	0.99745
Node3	346	1	0.00255	0.99745
Node3	347	1	0.00255	0.99745
Node3	348	1	0.00255	0.99745
Node3	349	1	0.00255	0.99745
Node3	350	0	0.98982	0.01018
Node3	351	0	0.90209	0.09791
Node3	352	1	0.01974	0.98026
Node3	353	1	0.00255	0.99745
Node3	354	1	0.17529	0.82471
Node3	355	1	0.00255	0.99745
Node3	356	1	0.00255	0.99745
Node3	357	1	0.00255	0.99745
Node3	358	-	0.32624	0.67376
Node3	359	1	0.02631	0.97369
Node3	360	1	0.00255	0.99745
Node3	361	1	0.02631	0.97369
Node3	362	1	0.06134	0.93866
Node3	363	1	0.00255	0.99745
Node3	364	1	0.00255	0.99745
Node3	365	1	0.00255	0.99745
Node3	366	1	0.00255	0.99745
Node3	367	0	0.90209	0.09791
Node3	368	0	0.98891	0.01109
Node3	369	0	0.98982	0.01018
Node3	370	1	0.00255	0.99745
Node3	371	1	0.00255	0.99745
Node3	372	1	0.00255	0.99745
Node3	373	1	0.00255	0.99745
Node3	374	1	0.00255	0.99745
Node3	375	1	0.07454	0.92546
Node3	376	0	0.79207	0.20793
Node3	377	1	0.00255	0.99745
Node3	378	0	0.98891	0.01109
Node3	379	1	0.02631	0.97369
Node3	380	0	0.98891	0.01109
Node3	381	1	0.00255	0.99745
Node3	382	1	0.00255	0.99745
Node3	383	1	0.00255	0.99745
Node3	384	1	0.00255	0.99745
Node3	385	1	0.00255	0.99745
Node3	386	0	0.96483	0.03517
Node3	387	0	0.98982	0.01018
Node3	388	1	0.00255	0.99745
Node3	389	0	0.98891	0.01109
Node3	390	0	0.99656	0.00344
Node3	391	0	0.99656	0.00344
Node3	392	1	0.17529	0.82471
Node3	393	1	0.01974	0.98026
Node3	394	0	0.90209	0.09791
Node3	395	1	0.00255	0.99745
Node3	396	1	0.00255	0.99745
Node3	397	0	0.94177	0.05823
Node3	398	1	0.00255	0.99745
Node3	399	1	0.00255	0.99745
Node3	400	0	0.98982	0.01018
Node3	401	1	0.02631	0.97369
Node3	402	1	0.00255	0.99745
Node3	403	-	0.32624	0.67376
Node3	404	1	0.00255	0.99745
Node3	405	1	0.04387	0.95613
Node3	406	1	0.01974	0.98026
Node3	407	-	0.32624	0.67376
Node3	408	1	0.00255	0.99745
Node3	409	1	0.00255	0.99745
Node3	410	1	0.02631	0.97369
Node3	411	1	0.04387	0.95613
Node3	412	1	0.00255	0.99745
Node3	413	1	0.00255	0.99745
Node3	414	1	0.00255	0.99745
Node3	415	0	0.518	0.482
Node3	416	1	0.00255	0.99745
Node3	417	0	0.98982	0.01018
Node3	418	1	0.01974	0.98026
Node3	419	-	0.33953	0.66047
Node3	420	1	0.00255	0.99745
Node3	421	-	0.38788	0.61212
Node3	422	1	0.17529	0.82471
Node3	423	0	0.98982	0.01018
Node3	424	0	0.99418	0.00582
Node3	425	1	0.00255	0.99745
Node3	426	1	0.02631	0.97369
Node3	427	1	0.00255	0.99745
Node3	428	1	0.00255	0.99745
Node3	429	0	0.95594	0.04406
Node3	430	1	0.02631	0.97369
Node3	431	1	0.00255	0.99745
Node3	432	1	0.06134	0.93866
Node3	433	1	0.00255	0.99745
Node3	434	-	0.33953	0.66047
Node3	435	-	0.26523	0.73477
Node3	436	1	0.00255	0.99745
Node3	437	1	0.00255	0.99745
Node3	438	1	0.00255	0.99745
Node3	439	1	0.00255	0.99745
Node3	440	1	0.06134	0.93866
Node3	441	0	0.98891	0.01109
Node3	442	1	0.00255	0.99745
Node3	443	1	0.00255	0.99745
Node3	444	1	0.02631	0.97369
Node3	445	1	0.01974	0.98026
Node3	446	1	0.00255	0.99745
Node3	447	1	0.00255	0.99745
Node3	448	1	0.00255	0.99745
Node3	449	1	0.00255	0.99745
Node3	450	-	0.38788	0.61212
Node3	451	1	0.07454	0.92546
Node3	452	0	0.86991	0.13009
Node3	453	1	0.00255	0.99745
Node3	454	1	0.00255	0.99745
Node3	455	1	0.00255	0.99745
Node3	456	1	0.02631	0.97369
Node3	457	1	0.00255	0.99745
Node3	458	1	0.00255	0.99745
Node3	459	1	0.00255	0.99745
Node3	460	1	0.00255	0.99745
Node3	461	1	0.00255	0.99745
Node3	462	1	0.00255	0.99745
Node3	463	1	0.00255	0.99745
Node3	464	0	0.99418	0.00582
Node3	465	1	0.04387	0.95613
Node3	466	1	0.01974	0.98026
Node3	467	1	0.06134	0.93866
Node3	468	1	0.02631	0.97369
Node3	469	-	0.33953	0.66047
Node3	470	1	0.01974	0.98026
Node3	471	1	0.00255	0.99745
Node3	472	1	0.17529	0.82471
Node3	473	0	0.90209	0.09791
Node3	474	0	0.90209	0.09791
Node3	475	1	0.06134	0.93866
Node3	476	1	0.06134	0.93866
Node3	477	1	0.02631	0.97369
Node3	478	0	0.90209	0.09791
Node3	479	1	0.00255	0.99745
Node3	480	1	0.00255	0.99745
Node3	481	1	0.01974	0.98026
Node3	482	1	0.00255	0.99745
Node3	483	1	0.00255	0.99745
Node3	484	0	0.99539	0.00461
Node3	485	1	0.00255	0.99745
Node3	486	-	0.32624	0.67376
Node3	487	1	0.01974	0.98026
Node3	488	1	0.00255	0.99745
Node3	489	1	0.00255	0.99745
Node3	490	-	0.40815	0.59185
Node3	491	1	0.00255	0.99745
Node3	492	0	0.99656	0.00344
Node3	493	1	0.00255	0.99745
Node3	494	1	0.00255	0.99745
Node3	495	1	0.01974	0.98026
Node3	496	1	0.00255	0.99745
Node3	497	1	0.00255	0.99745
Node3	498	1	0.00255	0.99745
Node3	499	1	0.00255	0.99745
Node3	500	-	0.38788	0.61212
Node3	501	1	0.00255	0.99745
Node3	502	-	0.38788	0.61212
Node3	503	1	0.01974	0.98026
Node3	504	1	0.01974	0.98026
Node3	505	1	0.01974	0.98026
Node3	506	1	0.00255	0.99745
Node3	507	1	0.00255	0.99745
Node3	508	1	0.00255	0.99745
Node3	509	1	0.00255	0.99745
Node3	510	1	0.00255	0.99745
Node3	511	1	0.02631	0.97369
Node3	512	0	0.98982	0.01018
Node3	513	0	0.98891	0.01109
Node3	514	1	0.01974	0.98026
Node3	515	1	0.00255	0.99745
Node3	516	1	0.00255	0.99745
Node3	517	1	0.00255	0.99745
Node3	518	1	0.00255	0.99745
Node3	519	1	0.02631	0.97369
Node3	520	1	0.00255	0.99745
Node3	521	1	0.00255	0.99745
Node3	522	1	0.01974	0.98026
Node3	523	1	0.00255	0.99745
Node3	524	1	0.00255	0.99745
Node3	525	0	0.91897	0.08103
Node3	526	0	0.99418	0.00582
Node3	527	1	0.07454	0.92546
Node3	528	1	0.07454	0.92546
Node3	529	0	0.99656	0.00344
Node3	530	0	0.79207	0.20793
Node3	531	1	0.00255	0.99745
Node3	532	1	0.04387	0.95613
Node3	533	1	0.01974	0.98026
Node3	534	1	0.02631	0.97369
Node3	535	1	0.00255	0.99745
Node3	536	1	0.00255	0.99745
Node3	537	1	0.00255	0.99745
Node3	538	0	0.91897	0.08103
Node3	539	1	0.00255	0.99745
Node3	540	1	0.00255	0.99745
Node3	541	0	0.91897	0.08103
Node3	542	-	0.32624	0.67376
Node3	543	1	0.04387	0.95613
Node3	544	0	0.95594	0.04406
Node3	545	1	0.00255	0.99745
Node3	546	0	0.91897	0.08103
Node3	547	0	0.518	0.482
Node3	548	0	0.518	0.482
Node3	549	0	0.79207	0.20793
Node3	550	-	0.26523	0.73477
Node3	551	0	0.53941	0.46059
Node3	552	0	0.98891	0.01109
Node3	553	1	0.00255	0.99745
Node3	554	-	0.33953	0.66047
Node3	555	1	0.00255	0.99745
Node3	556	1	0.17529	0.82471
Node3	557	0	0.99418	0.00582
Node3	558	0	0.98891	0.01109
Node3	559	0	0.99656	0.00344
Node3	560	1	0.00255	0.99745
Node3	561	1	0.04387	0.95613
Node3	562	1	0.02631	0.97369
Node3	563	1	0.00255	0.99745
Node3	564	1	0.01974	0.98026
Node3	565	1	0.00255	0.99745
Node3	566	1	0.00255	0.99745
Node3	567	-	0.26523	0.73477
Node3	568	1	0.02631	0.97369
Node3	569	0	0.99656	0.00344
Node3	570	1	0.00255	0.99745
Node3	571	0	0.98891	0.01109
Node3	572	1	0.01974	0.98026
Node3	573	1	0.00255	0.99745
Node3	574	1	0.00255	0.99745
Node3	575	-	0.26523	0.73477
Node3	576	-	0.45947	0.54053
Node3	577	0	0.96483	0.03517
Node3	578	-	0.26523	0.73477
Node3	579	1	0.00255	0.99745
Node3	580	1	0.00255	0.99745
Node3	581	1	0.00255	0.99745
Node3	582	1	0.00255	0.99745
Node3	583	1	0.00255	0.99745
Node3	584	0	0.79207	0.20793
Node3	585	1	0.04387	0.95613
Node3	586	0	0.98891	0.01109
Node3	587	-	0.32624	0.67376
Node3	588	1	0.04387	0.95613
Node3	589	1	0.00255	0.99745
Node3	590	1	0.00255	0.99745
Node3	591	1	0.00255	0.99745
Node3	592	0	0.67277	0.32723
Node3	593	1	0.00255	0.99745
Node3	594	0	0.98891	0.01109
Node3	595	1	0.00255	0.99745
Node3	596	1	0.00255	0.99745
Node3	597	1	0.00255	0.99745
Node3	598	1	0.00255	0.99745
Node3	599	1	0.00255	0.99745
Node3	600	1	0.00255	0.99745
Node3	601	0	0.53941	0.46059
Node3	602	0	0.79207	0.20793
Node3	603	1	0.01974	0.98026
Node3	604	0	0.91897	0.08103
Node3	605	1	0.00255	0.99745
Node3	606	0	0.98891	0.01109
Node3	607	0	0.84436	0.15564
Node3	608	1	0.02631	0.97369
Node3	609	1	0.02631	0.97369
Node3	610	1	0.00255	0.99745
Node3	611	0	0.99656	0.00344
Node3	612	1	0.02631	0.97369
Node3	613	0	0.99418	0.00582
Node3	614	1	0.04387	0.95613
Node3	615	1	0.00255	0.99745
Node3	616	1	0.00255	0.99745
Node3	617	1	0.01974	0.98026
Node3	618	1	0.01974	0.98026
Node3	619	1	0.00255	0.99745
Node3	620	0	0.98891	0.01109
Node3	621	1	0.01974	0.98026
Node3	622	1	0.00255	0.99745
Node3	623	1	0.00255	0.99745
Node3	624	1	0.00255	0.99745
Node3	625	0	0.94177	0.05823
Node3	626	0	0.90209	0.09791
Node3	627	1	0.00255	0.99745
Node3	628	1	0.00255	0.99745
Node3	629	1	0.00255	0.99745
Node3	630	1	0.04387	0.95613
Node3	631	1	0.00255	0.99745
Node3	632	1	0.04387	0.95613
Node3	633	0	0.79207	0.20793
Node3	634	1	0.00255	0.99745
Node3	635	1	0.00255	0.99745
Node3	636	1	0.00255	0.99745
Node3	637	1	0.04387	0.95613
Node3	638	1	0.00255	0.99745
Node3	639	1	0.01974	0.98026
Node3	640	1	0.00255	0.99745
Node3	641	1	0.00255	0.99745
Node3	642	1	0.00255	0.99745
Node3	643	1	0.17529	0.82471
Node3	644	1	0.00255	0.99745
Node3	645	1	0.00255	0.99745
Node3	646	1	0.00255	0.99745
Node3	647	1	0.00255	0.99745
Node3	648	1	0.00255	0.99745
Node3	649	1	0.00255	0.99745
Node3	650	0	0.91897	0.08103
Node3	651	0	0.99656	0.00344
Node3	652	1	0.00255	0.99745
Node3	653	0	0.99656	0.00344
Node3	654	-	0.32624	0.67376
Node3	655	1	0.00255	0.99745
Node3	656	1	0.00255	0.99745
Node3	657	1	0.00255	0.99745
Node3	658	0	0.98982	0.01018
Node3	659	0	0.89421	0.10579
Node3	660	0	0.89421	0.10579
Node3	661	1	0.00255	0.99745
Node3	662	1	0.00255	0.99745
Node3	663	1	0.00255	0.99745
Node3	664	1	0.04387	0.95613
Node3	665	1	0.04387	0.95613
Node3	666	-	0.26523	0.73477
Node3	667	1	0.17529	0.82471
Node3	668	1	0.00255	0.99745
Node3	669	1	0.00255	0.99745
Node3	670	1	0.17529	0.82471
Node3	671	1	0.00255	0.99745
Node3	672	1	0.00255	0.99745
Node3	673	1	0.00255	0.99745
Node3	674	1	0.00255	0.99745
Node3	675	1	0.00255	0.99745
Node3	676	1	0.00255	0.99745
Node3	677	0	0.67277	0.32723
Node3	678	1	0.00255	0.99745
Node3	679	1	0.01974	0.98026
Node3	680	1	0.00255	0.99745
Node3	681	1	0.00255	0.99745
Node3	682	0	0.94177	0.05823
Node3	683	0	0.99539	0.00461
Node3	684	1	0.00255	0.99745
Node3	685	0	0.91897	0.08103
Node3	686	1	0.02631	0.97369
Node3	687	1	0.00255	0.99745
Node3	688	1	0.00255	0.99745
Node3	689	1	0.00255	0.99745
Node3	690	1	0.04387	0.95613
Node3	691	-	0.32624	0.67376
Node3	692	1	0.00255	0.99745
Node3	693	0	0.84436	0.15564
Node3	694	1	0.02631	0.97369
Node3	695	1	0.00255	0.99745
Node3	696	1	0.00255	0.99745
Node3	697	1	0.00255	0.99745
Node3	698	0	0.99418	0.00582
Node3	699	1	0.00255	0.99745
Node3	700	1	0.00255	0.99745
Node3	701	1	0.01974	0.98026
Node3	702	1	0.01974	0.98026
Node3	703	1	0.01974	0.98026
Node3	704	-	0.26523	0.73477
Node3	705	1	0.02631	0.97369
Node3	706	1	0.17529	0.82471
Node3	707	1	0.00255	0.99745
Node3	708	1	0.01974	0.98026
Node3	709	1	0.00255	0.99745
Node3	710	1	0.01974	0.98026
Node3	711	1	0.00255	0.99745
Node3	712	1	0.00255	0.99745
Node3	713	1	0.01974	0.98026
Node3	714	1	0.00255	0.99745
Node3	715	1	0.00255	0.99745
Node3	716	1	0.00255	0.99745
Node3	717	0	0.89421	0.10579
Node3	718	0	0.99656	0.00344
Node3	719	0	0.99418	0.00582
Node3	720	0	0.98891	0.01109
Node3	721	-	0.38788	0.61212
Node3	722	1	0.02631	0.97369
Node3	723	1	0.02631	0.97369
Node3	724	1	0.01974	0.98026
Node3	725	1	0.00255	0.99745
Node3	726	0	0.89421	0.10579
Node3	727	1	0.00255	0.99745
Node3	728	1	0.00255	0.99745
Node3	729	1	0.00255	0.99745
Node3	730	1	0.00255	0.99745
Node3	731	1	0.00255	0.99745
Node3	732	1	0.01974	0.98026
Node3	733	1	0.04387	0.95613
Node3	734	1	0.00255	0.99745
Node3	735	1	0.00255	0.99745
Node3	736	1	0.00255	0.99745
Node3	737	1	0.00255	0.99745
Node3	738	1	0.00255	0.99745
Node3	739	1	0.00255	0.99745
Node3	740	1	0.00255	0.99745
Node3	741	1	0.00255	0.99745
Node3	742	1	0.04387	0.95613
Node3	743	0	0.98982	0.01018
Node3	744	0	0.518	0.482
Node3	745	0	0.518	0.482
Node3	746	0	0.67277	0.32723
Node3	747	1	0.01974	0.98026
Node3	748	1	0.00255	0.99745
Node3	749	1	0.00255	0.99745
Node3	750	1	0.02631	0.97369
Node3	751	0	0.99418	0.00582
Node3	752	1	0.00255	0.99745
Node3	753	1	0.00255	0.99745
Node3	754	1	0.01974	0.98026
Node3	755	-	0.33953	0.66047
Node3	756	0	0.91897	0.08103
Node3	757	1	0.00255	0.99745
Node3	758	1	0.02631	0.97369
Node3	759	1	0.07454	0.92546
Node3	760	1	0.02631	0.97369
Node3	761	0	0.99418	0.00582
Node3	762	0	0.99656	0.00344
Node3	763	1	0.00255	0.99745
Node3	764	0	0.99539	0.00461
Node3	765	0	0.99656	0.00344
Node3	766	0	0.518	0.482
Node3	767	0	0.99418	0.00582
Node3	768	1	0.00255	0.99745
Node3	769	-	0.33953	0.66047
Node3	770	-	0.45947	0.54053
Node3	771	1	0.07454	0.92546
Node3	772	1	0.00255	0.99745
Node3	773	1	0.00255	0.99745
Node3	774	1	0.00255	0.99745
Node3	775	1	0.00255	0.99745
Node3	776	0	0.91897	0.08103
Node3	777	1	0.01974	0.98026
Node3	778	1	0.01974	0.98026
Node3	779	1	0.00255	0.99745
Node3	780	1	0.00255	0.99745
Node3	781	0	0.99418	0.00582
Node3	782	0	0.99539	0.00461
Node3	783	1	0.00255	0.99745
Node3	784	1	0.17529	0.82471
Node3	785	1	0.02631	0.97369
Node3	786	1	0.00255	0.99745
Node3	787	-	0.32624	0.67376
Node3	788	0	0.79207	0.20793
Node3	789	0	0.86991	0.13009
Node3	790	0	0.99418	0.00582
Node3	791	0	0.92514	0.07486
Node3	792	1	0.00255	0.99745
Node3	793	1	0.00255	0.99745
Node3	794	1	0.01974	0.98026
Node3	795	1	0.00255	0.99745
Node3	796	0	0.99656	0.00344
Node3	797	1	0.00255	0.99745
Node3	798	-	0.26523	0.73477
Node3	799	1	0.17529	0.82471
Node3	800	1	0.02631	0.97369
Node3	801	1	0.00255	0.99745
Node3	802	1	0.06134	0.93866
Node3	803	1	0.00255	0.99745
Node3	804	1	0.00255	0.99745
Node3	805	0	0.84436	0.15564
Node3	806	1	0.00255	0.99745
Node3	807	1	0.00255	0.99745
Node3	808	0	0.98891	0.01109
Node3	809	0	0.98982	0.01018
Node3	810	1	0.00255	0.99745
Node3	811	-	0.33953	0.66047
Node3	812	1	0.00255	0.99745
Node3	813	1	0.01974	0.98026
Node3	814	1	0.00255	0.99745
Node3	815	1	0.00255	0.99745
Node3	816	1	0.00255	0.99745
Node3	817	1	0.00255	0.99745
Node3	818	1	0.01974	0.98026
Node3	819	0	0.84436	0.15564
Node3	820	0	0.98891	0.01109
Node3	821	1	0.00255	0.99745
Node3	822	1	0.00255	0.99745
Node3	823	1	0.02631	0.97369
Node3	824	1	0.07454	0.92546
Node3	825	1	0.00255	0.99745
Node3	826	1	0.00255	0.99745
Node3	827	1	0.01974	0.98026
Node3	828	1	0.00255	0.99745
Node3	829	1	0.00255	0.99745
Node3	830	1	0.00255	0.99745
Node3	831	1	0.17529	0.82471
Node3	832	1	0.00255	0.99745
Node3	833	1	0.00255	0.99745
Node3	834	1	0.00255	0.99745
Node3	835	1	0.00255	0.99745
Node3	836	1	0.00255	0.99745
Node3	837	1	0.00255	0.99745
Node3	838	1	0.06134	0.93866
Node3	839	1	0.00255	0.99745
Node3	840	1	0.00255	0.99745
Node3	841	1	0.00255	0.99745
Node3	842	1	0.02631	0.97369
Node3	843	0	0.99418	0.00582
Node3	844	0	0.99656	0.00344
Node3	845	0	0.98982	0.01018
Node3	846	1	0.00255	0.99745
Node3	847	1	0.00255	0.99745
Node3	848	1	0.01974	0.98026
Node3	849	1	0.00255	0.99745
Node3	850	0	0.98982	0.01018
Node3	851	0	0.89421	0.10579
Node3	852	1	0.00255	0.99745
Node3	853	1	0.00255	0.99745
Node3	854	0	0.98891	0.01109
Node3	855	1	0.00255	0.99745
Node3	856	1	0.00255	0.99745
Node3	857	1	0.00255	0.99745
Node3	858	1	0.02631	0.97369
Node3	859	0	0.53941	0.46059
Node3	860	0	0.53941	0.46059
Node3	861	1	0.00255	0.99745
Node3	862	1	0.00255	0.99745
Node3	863	1	0.00255	0.99745
Node3	864	1	0.00255	0.99745
Node3	865	1	0.01974	0.98026
Node3	866	1	0.01974	0.98026
Node3	867	1	0.00255	0.99745
Node3	868	1	0.02631	0.97369
Node3	869	1	0.00255	0.99745
Node3	870	-	0.45947	0.54053
Node3	871	1	0.17529	0.82471
Node3	872	0	0.518	0.482
Node3	873	1	0.00255	0.99745
Node3	874	1	0.00255	0.99745
Node3	875	1	0.00255	0.99745
Node3	876	1	0.00255	0.99745
Node3	877	1	0.04387	0.95613
Node3	878	1	0.00255	0.99745
Node3	879	1	0.00255	0.99745
Node3	880	0	0.99656	0.00344
Node3	881	1	0.00255	0.99745
Node3	882	1	0.00255	0.99745
Node3	883	1	0.00255	0.99745
Node3	884	1	0.00255	0.99745
Node3	885	1	0.00255	0.99745
Node3	886	1	0.00255	0.99745
Node3	887	0	0.98891	0.01109
Node3	888	1	0.02631	0.97369
Node3	889	1	0.00255	0.99745
Node3	890	1	0.00255	0.99745
Node3	891	1	0.00255	0.99745
Node3	892	1	0.00255	0.99745
Node3	893	1	0.17529	0.82471
Node3	894	0	0.91897	0.08103
Node3	895	1	0.07454	0.92546
Node3	896	1	0.02631	0.97369
Node3	897	1	0.06134	0.93866
Node3	898	1	0.00255	0.99745
Node3	899	1	0.02631	0.97369
Node3	900	1	0.01974	0.98026
Node3	901	1	0.00255	0.99745
Node3	902	1	0.00255	0.99745
Node3	903	1	0.04387	0.95613
Node3	904	1	0.00255	0.99745
Node3	905	1	0.00255	0.99745
Node3	906	1	0.07454	0.92546
Node3	907	0	0.98982	0.01018
Node3	908	1	0.00255	0.99745
Node3	909	1	0.00255	0.99745
Node3	910	1	0.00255	0.99745
Node3	911	1	0.00255	0.99745
Node3	912	1	0.00255	0.99745
Node3	913	1	0.00255	0.99745
Node3	914	1	0.02631	0.97369
Node3	915	1	0.00255	0.99745
Node3	916	0	0.98891	0.01109
Node3	917	1	0.00255	0.99745
Node3	918	0	0.89421	0.10579
Node3	919	1	0.00255	0.99745
Node3	920	1	0.00255	0.99745
Node3	921	1	0.07454	0.92546
Node3	922	-	0.38788	0.61212
Node3	923	1	0.00255	0.99745
Node3	924	1	0.00255	0.99745
Node3	925	1	0.00255	0.99745
Node3	926	0	0.79207	0.20793
Node3	927	1	0.00255	0.99745
Node3	928	0	0.518	0.482
Node3	929	1	0.00255	0.99745
Node3	930	1	0.00255	0.99745
Node3	931	1	0.00255	0.99745
Node3	932	1	0.00255	0.99745
Node3	933	1	0.00255	0.99745
Node3	934	1	0.00255	0.99745
Node3	935	1	0.02631	0.97369
Node3	936	1	0.00255	0.99745
Node3	937	-	0.26523	0.73477
Node3	938	1	0.00255	0.99745
Node3	939	1	0.00255	0.99745
Node3	940	0	0.94177	0.05823
Node3	941	1	0.00255	0.99745
Node3	942	-	0.40815	0.59185
Node3	943	1	0.00255	0.99745
Node3	944	1	0.01974	0.98026
Node3	945	1	0.00255	0.99745
Node3	946	1	0.00255	0.99745
Node3	947	1	0.00255	0.99745
Node3	948	0	0.99418	0.00582
Node3	949	0	0.99418	0.00582
Node3	950	1	0.00255	0.99745
Node3	951	1	0.00255	0.99745
Node3	952	1	0.17529	0.82471
Node3	953	-	0.32624	0.67376
Node3	954	1	0.00255	0.99745
Node3	955	1	0.00255	0.99745
Node3	956	1	0.00255	0.99745
Node3	957	1	0.02631	0.97369
Node3	958	1	0.00255	0.99745
Node3	959	1	0.00255	0.99745
Node3	960	1	0.00255	0.99745
Node3	961	1	0.02631	0.97369
Node3	962	1	0.02631	0.97369
Node3	963	1	0.00255	0.99745
Node3	964	1	0.00255	0.99745
Node3	965	1	0.00255	0.99745
Node3	966	1	0.00255	0.99745
Node3	967	1	0.00255	0.99745
Node3	968	0	0.92514	0.07486
Node3	969	0	0.99656	0.00344
Node3	970	0	0.99418	0.00582
Node3	971	1	0.00255	0.99745
Node3	972	1	0.00255	0.99745
Node3	973	1	0.01974	0.98026
Node3	974	1	0.01974	0.98026
Node3	975	1	0.00255	0.99745
Node3	976	0	0.98891	0.01109
Node3	977	1	0.00255	0.99745
Node3	978	1	0.02631	0.97369
Node3	979	0	0.98982	0.01018
Node3	980	0	0.86991	0.13009
Node3	981	1	0.04387	0.95613
Node3	982	1	0.00255	0.99745
Node3	983	1	0.01974	0.98026
Node3	984	1	0.17529	0.82471
Node3	985	1	0.00255	0.99745
Node3	986	1	0.00255	0.99745
Node3	987	-	0.33953	0.66047
Node3	988	0	0.518	0.482
Node3	989	-	0.32624	0.67376
Node3	990	1	0.00255	0.99745
Node3	991	1	0.01974	0.98026
Node3	992	0	0.67277	0.32723
Node3	993	1	0.00255	0.99745
Node3	994	1	0.00255	0.99745
Node3	995	1	0.04387	0.95613
Node3	996	0	0.98891	0.01109
Node3	997	1	0.06134	0.93866
Node3	998	1	0.00255	0.99745
Node3	999	1	0.06134	0.93866
Node3	1000	1	0.00255	0.99745
Node3	1001	0	0.84436	0.15564
Node3	1002	1	0.00255	0.99745
Node3	1003	1	0.00255	0.99745
Node3	1004	1	0.02631	0.97369
Node3	1005	0	0.99418	0.00582
Node3	1006	1	0.00255	0.99745
Node3	1007	1	0.00255	0.99745
Node3	1008	1	0.00255	0.99745
Node3	1009	1	0.00255	0.99745
Node3	1010	1	0.00255	0.99745
Node3	1011	0	0.79207	0.20793
Node3	1012	1	0.06134	0.93866
Node3	1013	1	0.04387	0.95613
Node3	1014	0	0.99539	0.00461
Node3	1015	1	0.00255	0.99745
Node3	1016	1	0.00255	0.99745
Node3	1017	0	0.518	0.482
Node3	1018	1	0.00255	0.99745
Node3	1019	1	0.01974	0.98026
Node3	1020	1	0.00255	0.99745
Node3	1021	0	0.84436	0.15564
Node3	1022	0	0.99656	0.00344
Node3	1023	1	0.02631	0.97369
Node3	1024	-	0.38788	0.61212
Node3	1025	1	0.00255	0.99745
Node3	1026	1	0.00255	0.99745
Node3	1027	1	0.00255	0.99745
Node3	1028	1	0.00255	0.99745
Node3	1029	1	0.00255	0.99745
Node3	1030	1	0.00255	0.99745
Node3	1031	1	0.00255	0.99745
Node3	1032	1	0.02631	0.97369
Node3	1033	1	0.01974	0.98026
Node3	1034	1	0.01974	0.98026
Node3	1035	1	0.01974	0.98026
Node3	1036	1	0.00255	0.99745
Node3	1037	1	0.00255	0.99745
Node3	1038	1	0.00255	0.99745
Node3	1039	-	0.26523	0.73477
Node3	1040	1	0.02631	0.97369
Node3	1041	1	0.00255	0.99745
Node3	1042	1	0.00255	0.99745
Node3	1043	1	0.00255	0.99745
Node3	1044	1	0.00255	0.99745
Node3	1045	1	0.00255	0.99745
Node3	1046	1	0.00255	0.99745
Node3	1047	1	0.01974	0.98026
Node3	1048	1	0.00255	0.99745
Node3	1049	1	0.00255	0.99745
Node3	1050	1	0.00255	0.99745
Node3	1051	1	0.00255	0.99745
Node3	1052	1	0.00255	0.99745
Node3	1053	1	0.00255	0.99745
Node3	1054	0	0.99539	0.00461
Node3	1055	1	0.01974	0.98026
Node3	1056	0	0.99656	0.00344
Node3	1057	0	0.94177	0.05823
Node3	1058	0	0.99656	0.00344
Node3	1059	1	0.00255	0.99745
Node3	1060	1	0.02631	0.97369
Node3	1061	1	0.00255	0.99745
Node3	1062	1	0.00255	0.99745
Node3	1063	1	0.00255	0.99745
Node3	1064	1	0.00255	0.99745
Node3	1065	0	0.89421	0.10579
Node3	1066	1	0.02631	0.97369
Node3	1067	1	0.00255	0.99745
Node3	1068	1	0.01974	0.98026
Node3	1069	1	0.17529	0.82471
Node3	1070	1	0.00255	0.99745
Node3	1071	1	0.06134	0.93866
Node3	1072	1	0.00255	0.99745
Node3	1073	1	0.00255	0.99745
Node3	1074	1	0.00255	0.99745
Node3	1075	1	0.00255	0.99745
Node3	1076	1	0.00255	0.99745
Node3	1077	0	0.86991	0.13009
Node3	1078	-	0.38788	0.61212
Node3	1079	1	0.01974	0.98026
Node3	1080	1	0.00255	0.99745
Node3	1081	1	0.00255	0.99745
Node3	1082	1	0.01974	0.98026
Node3	1083	1	0.01974	0.98026
Node3	1084	1	0.00255	0.99745
Node3	1085	1	0.00255	0.99745
Node3	1086	1	0.02631	0.97369
Node3	1087	0	0.98891	0.01109
Node3	1088	1	0.00255	0.99745
Node3	1089	1	0.00255	0.99745
Node3	1090	1	0.02631	0.97369
Node3	1091	1	0.04387	0.95613
Node3	1092	1	0.02631	0.97369
Node3	1093	1	0.00255	0.99745
Node3	1094	1	0.00255	0.99745
Node3	1095	1	0.00255	0.99745
Node3	1096	-	0.45947	0.54053
Node3	1097	1	0.00255	0.99745
Node3	1098	1	0.02631	0.97369
Node3	1099	1	0.00255	0.99745
Node3	1100	1	0.00255	0.99745
Node3	1101	1	0.01974	0.98026
Node3	1102	1	0.00255	0.99745
Node3	1103	1	0.00255	0.99745
Node3	1104	1	0.00255	0.99745
Node3	1105	1	0.00255	0.99745
Node3	1106	1	0.00255	0.99745
Node3	1107	0	0.99656	0.00344
Node3	1108	1	0.01974	0.98026
Node3	1109	0	0.67277	0.32723
Node3	1110	1	0.00255	0.99745
Node3	1111	1	0.02631	0.97369
Node3	1112	0	0.98982	0.01018
Node3	1113	0	0.98982	0.01018
Node3	1114	1	0.07454	0.92546
Node3	1115	1	0.00255	0.99745
Node3	1116	1	0.00255	0.99745
Node3	1117	0	0.84436	0.15564
Node3	1118	0	0.79207	0.20793
Node3	1119	0	0.99418	0.00582
Node3	1120	1	0.00255	0.99745
Node3	1121	1	0.00255	0.99745
Node3	1122	1	0.00255	0.99745
Node3	1123	1	0.00255	0.99745
Node3	1124	1	0.07454	0.92546
Node3	1125	1	0.00255	0.99745
Node3	1126	1	0.00255	0.99745
Node3	1127	1	0.01974	0.98026
Node3	1128	1	0.02631	0.97369
Node3	1129	1	0.00255	0.99745
Node3	1130	0	0.91897	0.08103
Node3	1131	1	0.00255	0.99745
Node3	1132	1	0.00255	0.99745
Node3	1133	0	0.98891	0.01109
Node3	1134	1	0.00255	0.99745
Node3	1135	1	0.00255	0.99745
Node3	1136	1	0.00255	0.99745
Node3	1137	0	0.91897	0.08103
Node3	1138	1	0.01974	0.98026
Node3	1139	1	0.00255	0.99745
Node3	1140	1	0.00255	0.99745
Node3	1141	1	0.00255	0.99745
Node3	1142	1	0.02631	0.97369
Node3	1143	1	0.00255	0.99745
Node3	1144	1	0.02631	0.97369
Node3	1145	1	0.17529	0.82471
Node3	1146	1	0.01974	0.98026
Node3	1147	0	0.89421	0.10579
Node3	1148	0	0.98891	0.01109
Node3	1149	1	0.00255	0.99745
Node3	1150	0	0.518	0.482
Node3	1151	1	0.00255	0.99745
Node3	1152	1	0.00255	0.99745
Node3	1153	-	0.33953	0.66047
Node3	1154	0	0.99418	0.00582
Node3	1155	0	0.98982	0.01018
Node3	1156	1	0.02631	0.97369
Node3	1157	1	0.02631	0.97369
Node3	1158	1	0.00255	0.99745
Node3	1159	0	0.99539	0.00461
Node3	1160	0	0.99656	0.00344
Node3	1161	1	0.00255	0.99745
Node3	1162	1	0.00255	0.99745
Node3	1163	1	0.00255	0.99745
Node3	1164	1	0.02631	0.97369
Node3	1165	1	0.00255	0.99745
Node3	1166	0	0.98891	0.01109
Node3	1167	0	0.86991	0.13009
Node3	1168	1	0.00255	0.99745
Node3	1169	0	0.99656	0.00344
Node3	1170	1	0.00255	0.99745
Node3	1171	1	0.00255	0.99745
Node3	1172	1	0.00255	0.99745
Node3	1173	1	0.00255	0.99745
Node3	1174	-	0.45947	0.54053
Node3	1175	0	0.98891	0.01109
Node3	1176	1	0.00255	0.99745
Node3	1177	0	0.98891	0.01109
Node3	1178	1	0.01974	0.98026
Node3	1179	1	0.01974	0.98026
Node3	1180	1	0.01974	0.98026
Node3	1181	1	0.00255	0.99745
Node3	1182	1	0.00255	0.99745
Node3	1183	1	0.00255	0.99745
Node3	1184	1	0.01974	0.98026
Node3	1185	1	0.00255	0.99745
Node3	1186	1	0.00255	0.99745
Node3	1187	1	0.00255	0.99745
Node3	1188	1	0.06134	0.93866
Node3	1189	1	0.07454	0.92546
Node3	1190	1	0.07454	0.92546
Node3	1191	1	0.00255	0.99745
Node3	1192	1	0.00255	0.99745
Node3	1193	-	0.26523	0.73477
Node3	1194	1	0.00255	0.99745
Node3	1195	1	0.00255	0.99745
Node3	1196	1	0.00255	0.99745
Node3	1197	1	0.00255	0.99745
Node3	1198	1	0.00255	0.99745
Node3	1199	1	0.00255	0.99745
Node3	1200	0	0.79207	0.20793
Node3	1201	0	0.99656	0.00344
Node3	1202	1	0.00255	0.99745
Node3	1203	1	0.00255	0.99745
Node3	1204	1	0.00255	0.99745
Node3	1205	1	0.00255	0.99745
Node3	1206	0	0.98982	0.01018
Node3	1207	-	0.26523	0.73477
Node3	1208	1	0.00255	0.99745
Node3	1209	1	0.17529	0.82471
Node3	1210	1	0.02631	0.97369
Node3	1211	1	0.00255	0.99745
Node3	1212	1	0.00255	0.99745
Node3	1213	1	0.00255	0.99745
Node3	1214	1	0.00255	0.99745
Node3	1215	1	0.00255	0.99745
Node3	1216	1	0.00255	0.99745
Node3	1217	1	0.00255	0.99745
Node3	1218	1	0.01974	0.98026
Node3	1219	1	0.00255	0.99745
Node3	1220	-	0.33953	0.66047
Node3	1221	0	0.99656	0.00344
Node3	1222	0	0.99656	0.00344
Node3	1223	1	0.00255	0.99745
Node3	1224	1	0.04387	0.95613
Node3	1225	1	0.04387	0.95613
Node3	1226	1	0.01974	0.98026
Node3	1227	0	0.518	0.482
Node3	1228	1	0.04387	0.95613
Node3	1229	1	0.00255	0.99745
Node3	1230	1	0.00255	0.99745
Node3	1231	-	0.33953	0.66047
Node3	1232	0	0.518	0.482
Node3	1233	1	0.02631	0.97369
Node3	1234	1	0.00255	0.99745
Node3	1235	0	0.98891	0.01109
Node3	1236	1	0.00255	0.99745
Node3	1237	1	0.00255	0.99745
Node3	1238	1	0.00255	0.99745
Node3	1239	-	0.33953	0.66047
Node3	1240	0	0.90209	0.09791
Node3	1241	1	0.00255	0.99745
Node3	1242	1	0.00255	0.99745
Node3	1243	1	0.01974	0.98026
Node3	1244	1	0.00255	0.99745
Node3	1245	1	0.01974	0.98026
Node3	1246	1	0.01974	0.98026
Node3	1247	1	0.07454	0.92546
Node3	1248	1	0.07454	0.92546
Node3	1249	-	0.45947	0.54053
Node3	1250	1	0.02631	0.97369
Node3	1251	1	0.00255	0.99745
Node3	1252	1	0.00255	0.99745
Node3	1253	1	0.00255	0.99745
Node3	1254	1	0.00255	0.99745
Node3	1255	-	0.26523	0.73477
Node3	1256	1	0.02631	0.97369
Node3	1257	1	0.02631	0.97369
Node3	1258	1	0.02631	0.97369
Node3	1259	1	0.02631	0.97369
Node3	1260	1	0.01974	0.98026
Node3	1261	-	0.32624	0.67376
Node3	1262	1	0.00255	0.99745
Node3	1263	1	0.00255	0.99745
Node3	1264	-	0.33953	0.66047
Node3	1265	1	0.07454	0.92546
Node3	1266	1	0.06134	0.93866
Node3	1267	1	0.00255	0.99745
Node3	1268	1	0.02631	0.97369
Node3	1269	1	0.02631	0.97369
Node3	1270	1	0.01974	0.98026
Node3	1271	1	0.00255	0.99745
Node3	1272	1	0.00255	0.99745
Node3	1273	1	0.00255	0.99745
Node3	1274	0	0.92514	0.07486
Node3	1275	1	0.00255	0.99745
Node3	1276	0	0.99656	0.00344
Node3	1277	1	0.00255	0.99745
Node3	1278	-	0.45947	0.54053
Node3	1279	-	0.26523	0.73477
Node3	1280	1	0.06134	0.93866
Node3	1281	1	0.06134	0.93866
Node3	1282	0	0.99418	0.00582
Node3	1283	1	0.17529	0.82471
Node3	1284	1	0.00255	0.99745
Node3	1285	0	0.91897	0.08103
Node3	1286	1	0.02631	0.97369
Node3	1287	1	0.00255	0.99745
Node3	1288	1	0.00255	0.99745
Node3	1289	1	0.00255	0.99745
Node3	1290	1	0.00255	0.99745
Node3	1291	1	0.00255	0.99745
Node3	1292	-	0.26523	0.73477
Node3	1293	1	0.00255	0.99745
Node3	1294	1	0.00255	0.99745
Node3	1295	1	0.00255	0.99745
Node3	1296	1	0.00255	0.99745
Node3	1297	0	0.79207	0.20793
Node3	1298	1	0.00255	0.99745
Node3	1299	1	0.17529	0.82471
Node3	1300	1	0.00255	0.99745
Node3	1301	0	0.98982	0.01018
Node3	1302	1	0.01974	0.98026
Node3	1303	1	0.01974	0.98026
Node3	1304	0	0.86991	0.13009
Node3	1305	1	0.01974	0.98026
Node3	1306	-	0.26523	0.73477
Node3	1307	1	0.00255	0.99745
Node3	1308	1	0.00255	0.99745
Node3	1309	1	0.00255	0.99745
Node3	1310	0	0.99656	0.00344
Node3	1311	0	0.95594	0.04406
Node3	1312	1	0.00255	0.99745
Node3	1313	1	0.00255	0.99745
Node3	1314	-	0.40815	0.59185
Node3	1315	-	0.40815	0.59185
Node3	1316	1	0.02631	0.97369
Node3	1317	0	0.86991	0.13009
Node3	1318	1	0.01974	0.98026
Node3	1319	0	0.99539	0.00461
Node3	1320	1	0.04387	0.95613
Node3	1321	1	0.00255	0.99745
Node3	1322	0	0.98891	0.01109
Node3	1323	1	0.00255	0.99745
Node3	1324	1	0.00255	0.99745
Node3	1325	1	0.00255	0.99745
Node3	1326	0	0.86991	0.13009
Node3	1327	1	0.07454	0.92546
Node3	1328	1	0.00255	0.99745
Node3	1329	0	0.98891	0.01109
Node3	1330	0	0.98891	0.01109
Node3	1331	-	0.32624	0.67376
Node3	1332	1	0.17529	0.82471
Node3	1333	1	0.01974	0.98026
Node3	1334	1	0.17529	0.82471
Node3	1335	1	0.02631	0.97369
Node3	1336	1	0.04387	0.95613
Node3	1337	1	0.04387	0.95613
Node3	1338	1	0.04387	0.95613
Node3	1339	1	0.01974	0.98026
Node3	1340	1	0.00255	0.99745
Node3	1341	1	0.00255	0.99745
Node3	1342	1	0.02631	0.97369
Node3	1343	1	0.02631	0.97369
Node3	1344	1	0.00255	0.99745
Node3	1345	1	0.00255	0.99745
Node3	1346	1	0.00255	0.99745
Node3	1347	1	0.00255	0.99745
Node3	1348	-	0.33953	0.66047
Node3	1349	0	0.90209	0.09791
Node3	1350	1	0.17529	0.82471
Node3	1351	0	0.96483	0.03517
Node3	1352	0	0.99539	0.00461
Node3	1353	1	0.00255	0.99745
Node3	1354	1	0.00255	0.99745
Node3	1355	-	0.45947	0.54053
Node3	1356	1	0.00255	0.99745
Node3	1357	1	0.17529	0.82471
Node3	1358	0	0.91897	0.08103
Node3	1359	1	0.02631	0.97369
Node3	1360	0	0.86991	0.13009
Node3	1361	1	0.00255	0.99745
Node3	1362	1	0.00255	0.99745
Node3	1363	1	0.01974	0.98026
Node3	1364	1	0.00255	0.99745
Node3	1365	1	0.01974	0.98026
Node3	1366	1	0.01974	0.98026
Node3	1367	1	0.00255	0.99745
Node3	1368	1	0.00255	0.99745
Node3	1369	1	0.00255	0.99745
Node3	1370	0	0.99539	0.00461
Node3	1371	1	0.00255	0.99745
Node3	1372	1	0.00255	0.99745
Node3	1373	-	0.26523	0.73477
Node3	1374	-	0.26523	0.73477
Node3	1375	0	0.99656	0.00344
Node3	1376	0	0.99656	0.00344
Node3	1377	0	0.79207	0.20793
Node3	1378	0	0.518	0.482
Node3	1379	0	0.98891	0.01109
Node3	1380	1	0.01974	0.98026
Node3	1381	1	0.00255	0.99745
Node3	1382	1	0.07454	0.92546
Node3	1383	1	0.00255	0.99745
Node3	1384	1	0.00255	0.99745
Node3	1385	0	0.99656	0.00344
Node3	1386	1	0.00255	0.99745
Node3	1387	1	0.01974	0.98026
Node3	1388	1	0.00255	0.99745
Node3	1389	0	0.94177	0.05823
Node3	1390	1	0.02631	0.97369
Node3	1391	0	0.99656	0.00344
Node3	1392	1	0.02631	0.97369
Node3	1393	1	0.00255	0.99745
Node3	1394	1	0.00255	0.99745
Node3	1395	1	0.00255	0.99745
Node3	1396	0	0.53941	0.46059
Node3	1397	1	0.00255	0.99745
Node3	1398	1	0.00255	0.99745
Node3	1399	1	0.00255	0.99745
Node3	1400	1	0.00255	0.99745
Node3	1401	0	0.99418	0.00582
Node3	1402	1	0.00255	0.99745
Node3	1403	1	0.00255	0.99745
Node3	1404	0	0.99418	0.00582
Node3	1405	1	0.01974	0.98026
Node3	1406	1	0.01974	0.98026
Node3	1407	1	0.07454	0.92546
Node3	1408	1	0.02631	0.97369
Node3	1409	0	0.99539	0.00461
Node3	1410	0	0.99539	0.00461
Node3	1411	0	0.86991	0.13009
Node3	1412	1	0.00255	0.99745
Node3	1413	1	0.00255	0.99745
Node3	1414	1	0.00255	0.99745
Node3	1415	1	0.00255	0.99745
Node3	1416	1	0.00255	0.99745
Node3	1417	1	0.00255	0.99745
Node3	1418	1	0.02631	0.97369
Node3	1419	0	0.79207	0.20793
Node3	1420	1	0.00255	0.99745
Node3	1421	1	0.00255	0.99745
Node3	1422	1	0.00255	0.99745
Node3	1423	1	0.00255	0.99745
Node3	1424	-	0.26523	0.73477
Node3	1425	1	0.01974	0.98026
Node3	1426	1	0.00255	0.99745
Node3	1427	1	0.00255	0.99745
Node3	1428	1	0.00255	0.99745
Node3	1429	1	0.00255	0.99745
Node3	1430	1	0.00255	0.99745
Node3	1431	1	0.17529	0.82471
Node3	1432	1	0.00255	0.99745
Node3	1433	1	0.00255	0.99745
Node3	1434	1	0.02631	0.97369
Node3	1435	0	0.98982	0.01018
Node3	1436	0	0.99418	0.00582
Node3	1437	1	0.00255	0.99745
Node3	1438	1	0.00255	0.99745
Node3	1439	1	0.00255	0.99745
Node3	1440	1	0.02631	0.97369
Node3	1441	0	0.91897	0.08103
Node3	1442	1	0.00255	0.99745
Node3	1443	1	0.00255	0.99745
Node3	1444	1	0.00255	0.99745
Node3	1445	1	0.01974	0.98026
Node3	1446	1	0.04387	0.95613
Node3	1447	1	0.00255	0.99745
Node3	1448	1	0.04387	0.95613
Node3	1449	1	0.00255	0.99745
Node3	1450	1	0.01974	0.98026
Node3	1451	1	0.01974	0.98026
Node3	1452	1	0.04387	0.95613
Node3	1453	1	0.00255	0.99745
Node3	1454	1	0.04387	0.95613
Node3	1455	1	0.00255	0.99745
Node3	1456	1	0.01974	0.98026
Node3	1457	1	0.01974	0.98026
Node3	1458	1	0.00255	0.99745
Node3	1459	1	0.00255	0.99745
Node3	1460	1	0.00255	0.99745
Node3	1461	0	0.99656	0.00344
Node3	1462	1	0.00255	0.99745
Node3	1463	1	0.01974	0.98026
Node3	1464	1	0.00255	0.99745
Node3	1465	1	0.02631	0.97369
Node3	1466	1	0.01974	0.98026
Node3	1467	1	0.04387	0.95613
Node3	1468	0	0.99418	0.00582
Node3	1469	0	0.98982	0.01018
Node3	1470	0	0.98891	0.01109
Node3	1471	1	0.01974	0.98026
Node3	1472	0	0.89421	0.10579
Node3	1473	1	0.00255	0.99745
Node3	1474	1	0.00255	0.99745
Node3	1475	1	0.00255	0.99745
Node3	1476	1	0.00255	0.99745
Node3	1477	1	0.00255	0.99745
Node3	1478	1	0.00255	0.99745
Node3	1479	1	0.00255	0.99745
Node3	1480	0	0.99656	0.00344
Node3	1481	1	0.00255	0.99745
Node3	1482	1	0.00255	0.99745
Node3	1483	0	0.99418	0.00582
Node3	1484	0	0.99418	0.00582
Node3	1485	1	0.00255	0.99745
Node3	1486	0	0.67277	0.32723
Node3	1487	1	0.00255	0.99745
Node3	1488	1	0.00255	0.99745
Node3	1489	1	0.02631	0.97369
Node3	1490	1	0.17529	0.82471
Node3	1491	1	0.00255	0.99745
Node3	1492	1	0.02631	0.97369
Node3	1493	1	0.00255	0.99745
Node3	1494	1	0.01974	0.98026
Node3	1495	1	0.00255	0.99745
Node3	1496	1	0.17529	0.82471
Node3	1497	1	0.01974	0.98026
Node3	1498	1	0.01974	0.98026
Node3	1499	1	0.00255	0.99745
Node3	1500	1	0.00255	0.99745
Node3	1501	1	0.00255	0.99745
Node3	1502	1	0.00255	0.99745
Node3	1503	1	0.00255	0.99745
Node3	1504	1	0.00255	0.99745
Node3	1505	1	0.01974	0.98026
Node3	1506	-	0.38788	0.61212
Node3	1507	1	0.04387	0.95613
Node3	1508	0	0.518	0.482
Node3	1509	1	0.00255	0.99745
Node3	1510	1	0.00255	0.99745
Node3	1511	1	0.00255	0.99745
Node3	1512	-	0.45947	0.54053
Node3	1513	-	0.45947	0.54053
Node3	1514	1	0.00255	0.99745
Node3	1515	1	0.00255	0.99745
Node3	1516	1	0.00255	0.99745
Node3	1517	1	0.04387	0.95613
Node3	1518	1	0.00255	0.99745
Node3	1519	1	0.06134	0.93866
Node3	1520	1	0.06134	0.93866
Node3	1521	1	0.00255	0.99745
Node3	1522	1	0.06134	0.93866
Node3	1523	1	0.00255	0.99745
Node3	1524	1	0.00255	0.99745
Node3	1525	1	0.00255	0.99745
Node3	1526	1	0.00255	0.99745
Node3	1527	1	0.00255	0.99745
Node3	1528	1	0.00255	0.99745
Node3	1529	1	0.00255	0.99745
Node3	1530	0	0.95594	0.04406
Node3	1531	1	0.00255	0.99745
Node3	1532	1	0.00255	0.99745
Node3	1533	1	0.00255	0.99745
Node3	1534	1	0.01974	0.98026
Node3	1535	1	0.00255	0.99745
Node3	1536	1	0.00255	0.99745
Node3	1537	1	0.04387	0.95613
Node3	1538	1	0.00255	0.99745
Node3	1539	1	0.02631	0.97369
Node3	1540	1	0.00255	0.99745
Node3	1541	1	0.00255	0.99745
Node3	1542	1	0.00255	0.99745
Node3	1543	1	0.00255	0.99745
Node3	1544	1	0.00255	0.99745
Node3	1545	1	0.02631	0.97369
Node3	1546	-	0.26523	0.73477
Node3	1547	1	0.00255	0.99745
Node3	1548	1	0.00255	0.99745
Node3	1549	1	0.07454	0.92546
Node3	1550	1	0.00255	0.99745
Node3	1551	1	0.00255	0.99745
Node3	1552	-	0.26523	0.73477
Node3	1553	1	0.00255	0.99745
Node3	1554	0	0.94177	0.05823
Node3	1555	1	0.04387	0.95613
Node3	1556	1	0.04387	0.95613
Node3	1557	1	0.00255	0.99745
Node3	1558	1	0.00255	0.99745
Node3	1559	1	0.01974	0.98026
Node3	1560	1	0.00255	0.99745
Node3	1561	1	0.00255	0.99745
Node3	1562	0	0.98891	0.01109
Node3	1563	1	0.00255	0.99745
Node3	1564	1	0.00255	0.99745
Node3	1565	1	0.00255	0.99745
Node3	1566	1	0.00255	0.99745
Node3	1567	1	0.01974	0.98026
Node3	1568	1	0.00255	0.99745
Node3	1569	1	0.01974	0.98026
Node3	1570	1	0.00255	0.99745
Node3	1571	0	0.89421	0.10579
Node3	1572	1	0.00255	0.99745
Node3	1573	1	0.00255	0.99745
Node3	1574	1	0.00255	0.99745
Node3	1575	1	0.00255	0.99745
Node3	1576	0	0.98982	0.01018
Node3	1577	1	0.00255	0.99745
Node3	1578	1	0.00255	0.99745
Node3	1579	1	0.00255	0.99745
Node3	1580	1	0.00255	0.99745
Node3	1581	1	0.00255	0.99745
Node3	1582	1	0.00255	0.99745
Node3	1583	0	0.53941	0.46059
Node3	1584	1	0.00255	0.99745
Node3	1585	1	0.17529	0.82471
Node3	1586	1	0.00255	0.99745
Node3	1587	1	0.01974	0.98026
Node3	1588	1	0.00255	0.99745
Node3	1589	1	0.00255	0.99745
Node3	1590	1	0.01974	0.98026
Node3	1591	1	0.00255	0.99745
Node3	1592	1	0.00255	0.99745
Node3	1593	0	0.84436	0.15564
Node3	1594	0	0.89421	0.10579
Node3	1595	0	0.90209	0.09791
Node3	1596	1	0.00255	0.99745
Node3	1597	1	0.00255	0.99745
Node3	1598	1	0.00255	0.99745
Node3	1599	1	0.06134	0.93866
Node3	1600	1	0.01974	0.98026
Node3	1601	1	0.00255	0.99745
Node3	1602	1	0.00255	0.99745
Node3	1603	1	0.00255	0.99745
Node3	1604	1	0.02631	0.97369
Node3	1605	1	0.01974	0.98026
Node3	1606	1	0.00255	0.99745
Node3	1607	0	0.53941	0.46059
Node3	1608	1	0.01974	0.98026
Node3	1609	1	0.00255	0.99745
Node3	1610	1	0.00255	0.99745
Node3	1611	1	0.02631	0.97369
Node3	1612	1	0.00255	0.99745
Node3	1613	1	0.00255	0.99745
Node3	1614	-	0.45947	0.54053
Node3	1615	1	0.17529	0.82471
Node3	1616	1	0.04387	0.95613
Node3	1617	0	0.99418	0.00582
Node3	1618	1	0.17529	0.82471
Node3	1619	0	0.92514	0.07486
Node3	1620	0	0.89421	0.10579
Node3	1621	0	0.99539	0.00461
Node3	1622	-	0.38788	0.61212
Node3	1623	-	0.38788	0.61212
Node3	1624	-	0.45947	0.54053
Node3	1625	0	0.99418	0.00582
Node3	1626	0	0.90209	0.09791
Node3	1627	1	0.00255	0.99745
Node3	1628	1	0.02631	0.97369
Node3	1629	1	0.01974	0.98026
Node3	1630	0	0.99418	0.00582
Node3	1631	0	0.98982	0.01018
Node3	1632	0	0.99539	0.00461
Node3	1633	1	0.00255	0.99745
Node3	1634	1	0.00255	0.99745
Node3	1635	1	0.00255	0.99745
Node3	1636	1	0.00255	0.99745
Node3	1637	1	0.00255	0.99745
Node3	1638	1	0.00255	0.99745
Node3	1639	1	0.00255	0.99745
Node3	1640	1	0.06134	0.93866
Node3	1641	1	0.00255	0.99745
Node3	1642	1	0.00255	0.99745
Node3	1643	1	0.00255	0.99745
Node3	1644	1	0.02631	0.97369
Node3	1645	1	0.00255	0.99745
Node3	1646	0	0.98891	0.01109
Node3	1647	-	0.26523	0.73477
Node3	1648	1	0.00255	0.99745
Node3	1649	0	0.96483	0.03517
Node3	1650	1	0.06134	0.93866
Node3	1651	1	0.00255	0.99745
Node3	1652	1	0.01974	0.98026
Node3	1653	1	0.00255	0.99745
Node3	1654	1	0.00255	0.99745
Node3	1655	0	0.99418	0.00582
Node3	1656	1	0.00255	0.99745
Node3	1657	1	0.02631	0.97369
Node3	1658	1	0.00255	0.99745
Node3	1659	1	0.00255	0.99745
Node3	1660	1	0.00255	0.99745
Node3	1661	1	0.00255	0.99745
Node3	1662	1	0.00255	0.99745
Node3	1663	1	0.04387	0.95613
Node3	1664	1	0.00255	0.99745
Node3	1665	1	0.00255	0.99745
Node3	1666	1	0.00255	0.99745
Node3	1667	1	0.04387	0.95613
Node3	1668	1	0.01974	0.98026
Node3	1669	1	0.07454	0.92546
Node3	1670	1	0.00255	0.99745
Node3	1671	-	0.40815	0.59185
Node3	1672	0	0.89421	0.10579
Node3	1673	-	0.38788	0.61212
Node3	1674	1	0.01974	0.98026
Node3	1675	1	0.17529	0.82471
Node3	1676	0	0.94177	0.05823
Node3	1677	1	0.04387	0.95613
Node3	1678	1	0.00255	0.99745
Node3	1679	1	0.00255	0.99745
Node3	1680	0	0.92514	0.07486
Node3	1681	1	0.00255	0.99745
Node3	1682	1	0.00255	0.99745
Node3	1683	0	0.99656	0.00344
Node3	1684	1	0.00255	0.99745
Node3	1685	1	0.00255	0.99745
Node3	1686	1	0.01974	0.98026
Node3	1687	0	0.84436	0.15564
Node3	1688	1	0.01974	0.98026
Node3	1689	0	0.86991	0.13009
Node3	1690	1	0.01974	0.98026
Node3	1691	0	0.99656	0.00344
Node3	1692	-	0.38788	0.61212
Node3	1693	0	0.98891	0.01109
Node3	1694	1	0.17529	0.82471
Node3	1695	1	0.01974	0.98026
Node3	1696	1	0.01974	0.98026
Node3	1697	1	0.01974	0.98026
Node3	1698	0	0.90209	0.09791
Node3	1699	0	0.518	0.482
Node3	1700	1	0.01974	0.98026
Node3	1701	1	0.00255	0.99745
Node3	1702	-	0.26523	0.73477
Node3	1703	1	0.00255	0.99745
Node3	1704	1	0.07454	0.92546
Node3	1705	1	0.00255	0.99745
Node3	1706	1	0.00255	0.99745
Node3	1707	1	0.01974	0.98026
Node3	1708	0	0.99418	0.00582
Node3	1709	-	0.40815	0.59185
Node3	1710	1	0.01974	0.98026
Node3	1711	0	0.98982	0.01018
Node3	1712	1	0.01974	0.98026
Node3	1713	1	0.02631	0.97369
Node3	1714	-	0.33953	0.66047
Node3	1715	1	0.00255	0.99745
Node3	1716	0	0.96483	0.03517
Node3	1717	1	0.00255	0.99745
Node3	1718	1	0.00255	0.99745
Node3	1719	-	0.40815	0.59185
Node3	1720	1	0.00255	0.99745
Node3	1721	1	0.00255	0.99745
Node3	1722	0	0.99539	0.00461
Node3	1723	1	0.00255	0.99745
Node3	1724	0	0.98891	0.01109
Node3	1725	1	0.00255	0.99745
Node3	1726	1	0.01974	0.98026
Node3	1727	0	0.518	0.482
Node3	1728	1	0.01974	0.98026
Node3	1729	1	0.01974	0.98026
Node3	1730	1	0.01974	0.98026
Node3	1731	1	0.01974	0.98026
Node3	1732	0	0.98982	0.01018
Node3	1733	1	0.01974	0.98026
Node3	1734	1	0.01974	0.98026
Node3	1735	1	0.00255	0.99745
Node3	1736	1	0.06134	0.93866
Node3	1737	-	0.26523	0.73477
Node3	1738	0	0.79207	0.20793
Node3	1739	0	0.98982	0.01018
Node3	1740	0	0.94177	0.05823
Node3	1741	1	0.01974	0.98026
Node3	1742	1	0.01974	0.98026
Node3	1743	1	0.02631	0.97369
Node3	1744	1	0.00255	0.99745
Node3	1745	1	0.00255	0.99745
Node3	1746	1	0.00255	0.99745
Node3	1747	1	0.01974	0.98026
Node3	1748	1	0.07454	0.92546
Node3	1749	1	0.00255	0.99745
Node3	1750	1	0.01974	0.98026
Node3	1751	0	0.99418	0.00582
Node3	1752	0	0.99418	0.00582
Node3	1753	1	0.04387	0.95613
Node3	1754	-	0.32624	0.67376
Node3	1755	1	0.00255	0.99745
Node3	1756	0	0.518	0.482
Node3	1757	0	0.99656	0.00344
Node3	1758	0	0.89421	0.10579
Node3	1759	1	0.01974	0.98026
Node3	1760	0	0.99656	0.00344
Node3	1761	1	0.00255	0.99745
Node3	1762	-	0.40815	0.59185
Node3	1763	1	0.00255	0.99745
Node3	1764	1	0.02631	0.97369
Node3	1765	1	0.02631	0.97369
Node3	1766	0	0.98891	0.01109
Node3	1767	1	0.00255	0.99745
Node3	1768	1	0.00255	0.99745
Node3	1769	1	0.17529	0.82471
Node3	1770	1	0.17529	0.82471
Node3	1771	1	0.00255	0.99745
Node3	1772	1	0.00255	0.99745
Node3	1773	-	0.40815	0.59185
Node3	1774	1	0.00255	0.99745
Node3	1775	1	0.00255	0.99745
Node3	1776	1	0.17529	0.82471
Node3	1777	-	0.40815	0.59185
Node3	1778	1	0.07454	0.92546
Node3	1779	1	0.17529	0.82471
Node3	1780	1	0.00255	0.99745
Node3	1781	1	0.00255	0.99745
Node3	1782	-	0.38788	0.61212
Node3	1783	1	0.00255	0.99745
Node3	1784	1	0.00255	0.99745
Node3	1785	0	0.99418	0.00582
Node3	1786	1	0.01974	0.98026
Node3	1787	1	0.01974	0.98026
Node3	1788	1	0.01974	0.98026
Node3	1789	-	0.32624	0.67376
Node3	1790	0	0.518	0.482
Node3	1791	1	0.00255	0.99745
Node3	1792	1	0.00255	0.99745
Node3	1793	0	0.98891	0.01109
Node3	1794	1	0.01974	0.98026
Node3	1795	1	0.00255	0.99745
Node3	1796	1	0.00255	0.99745
Node3	1797	1	0.02631	0.97369
Node3	1798	1	0.00255	0.99745
Node3	1799	-	0.26523	0.73477
Node3	1800	1	0.17529	0.82471
Node3	1801	1	0.01974	0.98026
Node3	1802	1	0.00255	0.99745
Node3	1803	1	0.06134	0.93866
Node3	1804	1	0.00255	0.99745
Node3	1805	1	0.01974	0.98026
Node3	1806	0	0.99418	0.00582
Node3	1807	0	0.91897	0.08103
Node3	1808	0	0.98982	0.01018
Node3	1809	0	0.99418	0.00582
Node3	1810	1	0.00255	0.99745
Node3	1811	1	0.00255	0.99745
Node3	1812	1	0.00255	0.99745
Node3	1813	1	0.00255	0.99745
Node3	1814	1	0.00255	0.99745
Node3	1815	1	0.00255	0.99745
Node3	1816	1	0.00255	0.99745
Node3	1817	1	0.00255	0.99745
Node3	1818	-	0.33953	0.66047
Node3	1819	1	0.00255	0.99745
Node3	1820	1	0.00255	0.99745
Node3	1821	1	0.00255	0.99745
Node3	1822	1	0.00255	0.99745
Node3	1823	1	0.00255	0.99745
Node3	1824	1	0.17529	0.82471
Node3	1825	-	0.33953	0.66047
Node3	1826	1	0.00255	0.99745
Node3	1827	0	0.98982	0.01018
Node3	1828	0	0.99656	0.00344
Node3	1829	1	0.00255	0.99745
Node3	1830	1	0.02631	0.97369
Node3	1831	-	0.33953	0.66047
Node3	1832	0	0.99418	0.00582
Node3	1833	0	0.89421	0.10579
Node3	1834	1	0.00255	0.99745
Node3	1835	1	0.00255	0.99745
Node3	1836	1	0.00255	0.99745
Node3	1837	1	0.00255	0.99745
Node3	1838	1	0.00255	0.99745
Node3	1839	0	0.99539	0.00461
Node3	1840	0	0.90209	0.09791
Node3	1841	1	0.00255	0.99745
Node3	1842	1	0.00255	0.99745
Node3	1843	1	0.02631	0.97369
Node3	1844	1	0.00255	0.99745
Node3	1845	0	0.99539	0.00461
Node3	1846	1	0.01974	0.98026
Node3	1847	0	0.99656	0.00344
Node3	1848	1	0.02631	0.97369
Node3	1849	0	0.84436	0.15564
Node3	1850	1	0.01974	0.98026
Node3	1851	1	0.01974	0.98026
Node3	1852	1	0.00255	0.99745
Node3	1853	1	0.00255	0.99745
Node3	1854	1	0.02631	0.97369
Node3	1855	1	0.00255	0.99745
Node3	1856	-	0.26523	0.73477
Node3	1857	1	0.02631	0.97369
Node3	1858	1	0.00255	0.99745
Node3	1859	1	0.00255	0.99745
Node3	1860	1	0.00255	0.99745
Node3	1861	1	0.00255	0.99745
Node3	1862	1	0.00255	0.99745
Node3	1863	1	0.02631	0.97369
Node3	1864	1	0.00255	0.99745
Node3	1865	1	0.00255	0.99745
Node3	1866	1	0.00255	0.99745
Node3	1867	0	0.99539	0.00461
Node3	1868	1	0.00255	0.99745
Node3	1869	1	0.00255	0.99745
Node3	1870	1	0.00255	0.99745
Node3	1871	1	0.00255	0.99745
Node3	1872	1	0.00255	0.99745
Node3	1873	1	0.01974	0.98026
Node3	1874	1	0.00255	0.99745
Node3	1875	1	0.00255	0.99745
Node3	1876	1	0.04387	0.95613
Node3	1877	0	0.86991	0.13009
Node3	1878	1	0.02631	0.97369
Node3	1879	1	0.00255	0.99745
Node3	1880	1	0.00255	0.99745
Node3	1881	-	0.26523	0.73477
Node3	1882	0	0.98891	0.01109
Node3	1883	1	0.17529	0.82471
Node3	1884	1	0.02631	0.97369
Node3	1885	1	0.02631	0.97369
Node3	1886	-	0.26523	0.73477
Node3	1887	1	0.00255	0.99745
Node3	1888	1	0.00255	0.99745
Node3	1889	0	0.98891	0.01109
Node3	1890	0	0.98891	0.01109
Node3	1891	0	0.98891	0.01109
Node3	1892	0	0.99539	0.00461
Node3	1893	1	0.00255	0.99745
Node3	1894	1	0.00255	0.99745
Node3	1895	1	0.00255	0.99745
Node3	1896	1	0.01974	0.98026
Node3	1897	0	0.98891	0.01109
Node3	1898	1	0.17529	0.82471
Node3	1899	1	0.17529	0.82471
Node3	1900	0	0.89421	0.10579
Node3	1901	1	0.00255	0.99745
Node3	1902	0	0.99418	0.00582
Node3	1903	1	0.04387	0.95613
Node3	1904	1	0.00255	0.99745
Node3	1905	1	0.01974	0.98026
Node3	1906	1	0.04387	0.95613
Node3	1907	0	0.98982	0.01018
Node3	1908	1	0.07454	0.92546
Node3	1909	1	0.00255	0.99745
Node3	1910	1	0.01974	0.98026
Node3	1911	1	0.02631	0.97369
Node3	1912	1	0.00255	0.99745
Node3	1913	1	0.00255	0.99745
Node3	1914	1	0.00255	0.99745
Node3	1915	1	0.01974	0.98026
Node3	1916	1	0.00255	0.99745
Node3	1917	0	0.98982	0.01018
Node3	1918	1	0.07454	0.92546
Node3	1919	1	0.17529	0.82471
Node3	1920	1	0.00255	0.99745
Node3	1921	0	0.98891	0.01109
Node3	1922	0	0.99418	0.00582
Node3	1923	1	0.00255	0.99745
Node3	1924	1	0.00255	0.99745
Node3	1925	1	0.00255	0.99745
Node3	1926	1	0.00255	0.99745
Node3	1927	1	0.02631	0.97369
Node3	1928	1	0.02631	0.97369
Node3	1929	1	0.00255	0.99745
Node3	1930	-	0.40815	0.59185
Node3	1931	1	0.00255	0.99745
Node3	1932	1	0.00255	0.99745
Node3	1933	-	0.33953	0.66047
Node3	1934	1	0.00255	0.99745
Node3	1935	1	0.00255	0.99745
Node3	1936	1	0.00255	0.99745
Node3	1937	1	0.17529	0.82471
Node3	1938	1	0.00255	0.99745
Node3	1939	-	0.26523	0.73477
Node3	1940	-	0.26523	0.73477
Node3	1941	1	0.02631	0.97369
Node3	1942	1	0.01974	0.98026
Node3	1943	1	0.01974	0.98026
Node3	1944	0	0.94177	0.05823
Node3	1945	1	0.00255	0.99745
Node3	1946	1	0.02631	0.97369
Node3	1947	1	0.00255	0.99745
Node3	1948	1	0.02631	0.97369
Node3	1949	1	0.04387	0.95613
Node3	1950	1	0.00255	0.99745
Node3	1951	-	0.45947	0.54053
Node3	1952	1	0.00255	0.99745
Node3	1953	1	0.06134	0.93866
Node3	1954	1	0.01974	0.98026
Node3	1955	1	0.00255	0.99745
Node3	1956	1	0.00255	0.99745
Node3	1957	1	0.02631	0.97369
Node3	1958	0	0.99418	0.00582
Node3	1959	1	0.00255	0.99745
Node3	1960	0	0.518	0.482
Node3	1961	1	0.00255	0.99745
Node3	1962	1	0.00255	0.99745
Node3	1963	1	0.00255	0.99745
Node3	1964	1	0.00255	0.99745
Node3	1965	-	0.26523	0.73477
Node3	1966	1	0.00255	0.99745
Node3	1967	1	0.00255	0.99745
Node3	1968	1	0.00255	0.99745
Node3	1969	1	0.00255	0.99745
Node3	1970	1	0.00255	0.99745
Node3	1971	1	0.00255	0.99745
Node3	1972	1	0.06134	0.93866
Node3	1973	1	0.00255	0.99745
Node3	1974	1	0.00255	0.99745
Node3	1975	1	0.04387	0.95613
Node3	1976	0	0.99656	0.00344
Node3	1977	1	0.00255	0.99745
Node3	1978	1	0.00255	0.99745
Node3	1979	1	0.00255	0.99745
Node3	1980	1	0.00255	0.99745
Node3	1981	1	0.01974	0.98026
Node3	1982	1	0.00255	0.99745
Node3	1983	1	0.00255	0.99745
Node3	1984	1	0.07454	0.92546
Node3	1985	1	0.02631	0.97369
Node3	1986	1	0.00255	0.99745
Node3	1987	1	0.02631	0.97369
Node3	1988	1	0.00255	0.99745
Node3	1989	1	0.02631	0.97369
Node3	1990	1	0.06134	0.93866
Node3	1991	1	0.00255	0.99745
[truncated: 10,948 more rows]

## Sheet: Chrysemys_picta
Node	Site	State	p_0	p_1	Chrysemys_picta
Node3	ABI3BP	0	0.91897	0.08103	1
Node3	ACADVL	0	0.91897	0.08103	1
Node3	ACRBP	0	0.98891	0.01109	1
Node3	ACY3	0	0.518	0.482	1
Node3	ADPRHL1	0	0.98891	0.01109	1
Node3	AFF2	0	0.91897	0.08103	1
Node3	AFF3	0	0.89421	0.10579	1
Node3	AGPAT1	0	0.98891	0.01109	1
Node3	AGPAT2	0	0.98891	0.01109	1
Node3	AHRR	0	0.98891	0.01109	1
Node3	AMPH	0	0.91897	0.08103	1
Node3	ANGPTL1	0	0.79207	0.20793	1
Node3	ANKDD1A	0	0.91897	0.08103	1
Node3	ANKDD1B	0	0.91897	0.08103	1
Node3	ANKRD33B	0	0.91897	0.08103	1
Node3	ANKRD50	0	0.89421	0.10579	1
Node3	AP1G2	0	0.98891	0.01109	1
Node3	APBB1	0	0.79207	0.20793	1
Node3	ARG1	0	0.518	0.482	1
Node3	ARHGAP20	0	0.91897	0.08103	1
Node3	ARHGEF10	0	0.518	0.482	1
Node3	ARX	0	0.91897	0.08103	1
Node3	ASH1L	0	0.98891	0.01109	1
Node3	ATOH1	0	0.86991	0.13009	1
Node3	AVPR2	0	0.86991	0.13009	1
Node3	B3GNT8	0	0.89421	0.10579	1
Node3	BFAR	0	0.98891	0.01109	1
Node3	BLVRB	0	0.79207	0.20793	1
Node3	BMP2K	0	0.98891	0.01109	1
Node3	BMT2	0	0.98891	0.01109	1
Node3	BPIFB3	0	0.98891	0.01109	1
Node3	BZW2	0	0.518	0.482	1
Node3	CACNA2D2	0	0.98891	0.01109	1
Node3	CACNG8	0	0.86991	0.13009	1
Node3	CBLB	0	0.98891	0.01109	1
Node3	CCDC113	0	0.91897	0.08103	1
Node3	CCDC146	0	0.79207	0.20793	1
Node3	CCDC27	0	0.91897	0.08103	1
Node3	CCDC38	0	0.91897	0.08103	1
Node3	CCDC65	0	0.91897	0.08103	1
Node3	CCDC68	0	0.518	0.482	1
Node3	CCDC69	0	0.518	0.482	1
Node3	CCDC71	0	0.79207	0.20793	1
Node3	CCDC9	0	0.98891	0.01109	1
Node3	CCL19	0	0.98891	0.01109	1
Node3	CCR9	0	0.98891	0.01109	1
Node3	CD44	0	0.79207	0.20793	1
Node3	CD79B	0	0.98891	0.01109	1
Node3	CDC25C	0	0.98891	0.01109	1
Node3	CDC42SE2	0	0.79207	0.20793	1
Node3	CDCA2	0	0.91897	0.08103	1
Node3	CDCA8	0	0.98891	0.01109	1
Node3	CDK8	0	0.98891	0.01109	1
Node3	CEP350	0	0.79207	0.20793	1
Node3	CFAP100	0	0.91897	0.08103	1
Node3	CGN	0	0.89421	0.10579	1
Node3	CGNL1	0	0.89421	0.10579	1
Node3	CHSY3	0	0.91897	0.08103	1
Node3	CLDN15	0	0.89421	0.10579	1
Node3	CLDN8	0	0.98891	0.01109	1
Node3	CLIP4	0	0.89421	0.10579	1
Node3	CNGB1	0	0.518	0.482	1
Node3	CNGB3	0	0.518	0.482	1
Node3	CNR1	0	0.91897	0.08103	1
Node3	COL4A6	0	0.518	0.482	1
Node3	COPS6	0	0.91897	0.08103	1
Node3	COX6A1	0	0.79207	0.20793	1
Node3	COX7A2	0	0.86991	0.13009	1
Node3	CREM	0	0.98891	0.01109	1
Node3	CRYGS	0	0.98891	0.01109	1
Node3	CUTA	0	0.89421	0.10579	1
Node3	CXCL8	0	0.98891	0.01109	1
Node3	CYP1B1	0	0.518	0.482	1
Node3	CYSLTR2	0	0.98891	0.01109	1
Node3	DAG1	0	0.91897	0.08103	1
Node3	DDX47	0	0.98891	0.01109	1
Node3	DDX60	0	0.89421	0.10579	1
Node3	DENND1B	0	0.79207	0.20793	1
Node3	DENND2B	0	0.518	0.482	1
Node3	DNAH7	0	0.98891	0.01109	1
Node3	DNASE1L1	0	0.86991	0.13009	1
Node3	DOP1A	0	0.518	0.482	1
Node3	DPYD	0	0.98891	0.01109	1
Node3	DSG1	0	0.79207	0.20793	1
Node3	DTNA	0	0.518	0.482	1
Node3	EFS	0	0.89421	0.10579	1
Node3	EMC8	0	0.86991	0.13009	1
Node3	ENAH	0	0.98891	0.01109	1
Node3	ERCC8	0	0.79207	0.20793	1
Node3	ERMN	0	0.91897	0.08103	1
Node3	ESD	0	0.98891	0.01109	1
Node3	ETNK2	0	0.91897	0.08103	1
Node3	EXOC3L4	0	0.89421	0.10579	1
Node3	EXOC4	0	0.98891	0.01109	1
Node3	EXOC6B	0	0.518	0.482	1
Node3	F10	0	0.98891	0.01109	1
Node3	F11R	0	0.86991	0.13009	1
Node3	FA2H	0	0.98891	0.01109	1
Node3	FAF1	0	0.98891	0.01109	1
Node3	FAM131C	0	0.79207	0.20793	1
Node3	FAM187A	0	0.518	0.482	1
Node3	FAM20A	0	0.518	0.482	1
Node3	FAM217A	0	0.98891	0.01109	1
Node3	FBXL6	0	0.91897	0.08103	1
Node3	FBXO46	0	0.79207	0.20793	1
Node3	FDXR	0	0.86991	0.13009	1
Node3	FGFBP3	0	0.86991	0.13009	1
Node3	FHAD1	0	0.98891	0.01109	1
Node3	FHOD3	0	0.86991	0.13009	1
Node3	FITM1	0	0.98891	0.01109	1
Node3	FITM2	0	0.98891	0.01109	1
Node3	FRMPD3	0	0.91897	0.08103	1
Node3	FRY	0	0.86991	0.13009	1
Node3	FYCO1	0	0.79207	0.20793	1
Node3	FYN	0	0.518	0.482	1
Node3	FYTTD1	0	0.98891	0.01109	1
Node3	GAS2L1	0	0.86991	0.13009	1
Node3	GC	0	0.79207	0.20793	1
Node3	GIPC2	0	0.91897	0.08103	1
Node3	GLIPR1	0	0.98891	0.01109	1
Node3	GLYATL3	0	0.89421	0.10579	1
Node3	GOLM1	0	0.518	0.482	1
Node3	GPR180	0	0.98891	0.01109	1
Node3	GPR31	0	0.89421	0.10579	1
Node3	GPT	0	0.89421	0.10579	1
Node3	GUCA2A	0	0.89421	0.10579	1
Node3	HBAD	0	0.98891	0.01109	1
Node3	HMG20B	0	0.89421	0.10579	1
Node3	HORMAD1	0	0.86991	0.13009	1
Node3	HOXC4	0	0.98891	0.01109	1
Node3	HS3ST1	0	0.518	0.482	1
Node3	HTR6	0	0.98891	0.01109	1
Node3	HYAL2	0	0.518	0.482	1
Node3	IER2	0	0.79207	0.20793	1
Node3	IGSF11	0	0.518	0.482	1
Node3	IHH	0	0.89421	0.10579	1
Node3	IL16	0	0.98891	0.01109	1
Node3	INPPL1	0	0.518	0.482	1
Node3	INSL5	0	0.98891	0.01109	1
Node3	IRS1	0	0.91897	0.08103	1
Node3	JAKMIP1	0	0.89421	0.10579	1
Node3	KCTD3	0	0.86991	0.13009	1
Node3	KDM5A	0	0.98891	0.01109	1
Node3	KIAA1586	0	0.98891	0.01109	1
Node3	KIF14	0	0.98891	0.01109	1
Node3	KIF1A	0	0.98891	0.01109	1
Node3	KIFC2	0	0.98891	0.01109	1
Node3	KLF13	0	0.89421	0.10579	1
Node3	LAMB2	0	0.98891	0.01109	1
Node3	LIMCH1	0	0.518	0.482	1
Node3	LRP1B	0	0.98891	0.01109	1
Node3	LRRC8E	0	0.86991	0.13009	1
Node3	LTA	0	0.86991	0.13009	1
Node3	MAZ	0	0.98891	0.01109	1
Node3	MCM4	0	0.89421	0.10579	1
Node3	MDFIC	0	0.79207	0.20793	1
Node3	MDM2	0	0.89421	0.10579	1
Node3	MED1	0	0.98891	0.01109	1
Node3	METTL24	0	0.518	0.482	1
Node3	MID1	0	0.98891	0.01109	1
Node3	MMP13	0	0.89421	0.10579	1
Node3	MORC1	0	0.91897	0.08103	1
Node3	MORC2	0	0.91897	0.08103	1
Node3	MPZ	0	0.518	0.482	1
Node3	MSLNL	0	0.91897	0.08103	1
Node3	MSS51	0	0.91897	0.08103	1
Node3	MYO18A	0	0.98891	0.01109	1
Node3	MYOF	0	0.91897	0.08103	1
Node3	N4BP2L2	0	0.86991	0.13009	1
Node3	NANOS2	0	0.91897	0.08103	1
Node3	NCKAP1L	0	0.91897	0.08103	1
Node3	ND1	0	0.98891	0.01109	1
Node3	ND4L	0	0.98891	0.01109	1
Node3	NDRG1	0	0.518	0.482	1
Node3	NFATC2	0	0.98891	0.01109	1
Node3	NINL	0	0.89421	0.10579	1
Node3	NKG7	0	0.79207	0.20793	1
Node3	NKX1-2	0	0.98891	0.01109	1
Node3	NOTCH2	0	0.86991	0.13009	1
Node3	NOXA1	0	0.518	0.482	1
Node3	NPAS4	0	0.98891	0.01109	1
Node3	NPB	0	0.98891	0.01109	1
Node3	NPSR1	0	0.91897	0.08103	1
Node3	NPW	0	0.98891	0.01109	1
Node3	NUBP1	0	0.91897	0.08103	1
Node3	NUDT14	0	0.518	0.482	1
Node3	NUDT5	0	0.518	0.482	1
Node3	NXPE3	0	0.98891	0.01109	1
Node3	OLIG2	0	0.86991	0.13009	1
Node3	OTOL1	0	0.98891	0.01109	1
Node3	OXER1	0	0.89421	0.10579	1
Node3	P2RY10	0	0.98891	0.01109	1
Node3	PCLO	0	0.91897	0.08103	1
Node3	PCSK5	0	0.98891	0.01109	1
Node3	PDE4DIP	0	0.98891	0.01109	1
Node3	PDZD7	0	0.79207	0.20793	1
Node3	PGF	0	0.98891	0.01109	1
Node3	PHF12	0	0.98891	0.01109	1
Node3	PLD5	0	0.518	0.482	1
Node3	PLOD3	0	0.518	0.482	1
Node3	PNOC	0	0.98891	0.01109	1
Node3	PNPLA3	0	0.98891	0.01109	1
Node3	PPFIA3	0	0.98891	0.01109	1
Node3	PPP1R18	0	0.79207	0.20793	1
Node3	PRAG1	0	0.79207	0.20793	1
Node3	PRDM2	0	0.86991	0.13009	1
Node3	PRKAG3	0	0.98891	0.01109	1
Node3	PRKG1	0	0.98891	0.01109	1
Node3	PRLH	0	0.91897	0.08103	1
Node3	PRLHR	0	0.89421	0.10579	1
Node3	PROM1	0	0.91897	0.08103	1
Node3	PROM2	0	0.91897	0.08103	1
Node3	PRR11	0	0.91897	0.08103	1
Node3	PRR14L	0	0.79207	0.20793	1
Node3	PRRC2A	0	0.98891	0.01109	1
Node3	PSIP1	0	0.98891	0.01109	1
Node3	PSRC1	0	0.86991	0.13009	1
Node3	PTPN4	0	0.89421	0.10579	1
Node3	PURB	0	0.79207	0.20793	1
Node3	PXN	0	0.98891	0.01109	1
Node3	RAB28	0	0.98891	0.01109	1
Node3	RAP2C	0	0.98891	0.01109	1
Node3	RBBP8	0	0.91897	0.08103	1
Node3	RBBP8NL	0	0.91897	0.08103	1
Node3	RBM11	0	0.79207	0.20793	1
Node3	RDH8	0	0.98891	0.01109	1
Node3	RFX5	0	0.86991	0.13009	1
Node3	RIC3	0	0.91897	0.08103	1
Node3	RIPK2	0	0.98891	0.01109	1
Node3	RNASE4	0	0.89421	0.10579	1
Node3	RNF13	0	0.98891	0.01109	1
Node3	RNF7	0	0.98891	0.01109	1
Node3	ROBO1	0	0.89421	0.10579	1
Node3	RPGRIP1	0	0.518	0.482	1
Node3	RPL10A	0	0.79207	0.20793	1
Node3	RPL34	0	0.79207	0.20793	1
Node3	RPL37A	0	0.98891	0.01109	1
Node3	RPL5	0	0.86991	0.13009	1
Node3	RPL7	0	0.518	0.482	1
Node3	RPS25	0	0.98891	0.01109	1
Node3	RPS3A	0	0.89421	0.10579	1
Node3	SASS6	0	0.91897	0.08103	1
Node3	SCIN	0	0.98891	0.01109	1
Node3	SGCZ	0	0.98891	0.01109	1
Node3	SHANK1	0	0.79207	0.20793	1
Node3	SHANK3	0	0.89421	0.10579	1
Node3	SLC13A1	0	0.91897	0.08103	1
Node3	SLC23A3	0	0.89421	0.10579	1
Node3	SLC25A22	0	0.91897	0.08103	1
Node3	SLC25A4	0	0.91897	0.08103	1
Node3	SLC26A7	0	0.91897	0.08103	1
Node3	SLC6A13	0	0.98891	0.01109	1
Node3	SPAG1	0	0.518	0.482	1
Node3	ST14	0	0.98891	0.01109	1
Node3	ST3GAL2	0	0.86991	0.13009	1
Node3	STK26	0	0.79207	0.20793	1
Node3	STRC	0	0.79207	0.20793	1
Node3	SUN2	0	0.98891	0.01109	1
Node3	SYCP2L	0	0.98891	0.01109	1
Node3	SYNPO	0	0.518	0.482	1
Node3	TBC1D20	0	0.79207	0.20793	1
Node3	TCTEX1D1	0	0.98891	0.01109	1
Node3	TEC	0	0.98891	0.01109	1
Node3	TEX47	0	0.98891	0.01109	1
Node3	THEMIS	0	0.79207	0.20793	1
Node3	THNSL2	0	0.98891	0.01109	1
Node3	TLCD2	0	0.98891	0.01109	1
Node3	TMEM145	0	0.98891	0.01109	1
Node3	TMEM238	0	0.79207	0.20793	1
Node3	TMEM67	0	0.91897	0.08103	1
Node3	TMEM79	0	0.86991	0.13009	1
Node3	TNFRSF6B	0	0.89421	0.10579	1
Node3	TNIP3	0	0.91897	0.08103	1
Node3	TOMM20	0	0.79207	0.20793	1
Node3	TOMM20L	0	0.79207	0.20793	1
Node3	TPM3	0	0.98891	0.01109	1
Node3	TRABD2A	0	0.91897	0.08103	1
Node3	TRIM54	0	0.79207	0.20793	1
Node3	TRIM56	0	0.91897	0.08103	1
Node3	TSPO	0	0.518	0.482	1
Node3	TSR1	0	0.518	0.482	1
Node3	TTR	0	0.91897	0.08103	1
Node3	TTYH1	0	0.98891	0.01109	1
Node3	TUBB4B	0	0.86991	0.13009	1
Node3	UBE2V2	0	0.98891	0.01109	1
Node3	WBP1	0	0.86991	0.13009	1
Node3	WWC1	0	0.91897	0.08103	1
Node3	WWC2	0	0.518	0.482	1
Node3	YPEL1	0	0.89421	0.10579	1
Node3	ZBED1	0	0.98891	0.01109	1
Node3	ZCWPW1	0	0.98891	0.01109	1
Node3	ZMYND19	0	0.518	0.482	1
Node3	ZNF212	0	0.98891	0.01109	1
Node3	ZNF750	0	0.91897	0.08103	1
Node3	5_8S_rRNA	0	0.99539	0.00461	0
Node3	5S_rRNA	0	0.90209	0.09791	0
Node3	A3GALT2	0	0.99656	0.00344	0
Node3	ABCD1	0	0.99418	0.00582	0
Node3	ABHD4	0	0.98982	0.01018	0
Node3	ABO	0	0.98982	0.01018	0
Node3	ACAP1	0	0.99656	0.00344	0
Node3	ACTC1	0	0.99539	0.00461	0
Node3	ADAM9	0	0.99418	0.00582	0
Node3	ADAMTS2	0	0.99418	0.00582	0
Node3	AGRP	0	0.84436	0.15564	0
Node3	AHNAK	0	0.99656	0.00344	0
Node3	AK1	0	0.84436	0.15564	0
Node3	AK7	0	0.99418	0.00582	0
Node3	AK9	0	0.99656	0.00344	0
Node3	AKAP13	0	0.99418	0.00582	0
Node3	AKAP4	0	0.96483	0.03517	0
Node3	ALDH18A1	0	0.99656	0.00344	0
Node3	ALKAL1	0	0.94177	0.05823	0
Node3	ALOXE3	0	0.98982	0.01018	0
Node3	AMER3	0	0.67277	0.32723	0
Node3	ANKRD33	0	0.99656	0.00344	0
Node3	ANKRD40CL	0	0.99656	0.00344	0
Node3	ANTXR1	0	0.84436	0.15564	0
Node3	ANXA6	0	0.99539	0.00461	0
Node3	APP	0	0.84436	0.15564	0
Node3	AQP2	0	0.99539	0.00461	0
Node3	AQP4	0	0.98982	0.01018	0
Node3	ARHGAP32	0	0.99418	0.00582	0
Node3	ARHGAP9	0	0.98982	0.01018	0
Node3	ARRB1	0	0.90209	0.09791	0
Node3	ASB9	0	0.99656	0.00344	0
Node3	ASPH	0	0.99539	0.00461	0
Node3	ATF7IP2	0	0.99656	0.00344	0
Node3	ATP2B1	0	0.84436	0.15564	0
Node3	ATP2B4	0	0.99418	0.00582	0
Node3	ATP9B	0	0.99418	0.00582	0
Node3	B4GALNT1	0	0.84436	0.15564	0
Node3	BAP1	0	0.99539	0.00461	0
Node3	BBOF1	0	0.92514	0.07486	0
Node3	BCAP29	0	0.99418	0.00582	0
Node3	BCAP31	0	0.99418	0.00582	0
Node3	BCAT1	0	0.84436	0.15564	0
Node3	BCAT2	0	0.84436	0.15564	0
Node3	BCL2L12	0	0.98982	0.01018	0
Node3	BCL2L14	0	0.90209	0.09791	0
Node3	BEST4	0	0.90209	0.09791	0
Node3	BGN	0	0.98982	0.01018	0
Node3	BOLL	0	0.96483	0.03517	0
Node3	BORCS6	0	0.98982	0.01018	0
Node3	BPIFB4	0	0.99656	0.00344	0
Node3	BPIFC	0	0.99656	0.00344	0
Node3	BRD4	0	0.90209	0.09791	0
Node3	BRICD5	0	0.94177	0.05823	0
Node3	BRSK2	0	0.98982	0.01018	0
Node3	C11orf16	0	0.98982	0.01018	0
Node3	C1QL2	0	0.98982	0.01018	0
Node3	C1QL4	0	0.99418	0.00582	0
Node3	C3AR1	0	0.95594	0.04406	0
Node3	CALHM6	0	0.99418	0.00582	0
Node3	CAMK2N1	0	0.90209	0.09791	0
Node3	CAMK2N2	0	0.90209	0.09791	0
Node3	CAMSAP3	0	0.90209	0.09791	0
Node3	CAPN1	0	0.99539	0.00461	0
Node3	CARNS1	0	0.99656	0.00344	0
Node3	CBL	0	0.98982	0.01018	0
Node3	CCDC120	0	0.99418	0.00582	0
Node3	CCDC141	0	0.99656	0.00344	0
Node3	CCDC61	0	0.95594	0.04406	0
Node3	CCDC88A	0	0.53941	0.46059	0
Node3	CCL16	0	0.99418	0.00582	0
Node3	CCL20	0	0.99656	0.00344	0
Node3	CCR6	0	0.99656	0.00344	0
Node3	CD22	0	0.96483	0.03517	0
Node3	CDC20B	0	0.67277	0.32723	0
Node3	CDC42BPG	0	0.53941	0.46059	0
Node3	CDH1	0	0.84436	0.15564	0
Node3	CDH18	0	0.99656	0.00344	0
Node3	CDHR1	0	0.99418	0.00582	0
Node3	CEBPD	0	0.94177	0.05823	0
Node3	CELA1	0	0.90209	0.09791	0
Node3	CFAP46	0	0.99656	0.00344	0
Node3	CFAP61	0	0.99656	0.00344	0
Node3	CGGBP1	0	0.98982	0.01018	0
Node3	CHN1	0	0.67277	0.32723	0
Node3	CHST11	0	0.94177	0.05823	0
Node3	CHST14	0	0.99539	0.00461	0
Node3	CIDEB	0	0.84436	0.15564	0
Node3	CIPC	0	0.99418	0.00582	0
Node3	CLDN3	0	0.99656	0.00344	0
Node3	CLDN4	0	0.99418	0.00582	0
Node3	CNFN	0	0.98982	0.01018	0
Node3	CNIH1	0	0.67277	0.32723	0
Node3	CNNM2	0	0.99418	0.00582	0
Node3	COG5	0	0.99418	0.00582	0
Node3	COL13A1	0	0.99656	0.00344	0
Node3	COL26A1	0	0.99539	0.00461	0
Node3	COL4A4	0	0.99656	0.00344	0
Node3	COL6A6	0	0.99418	0.00582	0
Node3	COQ8B	0	0.99418	0.00582	0
Node3	CORO1B	0	0.99539	0.00461	0
Node3	CPEB4	0	0.99418	0.00582	0
Node3	CPLX1	0	0.92514	0.07486	0
Node3	CPSF6	0	0.99656	0.00344	0
Node3	CRB3	0	0.84436	0.15564	0
Node3	CRH	0	0.98982	0.01018	0
Node3	CRTC2	0	0.84436	0.15564	0
Node3	CTR9	0	0.99418	0.00582	0
Node3	CTSK	0	0.99656	0.00344	0
Node3	CTSS	0	0.98982	0.01018	0
Node3	CTXND1	0	0.98982	0.01018	0
Node3	CXXC4	0	0.53941	0.46059	0
Node3	CXXC5	0	0.53941	0.46059	0
Node3	CYP39A1	0	0.99656	0.00344	0
Node3	DCST1	0	0.98982	0.01018	0
Node3	DERL2	0	0.94177	0.05823	0
Node3	DHX33	0	0.99418	0.00582	0
Node3	DHX35	0	0.99418	0.00582	0
Node3	DLK1	0	0.92514	0.07486	0
Node3	DLX6	0	0.99656	0.00344	0
Node3	DMGDH	0	0.99418	0.00582	0
Node3	DNAJC8	0	0.98982	0.01018	0
Node3	DPH6	0	0.67277	0.32723	0
Node3	DPYSL5	0	0.84436	0.15564	0
Node3	DRD4	0	0.99418	0.00582	0
Node3	DSTYK	0	0.99539	0.00461	0
Node3	DUSP10	0	0.84436	0.15564	0
Node3	DUSP11	0	0.99656	0.00344	0
Node3	EEF1G	0	0.99539	0.00461	0
Node3	EFCAB5	0	0.99656	0.00344	0
Node3	EFCC1	0	0.94177	0.05823	0
Node3	EFHB	0	0.99656	0.00344	0
Node3	ENTPD8	0	0.99656	0.00344	0
Node3	EPCAM	0	0.67277	0.32723	0
Node3	EPPK1	0	0.98982	0.01018	0
Node3	EPS8L1	0	0.98982	0.01018	0
Node3	ERCC2	0	0.84436	0.15564	0
Node3	ERF	0	0.99418	0.00582	0
Node3	EXOSC5	0	0.99418	0.00582	0
Node3	EXOSC6	0	0.98982	0.01018	0
Node3	EXT1	0	0.99539	0.00461	0
Node3	EXTL3	0	0.99656	0.00344	0
Node3	F13B	0	0.99656	0.00344	0
Node3	FAM13A	0	0.99656	0.00344	0
Node3	FAM151A	0	0.98982	0.01018	0
Node3	FAM177A1	0	0.99656	0.00344	0
Node3	FAM177B	0	0.99656	0.00344	0
Node3	FAM221B	0	0.90209	0.09791	0
Node3	FASTKD5	0	0.92514	0.07486	0
Node3	FBLN7	0	0.99656	0.00344	0
Node3	FBXL17	0	0.99418	0.00582	0
Node3	FCHO2	0	0.98982	0.01018	0
Node3	FETUB	0	0.99656	0.00344	0
Node3	FEZ1	0	0.95594	0.04406	0
Node3	FGFR4	0	0.99539	0.00461	0
Node3	FOXE1	0	0.90209	0.09791	0
Node3	FOXL2	0	0.96483	0.03517	0
Node3	FOXP2	0	0.99539	0.00461	0
Node3	FUNDC1	0	0.99539	0.00461	0
Node3	FYB1	0	0.99656	0.00344	0
Node3	FYB2	0	0.99656	0.00344	0
Node3	G6PC	0	0.99656	0.00344	0
Node3	GABRB2	0	0.94177	0.05823	0
Node3	GABRG3	0	0.99656	0.00344	0
Node3	GAL3ST2	0	0.53941	0.46059	0
Node3	GALNT13	0	0.99418	0.00582	0
Node3	GAPDH	0	0.99418	0.00582	0
Node3	GAS1	0	0.99539	0.00461	0
Node3	GAS2	0	0.99539	0.00461	0
Node3	GFI1	0	0.98982	0.01018	0
Node3	GFOD1	0	0.99418	0.00582	0
Node3	GKN1	0	0.99656	0.00344	0
Node3	GLDC	0	0.99418	0.00582	0
Node3	GLI3	0	0.98982	0.01018	0
Node3	GMPR	0	0.99656	0.00344	0
Node3	GNAL	0	0.99418	0.00582	0
Node3	GNAO1	0	0.99418	0.00582	0
Node3	GNB2	0	0.67277	0.32723	0
Node3	GPC2	0	0.95594	0.04406	0
Node3	GPR152	0	0.94177	0.05823	0
Node3	GPR4	0	0.98982	0.01018	0
Node3	GPR68	0	0.53941	0.46059	0
Node3	GPSM1	0	0.84436	0.15564	0
Node3	GRAMD1B	0	0.90209	0.09791	0
Node3	GRM8	0	0.53941	0.46059	0
Node3	GTF2H3	0	0.99418	0.00582	0
Node3	GTSF1	0	0.92514	0.07486	0
Node3	GUCA2B	0	0.99539	0.00461	0
Node3	GZMM	0	0.99418	0.00582	0
Node3	H2AX	0	0.90209	0.09791	0
Node3	H3-5	0	0.99418	0.00582	0
Node3	H3C15	0	0.98982	0.01018	0
Node3	H4C1	0	0.99539	0.00461	0
Node3	HDGFL2	0	0.96483	0.03517	0
Node3	HERC2	0	0.99418	0.00582	0
Node3	HMGN1	0	0.94177	0.05823	0
Node3	HMX3	0	0.92514	0.07486	0
Node3	HNRNPA3	0	0.99656	0.00344	0
Node3	HOMER1	0	0.84436	0.15564	0
Node3	HOXB1	0	0.99656	0.00344	0
Node3	HPSE2	0	0.90209	0.09791	0
Node3	HSPA14	0	0.99418	0.00582	0
Node3	HSPA9	0	0.98982	0.01018	0
Node3	HTR1D	0	0.96483	0.03517	0
Node3	HTR3A	0	0.99539	0.00461	0
Node3	ICE1	0	0.98982	0.01018	0
Node3	IER5	0	0.98982	0.01018	0
Node3	IER5L	0	0.94177	0.05823	0
Node3	IGF1	0	0.99418	0.00582	0
Node3	IGFBP3	0	0.99418	0.00582	0
Node3	IGSF3	0	0.99656	0.00344	0
Node3	IKBIP	0	0.99656	0.00344	0
Node3	INAVA	0	0.99418	0.00582	0
Node3	IRAG2	0	0.99418	0.00582	0
Node3	ISCA1	0	0.98982	0.01018	0
Node3	ISG20	0	0.99418	0.00582	0
Node3	ITPR1	0	0.98982	0.01018	0
Node3	ITPR3	0	0.99656	0.00344	0
Node3	ITSN1	0	0.99418	0.00582	0
Node3	JUN	0	0.99539	0.00461	0
Node3	KANK1	0	0.90209	0.09791	0
Node3	KCNC1	0	0.99539	0.00461	0
Node3	KCND3	0	0.99656	0.00344	0
Node3	KCNE3	0	0.84436	0.15564	0
Node3	KCNK9	0	0.99539	0.00461	0
Node3	KIF21B	0	0.99539	0.00461	0
Node3	KLF8	0	0.99418	0.00582	0
Node3	KLRG1	0	0.98982	0.01018	0
Node3	KRT12	0	0.98982	0.01018	0
Node3	LAMC1	0	0.99418	0.00582	0
Node3	LDB3	0	0.94177	0.05823	0
Node3	LIF	0	0.99418	0.00582	0
Node3	LMF1	0	0.99656	0.00344	0
Node3	LRCH3	0	0.53941	0.46059	0
Node3	LRP8	0	0.99418	0.00582	0
Node3	LRRC74A	0	0.99656	0.00344	0
Node3	LSM5	0	0.99539	0.00461	0
Node3	LYPD3	0	0.90209	0.09791	0
Node3	LYZ	0	0.84436	0.15564	0
Node3	MACF1	0	0.99539	0.00461	0
Node3	MAF	0	0.98982	0.01018	0
Node3	MAGOH	0	0.99418	0.00582	0
Node3	MAML2	0	0.67277	0.32723	0
Node3	MAN1A2	0	0.99418	0.00582	0
Node3	MAN2A2	0	0.90209	0.09791	0
Node3	MAP1LC3C	0	0.98982	0.01018	0
Node3	MAP4K3	0	0.99418	0.00582	0
Node3	MAP4K4	0	0.99418	0.00582	0
Node3	MAPKAP1	0	0.99418	0.00582	0
Node3	MBD5	0	0.99418	0.00582	0
Node3	MCC	0	0.99418	0.00582	0
Node3	MCF2L2	0	0.99418	0.00582	0
Node3	Metazoa_SRP	0	0.90209	0.09791	0
Node3	MINK1	0	0.98982	0.01018	0
Node3	MIR133A1	0	0.99539	0.00461	0
Node3	MIR15B	0	0.99656	0.00344	0
Node3	MIR16-2	0	0.99656	0.00344	0
Node3	MLPH	0	0.99656	0.00344	0
Node3	MMP1	0	0.99418	0.00582	0
Node3	MPDU1	0	0.92514	0.07486	0
Node3	MRC2	0	0.99656	0.00344	0
Node3	MRPL13	0	0.98982	0.01018	0
Node3	MSH2	0	0.99539	0.00461	0
Node3	MSR1	0	0.94177	0.05823	0
Node3	MSRB3	0	0.99418	0.00582	0
Node3	MT4	0	0.96483	0.03517	0
Node3	MTFMT	0	0.99656	0.00344	0
Node3	MTUS1	0	0.95594	0.04406	0
Node3	MTUS2	0	0.95594	0.04406	0
Node3	MYH7B	0	0.96483	0.03517	0
Node3	MYL12B	0	0.99656	0.00344	0
Node3	MYL5	0	0.99418	0.00582	0
Node3	MYO15A	0	0.99656	0.00344	0
Node3	MYOT	0	0.99539	0.00461	0
Node3	MYT1	0	0.99539	0.00461	0
Node3	MZT1	0	0.99539	0.00461	0
Node3	NAIF1	0	0.84436	0.15564	0
Node3	NCS1	0	0.99656	0.00344	0
Node3	NDST3	0	0.99418	0.00582	0
Node3	NEBL	0	0.99539	0.00461	0
Node3	NEIL1	0	0.99656	0.00344	0
Node3	NEK7	0	0.99539	0.00461	0
Node3	NEU3	0	0.96483	0.03517	0
Node3	NEURL1	0	0.99539	0.00461	0
Node3	NFATC3	0	0.98982	0.01018	0
Node3	NIBAN3	0	0.67277	0.32723	0
Node3	NLGN1	0	0.95594	0.04406	0
Node3	NPR2	0	0.99539	0.00461	0
Node3	NPRL3	0	0.99418	0.00582	0
Node3	NSRP1	0	0.99656	0.00344	0
Node3	NUDT16	0	0.99418	0.00582	0
Node3	NUDT16L1	0	0.99418	0.00582	0
Node3	NUP210L	0	0.92514	0.07486	0
Node3	OASL	0	0.95594	0.04406	0
Node3	OIP5	0	0.99656	0.00344	0
Node3	OPHN1	0	0.99418	0.00582	0
Node3	OR10Q1	0	0.99539	0.00461	0
Node3	OR11L1	0	0.96483	0.03517	0
Node3	OR51E1	0	0.99539	0.00461	0
Node3	OR51E2	0	0.99539	0.00461	0
Node3	OR52M1	0	0.99539	0.00461	0
Node3	OR5AS1	0	0.96483	0.03517	0
Node3	OR5I1	0	0.99539	0.00461	0
Node3	OR5J2	0	0.99539	0.00461	0
Node3	OR6B1	0	0.99656	0.00344	0
Node3	OR6J1	0	0.99539	0.00461	0
Node3	OR6P1	0	0.99539	0.00461	0
Node3	OSBPL9	0	0.99418	0.00582	0
Node3	OTX2	0	0.90209	0.09791	0
Node3	OVOL1	0	0.99656	0.00344	0
Node3	OXGR1	0	0.99656	0.00344	0
Node3	PAK5	0	0.99418	0.00582	0
Node3	PATZ1	0	0.99656	0.00344	0
Node3	PBX1	0	0.99656	0.00344	0
Node3	PCBP2	0	0.99418	0.00582	0
Node3	PCDHGA2	0	0.84436	0.15564	0
Node3	PCF11	0	0.94177	0.05823	0
Node3	PDE4B	0	0.99418	0.00582	0
Node3	PEAR1	0	0.99656	0.00344	0
Node3	PERP	0	0.99539	0.00461	0
Node3	PFDN2	0	0.84436	0.15564	0
Node3	PHACTR3	0	0.99656	0.00344	0
Node3	PHF23	0	0.99656	0.00344	0
Node3	PHF3	0	0.99418	0.00582	0
Node3	PIM1	0	0.96483	0.03517	0
Node3	PLAT	0	0.99418	0.00582	0
Node3	PLEC	0	0.99418	0.00582	0
Node3	PLEKHA6	0	0.99656	0.00344	0
Node3	PLEKHA8	0	0.99418	0.00582	0
Node3	PLEKHH3	0	0.99539	0.00461	0
Node3	POLDIP3	0	0.99418	0.00582	0
Node3	POLN	0	0.99539	0.00461	0
Node3	POLR2F	0	0.98982	0.01018	0
Node3	POLR2L	0	0.84436	0.15564	0
Node3	PPDPF	0	0.53941	0.46059	0
Node3	PPDPFL	0	0.53941	0.46059	0
Node3	PPP2R3B	0	0.84436	0.15564	0
Node3	PRG4	0	0.95594	0.04406	0
Node3	PRKAR1A	0	0.99539	0.00461	0
Node3	PRMT1	0	0.99539	0.00461	0
Node3	PROC	0	0.90209	0.09791	0
Node3	PRODH2	0	0.99418	0.00582	0
Node3	PROS1	0	0.99656	0.00344	0
Node3	PROZ	0	0.90209	0.09791	0
Node3	PRR12	0	0.90209	0.09791	0
Node3	PSPC1	0	0.98982	0.01018	0
Node3	PTPRG	0	0.99418	0.00582	0
Node3	PTPRN	0	0.84436	0.15564	0
Node3	PTPRN2	0	0.99418	0.00582	0
Node3	QSER1	0	0.90209	0.09791	0
Node3	R3HCC1	0	0.84436	0.15564	0
Node3	R3HCC1L	0	0.84436	0.15564	0
Node3	RAB10	0	0.99539	0.00461	0
Node3	RAB11A	0	0.94177	0.05823	0
Node3	RACGAP1	0	0.98982	0.01018	0
Node3	RALGPS1	0	0.90209	0.09791	0
Node3	RALGPS2	0	0.98982	0.01018	0
Node3	RANBP2	0	0.99656	0.00344	0
Node3	RAPGEF5	0	0.99539	0.00461	0
Node3	RASGEF1C	0	0.98982	0.01018	0
Node3	RDH16	0	0.99539	0.00461	0
Node3	REPS2	0	0.99418	0.00582	0
Node3	RHBDD1	0	0.98982	0.01018	0
Node3	RHOF	0	0.99418	0.00582	0
Node3	RIMS2	0	0.99539	0.00461	0
Node3	RIT2	0	0.99539	0.00461	0
Node3	RNase_MRP	0	0.99539	0.00461	0
Node3	RPGR	0	0.99418	0.00582	0
Node3	RPL17-C18orf32	0	0.90209	0.09791	0
Node3	RPL26	0	0.98982	0.01018	0
Node3	RPL26L1	0	0.98982	0.01018	0
Node3	RPL31	0	0.99539	0.00461	0
Node3	RPLP0	0	0.99539	0.00461	0
Node3	RPS12	0	0.99539	0.00461	0
Node3	RPS18	0	0.98982	0.01018	0
Node3	RPS19	0	0.94177	0.05823	0
Node3	RPS23	0	0.99656	0.00344	0
Node3	RPS27	0	0.99539	0.00461	0
Node3	RPS27A	0	0.99418	0.00582	0
Node3	RPS27AP5	0	0.99418	0.00582	0
Node3	RPS4X	0	0.98982	0.01018	0
Node3	RUNDC3A	0	0.99539	0.00461	0
Node3	S100A12	0	0.99418	0.00582	0
Node3	SAPCD2	0	0.99539	0.00461	0
Node3	SCAF1	0	0.98982	0.01018	0
Node3	SCAF4	0	0.96483	0.03517	0
Node3	SCAF8	0	0.53941	0.46059	0
Node3	SCAPER	0	0.99418	0.00582	0
Node3	SEC61G	0	0.99539	0.00461	0
Node3	SEC62	0	0.99539	0.00461	0
Node3	SELP	0	0.99418	0.00582	0
Node3	SEMA7A	0	0.94177	0.05823	0
Node3	SERP1	0	0.84436	0.15564	0
Node3	SERPINB11	0	0.99418	0.00582	0
Node3	SFI1	0	0.90209	0.09791	0
Node3	SFTPC	0	0.98982	0.01018	0
Node3	SGK1	0	0.99656	0.00344	0
Node3	SH3RF1	0	0.99539	0.00461	0
Node3	SHBG	0	0.99656	0.00344	0
Node3	SIRT7	0	0.99656	0.00344	0
Node3	SIX3	0	0.99656	0.00344	0
Node3	SLC12A5	0	0.99539	0.00461	0
Node3	SLC22A6	0	0.99539	0.00461	0
Node3	SLC2A1	0	0.99539	0.00461	0
Node3	SLC30A2	0	0.99539	0.00461	0
Node3	SLC39A10	0	0.99539	0.00461	0
Node3	SLC39A13	0	0.90209	0.09791	0
Node3	SLC44A2	0	0.99539	0.00461	0
Node3	SLC5A1	0	0.99656	0.00344	0
Node3	SLC66A3	0	0.92514	0.07486	0
Node3	SLC6A15	0	0.99418	0.00582	0
Node3	SLC7A5	0	0.99539	0.00461	0
Node3	SLC8A3	0	0.99418	0.00582	0
Node3	SMAD1	0	0.99418	0.00582	0
Node3	SMYD2	0	0.98982	0.01018	0
Node3	SNED1	0	0.98982	0.01018	0
Node3	SNORA5C	0	0.90209	0.09791	0
Node3	SNORA71	0	0.90209	0.09791	0
Node3	SNORA73	0	0.90209	0.09791	0
Node3	SNORA74	0	0.99539	0.00461	0
Node3	SNORD15	0	0.90209	0.09791	0
Node3	SNORD18	0	0.99656	0.00344	0
Node3	SNORD21	0	0.99539	0.00461	0
Node3	SNORD24	0	0.90209	0.09791	0
Node3	SNORD33	0	0.90209	0.09791	0
Node3	SNORD39	0	0.98982	0.01018	0
Node3	SNORD66	0	0.98982	0.01018	0
Node3	SNORD79	0	0.99539	0.00461	0
Node3	SOCS3	0	0.99418	0.00582	0
Node3	SOWAHA	0	0.90209	0.09791	0
Node3	SPAST	0	0.99539	0.00461	0
Node3	SPATA6L	0	0.99539	0.00461	0
Node3	SPINT2	0	0.99418	0.00582	0
Node3	SPOCK1	0	0.99418	0.00582	0
Node3	SPTB	0	0.98982	0.01018	0
Node3	SPTY2D1	0	0.67277	0.32723	0
Node3	SRSF4	0	0.99656	0.00344	0
Node3	SSTR4	0	0.95594	0.04406	0
Node3	SSX2IP	0	0.98982	0.01018	0
Node3	STAT2	0	0.84436	0.15564	0
Node3	STK10	0	0.99656	0.00344	0
Node3	STK39	0	0.99656	0.00344	0
Node3	STXBP1	0	0.98982	0.01018	0
Node3	STYK1	0	0.99656	0.00344	0
Node3	SUB1	0	0.99539	0.00461	0
Node3	SULT2B1	0	0.98982	0.01018	0
Node3	SUSD1	0	0.98982	0.01018	0
Node3	SYNE2	0	0.99539	0.00461	0
Node3	SZT2	0	0.99539	0.00461	0
Node3	TACC1	0	0.98982	0.01018	0
Node3	TACSTD2	0	0.95594	0.04406	0
Node3	TAFA4	0	0.99539	0.00461	0
Node3	TAGLN2	0	0.99418	0.00582	0
Node3	TATDN1	0	0.98982	0.01018	0
Node3	TBC1D9B	0	0.99539	0.00461	0
Node3	TBPL2	0	0.99418	0.00582	0
Node3	TBX10	0	0.98982	0.01018	0
Node3	TCEA3	0	0.99418	0.00582	0
Node3	TCF12	0	0.84436	0.15564	0
Node3	TCTEX1D4	0	0.84436	0.15564	0
Node3	TCTN1	0	0.53941	0.46059	0
Node3	TFF2	0	0.99539	0.00461	0
Node3	TGFBR3L	0	0.98982	0.01018	0
Node3	TGIF1	0	0.94177	0.05823	0
Node3	TGM6	0	0.98982	0.01018	0
Node3	THAP4	0	0.99418	0.00582	0
Node3	TIA1	0	0.99656	0.00344	0
Node3	TJP1	0	0.99656	0.00344	0
Node3	TMEM102	0	0.96483	0.03517	0
Node3	TMEM135	0	0.99539	0.00461	0
Node3	TMEM150B	0	0.98982	0.01018	0
Node3	TMEM244	0	0.99656	0.00344	0
Node3	TMEM54	0	0.84436	0.15564	0
Node3	TMEM86B	0	0.98982	0.01018	0
Node3	TMPRSS9	0	0.98982	0.01018	0
Node3	TNKS	0	0.99418	0.00582	0
Node3	TOPORS	0	0.95594	0.04406	0
Node3	TPM1	0	0.99656	0.00344	0
Node3	TPT1	0	0.99418	0.00582	0
Node3	TRAFD1	0	0.53941	0.46059	0
Node3	TRAPPC3L	0	0.95594	0.04406	0
Node3	TRIM63	0	0.94177	0.05823	0
Node3	TRPV3	0	0.99656	0.00344	0
Node3	TSC22D3	0	0.99539	0.00461	0
Node3	TSN	0	0.95594	0.04406	0
Node3	TUBA1A	0	0.98982	0.01018	0
Node3	TUBA1B	0	0.99656	0.00344	0
Node3	TUBA3E	0	0.99539	0.00461	0
Node3	TUBA8	0	0.99656	0.00344	0
Node3	TUBB1	0	0.98982	0.01018	0
Node3	TUBB3	0	0.99539	0.00461	0
Node3	TULP1	0	0.99656	0.00344	0
Node3	TWIST1	0	0.84436	0.15564	0
Node3	U1	0	0.90209	0.09791	0
Node3	U2	0	0.90209	0.09791	0
Node3	U3	0	0.90209	0.09791	0
Node3	U4	0	0.90209	0.09791	0
Node3	U5	0	0.90209	0.09791	0
Node3	U6	0	0.90209	0.09791	0
Node3	U7	0	0.99539	0.00461	0
Node3	UBE2E1	0	0.98982	0.01018	0
Node3	UBE2L3	0	0.99656	0.00344	0
Node3	UBXN1	0	0.67277	0.32723	0
Node3	UCN	0	0.98982	0.01018	0
Node3	USP5	0	0.96483	0.03517	0
Node3	UTS2R	0	0.84436	0.15564	0
Node3	VAMP3	0	0.99539	0.00461	0
Node3	Vault	0	0.99539	0.00461	0
Node3	VIT	0	0.84436	0.15564	0
Node3	VKORC1L1	0	0.99539	0.00461	0
Node3	VTCN1	0	0.99539	0.00461	0
Node3	WIPF2	0	0.99418	0.00582	0
Node3	WNT3	0	0.95594	0.04406	0
Node3	WWOX	0	0.84436	0.15564	0
Node3	WWP1	0	0.96483	0.03517	0
Node3	XIRP2	0	0.96483	0.03517	0
Node3	Y_RNA	0	0.90209	0.09791	0
Node3	ZBED6CL	0	0.99539	0.00461	0
Node3	ZBTB16	0	0.99418	0.00582	0
Node3	ZBTB17	0	0.84436	0.15564	0
Node3	ZFHX3	0	0.99656	0.00344	0
Node3	ZIC3	0	0.99539	0.00461	0
Node3	ZNF581	0	0.98982	0.01018	0
Node3	ZP1	0	0.99656	0.00344	0
Node3	ZPBP	0	0.92514	0.07486	0
Node3	A4GALT	1	0.04387	0.95613	1
Node3	AAMP	1	0.00255	0.99745	1
Node3	AATK	1	0.01974	0.98026	1
Node3	ABCA10	1	0.01974	0.98026	1
Node3	ABCD2	1	0.02631	0.97369	1
Node3	ABCD3	1	0.02631	0.97369	1
Node3	ABCD4	1	0.04387	0.95613	1
Node3	ABHD15	1	0.00255	0.99745	1
Node3	ABHD2	1	0.00255	0.99745	1
Node3	ABHD3	1	0.00255	0.99745	1
Node3	ABHD5	1	0.01974	0.98026	1
Node3	ABL1	1	0.00255	0.99745	1
Node3	ABL2	1	0.02631	0.97369	1
Node3	ABLIM1	1	0.00255	0.99745	1
Node3	ABLIM2	1	0.00255	0.99745	1
Node3	ABLIM3	1	0.07454	0.92546	1
Node3	ABR	1	0.01974	0.98026	1
Node3	ABRAXAS1	1	0.00255	0.99745	1
Node3	ABRAXAS2	1	0.00255	0.99745	1
Node3	ACAA1	1	0.00255	0.99745	1
Node3	ACAA2	1	0.00255	0.99745	1
Node3	ACAT1	1	0.00255	0.99745	1
Node3	ACAT2	1	0.00255	0.99745	1
Node3	ACBD3	1	0.00255	0.99745	1
Node3	ACER1	1	0.00255	0.99745	1
Node3	ACER2	1	0.00255	0.99745	1
Node3	ACKR2	1	0.00255	0.99745	1
Node3	ACKR3	1	0.02631	0.97369	1
Node3	ACKR4	1	0.02631	0.97369	1
Node3	ACOD1	1	0.01974	0.98026	1
Node3	ACSL1	1	0.00255	0.99745	1
Node3	ACSM3	1	0.17529	0.82471	1
Node3	ACTA2	1	0.04387	0.95613	1
Node3	ACTB	1	0.00255	0.99745	1
Node3	ACTG1	1	0.00255	0.99745	1
Node3	ACTN2	1	0.00255	0.99745	1
Node3	ACTR2	1	0.00255	0.99745	1
Node3	ACYP1	1	0.00255	0.99745	1
Node3	ACYP2	1	0.04387	0.95613	1
Node3	ADA	1	0.07454	0.92546	1
Node3	ADA2	1	0.00255	0.99745	1
Node3	ADAL	1	0.00255	0.99745	1
Node3	ADCYAP1	1	0.00255	0.99745	1
Node3	ADNP	1	0.00255	0.99745	1
Node3	ADNP2	1	0.00255	0.99745	1
Node3	ADORA1	1	0.00255	0.99745	1
Node3	ADORA2A	1	0.00255	0.99745	1
Node3	ADORA2B	1	0.00255	0.99745	1
Node3	ADORA3	1	0.07454	0.92546	1
Node3	ADPRH	1	0.00255	0.99745	1
Node3	ADSL	1	0.00255	0.99745	1
Node3	ADSS1	1	0.04387	0.95613	1
Node3	ADSS2	1	0.00255	0.99745	1
Node3	AFAP1	1	0.00255	0.99745	1
Node3	AFAP1L1	1	0.00255	0.99745	1
Node3	AFAP1L2	1	0.00255	0.99745	1
Node3	AFF1	1	0.00255	0.99745	1
Node3	AGA	1	0.00255	0.99745	1
Node3	AGBL4	1	0.17529	0.82471	1
Node3	AGPAT3	1	0.02631	0.97369	1
Node3	AGPAT4	1	0.00255	0.99745	1
Node3	AGPAT5	1	0.00255	0.99745	1
Node3	AGR2	1	0.00255	0.99745	1
Node3	AGR3	1	0.00255	0.99745	1
Node3	AGTR1	1	0.00255	0.99745	1
Node3	AGTR2	1	0.00255	0.99745	1
Node3	AGXT	1	0.01974	0.98026	1
Node3	AHCY	1	0.00255	0.99745	1
Node3	AHCYL1	1	0.00255	0.99745	1
Node3	AHCYL2	1	0.00255	0.99745	1
Node3	AHSG	1	0.07454	0.92546	1
Node3	AIF1	1	0.17529	0.82471	1
Node3	AIF1L	1	0.01974	0.98026	1
Node3	AIP	1	0.00255	0.99745	1
Node3	AKAP11	1	0.02631	0.97369	1
Node3	AKAP17A	1	0.02631	0.97369	1
Node3	AKAP3	1	0.00255	0.99745	1
Node3	AKAP6	1	0.04387	0.95613	1
Node3	AKAP8	1	0.00255	0.99745	1
Node3	AKAP8L	1	0.00255	0.99745	1
Node3	ALB	1	0.04387	0.95613	1
Node3	ALDOA	1	0.02631	0.97369	1
Node3	ALDOB	1	0.02631	0.97369	1
Node3	ALDOC	1	0.00255	0.99745	1
Node3	ALG12	1	0.00255	0.99745	1
Node3	ALG5	1	0.02631	0.97369	1
Node3	ALG6	1	0.02631	0.97369	1
Node3	ALG8	1	0.00255	0.99745	1
Node3	ALPL	1	0.00255	0.99745	1
Node3	AMIGO1	1	0.00255	0.99745	1
Node3	AMIGO3	1	0.01974	0.98026	1
Node3	AMMECR1	1	0.00255	0.99745	1
Node3	AMMECR1L	1	0.00255	0.99745	1
Node3	AMPD1	1	0.00255	0.99745	1
Node3	AMPD2	1	0.00255	0.99745	1
Node3	AMPD3	1	0.00255	0.99745	1
Node3	AMZ1	1	0.00255	0.99745	1
Node3	AMZ2	1	0.00255	0.99745	1
Node3	ANAPC7	1	0.00255	0.99745	1
Node3	ANKRD1	1	0.00255	0.99745	1
Node3	ANKRD13A	1	0.00255	0.99745	1
Node3	ANKRD13B	1	0.01974	0.98026	1
Node3	ANKRD13C	1	0.02631	0.97369	1
Node3	ANKRD13D	1	0.01974	0.98026	1
Node3	ANKRD16	1	0.04387	0.95613	1
Node3	ANKRD17	1	0.04387	0.95613	1
Node3	ANKRD28	1	0.00255	0.99745	1
Node3	ANKRD29	1	0.00255	0.99745	1
Node3	ANKRD34A	1	0.00255	0.99745	1
Node3	ANKRD34B	1	0.00255	0.99745	1
Node3	ANKRD35	1	0.00255	0.99745	1
Node3	ANKRD37	1	0.01974	0.98026	1
Node3	ANKRD40	1	0.02631	0.97369	1
Node3	ANKRD44	1	0.00255	0.99745	1
Node3	ANKRD52	1	0.00255	0.99745	1
Node3	ANKRD55	1	0.00255	0.99745	1
Node3	ANKS4B	1	0.00255	0.99745	1
Node3	ANP32E	1	0.00255	0.99745	1
Node3	ANTKMT	1	0.00255	0.99745	1
Node3	AOC1	1	0.17529	0.82471	1
Node3	AP1G1	1	0.02631	0.97369	1
Node3	AP1S1	1	0.02631	0.97369	1
Node3	AP1S2	1	0.02631	0.97369	1
Node3	AP2A2	1	0.00255	0.99745	1
Node3	AP2S1	1	0.00255	0.99745	1
Node3	AP3S1	1	0.00255	0.99745	1
Node3	AP4E1	1	0.00255	0.99745	1
Node3	AP4S1	1	0.00255	0.99745	1
Node3	APBB2	1	0.00255	0.99745	1
Node3	APBB3	1	0.01974	0.98026	1
Node3	APC2	1	0.00255	0.99745	1
Node3	APCDD1	1	0.00255	0.99745	1
Node3	APCDD1L	1	0.00255	0.99745	1
Node3	APEX2	1	0.01974	0.98026	1
Node3	APH1A	1	0.00255	0.99745	1
Node3	APH1B	1	0.01974	0.98026	1
Node3	APLNR	1	0.00255	0.99745	1
Node3	APLP1	1	0.00255	0.99745	1
Node3	APLP2	1	0.00255	0.99745	1
Node3	APOA1	1	0.00255	0.99745	1
Node3	APOA4	1	0.00255	0.99745	1
Node3	APOA5	1	0.04387	0.95613	1
Node3	APOLD1	1	0.00255	0.99745	1
Node3	APOO	1	0.17529	0.82471	1
Node3	APOOL	1	0.01974	0.98026	1
Node3	AQP11	1	0.02631	0.97369	1
Node3	ARF1	1	0.00255	0.99745	1
Node3	ARFIP1	1	0.00255	0.99745	1
Node3	ARFIP2	1	0.01974	0.98026	1
Node3	ARG2	1	0.00255	0.99745	1
Node3	ARHGAP12	1	0.00255	0.99745	1
Node3	ARHGAP15	1	0.00255	0.99745	1
Node3	ARHGAP22	1	0.00255	0.99745	1
Node3	ARHGAP24	1	0.01974	0.98026	1
Node3	ARHGAP25	1	0.00255	0.99745	1
Node3	ARHGAP29	1	0.02631	0.97369	1
Node3	ARHGAP35	1	0.04387	0.95613	1
Node3	ARHGAP45	1	0.00255	0.99745	1
Node3	ARHGAP6	1	0.17529	0.82471	1
Node3	ARHGDIA	1	0.00255	0.99745	1
Node3	ARHGDIB	1	0.00255	0.99745	1
Node3	ARHGDIG	1	0.01974	0.98026	1
Node3	ARHGEF10L	1	0.00255	0.99745	1
Node3	ARHGEF16	1	0.00255	0.99745	1
Node3	ARHGEF17	1	0.02631	0.97369	1
Node3	ARHGEF19	1	0.17529	0.82471	1
Node3	ARHGEF26	1	0.00255	0.99745	1
Node3	ARHGEF37	1	0.04387	0.95613	1
Node3	ARHGEF9	1	0.00255	0.99745	1
Node3	ARL6IP5	1	0.01974	0.98026	1
Node3	ARPC1B	1	0.01974	0.98026	1
Node3	ARR3	1	0.00255	0.99745	1
Node3	ART1	1	0.00255	0.99745	1
Node3	ART4	1	0.00255	0.99745	1
Node3	ART5	1	0.00255	0.99745	1
Node3	ARTN	1	0.17529	0.82471	1
Node3	ASAH1	1	0.00255	0.99745	1
Node3	ASB1	1	0.04387	0.95613	1
Node3	ASB12	1	0.00255	0.99745	1
Node3	ASF1A	1	0.00255	0.99745	1
Node3	ASF1B	1	0.07454	0.92546	1
Node3	ASIP	1	0.01974	0.98026	1
Node3	ASPA	1	0.00255	0.99745	1
Node3	ASRGL1	1	0.00255	0.99745	1
Node3	ASTN1	1	0.02631	0.97369	1
Node3	ASTN2	1	0.00255	0.99745	1
Node3	ASXL1	1	0.04387	0.95613	1
Node3	ASXL2	1	0.00255	0.99745	1
Node3	ATAD2	1	0.00255	0.99745	1
Node3	ATAD2B	1	0.00255	0.99745	1
Node3	ATAD5	1	0.02631	0.97369	1
Node3	ATF4	1	0.00255	0.99745	1
Node3	ATF5	1	0.00255	0.99745	1
Node3	ATF7IP	1	0.00255	0.99745	1
Node3	ATG16L1	1	0.00255	0.99745	1
Node3	ATG16L2	1	0.00255	0.99745	1
Node3	ATG2A	1	0.00255	0.99745	1
Node3	ATG2B	1	0.00255	0.99745	1
Node3	ATG4A	1	0.00255	0.99745	1
Node3	ATG4B	1	0.00255	0.99745	1
Node3	ATG4C	1	0.02631	0.97369	1
Node3	ATG4D	1	0.01974	0.98026	1
Node3	ATN1	1	0.00255	0.99745	1
Node3	ATP1B1	1	0.00255	0.99745	1
Node3	ATP1B2	1	0.00255	0.99745	1
Node3	ATP1B3	1	0.00255	0.99745	1
Node3	ATP1B4	1	0.00255	0.99745	1
Node3	ATP4B	1	0.00255	0.99745	1
Node3	ATP5MC1	1	0.01974	0.98026	1
Node3	ATP6V0A1	1	0.00255	0.99745	1
Node3	ATP6V0A2	1	0.02631	0.97369	1
Node3	ATP6V0A4	1	0.00255	0.99745	1
Node3	ATP6V0D2	1	0.00255	0.99745	1
Node3	ATP6V1A	1	0.00255	0.99745	1
Node3	ATP6V1C1	1	0.00255	0.99745	1
Node3	ATP6V1C2	1	0.00255	0.99745	1
Node3	ATP6V1FNB	1	0.01974	0.98026	1
Node3	ATPSCKMT	1	0.00255	0.99745	1
Node3	ATXN1	1	0.00255	0.99745	1
Node3	ATXN1L	1	0.02631	0.97369	1
Node3	AVPR1A	1	0.04387	0.95613	1
Node3	AVPR1B	1	0.02631	0.97369	1
Node3	AZI2	1	0.00255	0.99745	1
Node3	AZIN1	1	0.00255	0.99745	1
Node3	AZIN2	1	0.00255	0.99745	1
Node3	B3GALT2	1	0.02631	0.97369	1
Node3	B3GALT4	1	0.17529	0.82471	1
Node3	B4GALNT3	1	0.00255	0.99745	1
Node3	B4GALNT4	1	0.00255	0.99745	1
Node3	BAAT	1	0.00255	0.99745	1
Node3	BAIAP2	1	0.00255	0.99745	1
Node3	BAIAP2L1	1	0.00255	0.99745	1
Node3	BAIAP2L2	1	0.00255	0.99745	1
Node3	BAK1	1	0.02631	0.97369	1
Node3	BAMBI	1	0.01974	0.98026	1
Node3	BANK1	1	0.07454	0.92546	1
Node3	BBOX1	1	0.00255	0.99745	1
Node3	BCAR1	1	0.01974	0.98026	1
Node3	BCAR3	1	0.02631	0.97369	1
Node3	BCAS4	1	0.04387	0.95613	1
Node3	BCHE	1	0.00255	0.99745	1
Node3	BCKDK	1	0.00255	0.99745	1
Node3	BCL2	1	0.00255	0.99745	1
Node3	BCL2A1	1	0.00255	0.99745	1
Node3	BCL2L1	1	0.00255	0.99745	1
Node3	BCL7A	1	0.01974	0.98026	1
Node3	BCL7B	1	0.00255	0.99745	1
Node3	BCL7C	1	0.17529	0.82471	1
Node3	BCL9	1	0.00255	0.99745	1
Node3	BCL9L	1	0.00255	0.99745	1
Node3	BCLAF1	1	0.00255	0.99745	1
Node3	BCO1	1	0.02631	0.97369	1
Node3	BCO2	1	0.00255	0.99745	1
Node3	BCOR	1	0.02631	0.97369	1
Node3	BCR	1	0.00255	0.99745	1
Node3	BDH1	1	0.00255	0.99745	1
Node3	BDKRB2	1	0.00255	0.99745	1
Node3	BDNF	1	0.00255	0.99745	1
Node3	BICD1	1	0.00255	0.99745	1
Node3	BICD2	1	0.00255	0.99745	1
Node3	BIN1	1	0.00255	0.99745	1
Node3	BIN2	1	0.00255	0.99745	1
Node3	BIN3	1	0.00255	0.99745	1
Node3	BLOC1S4	1	0.07454	0.92546	1
Node3	BMERB1	1	0.00255	0.99745	1
Node3	BMS1	1	0.02631	0.97369	1
Node3	BNC1	1	0.00255	0.99745	1
Node3	BNC2	1	0.00255	0.99745	1
Node3	BNIP3	1	0.00255	0.99745	1
Node3	BNIP3L	1	0.00255	0.99745	1
Node3	BOK	1	0.00255	0.99745	1
Node3	BPGM	1	0.00255	0.99745	1
Node3	BRD2	1	0.17529	0.82471	1
Node3	BRD3	1	0.01974	0.98026	1
Node3	BRD7	1	0.00255	0.99745	1
Node3	BRD9	1	0.00255	0.99745	1
Node3	BRIP1	1	0.00255	0.99745	1
Node3	BRS3	1	0.00255	0.99745	1
Node3	BRWD1	1	0.02631	0.97369	1
Node3	BRWD3	1	0.00255	0.99745	1
Node3	BST1	1	0.00255	0.99745	1
Node3	BTBD10	1	0.04387	0.95613	1
Node3	BTBD17	1	0.01974	0.98026	1
Node3	BTD	1	0.00255	0.99745	1
Node3	BTG1	1	0.00255	0.99745	1
Node3	BTG2	1	0.02631	0.97369	1
Node3	BTG4	1	0.04387	0.95613	1
Node3	BUB3	1	0.00255	0.99745	1
Node3	BVES	1	0.00255	0.99745	1
Node3	BZW1	1	0.00255	0.99745	1
Node3	C10orf90	1	0.00255	0.99745	1
Node3	C12orf50	1	0.01974	0.98026	1
Node3	C16orf70	1	0.00255	0.99745	1
Node3	C1orf194	1	0.17529	0.82471	1
Node3	C20orf85	1	0.00255	0.99745	1
Node3	C2CD2	1	0.02631	0.97369	1
Node3	C2CD2L	1	0.00255	0.99745	1
Node3	C2orf50	1	0.00255	0.99745	1
Node3	C3orf18	1	0.02631	0.97369	1
Node3	C3orf20	1	0.00255	0.99745	1
Node3	C8orf74	1	0.00255	0.99745	1
Node3	CAB39	1	0.00255	0.99745	1
Node3	CAB39L	1	0.00255	0.99745	1
Node3	CABLES1	1	0.00255	0.99745	1
Node3	CABLES2	1	0.00255	0.99745	1
Node3	CACNB1	1	0.00255	0.99745	1
Node3	CACNB2	1	0.00255	0.99745	1
Node3	CACNB3	1	0.02631	0.97369	1
Node3	CACNG1	1	0.01974	0.98026	1
Node3	CACNG2	1	0.00255	0.99745	1
Node3	CACNG3	1	0.00255	0.99745	1
Node3	CACNG4	1	0.00255	0.99745	1
Node3	CACNG5	1	0.00255	0.99745	1
Node3	CACNG7	1	0.07454	0.92546	1
Node3	CACTIN	1	0.00255	0.99745	1
Node3	CADPS2	1	0.00255	0.99745	1
Node3	CALB1	1	0.00255	0.99745	1
Node3	CALB2	1	0.02631	0.97369	1
Node3	CALCOCO1	1	0.00255	0.99745	1
Node3	CALCOCO2	1	0.00255	0.99745	1
Node3	CALD1	1	0.00255	0.99745	1
Node3	CALHM1	1	0.00255	0.99745	1
Node3	CALHM2	1	0.00255	0.99745	1
Node3	CALHM3	1	0.00255	0.99745	1
Node3	CALHM5	1	0.00255	0.99745	1
Node3	CALM1	1	0.04387	0.95613	1
Node3	CALM2	1	0.01974	0.98026	1
Node3	CALML3	1	0.02631	0.97369	1
Node3	CALR3	1	0.01974	0.98026	1
Node3	CALU	1	0.00255	0.99745	1
Node3	CALY	1	0.17529	0.82471	1
Node3	CAMSAP2	1	0.02631	0.97369	1
Node3	CAND1	1	0.00255	0.99745	1
Node3	CAND2	1	0.00255	0.99745	1
Node3	CANX	1	0.01974	0.98026	1
Node3	CAP1	1	0.00255	0.99745	1
Node3	CAP2	1	0.00255	0.99745	1
Node3	CAPRIN1	1	0.00255	0.99745	1
Node3	CAPSL	1	0.01974	0.98026	1
Node3	CAPZA1	1	0.00255	0.99745	1
Node3	CAPZA2	1	0.00255	0.99745	1
Node3	CARHSP1	1	0.00255	0.99745	1
Node3	CARS1	1	0.00255	0.99745	1
Node3	CARS2	1	0.00255	0.99745	1
Node3	CARTPT	1	0.01974	0.98026	1
Node3	CASP3	1	0.00255	0.99745	1
Node3	CASP7	1	0.00255	0.99745	1
Node3	CASQ1	1	0.00255	0.99745	1
Node3	CASQ2	1	0.00255	0.99745	1
Node3	CASS4	1	0.00255	0.99745	1
Node3	CASTOR2	1	0.01974	0.98026	1
Node3	CATIP	1	0.01974	0.98026	1
Node3	CAV1	1	0.01974	0.98026	1
Node3	CAV2	1	0.00255	0.99745	1
Node3	CAV3	1	0.00255	0.99745	1
Node3	CAVIN1	1	0.00255	0.99745	1
Node3	CAVIN4	1	0.00255	0.99745	1
Node3	CBFA2T2	1	0.00255	0.99745	1
Node3	CBFA2T3	1	0.02631	0.97369	1
Node3	CBLIF	1	0.01974	0.98026	1
Node3	CBX6	1	0.00255	0.99745	1
Node3	CBY1	1	0.00255	0.99745	1
Node3	CBY3	1	0.00255	0.99745	1
Node3	CC2D1A	1	0.00255	0.99745	1
Node3	CC2D1B	1	0.02631	0.97369	1
Node3	CCAR1	1	0.00255	0.99745	1
Node3	CCAR2	1	0.00255	0.99745	1
Node3	CCBE1	1	0.01974	0.98026	1
Node3	CCDC102A	1	0.00255	0.99745	1
Node3	CCDC112	1	0.00255	0.99745	1
Node3	CCDC126	1	0.07454	0.92546	1
Node3	CCDC130	1	0.07454	0.92546	1
Node3	CCDC148	1	0.00255	0.99745	1
Node3	CCDC151	1	0.04387	0.95613	1
Node3	CCDC170	1	0.01974	0.98026	1
Node3	CCDC18	1	0.02631	0.97369	1
Node3	CCDC180	1	0.00255	0.99745	1
Node3	CCDC189	1	0.00255	0.99745	1
Node3	CCDC191	1	0.00255	0.99745	1
Node3	CCDC28A	1	0.00255	0.99745	1
Node3	CCDC28B	1	0.00255	0.99745	1
Node3	CCDC57	1	0.04387	0.95613	1
Node3	CCDC63	1	0.00255	0.99745	1
Node3	CCDC92	1	0.00255	0.99745	1
Node3	CCKAR	1	0.00255	0.99745	1
Node3	CCKBR	1	0.17529	0.82471	1
Node3	CCM2	1	0.00255	0.99745	1
Node3	CCM2L	1	0.04387	0.95613	1
Node3	CCN1	1	0.02631	0.97369	1
Node3	CCN2	1	0.00255	0.99745	1
Node3	CCN6	1	0.01974	0.98026	1
Node3	CCNY	1	0.00255	0.99745	1
Node3	CCNYL1	1	0.00255	0.99745	1
Node3	CCR4	1	0.02631	0.97369	1
Node3	CCR7	1	0.00255	0.99745	1
Node3	CCSER1	1	0.01974	0.98026	1
Node3	CCSER2	1	0.00255	0.99745	1
Node3	CD164	1	0.00255	0.99745	1
Node3	CD28	1	0.00255	0.99745	1
Node3	CD36	1	0.00255	0.99745	1
Node3	CD38	1	0.00255	0.99745	1
Node3	CD3E	1	0.00255	0.99745	1
Node3	CD40LG	1	0.00255	0.99745	1
Node3	CD68	1	0.04387	0.95613	1
Node3	CD99L2	1	0.04387	0.95613	1
Node3	CDADC1	1	0.00255	0.99745	1
Node3	CDC16	1	0.00255	0.99745	1
Node3	CDC20	1	0.00255	0.99745	1
Node3	CDC23	1	0.00255	0.99745	1
Node3	CDC27	1	0.00255	0.99745	1
Node3	CDC37	1	0.00255	0.99745	1
Node3	CDC37L1	1	0.00255	0.99745	1
Node3	CDC40	1	0.00255	0.99745	1
Node3	CDC42BPA	1	0.00255	0.99745	1
Node3	CDC42BPB	1	0.00255	0.99745	1
Node3	CDC6	1	0.01974	0.98026	1
Node3	CDCA4	1	0.00255	0.99745	1
Node3	CDH10	1	0.02631	0.97369	1
Node3	CDH11	1	0.02631	0.97369	1
Node3	CDH12	1	0.00255	0.99745	1
Node3	CDH8	1	0.02631	0.97369	1
Node3	CDIPT	1	0.04387	0.95613	1
Node3	CDK1	1	0.00255	0.99745	1
Node3	CDK3	1	0.00255	0.99745	1
Node3	CDK5R1	1	0.01974	0.98026	1
Node3	CDK5R2	1	0.01974	0.98026	1
Node3	CDK5RAP2	1	0.00255	0.99745	1
Node3	CDKN1A	1	0.01974	0.98026	1
Node3	CDNF	1	0.00255	0.99745	1
Node3	CDR2	1	0.00255	0.99745	1
Node3	CDR2L	1	0.00255	0.99745	1
Node3	CELF5	1	0.00255	0.99745	1
Node3	CEMIP	1	0.00255	0.99745	1
Node3	CEMIP2	1	0.00255	0.99745	1
Node3	CENPJ	1	0.04387	0.95613	1
Node3	CEP152	1	0.00255	0.99745	1
Node3	CEP164	1	0.04387	0.95613	1
Node3	CEP57	1	0.00255	0.99745	1
Node3	CEP57L1	1	0.00255	0.99745	1
Node3	CEP63	1	0.00255	0.99745	1
Node3	CEP68	1	0.04387	0.95613	1
Node3	CEP83	1	0.00255	0.99745	1
Node3	CEP85	1	0.01974	0.98026	1
Node3	CEP85L	1	0.00255	0.99745	1
Node3	CEPT1	1	0.00255	0.99745	1
Node3	CERCAM	1	0.00255	0.99745	1
Node3	CERK	1	0.17529	0.82471	1
Node3	CERS1	1	0.00255	0.99745	1
Node3	CERS2	1	0.00255	0.99745	1
Node3	CERS3	1	0.00255	0.99745	1
Node3	CERS5	1	0.00255	0.99745	1
Node3	CERS6	1	0.00255	0.99745	1
Node3	CETP	1	0.00255	0.99745	1
Node3	CFAP58	1	0.00255	0.99745	1
Node3	CFL1	1	0.00255	0.99745	1
Node3	CFL2	1	0.00255	0.99745	1
Node3	CGAS	1	0.00255	0.99745	1
Node3	CHAC1	1	0.00255	0.99745	1
Node3	CHAC2	1	0.00255	0.99745	1
Node3	CHAT	1	0.00255	0.99745	1
Node3	CHCHD3	1	0.04387	0.95613	1
Node3	CHCHD6	1	0.04387	0.95613	1
Node3	CHD8	1	0.17529	0.82471	1
Node3	CHGA	1	0.00255	0.99745	1
Node3	CHGB	1	0.00255	0.99745	1
Node3	CHIA	1	0.17529	0.82471	1
Node3	CHIC1	1	0.00255	0.99745	1
Node3	CHIC2	1	0.00255	0.99745	1
Node3	CHKA	1	0.00255	0.99745	1
Node3	CHMP1B	1	0.00255	0.99745	1
Node3	CHMP2A	1	0.00255	0.99745	1
Node3	CHMP2B	1	0.00255	0.99745	1
Node3	CHODL	1	0.00255	0.99745	1
Node3	CHPF2	1	0.01974	0.98026	1
Node3	CHPT1	1	0.00255	0.99745	1
Node3	CHRNA9	1	0.00255	0.99745	1
Node3	CHSY1	1	0.00255	0.99745	1
Node3	CHUK	1	0.02631	0.97369	1
Node3	CIAO2A	1	0.00255	0.99745	1
Node3	CIAO2B	1	0.00255	0.99745	1
Node3	CIAO3	1	0.00255	0.99745	1
Node3	CIBAR1	1	0.04387	0.95613	1
Node3	CIDEA	1	0.00255	0.99745	1
Node3	CIDEC	1	0.02631	0.97369	1
Node3	CILP	1	0.00255	0.99745	1
Node3	CILP2	1	0.00255	0.99745	1
Node3	CIP2A	1	0.00255	0.99745	1
Node3	CIRBP	1	0.00255	0.99745	1
Node3	CISH	1	0.00255	0.99745	1
Node3	CIT	1	0.01974	0.98026	1
Node3	CITED1	1	0.01974	0.98026	1
Node3	CITED2	1	0.01974	0.98026	1
Node3	CKAP2	1	0.02631	0.97369	1
Node3	CKAP2L	1	0.17529	0.82471	1
Node3	CKB	1	0.00255	0.99745	1
Node3	CKM	1	0.01974	0.98026	1
Node3	CKMT2	1	0.00255	0.99745	1
Node3	CKS1B	1	0.01974	0.98026	1
Node3	CKS2	1	0.00255	0.99745	1
Node3	CLASRP	1	0.00255	0.99745	1
Node3	CLBA1	1	0.01974	0.98026	1
Node3	CLCF1	1	0.00255	0.99745	1
Node3	CLCN3	1	0.00255	0.99745	1
Node3	CLCN5	1	0.00255	0.99745	1
Node3	CLEC3A	1	0.02631	0.97369	1
Node3	CLEC3B	1	0.02631	0.97369	1
Node3	CLGN	1	0.01974	0.98026	1
Node3	CLHC1	1	0.00255	0.99745	1
Node3	CLP1	1	0.00255	0.99745	1
Node3	CLPTM1	1	0.00255	0.99745	1
Node3	CLPTM1L	1	0.00255	0.99745	1
Node3	CLRN1	1	0.00255	0.99745	1
Node3	CLRN2	1	0.00255	0.99745	1
Node3	CLRN3	1	0.01974	0.98026	1
Node3	CLSTN1	1	0.04387	0.95613	1
Node3	CLSTN2	1	0.00255	0.99745	1
Node3	CLSTN3	1	0.00255	0.99745	1
Node3	CLTC	1	0.00255	0.99745	1
Node3	CLTCL1	1	0.00255	0.99745	1
Node3	CLU	1	0.00255	0.99745	1
Node3	CLUL1	1	0.00255	0.99745	1
Node3	CMKLR1	1	0.00255	0.99745	1
Node3	CMPK2	1	0.00255	0.99745	1
Node3	CNBP	1	0.04387	0.95613	1
Node3	CNIH2	1	0.01974	0.98026	1
Node3	CNIH3	1	0.00255	0.99745	1
Node3	CNIH4	1	0.00255	0.99745	1
Node3	CNMD	1	0.02631	0.97369	1
Node3	CNOT7	1	0.00255	0.99745	1
Node3	CNOT8	1	0.00255	0.99745	1
Node3	CNPY3	1	0.01974	0.98026	1
Node3	CNR2	1	0.00255	0.99745	1
Node3	COBL	1	0.02631	0.97369	1
Node3	COBLL1	1	0.07454	0.92546	1
Node3	COG4	1	0.02631	0.97369	1
Node3	COL14A1	1	0.00255	0.99745	1
Node3	COLEC12	1	0.00255	0.99745	1
Node3	COPG1	1	0.07454	0.92546	1
Node3	COPG2	1	0.00255	0.99745	1
Node3	COPS2	1	0.00255	0.99745	1
Node3	COPS3	1	0.00255	0.99745	1
Node3	COPS4	1	0.00255	0.99745	1
Node3	COPZ1	1	0.01974	0.98026	1
Node3	COPZ2	1	0.01974	0.98026	1
Node3	COQ2	1	0.00255	0.99745	1
Node3	COQ8A	1	0.00255	0.99745	1
Node3	COX10	1	0.00255	0.99745	1
Node3	COX18	1	0.17529	0.82471	1
Node3	COX4I1	1	0.02631	0.97369	1
Node3	COX4I2	1	0.00255	0.99745	1
Node3	CPLX3	1	0.00255	0.99745	1
Node3	CPLX4	1	0.00255	0.99745	1
Node3	CPSF1	1	0.01974	0.98026	1
Node3	CPSF4	1	0.00255	0.99745	1
Node3	CPT1A	1	0.00255	0.99745	1
Node3	CPT1C	1	0.17529	0.82471	1
Node3	CPT2	1	0.02631	0.97369	1
Node3	CRACR2A	1	0.00255	0.99745	1
Node3	CRAT	1	0.00255	0.99745	1
Node3	CRB2	1	0.00255	0.99745	1
Node3	CREG1	1	0.00255	0.99745	1
Node3	CREG2	1	0.00255	0.99745	1
Node3	CRIPT	1	0.00255	0.99745	1
Node3	CRK	1	0.00255	0.99745	1
Node3	CRKL	1	0.01974	0.98026	1
Node3	CRLF3	1	0.00255	0.99745	1
Node3	CRMP1	1	0.00255	0.99745	1
Node3	CROT	1	0.00255	0.99745	1
Node3	CRTAP	1	0.00255	0.99745	1
Node3	CRTC1	1	0.01974	0.98026	1
Node3	CSDC2	1	0.00255	0.99745	1
Node3	CSGALNACT1	1	0.00255	0.99745	1
Node3	CSGALNACT2	1	0.02631	0.97369	1
Node3	CSNK1D	1	0.07454	0.92546	1
Node3	CSNK2A2	1	0.00255	0.99745	1
Node3	CSPG4	1	0.00255	0.99745	1
Node3	CSRNP1	1	0.01974	0.98026	1
Node3	CSRNP2	1	0.00255	0.99745	1
Node3	CSRNP3	1	0.00255	0.99745	1
Node3	CTDNEP1	1	0.00255	0.99745	1
Node3	CTDSP1	1	0.17529	0.82471	1
Node3	CTDSP2	1	0.00255	0.99745	1
Node3	CTDSPL	1	0.00255	0.99745	1
Node3	CTDSPL2	1	0.00255	0.99745	1
Node3	CTF1	1	0.00255	0.99745	1
Node3	CTIF	1	0.00255	0.99745	1
Node3	CTLA4	1	0.00255	0.99745	1
Node3	CTNNA2	1	0.00255	0.99745	1
Node3	CTNNAL1	1	0.00255	0.99745	1
Node3	CTPS1	1	0.00255	0.99745	1
Node3	CTPS2	1	0.02631	0.97369	1
Node3	CTTNBP2NL	1	0.00255	0.99745	1
Node3	CTXN1	1	0.00255	0.99745	1
Node3	CTXN2	1	0.01974	0.98026	1
Node3	CTXN3	1	0.00255	0.99745	1
Node3	CWC22	1	0.00255	0.99745	1
Node3	CX3CR1	1	0.00255	0.99745	1
Node3	CXCR3	1	0.00255	0.99745	1
Node3	CXCR4	1	0.00255	0.99745	1
Node3	CXCR5	1	0.00255	0.99745	1
Node3	CXCR6	1	0.02631	0.97369	1
Node3	CYB561	1	0.00255	0.99745	1
Node3	CYB561A3	1	0.00255	0.99745	1
Node3	CYB561D1	1	0.00255	0.99745	1
Node3	CYB561D2	1	0.00255	0.99745	1
Node3	CYB5R2	1	0.01974	0.98026	1
Node3	CYB5R3	1	0.01974	0.98026	1
Node3	CYBRD1	1	0.00255	0.99745	1
Node3	CYFIP1	1	0.02631	0.97369	1
Node3	CYFIP2	1	0.00255	0.99745	1
Node3	CYLD	1	0.17529	0.82471	1
Node3	CYP24A1	1	0.00255	0.99745	1
Node3	CYP26A1	1	0.00255	0.99745	1
Node3	CYP26B1	1	0.00255	0.99745	1
Node3	CYP26C1	1	0.00255	0.99745	1
Node3	CYP27A1	1	0.04387	0.95613	1
Node3	CYP27B1	1	0.00255	0.99745	1
Node3	CYP27C1	1	0.00255	0.99745	1
Node3	CYP7A1	1	0.00255	0.99745	1
Node3	CYP7B1	1	0.00255	0.99745	1
Node3	CYP8B1	1	0.00255	0.99745	1
Node3	CYRIA	1	0.00255	0.99745	1
Node3	CYRIB	1	0.00255	0.99745	1
Node3	CYSLTR1	1	0.00255	0.99745	1
Node3	CYTIP	1	0.02631	0.97369	1
Node3	DACH1	1	0.00255	0.99745	1
Node3	DACH2	1	0.00255	0.99745	1
Node3	DACT1	1	0.00255	0.99745	1
Node3	DACT2	1	0.00255	0.99745	1
Node3	DACT3	1	0.17529	0.82471	1
Node3	DAO	1	0.07454	0.92546	1
Node3	DAPK1	1	0.02631	0.97369	1
Node3	DARS1	1	0.00255	0.99745	1
Node3	DARS2	1	0.02631	0.97369	1
Node3	DBF4	1	0.01974	0.98026	1
Node3	DBH	1	0.00255	0.99745	1
Node3	DBX1	1	0.00255	0.99745	1
Node3	DBX2	1	0.04387	0.95613	1
Node3	DCAF5	1	0.00255	0.99745	1
Node3	DCAF6	1	0.00255	0.99745	1
Node3	DCBLD1	1	0.07454	0.92546	1
Node3	DCSTAMP	1	0.00255	0.99745	1
Node3	DCTD	1	0.00255	0.99745	1
Node3	DDB1	1	0.00255	0.99745	1
Node3	DDIT4	1	0.00255	0.99745	1
Node3	DDIT4L	1	0.00255	0.99745	1
Node3	DDO	1	0.00255	0.99745	1
Node3	DDR2	1	0.02631	0.97369	1
Node3	DDX11	1	0.00255	0.99745	1
Node3	DDX5	1	0.00255	0.99745	1
Node3	DECR1	1	0.00255	0.99745	1
Node3	DECR2	1	0.00255	0.99745	1
Node3	DEDD	1	0.07454	0.92546	1
Node3	DEF6	1	0.00255	0.99745	1
Node3	DEGS1	1	0.00255	0.99745	1
Node3	DEGS2	1	0.00255	0.99745	1
Node3	DENND2A	1	0.00255	0.99745	1
Node3	DENND2C	1	0.00255	0.99745	1
Node3	DENND2D	1	0.00255	0.99745	1
Node3	DENND5A	1	0.00255	0.99745	1
Node3	DENND5B	1	0.00255	0.99745	1
Node3	DENND6A	1	0.00255	0.99745	1
Node3	DENND6B	1	0.00255	0.99745	1
Node3	DEPDC1	1	0.02631	0.97369	1
Node3	DEPDC1B	1	0.00255	0.99745	1
Node3	DEPDC7	1	0.00255	0.99745	1
Node3	DERL1	1	0.00255	0.99745	1
Node3	DERL3	1	0.00255	0.99745	1
Node3	DFFA	1	0.00255	0.99745	1
Node3	DGAT1	1	0.01974	0.98026	1
Node3	DGAT2	1	0.00255	0.99745	1
Node3	DHCR7	1	0.00255	0.99745	1
Node3	DHTKD1	1	0.00255	0.99745	1
Node3	DHX58	1	0.00255	0.99745	1
Node3	DIMT1	1	0.00255	0.99745	1
Node3	DIO1	1	0.17529	0.82471	1
Node3	DIP2A	1	0.00255	0.99745	1
Node3	DIP2B	1	0.00255	0.99745	1
Node3	DIP2C	1	0.00255	0.99745	1
Node3	DIPK1A	1	0.02631	0.97369	1
Node3	DIPK1B	1	0.00255	0.99745	1
Node3	DIPK1C	1	0.00255	0.99745	1
Node3	DIPK2A	1	0.00255	0.99745	1
Node3	DIPK2B	1	0.02631	0.97369	1
Node3	DIRAS2	1	0.02631	0.97369	1
Node3	DIS3	1	0.00255	0.99745	1
Node3	DIS3L	1	0.00255	0.99745	1
Node3	DIS3L2	1	0.00255	0.99745	1
Node3	DIXDC1	1	0.00255	0.99745	1
Node3	DLC1	1	0.00255	0.99745	1
Node3	DMTN	1	0.00255	0.99745	1
Node3	DMWD	1	0.00255	0.99745	1
Node3	DMXL1	1	0.01974	0.98026	1
Node3	DMXL2	1	0.01974	0.98026	1
Node3	DNAH17	1	0.00255	0.99745	1
Node3	DNAJA1	1	0.00255	0.99745	1
Node3	DNAJC28	1	0.02631	0.97369	1
Node3	DNASE1L2	1	0.04387	0.95613	1
Node3	DNASE1L3	1	0.00255	0.99745	1
Node3	DNASE2	1	0.01974	0.98026	1
Node3	DNASE2B	1	0.17529	0.82471	1
Node3	DNMBP	1	0.00255	0.99745	1
Node3	DOC2B	1	0.00255	0.99745	1
Node3	DPH1	1	0.00255	0.99745	1
Node3	DPH2	1	0.01974	0.98026	1
Node3	DPM1	1	0.00255	0.99745	1
Node3	DPY19L3	1	0.00255	0.99745	1
Node3	DPY19L4	1	0.04387	0.95613	1
Node3	DPYSL2	1	0.00255	0.99745	1
Node3	DPYSL4	1	0.00255	0.99745	1
Node3	DRAM1	1	0.00255	0.99745	1
Node3	DRAM2	1	0.00255	0.99745	1
Node3	DRC1	1	0.02631	0.97369	1
Node3	DRD5	1	0.00255	0.99745	1
Node3	DRG1	1	0.00255	0.99745	1
Node3	DRG2	1	0.00255	0.99745	1
Node3	DRP2	1	0.00255	0.99745	1
Node3	DSEL	1	0.00255	0.99745	1
Node3	DSTN	1	0.04387	0.95613	1
Node3	DTD2	1	0.00255	0.99745	1
Node3	DTHD1	1	0.00255	0.99745	1
Node3	DTWD1	1	0.00255	0.99745	1
Node3	DTX3L	1	0.01974	0.98026	1
Node3	DTYMK	1	0.00255	0.99745	1
Node3	DUSP13	1	0.02631	0.97369	1
Node3	DVL1	1	0.00255	0.99745	1
Node3	DVL3	1	0.00255	0.99745	1
Node3	DYNC1LI1	1	0.00255	0.99745	1
Node3	DYNC1LI2	1	0.00255	0.99745	1
Node3	DYNLL1	1	0.00255	0.99745	1
Node3	DYNLL2	1	0.00255	0.99745	1
Node3	DYNLRB1	1	0.00255	0.99745	1
Node3	DYNLRB2	1	0.02631	0.97369	1
Node3	DYSF	1	0.01974	0.98026	1
Node3	EAF1	1	0.01974	0.98026	1
Node3	EAF2	1	0.01974	0.98026	1
Node3	EBF1	1	0.00255	0.99745	1
Node3	EBF2	1	0.00255	0.99745	1
Node3	EBF3	1	0.00255	0.99745	1
Node3	EBPL	1	0.02631	0.97369	1
Node3	ECE1	1	0.00255	0.99745	1
Node3	ECPAS	1	0.00255	0.99745	1
Node3	EDA2R	1	0.00255	0.99745	1
Node3	EDAR	1	0.00255	0.99745	1
Node3	EDN1	1	0.00255	0.99745	1
Node3	EDN2	1	0.00255	0.99745	1
Node3	EDN3	1	0.01974	0.98026	1
Node3	EDNRA	1	0.00255	0.99745	1
Node3	EDNRB	1	0.00255	0.99745	1
Node3	EEF1A1	1	0.00255	0.99745	1
Node3	EEF1A2	1	0.00255	0.99745	1
Node3	EEF1B2	1	0.00255	0.99745	1
Node3	EEF1D	1	0.00255	0.99745	1
Node3	EEF2	1	0.01974	0.98026	1
Node3	EFHC1	1	0.00255	0.99745	1
Node3	EFHC2	1	0.02631	0.97369	1
Node3	EFHD1	1	0.00255	0.99745	1
Node3	EFHD2	1	0.00255	0.99745	1
Node3	EFR3A	1	0.00255	0.99745	1
Node3	EFR3B	1	0.00255	0.99745	1
Node3	EGFL6	1	0.02631	0.97369	1
Node3	EIF3F	1	0.00255	0.99745	1
Node3	EIF5A2	1	0.01974	0.98026	1
Node3	ELOB	1	0.17529	0.82471	1
Node3	ELOVL1	1	0.00255	0.99745	1
Node3	ELOVL3	1	0.00255	0.99745	1
Node3	ELOVL4	1	0.00255	0.99745	1
Node3	ELOVL5	1	0.00255	0.99745	1
Node3	ELOVL6	1	0.00255	0.99745	1
Node3	ELOVL7	1	0.00255	0.99745	1
Node3	EMILIN1	1	0.01974	0.98026	1
Node3	EMILIN2	1	0.00255	0.99745	1
Node3	EMILIN3	1	0.00255	0.99745	1
Node3	EML1	1	0.01974	0.98026	1
Node3	EML2	1	0.01974	0.98026	1
Node3	EMP1	1	0.00255	0.99745	1
Node3	EMP2	1	0.00255	0.99745	1
Node3	EMP3	1	0.02631	0.97369	1
Node3	ENC1	1	0.00255	0.99745	1
Node3	ENDOD1	1	0.00255	0.99745	1
Node3	ENDOU	1	0.02631	0.97369	1
Node3	ENG	1	0.04387	0.95613	1
Node3	ENKD1	1	0.02631	0.97369	1
Node3	ENKUR	1	0.00255	0.99745	1
Node3	ENO1	1	0.00255	0.99745	1
Node3	ENO2	1	0.00255	0.99745	1
Node3	ENO4	1	0.00255	0.99745	1
Node3	ENOX1	1	0.02631	0.97369	1
Node3	ENOX2	1	0.00255	0.99745	1
Node3	ENTPD1	1	0.00255	0.99745	1
Node3	ENTPD2	1	0.01974	0.98026	1
Node3	ENTPD3	1	0.00255	0.99745	1
Node3	ENTPD4	1	0.00255	0.99745	1
Node3	ENTPD5	1	0.00255	0.99745	1
Node3	ENTPD6	1	0.00255	0.99745	1
Node3	ENTPD7	1	0.00255	0.99745	1
Node3	EP400	1	0.01974	0.98026	1
Node3	EPHX1	1	0.00255	0.99745	1
Node3	EPHX4	1	0.02631	0.97369	1
Node3	ERAP2	1	0.07454	0.92546	1
Node3	ERC1	1	0.00255	0.99745	1
Node3	ERC2	1	0.00255	0.99745	1
Node3	ERGIC1	1	0.00255	0.99745	1
Node3	ERGIC2	1	0.00255	0.99745	1
Node3	ERGIC3	1	0.00255	0.99745	1
Node3	ERI1	1	0.00255	0.99745	1
Node3	ERI2	1	0.07454	0.92546	1
Node3	ERI3	1	0.00255	0.99745	1
Node3	ERICH6	1	0.00255	0.99745	1
Node3	ERLEC1	1	0.01974	0.98026	1
Node3	ERLIN1	1	0.02631	0.97369	1
Node3	ERLIN2	1	0.00255	0.99745	1
Node3	ERO1A	1	0.00255	0.99745	1
Node3	ERO1B	1	0.00255	0.99745	1
Node3	ESRRB	1	0.00255	0.99745	1
Node3	ESRRG	1	0.00255	0.99745	1
Node3	ETNK1	1	0.00255	0.99745	1
Node3	EVA1A	1	0.01974	0.98026	1
Node3	EVA1B	1	0.00255	0.99745	1
Node3	EVC	1	0.00255	0.99745	1
Node3	EVC2	1	0.00255	0.99745	1
Node3	EVI5	1	0.02631	0.97369	1
Node3	EVI5L	1	0.00255	0.99745	1
Node3	EXOC3	1	0.02631	0.97369	1
Node3	EXOC3L1	1	0.17529	0.82471	1
Node3	EXOC3L2	1	0.01974	0.98026	1
Node3	EXOC6	1	0.00255	0.99745	1
Node3	EXOSC2	1	0.00255	0.99745	1
Node3	EXOSC3	1	0.00255	0.99745	1
Node3	EXOSC7	1	0.02631	0.97369	1
Node3	EXOSC8	1	0.02631	0.97369	1
Node3	EXOSC9	1	0.00255	0.99745	1
Node3	EYA1	1	0.00255	0.99745	1
Node3	EYA2	1	0.00255	0.99745	1
Node3	EYA3	1	0.00255	0.99745	1
Node3	EYA4	1	0.02631	0.97369	1
Node3	EZR	1	0.00255	0.99745	1
Node3	F13A1	1	0.00255	0.99745	1
Node3	F2R	1	0.00255	0.99745	1
Node3	F2RL1	1	0.00255	0.99745	1
Node3	F2RL2	1	0.00255	0.99745	1
Node3	F2RL3	1	0.00255	0.99745	1
Node3	FADS6	1	0.00255	0.99745	1
Node3	FAIM2	1	0.01974	0.98026	1
Node3	FAM107A	1	0.01974	0.98026	1
Node3	FAM107B	1	0.01974	0.98026	1
Node3	FAM110A	1	0.00255	0.99745	1
Node3	FAM110B	1	0.00255	0.99745	1
Node3	FAM110C	1	0.00255	0.99745	1
Node3	FAM110D	1	0.01974	0.98026	1
Node3	FAM114A1	1	0.00255	0.99745	1
Node3	FAM114A2	1	0.00255	0.99745	1
Node3	FAM117A	1	0.00255	0.99745	1
Node3	FAM118A	1	0.07454	0.92546	1
Node3	FAM118B	1	0.07454	0.92546	1
Node3	FAM120A	1	0.00255	0.99745	1
Node3	FAM120B	1	0.00255	0.99745	1
Node3	FAM122B	1	0.00255	0.99745	1
Node3	FAM124B	1	0.00255	0.99745	1
Node3	FAM126A	1	0.00255	0.99745	1
Node3	FAM126B	1	0.00255	0.99745	1
Node3	FAM131A	1	0.00255	0.99745	1
Node3	FAM131B	1	0.00255	0.99745	1
Node3	FAM13B	1	0.00255	0.99745	1
Node3	FAM13C	1	0.00255	0.99745	1
Node3	FAM149A	1	0.00255	0.99745	1
Node3	FAM149B1	1	0.00255	0.99745	1
Node3	FAM160A1	1	0.00255	0.99745	1
Node3	FAM160A2	1	0.17529	0.82471	1
Node3	FAM160B1	1	0.02631	0.97369	1
Node3	FAM160B2	1	0.00255	0.99745	1
Node3	FAM162A	1	0.00255	0.99745	1
Node3	FAM162B	1	0.00255	0.99745	1
Node3	FAM168A	1	0.00255	0.99745	1
Node3	FAM168B	1	0.00255	0.99745	1
Node3	FAM169A	1	0.00255	0.99745	1
Node3	FAM171A1	1	0.00255	0.99745	1
Node3	FAM171A2	1	0.01974	0.98026	1
Node3	FAM171B	1	0.00255	0.99745	1
Node3	FAM180A	1	0.00255	0.99745	1
Node3	FAM180B	1	0.04387	0.95613	1
Node3	FAM184A	1	0.04387	0.95613	1
Node3	FAM184B	1	0.01974	0.98026	1
Node3	FAM189A1	1	0.04387	0.95613	1
Node3	FAM189A2	1	0.00255	0.99745	1
Node3	FAM193A	1	0.00255	0.99745	1
Node3	FAM20B	1	0.02631	0.97369	1
Node3	FAM20C	1	0.00255	0.99745	1
Node3	FAM217B	1	0.00255	0.99745	1
Node3	FAM219A	1	0.00255	0.99745	1
Node3	FAM219B	1	0.00255	0.99745	1
Node3	FAM222A	1	0.00255	0.99745	1
Node3	FAM222B	1	0.00255	0.99745	1
Node3	FAM234A	1	0.01974	0.98026	1
Node3	FAM234B	1	0.00255	0.99745	1
Node3	FAM237A	1	0.01974	0.98026	1
Node3	FAM237B	1	0.01974	0.98026	1
Node3	FAM241A	1	0.07454	0.92546	1
Node3	FAM241B	1	0.07454	0.92546	1
Node3	FAM3B	1	0.02631	0.97369	1
Node3	FAM3C	1	0.00255	0.99745	1
Node3	FAM3D	1	0.00255	0.99745	1
Node3	FAM53A	1	0.00255	0.99745	1
Node3	FAM53B	1	0.00255	0.99745	1
Node3	FAM78A	1	0.02631	0.97369	1
Node3	FAM78B	1	0.02631	0.97369	1
Node3	FAM81A	1	0.02631	0.97369	1
Node3	FAM81B	1	0.02631	0.97369	1
Node3	FAM89A	1	0.01974	0.98026	1
Node3	FAM98A	1	0.00255	0.99745	1
Node3	FAM98B	1	0.00255	0.99745	1
Node3	FAR1	1	0.07454	0.92546	1
Node3	FARSB	1	0.00255	0.99745	1
Node3	FAS	1	0.02631	0.97369	1
Node3	FASLG	1	0.02631	0.97369	1
Node3	FASTK	1	0.01974	0.98026	1
Node3	FASTKD1	1	0.00255	0.99745	1
Node3	FASTKD2	1	0.00255	0.99745	1
Node3	FASTKD3	1	0.00255	0.99745	1
Node3	FAXC	1	0.00255	0.99745	1
Node3	FBN1	1	0.00255	0.99745	1
Node3	FBXL2	1	0.17529	0.82471	1
Node3	FBXL20	1	0.00255	0.99745	1
Node3	FBXO10	1	0.02631	0.97369	1
Node3	FBXO11	1	0.00255	0.99745	1
Node3	FBXO25	1	0.00255	0.99745	1
Node3	FBXO3	1	0.00255	0.99745	1
Node3	FBXO30	1	0.00255	0.99745	1
Node3	FBXO32	1	0.00255	0.99745	1
Node3	FBXO40	1	0.00255	0.99745	1
Node3	FBXO41	1	0.00255	0.99745	1
Node3	FBXO43	1	0.00255	0.99745	1
Node3	FBXO45	1	0.00255	0.99745	1
Node3	FBXO5	1	0.00255	0.99745	1
Node3	FBXW7	1	0.17529	0.82471	1
Node3	FCF1	1	0.00255	0.99745	1
Node3	FCHSD1	1	0.01974	0.98026	1
Node3	FCHSD2	1	0.01974	0.98026	1
Node3	FEN1	1	0.01974	0.98026	1
Node3	FERMT1	1	0.00255	0.99745	1
Node3	FERMT2	1	0.00255	0.99745	1
Node3	FERMT3	1	0.00255	0.99745	1
Node3	FEZ2	1	0.00255	0.99745	1
Node3	FFAR1	1	0.00255	0.99745	1
Node3	FGFBP2	1	0.02631	0.97369	1
Node3	FGFR1OP2	1	0.01974	0.98026	1
Node3	FGGY	1	0.04387	0.95613	1
Node3	FH	1	0.00255	0.99745	1
Node3	FHL2	1	0.00255	0.99745	1
Node3	FHL3	1	0.00255	0.99745	1
Node3	FHL5	1	0.00255	0.99745	1
Node3	FILIP1	1	0.07454	0.92546	1
Node3	FILIP1L	1	0.00255	0.99745	1
Node3	FLNA	1	0.17529	0.82471	1
Node3	FLNC	1	0.01974	0.98026	1
Node3	FLOT1	1	0.17529	0.82471	1
Node3	FLOT2	1	0.02631	0.97369	1
Node3	FLVCR1	1	0.04387	0.95613	1
Node3	FLVCR2	1	0.04387	0.95613	1
Node3	FMR1	1	0.04387	0.95613	1
Node3	FN3K	1	0.01974	0.98026	1
Node3	FN3KRP	1	0.00255	0.99745	1
Node3	FNBP1	1	0.00255	0.99745	1
Node3	FNBP1L	1	0.02631	0.97369	1
Node3	FNDC1	1	0.02631	0.97369	1
Node3	FNDC5	1	0.00255	0.99745	1
Node3	FNIP1	1	0.00255	0.99745	1
Node3	FNIP2	1	0.00255	0.99745	1
Node3	FOLH1	1	0.00255	0.99745	1
Node3	FOXL1	1	0.17529	0.82471	1
Node3	FRMD4A	1	0.00255	0.99745	1
Node3	FRMD4B	1	0.00255	0.99745	1
Node3	FRMD8	1	0.00255	0.99745	1
Node3	FRMPD1	1	0.17529	0.82471	1
Node3	FRMPD4	1	0.02631	0.97369	1
Node3	FRYL	1	0.00255	0.99745	1
Node3	FSCN1	1	0.00255	0.99745	1
Node3	FSCN2	1	0.01974	0.98026	1
Node3	FSCN3	1	0.00255	0.99745	1
Node3	FTCD	1	0.01974	0.98026	1
Node3	FTCDNL1	1	0.01974	0.98026	1
Node3	FTH1	1	0.00255	0.99745	1
Node3	FUCA1	1	0.00255	0.99745	1
Node3	FUCA2	1	0.00255	0.99745	1
Node3	FXR1	1	0.00255	0.99745	1
Node3	FXR2	1	0.00255	0.99745	1
Node3	FZD8	1	0.01974	0.98026	1
Node3	FZR1	1	0.00255	0.99745	1
Node3	G2E3	1	0.07454	0.92546	1
Node3	G3BP1	1	0.00255	0.99745	1
Node3	G3BP2	1	0.00255	0.99745	1
Node3	G6PC2	1	0.00255	0.99745	1
Node3	G6PC3	1	0.01974	0.98026	1
Node3	G6PD	1	0.00255	0.99745	1
Node3	GABRB3	1	0.02631	0.97369	1
Node3	GADD45A	1	0.02631	0.97369	1
Node3	GADD45B	1	0.00255	0.99745	1
Node3	GADD45G	1	0.00255	0.99745	1
Node3	GAL3ST1	1	0.00255	0.99745	1
Node3	GAL3ST3	1	0.00255	0.99745	1
Node3	GAL3ST4	1	0.00255	0.99745	1
Node3	GALK1	1	0.00255	0.99745	1
Node3	GALK2	1	0.00255	0.99745	1
Node3	GALR1	1	0.00255	0.99745	1
Node3	GALR2	1	0.00255	0.99745	1
Node3	GAREM1	1	0.01974	0.98026	1
Node3	GAREM2	1	0.01974	0.98026	1
Node3	GARS1	1	0.07454	0.92546	1
Node3	GART	1	0.02631	0.97369	1
Node3	GASK1A	1	0.00255	0.99745	1
Node3	GASK1B	1	0.00255	0.99745	1
Node3	GATAD2A	1	0.00255	0.99745	1
Node3	GATAD2B	1	0.00255	0.99745	1
Node3	GBGT1	1	0.00255	0.99745	1
Node3	GBX1	1	0.00255	0.99745	1
Node3	GBX2	1	0.02631	0.97369	1
Node3	GCA	1	0.00255	0.99745	1
Node3	GCC1	1	0.00255	0.99745	1
Node3	GCC2	1	0.00255	0.99745	1
Node3	GCFC2	1	0.00255	0.99745	1
Node3	GCGR	1	0.01974	0.98026	1
Node3	GCH1	1	0.00255	0.99745	1
Node3	GCK	1	0.00255	0.99745	1
Node3	GCM1	1	0.00255	0.99745	1
Node3	GCM2	1	0.00255	0.99745	1
Node3	GCN1	1	0.00255	0.99745	1
Node3	GDI1	1	0.17529	0.82471	1
Node3	GDI2	1	0.00255	0.99745	1
Node3	GDNF	1	0.00255	0.99745	1
Node3	GET1	1	0.02631	0.97369	1
Node3	GGPS1	1	0.00255	0.99745	1
Node3	GHITM	1	0.00255	0.99745	1
Node3	GHSR	1	0.00255	0.99745	1
Node3	GIPC1	1	0.02631	0.97369	1
Node3	GJA1	1	0.00255	0.99745	1
Node3	GJA10	1	0.00255	0.99745	1
Node3	GJA3	1	0.00255	0.99745	1
Node3	GJA4	1	0.01974	0.98026	1
Node3	GJA5	1	0.04387	0.95613	1
Node3	GJA8	1	0.00255	0.99745	1
Node3	GJA9	1	0.04387	0.95613	1
Node3	GJB1	1	0.00255	0.99745	1
Node3	GJB3	1	0.01974	0.98026	1
Node3	GJB4	1	0.01974	0.98026	1
Node3	GJB5	1	0.04387	0.95613	1
Node3	GJB7	1	0.00255	0.99745	1
Node3	GJC1	1	0.04387	0.95613	1
Node3	GJC2	1	0.00255	0.99745	1
Node3	GJC3	1	0.01974	0.98026	1
Node3	GJD3	1	0.01974	0.98026	1
Node3	GJD4	1	0.00255	0.99745	1
Node3	GJE1	1	0.00255	0.99745	1
Node3	GK5	1	0.00255	0.99745	1
Node3	GKN2	1	0.00255	0.99745	1
Node3	GKN3P	1	0.01974	0.98026	1
Node3	GLA	1	0.00255	0.99745	1
Node3	GLB1	1	0.02631	0.97369	1
Node3	GLB1L	1	0.01974	0.98026	1
Node3	GLCCI1	1	0.04387	0.95613	1
Node3	GLOD5	1	0.01974	0.98026	1
Node3	GMEB1	1	0.00255	0.99745	1
Node3	GMEB2	1	0.00255	0.99745	1
Node3	GMFB	1	0.00255	0.99745	1
Node3	GMFG	1	0.00255	0.99745	1
Node3	GMIP	1	0.00255	0.99745	1
Node3	GMNC	1	0.00255	0.99745	1
Node3	GMNN	1	0.00255	0.99745	1
Node3	GNAI1	1	0.00255	0.99745	1
Node3	GNAI3	1	0.00255	0.99745	1
Node3	GNB1	1	0.00255	0.99745	1
Node3	GNB3	1	0.00255	0.99745	1
Node3	GNB4	1	0.00255	0.99745	1
Node3	GNB5	1	0.02631	0.97369	1
Node3	GNG10	1	0.17529	0.82471	1
Node3	GNG11	1	0.00255	0.99745	1
Node3	GNG12	1	0.02631	0.97369	1
Node3	GNG2	1	0.00255	0.99745	1
Node3	GNG3	1	0.01974	0.98026	1
Node3	GNG4	1	0.00255	0.99745	1
Node3	GNG5	1	0.17529	0.82471	1
Node3	GNG7	1	0.01974	0.98026	1
Node3	GNG8	1	0.01974	0.98026	1
Node3	GNGT2	1	0.00255	0.99745	1
Node3	GNPAT	1	0.00255	0.99745	1
Node3	GNPDA1	1	0.00255	0.99745	1
Node3	GNPDA2	1	0.00255	0.99745	1
Node3	GOLGA1	1	0.00255	0.99745	1
Node3	GOLGA3	1	0.00255	0.99745	1
Node3	GOLGA7	1	0.01974	0.98026	1
Node3	GOLGB1	1	0.04387	0.95613	1
Node3	GOLM2	1	0.00255	0.99745	1
Node3	GOLPH3	1	0.00255	0.99745	1
Node3	GOLPH3L	1	0.00255	0.99745	1
Node3	GORASP1	1	0.00255	0.99745	1
Node3	GORASP2	1	0.00255	0.99745	1
Node3	GOT1	1	0.00255	0.99745	1
Node3	GOT1L1	1	0.04387	0.95613	1
Node3	GOT2	1	0.00255	0.99745	1
Node3	GPAM	1	0.00255	0.99745	1
Node3	GPAT3	1	0.00255	0.99745	1
Node3	GPAT4	1	0.00255	0.99745	1
Node3	GPATCH2	1	0.00255	0.99745	1
Node3	GPATCH2L	1	0.00255	0.99745	1
Node3	GPBP1	1	0.00255	0.99745	1
Node3	GPBP1L1	1	0.00255	0.99745	1
Node3	GPC1	1	0.00255	0.99745	1
Node3	GPC3	1	0.00255	0.99745	1
Node3	GPC4	1	0.00255	0.99745	1
Node3	GPC5	1	0.00255	0.99745	1
Node3	GPC6	1	0.01974	0.98026	1
Node3	GPD1	1	0.00255	0.99745	1
Node3	GPD1L	1	0.00255	0.99745	1
Node3	GPER1	1	0.04387	0.95613	1
Node3	GPM6A	1	0.00255	0.99745	1
Node3	GPM6B	1	0.02631	0.97369	1
Node3	GPN1	1	0.00255	0.99745	1
Node3	GPN2	1	0.00255	0.99745	1
Node3	GPN3	1	0.00255	0.99745	1
Node3	GPNMB	1	0.00255	0.99745	1
Node3	GPR119	1	0.00255	0.99745	1
Node3	GPR12	1	0.02631	0.97369	1
Node3	GPR137	1	0.00255	0.99745	1
Node3	GPR137B	1	0.00255	0.99745	1
Node3	GPR137C	1	0.07454	0.92546	1
Node3	GPR141	1	0.00255	0.99745	1
Node3	GPR15	1	0.00255	0.99745	1
Node3	GPR151	1	0.00255	0.99745	1
Node3	GPR153	1	0.04387	0.95613	1
Node3	GPR162	1	0.04387	0.95613	1
Node3	GPR17	1	0.00255	0.99745	1
Node3	GPR171	1	0.00255	0.99745	1
Node3	GPR173	1	0.01974	0.98026	1
Node3	GPR176	1	0.00255	0.99745	1
Node3	GPR18	1	0.00255	0.99745	1
Node3	GPR182	1	0.00255	0.99745	1
Node3	GPR183	1	0.00255	0.99745	1
Node3	GPR20	1	0.00255	0.99745	1
Node3	GPR22	1	0.00255	0.99745	1
Node3	GPR25	1	0.01974	0.98026	1
Node3	GPR26	1	0.00255	0.99745	1
Node3	GPR27	1	0.01974	0.98026	1
Node3	GPR3	1	0.00255	0.99745	1
Node3	GPR34	1	0.00255	0.99745	1
Node3	GPR37	1	0.00255	0.99745	1
Node3	GPR37L1	1	0.00255	0.99745	1
Node3	GPR39	1	0.00255	0.99745	1
Node3	GPR45	1	0.00255	0.99745	1
Node3	GPR6	1	0.00255	0.99745	1
Node3	GPR61	1	0.00255	0.99745	1
Node3	GPR62	1	0.00255	0.99745	1
Node3	GPR63	1	0.00255	0.99745	1
Node3	GPR65	1	0.00255	0.99745	1
Node3	GPR78	1	0.00255	0.99745	1
Node3	GPR82	1	0.17529	0.82471	1
Node3	GPR83	1	0.00255	0.99745	1
Node3	GPR85	1	0.01974	0.98026	1
Node3	GPR87	1	0.00255	0.99745	1
Node3	GPRC5B	1	0.00255	0.99745	1
Node3	GPRC5C	1	0.01974	0.98026	1
Node3	GPRIN3	1	0.00255	0.99745	1
Node3	GPS1	1	0.00255	0.99745	1
Node3	GREB1	1	0.00255	0.99745	1
Node3	GREB1L	1	0.00255	0.99745	1
Node3	GREM1	1	0.00255	0.99745	1
Node3	GRINA	1	0.01974	0.98026	1
Node3	GRM1	1	0.00255	0.99745	1
Node3	GRM2	1	0.00255	0.99745	1
Node3	GRM3	1	0.00255	0.99745	1
Node3	GRM4	1	0.02631	0.97369	1
Node3	GRM5	1	0.01974	0.98026	1
Node3	GRM7	1	0.00255	0.99745	1
Node3	GRP	1	0.01974	0.98026	1
Node3	GRPEL1	1	0.00255	0.99745	1
Node3	GRPEL2	1	0.00255	0.99745	1
Node3	GRPR	1	0.02631	0.97369	1
Node3	GSG1	1	0.00255	0.99745	1
Node3	GSG1L2	1	0.00255	0.99745	1
Node3	GSX1	1	0.17529	0.82471	1
Node3	GTF2E1	1	0.04387	0.95613	1
Node3	GTSE1	1	0.17529	0.82471	1
[truncated: 2,314 more rows]

## Sheet: Chrysemys_picta enrichments
Term	P-value	Adjusted P-value	Odds Ratio	Combined Score	Genes
Class A/1 (Rhodopsin-like receptors) Homo sapiens R-HSA-373076	6.4673e-06	0.00388685	3.89089	46.4913	NPSR1;NPB;P2RY10;CXCL8;AVPR2;GPR31;HTR6;CYSLTR2;NPW;CNR1;PNOC;CCR9;OXER1;PRLHR;CCL19;PRLH;INSL5
GPCR ligand binding Homo sapiens R-HSA-500792	0.000119637	0.0227129	2.93053	26.4657	NPSR1;NPB;P2RY10;CXCL8;AVPR2;IHH;GPR31;HTR6;CYSLTR2;NPW;CNR1;PNOC;CCR9;OXER1;PRLHR;CCL19;PRLH;INSL5
Peptide ligand-binding receptors Homo sapiens R-HSA-375276	0.000140037	0.0227129	4.16969	37.0002	NPSR1;NPB;CXCL8;NPW;PNOC;AVPR2;CCR9;PRLHR;CCL19;PRLH;INSL5
Viral mRNA Translation Homo sapiens R-HSA-192823	0.000237958	0.0227129	6.21761	51.8761	RPL5;RPS25;RPL34;RPL37A;RPS3A;RPL10A;RPL7
Peptide chain elongation Homo sapiens R-HSA-156902	0.000237958	0.0227129	6.21761	51.8761	RPL5;RPS25;RPL34;RPL37A;RPS3A;RPL10A;RPL7
Selenocysteine synthesis Homo sapiens R-HSA-2408557	0.000295724	0.0227129	5.98354	48.6227	RPL5;RPS25;RPL34;RPL37A;RPS3A;RPL10A;RPL7
Eukaryotic Translation Termination Homo sapiens R-HSA-72764	0.000295724	0.0227129	5.98354	48.6227	RPL5;RPS25;RPL34;RPL37A;RPS3A;RPL10A;RPL7
Eukaryotic Translation Elongation Homo sapiens R-HSA-156842	0.000340127	0.0227129	5.837	46.6154	RPL5;RPS25;RPL34;RPL37A;RPS3A;RPL10A;RPL7
Nonsense Mediated Decay (NMD) independent of the Exon Junction Complex (EJC) Homo sapiens R-HSA-975956	0.000340127	0.0227129	5.837	46.6154	RPL5;RPS25;RPL34;RPL37A;RPS3A;RPL10A;RPL7
Formation of a pool of free 40S subunits Homo sapiens R-HSA-72689	0.000539281	0.0324108	5.37599	40.4558	RPL5;RPS25;RPL34;RPL37A;RPS3A;RPL10A;RPL7
Major pathway of rRNA processing in the nucleolus Homo sapiens R-HSA-6791226	0.000803205	0.0363823	3.93208	28.0236	RPL5;RPS25;DDX47;RPL34;RPL37A;TSR1;RPS3A;RPL10A;RPL7
Nonsense-Mediated Decay (NMD) Homo sapiens R-HSA-927802	0.0009738	0.0363823	4.8305	33.4962	RPL5;RPS25;RPL34;RPL37A;RPS3A;RPL10A;RPL7
Nonsense Mediated Decay (NMD) enhanced by the Exon Junction Complex (EJC) Homo sapiens R-HSA-975957	0.0009738	0.0363823	4.8305	33.4962	RPL5;RPS25;RPL34;RPL37A;RPS3A;RPL10A;RPL7
L13a-mediated translational silencing of Ceruloplasmin expression Homo sapiens R-HSA-156827	0.0009738	0.0363823	4.8305	33.4962	RPL5;RPS25;RPL34;RPL37A;RPS3A;RPL10A;RPL7
3' -UTR-mediated translational regulation Homo sapiens R-HSA-157279	0.0009738	0.0363823	4.8305	33.4962	RPL5;RPS25;RPL34;RPL37A;RPS3A;RPL10A;RPL7
SRP-dependent cotranslational protein targeting to membrane Homo sapiens R-HSA-1799339	0.00102912	0.0363823	4.78195	32.8953	RPL5;RPS25;RPL34;RPL37A;RPS3A;RPL10A;RPL7
GTP hydrolysis and joining of the 60S ribosomal subunit Homo sapiens R-HSA-72706	0.00102912	0.0363823	4.78195	32.8953	RPL5;RPS25;RPL34;RPL37A;RPS3A;RPL10A;RPL7
Selenoamino acid metabolism Homo sapiens R-HSA-2408522	0.00127554	0.0425888	4.59709	30.6368	RPL5;RPS25;RPL34;RPL37A;RPS3A;RPL10A;RPL7
rRNA processing Homo sapiens R-HSA-72312	0.00141845	0.0426112	3.60757	23.6592	RPL5;RPS25;DDX47;RPL34;RPL37A;TSR1;RPS3A;RPL10A;RPL7
Cap-dependent Translation Initiation Homo sapiens R-HSA-72737	0.00148891	0.0426112	4.46752	29.0822	RPL5;RPS25;RPL34;RPL37A;RPS3A;RPL10A;RPL7
Eukaryotic Translation Initiation Homo sapiens R-HSA-72613	0.00148891	0.0426112	4.46752	29.0822	RPL5;RPS25;RPL34;RPL37A;RPS3A;RPL10A;RPL7
Influenza Viral RNA Transcription and Replication Homo sapiens R-HSA-168273	0.00287658	0.0785828	3.94779	23.0991	RPL5;RPS25;RPL34;RPL37A;RPS3A;RPL10A;RPL7
Influenza Life Cycle Homo sapiens R-HSA-168255	0.00402389	0.105146	3.70146	20.4154	RPL5;RPS25;RPL34;RPL37A;RPS3A;RPL10A;RPL7
Disease Homo sapiens R-HSA-1643685	0.00544971	0.13647	1.96728	10.2539	NOTCH2;RPL5;IRS1;RPL34;AVPR2;IHH;PSIP1;RPS3A;RPL10A;RPL7;RPS25;CDK8;TTR;RPL37A;DAG1;FDXR;MDM2;MYO18A;FYN;SLC25A4
Influenza Infection Homo sapiens R-HSA-168254	0.00613004	0.147366	3.40871	17.3659	RPL5;RPS25;RPL34;RPL37A;RPS3A;RPL10A;RPL7
Translation Homo sapiens R-HSA-72766	0.00707013	0.163429	3.31335	16.4073	RPL5;RPS25;RPL34;RPL37A;RPS3A;RPL10A;RPL7
G alpha (i) signalling events Homo sapiens R-HSA-418594	0.00933678	0.204327	2.66234	12.4432	NPB;CXCL8;NPW;CNR1;PNOC;CCR9;OXER1;CCL19;INSL5
Tight junction interactions Homo sapiens R-HSA-420029	0.00951939	0.204327	7.51394	34.9731	CLDN15;CLDN8;F11R
Hyaluronan uptake and degradation Homo sapiens R-HSA-2160916	0.0128963	0.267264	13.4904	58.6943	HYAL2;CD44
Eicosanoid ligand-binding receptors Homo sapiens R-HSA-391903	0.0199313	0.39929	10.3757	40.6255	CYSLTR2;OXER1
TGF-beta receptor signaling in EMT (epithelial to mesenchymal transition) Homo sapiens R-HSA-2173791	0.0225603	0.437379	9.63405	36.5281	CGN;F11R
Non-integrin membrane-ECM interactions Homo sapiens R-HSA-3000171	0.0236697	0.444546	5.19878	19.462	TTR;LAMB2;DAG1
Hyaluronan metabolism Homo sapiens R-HSA-2142845	0.0253237	0.461198	8.99132	33.0522	HYAL2;CD44
Antigen activates B Cell Receptor (BCR) leading to generation of second messengers Homo sapiens R-HSA-983695	0.0317	0.548356	4.60684	15.9002	CD79B;CBLB;FYN
Glycosaminoglycan metabolism Homo sapiens R-HSA-1630316	0.0332646	0.548356	2.92179	9.9436	HYAL2;CHSY3;ST3GAL2;CD44;HS3ST1
Metabolism Homo sapiens R-HSA-1430728	0.033393	0.548356	1.41579	4.81286	RPL5;ACY3;ACADVL;RPL34;INPPL1;GPT;NUDT5;COX6A1;RPL10A;AGPAT1;AGPAT2;NUBP1;RPL7;GLIPR1;TTR;HYAL2;ESD;FDXR;CYP1B1;CHSY3;GC;ST3GAL2;MED1;GLYATL3;ARG1;CACNA2D2;RPS3A;HS3ST1;FA2H;RPS25;CDK8;ETNK2;DPYD;RPL37A;PNPLA3;BLVRB;SLC25A4;CD44
Infectious disease Homo sapiens R-HSA-5663205	0.033759	0.548356	2.01767	6.83688	RPL5;RPS25;RPL34;RPL37A;PSIP1;RPS3A;FYN;RPL10A;SLC25A4;RPL7
VxPx cargo-targeting to cilium Homo sapiens R-HSA-5620916	0.0376319	0.586092	7.09697	23.2774	EXOC4;CNGB1
Cell junction organization Homo sapiens R-HSA-446728	0.0380326	0.586092	3.30093	10.7918	CLDN15;CLDN8;PXN;F11R
Cell-Cell communication Homo sapiens R-HSA-1500931	0.0443531	0.65201	2.68853	8.3763	CLDN15;CLDN8;PXN;FYN;F11R
The canonical retinoid cycle in rods (twilight vision) Homo sapiens R-HSA-2453902	0.0444799	0.65201	6.42042	19.985	TTR;RDH8
TNFs bind their physiological receptors Homo sapiens R-HSA-5669034	0.0480632	0.656693	6.12827	18.6008	TNFRSF6B;LTA
Endogenous sterols Homo sapiens R-HSA-211976	0.0480632	0.656693	6.12827	18.6008	FDXR;CYP1B1
Chemokine receptors bind chemokines Homo sapiens R-HSA-380108	0.0492694	0.656693	3.8228	11.5083	CXCL8;CCR9;CCL19
Phase 2 - plateau phase Homo sapiens R-HSA-5576893	0.0555297	0.656693	5.61701	16.2379	CACNG8;CACNA2D2
Assembly of the primary cilium Homo sapiens R-HSA-5617833	0.0584682	0.656693	2.24735	6.38085	TCTEX1D1;TMEM67;EXOC4;TUBB4B;NINL;CNGB1
Extracellular matrix organization Homo sapiens R-HSA-1474244	0.0585003	0.656693	1.97645	5.6106	MMP13;TTR;LAMB2;DAG1;COL4A6;PLOD3;F11R;CD44
Phase 1 - inactivation of fast Na+ channels Homo sapiens R-HSA-5576894	0.0594054	0.656693	5.39205	15.2238	CACNG8;CACNA2D2
Metabolism of amino acids and derivatives Homo sapiens R-HSA-71291	0.0602537	0.656693	1.8773	5.2737	RPL5;RPS25;ARG1;RPL34;RPL37A;GPT;RPS3A;RPL10A;RPL7
Cell-cell junction organization Homo sapiens R-HSA-421270	0.0606907	0.656693	3.49236	9.78546	CLDN15;CLDN8;F11R
Synthesis of PA Homo sapiens R-HSA-1483166	0.0633713	0.656693	5.1844	14.3024	AGPAT1;AGPAT2
Glycerophospholipid biosynthesis Homo sapiens R-HSA-1483206	0.0636886	0.656693	2.75975	7.59965	ETNK2;PNPLA3;AGPAT1;AGPAT2
Sodium-coupled sulphate, di- and tri-carboxylate transporters Homo sapiens R-HSA-433137	0.0713773	0.656693	16.8106	44.3762	SLC13A1
Extrinsic Pathway of Fibrin Clot Formation Homo sapiens R-HSA-140834	0.0713773	0.656693	16.8106	44.3762	F10
APOBEC3G mediated resistance to HIV-1 infection Homo sapiens R-HSA-180689	0.0713773	0.656693	16.8106	44.3762	PSIP1
Leukotriene receptors Homo sapiens R-HSA-391906	0.0713773	0.656693	16.8106	44.3762	CYSLTR2
Free fatty acid receptors Homo sapiens R-HSA-444209	0.0713773	0.656693	16.8106	44.3762	GPR31
IRS activation Homo sapiens R-HSA-74713	0.0713773	0.656693	16.8106	44.3762	IRS1
Cyclin B2 mediated events Homo sapiens R-HSA-157881	0.0713773	0.656693	16.8106	44.3762	CDC25C
Metabolism of proteins Homo sapiens R-HSA-392499	0.0732958	0.656693	1.4342	3.74793	RPL5;ACADVL;CXCL8;F10;RPL34;CDCA8;RPS3A;TUBB4B;RPL10A;TOMM20;RPL7;RPS25;B3GNT8;TTR;TBC1D20;RPL37A;DAG1;EXOC4;MDM2;NUDT14;SLC25A4;ST3GAL2
Trafficking of AMPA receptors Homo sapiens R-HSA-399719	0.0757761	0.656693	4.64738	11.9901	CACNG8;MDM2
Glutamate Binding, Activation of AMPA Receptors and Synaptic Plasticity Homo sapiens R-HSA-399721	0.0757761	0.656693	4.64738	11.9901	CACNG8;MDM2
Integrin cell surface interactions Homo sapiens R-HSA-216083	0.075864	0.656693	3.16398	8.15932	DAG1;F11R;CD44
Signaling by Robo receptor Homo sapiens R-HSA-376176	0.0800691	0.656693	4.49224	11.3423	ENAH;ROBO1
Smooth Muscle Contraction Homo sapiens R-HSA-445355	0.0844357	0.656693	4.34711	10.745	TPM3;PXN
Vasopressin-like receptors Homo sapiens R-HSA-388479	0.0850314	0.656693	13.4478	33.1452	AVPR2
Metabolic disorders of biological oxidation enzymes Homo sapiens R-HSA-5579029	0.0850314	0.656693	13.4478	33.1452	FDXR
Conjugation of benzoate with glycine Homo sapiens R-HSA-177135	0.0850314	0.656693	13.4478	33.1452	GLYATL3
Heme degradation Homo sapiens R-HSA-189483	0.0850314	0.656693	13.4478	33.1452	BLVRB
Pre-NOTCH Processing in the Endoplasmic Reticulum Homo sapiens R-HSA-1912399	0.0850314	0.656693	13.4478	33.1452	NOTCH2
Phospholipid metabolism Homo sapiens R-HSA-1483257	0.0894387	0.656693	2.16817	5.23441	ETNK2;INPPL1;PNPLA3;AGPAT1;AGPAT2
Signaling by TGF-beta Receptor Complex Homo sapiens R-HSA-170834	0.0925281	0.656693	2.8919	6.88343	CDK8;CGN;F11R
Interactions of Vpr with host cellular proteins Homo sapiens R-HSA-176033	0.0933777	0.656693	4.08323	9.68176	PSIP1;SLC25A4
SLC transporter disorders Homo sapiens R-HSA-5619102	0.0984855	0.656693	11.2059	25.9736	AVPR2
Vitamin D (calciferol) metabolism Homo sapiens R-HSA-196791	0.0984855	0.656693	11.2059	25.9736	GC
2-LTR circle formation Homo sapiens R-HSA-164843	0.0984855	0.656693	11.2059	25.9736	PSIP1
Acyl chain remodeling of DAG and TAG Homo sapiens R-HSA-1482883	0.0984855	0.656693	11.2059	25.9736	PNPLA3
Multifunctional anion exchangers Homo sapiens R-HSA-427601	0.0984855	0.656693	11.2059	25.9736	SLC26A7
Phosphate bond hydrolysis by NUDT proteins Homo sapiens R-HSA-2393930	0.0984855	0.656693	11.2059	25.9736	NUDT5
Fatty acid, triacylglycerol, and ketone body metabolism Homo sapiens R-HSA-535734	0.101612	0.656693	1.92486	4.40139	MED1;CDK8;GLIPR1;ACADVL;AGPAT1;AGPAT2
Steroid hormones Homo sapiens R-HSA-209943	0.102579	0.656693	3.84951	8.76582	FDXR;GC
Activation of ATR in response to replication stress Homo sapiens R-HSA-176187	0.102579	0.656693	3.84951	8.76582	MCM4;CDC25C
G2/M DNA damage checkpoint Homo sapiens R-HSA-69473	0.10746	0.656693	2.69842	6.01919	UBE2V2;RBBP8;CDC25C
Organelle biogenesis and maintenance Homo sapiens R-HSA-1852241	0.10928	0.656693	1.70541	3.77551	MED1;TMEM67;TCTEX1D1;EXOC4;TUBB4B;NINL;PRKAG3;CNGB1
VEGF ligand-receptor interactions Homo sapiens R-HSA-194313	0.111742	0.656693	9.60458	21.049	PGF
VEGF binds to VEGFR leading to receptor dimerization Homo sapiens R-HSA-195399	0.111742	0.656693	9.60458	21.049	PGF
Regulation of cytoskeletal remodeling and cell spreading by IPP complex components Homo sapiens R-HSA-446388	0.111742	0.656693	9.60458	21.049	PXN
Insulin-like Growth Factor-2 mRNA Binding Proteins (IGF2BPs/IMPs/VICKZs) bind RNA Homo sapiens R-HSA-428359	0.111742	0.656693	9.60458	21.049	CD44
Release of Hh-Np from the secreting cell Homo sapiens R-HSA-5362798	0.111742	0.656693	9.60458	21.049	IHH
Ligand-receptor interactions Homo sapiens R-HSA-5632681	0.111742	0.656693	9.60458	21.049	IHH
Relaxin receptors Homo sapiens R-HSA-444821	0.111742	0.656693	9.60458	21.049	INSL5
Nef and signal transduction Homo sapiens R-HSA-164944	0.111742	0.656693	9.60458	21.049	FYN
mitochondrial fatty acid beta-oxidation of saturated fatty acids Homo sapiens R-HSA-77286	0.111742	0.656693	9.60458	21.049	ACADVL
ChREBP activates metabolic gene expression Homo sapiens R-HSA-163765	0.111742	0.656693	9.60458	21.049	AGPAT1
Synthesis of epoxy (EET) and dihydroxyeicosatrienoic acids (DHET) Homo sapiens R-HSA-2142670	0.111742	0.656693	9.60458	21.049	CYP1B1
Conjugation of salicylate with glycine Homo sapiens R-HSA-177128	0.111742	0.656693	9.60458	21.049	GLYATL3
GAB1 signalosome Homo sapiens R-HSA-180292	0.112776	0.656693	2.23254	4.8722	IRS1;PXN;MDM2;FYN
Role of Abl in Robo-Slit signaling Homo sapiens R-HSA-428890	0.124805	0.656693	8.40358	17.4879	ROBO1
Inactivation of Cdc42 and Rac Homo sapiens R-HSA-428543	0.124805	0.656693	8.40358	17.4879	ROBO1
Retinoid cycle disease events Homo sapiens R-HSA-2453864	0.124805	0.656693	8.40358	17.4879	TTR
Diseases associated with visual transduction Homo sapiens R-HSA-2474795	0.124805	0.656693	8.40358	17.4879	TTR
Transport of gamma-carboxylated protein precursors from the endoplasmic reticulum to the Golgi apparatus Homo sapiens R-HSA-159763	0.124805	0.656693	8.40358	17.4879	F10
Integration of provirus Homo sapiens R-HSA-162592	0.124805	0.656693	8.40358	17.4879	PSIP1
Mitochondrial iron-sulfur cluster biogenesis Homo sapiens R-HSA-1362409	0.124805	0.656693	8.40358	17.4879	FDXR
Pregnenolone biosynthesis Homo sapiens R-HSA-196108	0.124805	0.656693	8.40358	17.4879	FDXR
Synthesis of (16-20)-hydroxyeicosatetraenoic acids (HETE) Homo sapiens R-HSA-2142816	0.124805	0.656693	8.40358	17.4879	CYP1B1
Conjugation of carboxylic acids Homo sapiens R-HSA-159424	0.124805	0.656693	8.40358	17.4879	GLYATL3
Amino Acid conjugation Homo sapiens R-HSA-156587	0.124805	0.656693	8.40358	17.4879	GLYATL3
A third proteolytic cleavage releases NICD Homo sapiens R-HSA-157212	0.124805	0.656693	8.40358	17.4879	NOTCH2
Netrin-1 signaling Homo sapiens R-HSA-373752	0.126567	0.656693	3.36747	6.9605	FYN;ROBO1
Collagen formation Homo sapiens R-HSA-1474290	0.129801	0.656693	2.46719	5.03738	MMP13;COL4A6;PLOD3
Cell Cycle Checkpoints Homo sapiens R-HSA-69620	0.131102	0.656693	1.90888	3.87843	UBE2V2;MDM2;RBBP8;MCM4;CDC25C
Signal Transduction Homo sapiens R-HSA-162582	0.132356	0.656693	1.22254	2.47231	NPSR1;NOTCH2;NPB;CXCL8;RDH8;IRS1;WWC1;PXN;KIF14;IHH;CDCA8;F11R;PCSK5;PRKAG3;HTR6;ARHGAP20;CYSLTR2;TTR;NPW;CNR1;CCR9;OXER1;PRLHR;NCKAP1L;FYN;CCL19;PRLH;FGFBP3;INSL5;PRKG1;P2RY10;RIPK2;AVPR2;GPR31;CGN;CDC25C;PGF;CDK8;TEC;PNOC;NOXA1;MDM2;CNGB1
PI3K/AKT Signaling in Cancer Homo sapiens R-HSA-2219528	0.133118	0.656693	2.43734	4.91494	IRS1;MDM2;FYN
Diseases of signal transduction Homo sapiens R-HSA-5663202	0.133381	0.656693	1.68605	3.39662	CDK8;TTR;IRS1;IHH;MDM2;MYO18A;FYN
Phase 0 - rapid depolarisation Homo sapiens R-HSA-5576892	0.136503	0.656693	3.20678	6.38603	CACNG8;CACNA2D2
Kinesins Homo sapiens R-HSA-983189	0.136503	0.656693	3.20678	6.38603	KIFC2;KIF1A
Netrin mediated repulsion signals Homo sapiens R-HSA-418886	0.137676	0.656693	7.46947	14.8109	FYN
Dectin-2 family Homo sapiens R-HSA-5621480	0.137676	0.656693	7.46947	14.8109	FYN
Removal of aminoterminal propeptides from gamma-carboxylated proteins Homo sapiens R-HSA-159782	0.137676	0.656693	7.46947	14.8109	F10
Gamma-carboxylation of protein precursors Homo sapiens R-HSA-159740	0.137676	0.656693	7.46947	14.8109	F10
Activation of PPARGC1A (PGC-1alpha) by phosphorylation Homo sapiens R-HSA-2151209	0.137676	0.656693	7.46947	14.8109	PRKAG3
Urea cycle Homo sapiens R-HSA-70635	0.137676	0.656693	7.46947	14.8109	ARG1
HDR through MMEJ (alt-NHEJ) Homo sapiens R-HSA-5685939	0.137676	0.656693	7.46947	14.8109	RBBP8
Signal attenuation Homo sapiens R-HSA-74749	0.137676	0.656693	7.46947	14.8109	IRS1
FGFR2b ligand binding and activation Homo sapiens R-HSA-190377	0.137676	0.656693	7.46947	14.8109	FGFBP3
Regulation of TP53 Activity through Phosphorylation Homo sapiens R-HSA-6804756	0.143242	0.663595	2.35195	4.57036	RBBP8;MDM2;PRKAG3
Gamma-carboxylation, transport, and amino-terminal cleavage of proteins Homo sapiens R-HSA-159854	0.150359	0.663595	6.72218	12.7367	F10
Activation of the phototransduction cascade Homo sapiens R-HSA-2485179	0.150359	0.663595	6.72218	12.7367	CNGB1
CLEC7A (Dectin-1) induces NFAT activation Homo sapiens R-HSA-5607763	0.150359	0.663595	6.72218	12.7367	NFATC2
Apoptotic cleavage of cell adhesion proteins Homo sapiens R-HSA-351906	0.150359	0.663595	6.72218	12.7367	DSG1
Mitochondrial biogenesis Homo sapiens R-HSA-1592230	0.162026	0.663595	2.86491	5.21413	MED1;PRKAG3
PECAM1 interactions Homo sapiens R-HSA-210990	0.162855	0.663595	6.11077	11.0904	FYN
P2Y receptors Homo sapiens R-HSA-417957	0.162855	0.663595	6.11077	11.0904	P2RY10
Serotonin receptors Homo sapiens R-HSA-390666	0.162855	0.663595	6.11077	11.0904	HTR6
Chk1/Chk2(Cds1) mediated inactivation of Cyclin B:Cdk1 complex Homo sapiens R-HSA-75035	0.162855	0.663595	6.11077	11.0904	CDC25C
CD28 dependent Vav1 pathway Homo sapiens R-HSA-389359	0.162855	0.663595	6.11077	11.0904	FYN
Pyrimidine catabolism Homo sapiens R-HSA-73621	0.162855	0.663595	6.11077	11.0904	DPYD
Unwinding of DNA Homo sapiens R-HSA-176974	0.162855	0.663595	6.11077	11.0904	MCM4
NOTCH2 intracellular domain regulates transcription Homo sapiens R-HSA-2197563	0.162855	0.663595	6.11077	11.0904	NOTCH2
Formation of the ternary complex, and subsequently, the 43S complex Homo sapiens R-HSA-72695	0.16723	0.663595	2.80508	5.01656	RPS25;RPS3A
Biological oxidations Homo sapiens R-HSA-211859	0.170137	0.663595	1.74009	3.08196	GLYATL3;ACY3;ESD;FDXR;CYP1B1
Visual phototransduction Homo sapiens R-HSA-2187338	0.171395	0.663595	2.15091	3.79374	TTR;RDH8;CNGB1
Anchoring of the basal body to the plasma membrane Homo sapiens R-HSA-5620912	0.171395	0.663595	2.15091	3.79374	TMEM67;TUBB4B;NINL
Neurotransmitter Release Cycle Homo sapiens R-HSA-112310	0.172463	0.663595	2.74769	4.82927	SLC6A13;PPFIA3
Metabolism of fat-soluble vitamins Homo sapiens R-HSA-6806667	0.172463	0.663595	2.74769	4.82927	TTR;GC
Cargo trafficking to the periciliary membrane Homo sapiens R-HSA-5620920	0.172463	0.663595	2.74769	4.82927	EXOC4;CNGB1
Platelet Adhesion to exposed collagen Homo sapiens R-HSA-75892	0.175169	0.663595	5.60125	9.75742	FYN
Cytosolic iron-sulfur cluster assembly Homo sapiens R-HSA-2564830	0.175169	0.663595	5.60125	9.75742	NUBP1
Depolarization of the Presynaptic Terminal Triggers the Opening of Calcium Channels Homo sapiens R-HSA-112308	0.175169	0.663595	5.60125	9.75742	CACNA2D2
RHO GTPases Activate NADPH Oxidases Homo sapiens R-HSA-5668599	0.175169	0.663595	5.60125	9.75742	NOXA1
Synthesis of PE Homo sapiens R-HSA-1483213	0.175169	0.663595	5.60125	9.75742	ETNK2
AKT phosphorylates targets in the cytosol Homo sapiens R-HSA-198323	0.175169	0.663595	5.60125	9.75742	MDM2
NICD traffics to nucleus Homo sapiens R-HSA-157052	0.175169	0.663595	5.60125	9.75742	NOTCH2
Notch-HLH transcription pathway Homo sapiens R-HSA-350054	0.175169	0.663595	5.60125	9.75742	NOTCH2
p75NTR recruits signalling complexes Homo sapiens R-HSA-209543	0.175169	0.663595	5.60125	9.75742	RIPK2
G2/M Checkpoints Homo sapiens R-HSA-69481	0.179859	0.663595	1.8479	3.17022	UBE2V2;RBBP8;MCM4;CDC25C
Formation of TC-NER Pre-Incision Complex Homo sapiens R-HSA-6781823	0.183007	0.663595	2.63967	4.48277	COPS6;ERCC8
Cell surface interactions at the vascular wall Homo sapiens R-HSA-202733	0.186022	0.663595	2.0627	3.46923	FYN;F11R;CD44
LGI-ADAM interactions Homo sapiens R-HSA-5682910	0.187301	0.663595	5.17012	8.66014	CACNG8
Bile salt and organic anion SLC transporters Homo sapiens R-HSA-425471	0.187301	0.663595	5.17012	8.66014	SLC13A1
DCC mediated attractive signaling Homo sapiens R-HSA-418885	0.187301	0.663595	5.17012	8.66014	FYN
SEMA3A-Plexin repulsion signaling by inhibiting Integrin adhesion Homo sapiens R-HSA-399955	0.187301	0.663595	5.17012	8.66014	FYN
Activation of Rac Homo sapiens R-HSA-428540	0.187301	0.663595	5.17012	8.66014	ROBO1
SUMOylation of transcription factors Homo sapiens R-HSA-3232118	0.187301	0.663595	5.17012	8.66014	MDM2
Early Phase of HIV Life Cycle Homo sapiens R-HSA-162594	0.187301	0.663595	5.17012	8.66014	PSIP1
TP53 regulates transcription of several additional cell death genes whose specific roles in p53-dependent apoptosis remain uncertain Homo sapiens R-HSA-6803205	0.187301	0.663595	5.17012	8.66014	NDRG1
Receptor-ligand binding initiates the second proteolytic cleavage of Notch receptor Homo sapiens R-HSA-156988	0.187301	0.663595	5.17012	8.66014	NOTCH2
Assembly of collagen fibrils and other multimeric structures Homo sapiens R-HSA-2022090	0.188314	0.663595	2.58878	4.32234	MMP13;COL4A6
Mitochondrial protein import Homo sapiens R-HSA-1268020	0.188314	0.663595	2.58878	4.32234	TOMM20;SLC25A4
ECM proteoglycans Homo sapiens R-HSA-3000178	0.193642	0.663595	2.5398	4.16971	LAMB2;DAG1
Disorders of transmembrane transporters Homo sapiens R-HSA-5619115	0.199256	0.663595	4.80059	7.74412	AVPR2
Regulation of innate immune responses to cytosolic DNA Homo sapiens R-HSA-3134975	0.199256	0.663595	4.80059	7.74412	TRIM56
Transmission across Chemical Synapses Homo sapiens R-HSA-112315	0.200097	0.663595	1.63772	2.63501	CACNG8;SLC6A13;MDM2;CACNA2D2;PPFIA3
Ribosomal scanning and start codon recognition Homo sapiens R-HSA-72702	0.204354	0.663595	2.4472	3.88591	RPS25;RPS3A
Translation initiation complex formation Homo sapiens R-HSA-72649	0.204354	0.663595	2.4472	3.88591	RPS25;RPS3A
Activation of the mRNA upon binding of the cap-binding complex and eIFs, and subsequent binding to 43S Homo sapiens R-HSA-72662	0.209734	0.663595	2.40338	3.75387	RPS25;RPS3A
Recruitment and ATM-mediated phosphorylation of repair and signaling proteins at DNA double strand breaks Homo sapiens R-HSA-5693565	0.209734	0.663595	2.40338	3.75387	UBE2V2;APBB1
Cell-extracellular matrix interactions Homo sapiens R-HSA-446353	0.211036	0.663595	4.48032	6.97015	PXN
Regulation of KIT signaling Homo sapiens R-HSA-1433559	0.211036	0.663595	4.48032	6.97015	FYN
Rap1 signalling Homo sapiens R-HSA-392517	0.211036	0.663595	4.48032	6.97015	PRKG1
CRMPs in Sema3A signaling Homo sapiens R-HSA-399956	0.211036	0.663595	4.48032	6.97015	FYN
Sema3A PAK dependent Axon repulsion Homo sapiens R-HSA-399954	0.211036	0.663595	4.48032	6.97015	FYN
RHO GTPases activate CIT Homo sapiens R-HSA-5625900	0.211036	0.663595	4.48032	6.97015	KIF14
Nucleotide-like (purinergic) receptors Homo sapiens R-HSA-418038	0.211036	0.663595	4.48032	6.97015	P2RY10
p75NTR signals via NF-kB Homo sapiens R-HSA-193639	0.211036	0.663595	4.48032	6.97015	RIPK2
JNK (c-Jun kinases) phosphorylation and activation mediated by activated human TAK1 Homo sapiens R-HSA-450321	0.211036	0.663595	4.48032	6.97015	RIPK2
Polo-like kinase mediated events Homo sapiens R-HSA-156711	0.211036	0.663595	4.48032	6.97015	CDC25C
Nucleotide Excision Repair Homo sapiens R-HSA-5696398	0.212345	0.663595	1.9245	2.98209	COPS6;UBE2V2;ERCC8
DNA Double Strand Break Response Homo sapiens R-HSA-5693606	0.215129	0.663595	2.36109	3.62786	UBE2V2;APBB1
O-linked glycosylation Homo sapiens R-HSA-5173105	0.220012	0.663595	1.88833	2.85908	B3GNT8;DAG1;ST3GAL2
Integration of energy metabolism Homo sapiens R-HSA-163685	0.220012	0.663595	1.88833	2.85908	CACNA2D2;AGPAT1;SLC25A4
Translocation of GLUT4 to the plasma membrane Homo sapiens R-HSA-1445148	0.220536	0.663595	2.32026	3.50753	EXOC4;PRKAG3
Acetylcholine Neurotransmitter Release Cycle Homo sapiens R-HSA-264642	0.222643	0.663595	4.20009	6.3093	PPFIA3
TNF receptor superfamily (TNFSF) members mediating non-canonical NF-kB pathway Homo sapiens R-HSA-5676594	0.222643	0.663595	4.20009	6.3093	LTA
Mitochondrial Fatty Acid Beta-Oxidation Homo sapiens R-HSA-77289	0.222643	0.663595	4.20009	6.3093	ACADVL
Metabolism of porphyrins Homo sapiens R-HSA-189445	0.222643	0.663595	4.20009	6.3093	BLVRB
activated TAK1 mediates p38 MAPK activation Homo sapiens R-HSA-450302	0.222643	0.663595	4.20009	6.3093	RIPK2
Constitutive Signaling by Aberrant PI3K in Cancer Homo sapiens R-HSA-2219530	0.225955	0.663595	2.28082	3.39254	IRS1;FYN
FCERI mediated Ca+2 mobilization Homo sapiens R-HSA-2871809	0.231383	0.663595	2.24269	3.28259	TEC;NFATC2
Diseases associated with O-glycosylation of proteins Homo sapiens R-HSA-3906995	0.231383	0.663595	2.24269	3.28259	NOTCH2;DAG1
Cytochrome P450 - arranged by substrate type Homo sapiens R-HSA-211897	0.231383	0.663595	2.24269	3.28259	FDXR;CYP1B1
PPARA activates gene expression Homo sapiens R-HSA-1989781	0.231613	0.663595	1.83655	2.6863	MED1;CDK8;GLIPR1
Serotonin Neurotransmitter Release Cycle Homo sapiens R-HSA-181429	0.23408	0.663595	3.95282	5.73986	PPFIA3
Norepinephrine Neurotransmitter Release Cycle Homo sapiens R-HSA-181430	0.23408	0.663595	3.95282	5.73986	PPFIA3
CD22 mediated BCR regulation Homo sapiens R-HSA-5690714	0.23408	0.663595	3.95282	5.73986	CD79B
Regulation of signaling by CBL Homo sapiens R-HSA-912631	0.23408	0.663595	3.95282	5.73986	FYN
Activation of SMO Homo sapiens R-HSA-5635838	0.23408	0.663595	3.95282	5.73986	IHH
cGMP effects Homo sapiens R-HSA-418457	0.23408	0.663595	3.95282	5.73986	PRKG1
TP53 Regulates Transcription of Genes Involved in G2 Cell Cycle Arrest Homo sapiens R-HSA-6804114	0.23408	0.663595	3.95282	5.73986	CDC25C
Pre-NOTCH Processing in Golgi Homo sapiens R-HSA-1912420	0.23408	0.663595	3.95282	5.73986	NOTCH2
Signaling by cytosolic FGFR1 fusion mutants Homo sapiens R-HSA-1839117	0.23408	0.663595	3.95282	5.73986	MYO18A
Collagen biosynthesis and modifying enzymes Homo sapiens R-HSA-1650814	0.236819	0.665086	2.20582	3.17739	COL4A6;PLOD3
Synthesis of substrates in N-glycan biosythesis Homo sapiens R-HSA-446219	0.236819	0.665086	2.20582	3.17739	NUDT14;ST3GAL2
Regulation of lipid metabolism by Peroxisome proliferator-activated receptor alpha (PPARalpha) Homo sapiens R-HSA-400206	0.243324	0.67331	1.78752	2.52641	MED1;CDK8;GLIPR1
GABA synthesis, release, reuptake and degradation Homo sapiens R-HSA-888590	0.245349	0.67331	3.73303	5.24518	SLC6A13
Na+/Cl- dependent neurotransmitter transporters Homo sapiens R-HSA-442660	0.245349	0.67331	3.73303	5.24518	SLC6A13
Ephrin signaling Homo sapiens R-HSA-3928664	0.245349	0.67331	3.73303	5.24518	FYN
Regulation of TP53 Activity through Methylation Homo sapiens R-HSA-6804760	0.245349	0.67331	3.73303	5.24518	MDM2
O-linked glycosylation of mucins Homo sapiens R-HSA-913709	0.253163	0.676023	2.1021	2.88769	B3GNT8;ST3GAL2
Triglyceride Biosynthesis Homo sapiens R-HSA-75109	0.253163	0.676023	2.1021	2.88769	AGPAT1;AGPAT2
Chondroitin sulfate biosynthesis Homo sapiens R-HSA-2022870	0.256453	0.676023	3.53638	4.81233	CHSY3
Signaling by Hippo Homo sapiens R-HSA-2028269	0.256453	0.676023	3.53638	4.81233	WWC1
FGFR2 ligand binding and activation Homo sapiens R-HSA-190241	0.256453	0.676023	3.53638	4.81233	FGFBP3
Signaling by the B Cell Receptor (BCR) Homo sapiens R-HSA-983705	0.259038	0.676023	1.47802	1.99649	CD79B;IRS1;MDM2;CBLB;FYN
Metabolism of lipids and lipoproteins Homo sapiens R-HSA-556833	0.26472	0.676023	1.25351	1.66602	MED1;FA2H;CDK8;GLIPR1;ACADVL;ETNK2;FDXR;PNPLA3;INPPL1;CYP1B1;AGPAT1;AGPAT2
PI-3K cascade:FGFR1 Homo sapiens R-HSA-5654689	0.267012	0.676023	1.69687	2.24066	IRS1;MDM2;FYN
PI-3K cascade:FGFR3 Homo sapiens R-HSA-5654710	0.267012	0.676023	1.69687	2.24066	IRS1;MDM2;FYN
PI3K events in ERBB4 signaling Homo sapiens R-HSA-1250342	0.267012	0.676023	1.69687	2.24066	IRS1;MDM2;FYN
PIP3 activates AKT signaling Homo sapiens R-HSA-1257604	0.267012	0.676023	1.69687	2.24066	IRS1;MDM2;FYN
PI-3K cascade:FGFR4 Homo sapiens R-HSA-5654720	0.267012	0.676023	1.69687	2.24066	IRS1;MDM2;FYN
PI-3K cascade:FGFR2 Homo sapiens R-HSA-5654695	0.267012	0.676023	1.69687	2.24066	IRS1;MDM2;FYN
CD209 (DC-SIGN) signaling Homo sapiens R-HSA-5621575	0.267394	0.676023	3.35939	4.43113	FYN
TP53 regulates transcription of additional cell cycle genes whose exact role in the p53 pathway remain uncertain Homo sapiens R-HSA-6804115	0.267394	0.676023	3.35939	4.43113	CDC25C
Aflatoxin activation and detoxification Homo sapiens R-HSA-5423646	0.267394	0.676023	3.35939	4.43113	ACY3
NOTCH2 Activation and Transmission of Signal to the Nucleus Homo sapiens R-HSA-2979096	0.267394	0.676023	3.35939	4.43113	NOTCH2
Loss of Nlp from mitotic centrosomes Homo sapiens R-HSA-380259	0.269533	0.676023	2.00767	2.63218	TUBB4B;NINL
Loss of proteins required for interphase microtubule organization?from the centrosome Homo sapiens R-HSA-380284	0.269533	0.676023	2.00767	2.63218	TUBB4B;NINL
Nephrin interactions Homo sapiens R-HSA-373753	0.278175	0.676023	3.19925	4.09346	FYN
Post-chaperonin tubulin folding pathway Homo sapiens R-HSA-389977	0.278175	0.676023	3.19925	4.09346	TUBB4B
Common Pathway of Fibrin Clot Formation Homo sapiens R-HSA-140875	0.278175	0.676023	3.19925	4.09346	F10
Intrinsic Pathway of Fibrin Clot Formation Homo sapiens R-HSA-140837	0.278175	0.676023	3.19925	4.09346	F10
CD28 dependent PI3K/Akt signaling Homo sapiens R-HSA-389357	0.278175	0.676023	3.19925	4.09346	FYN
Pink/Parkin Mediated Mitophagy Homo sapiens R-HSA-5205685	0.278175	0.676023	3.19925	4.09346	TOMM20
Mitophagy Homo sapiens R-HSA-5205647	0.278175	0.676023	3.19925	4.09346	TOMM20
CTLA4 inhibitory signaling Homo sapiens R-HSA-389513	0.278175	0.676023	3.19925	4.09346	FYN
Cyclin A/B1 associated events during G2/M transition Homo sapiens R-HSA-69273	0.278175	0.676023	3.19925	4.09346	CDC25C
PI3K/AKT activation Homo sapiens R-HSA-198203	0.278958	0.676023	1.65489	2.11279	IRS1;MDM2;FYN
AURKA Activation by TPX2 Homo sapiens R-HSA-8854518	0.285895	0.690051	1.92133	2.40576	TUBB4B;NINL
Dopamine Neurotransmitter Release Cycle Homo sapiens R-HSA-212676	0.288797	0.691503	3.05368	3.79276	PPFIA3
Laminin interactions Homo sapiens R-HSA-3000157	0.288797	0.691503	3.05368	3.79276	LAMB2
Host Interactions of HIV factors Homo sapiens R-HSA-162909	0.294962	0.702569	1.60203	1.95593	PSIP1;FYN;SLC25A4
Glutamate Neurotransmitter Release Cycle Homo sapiens R-HSA-210500	0.299264	0.702569	2.92076	3.52369	PPFIA3
Insulin processing Homo sapiens R-HSA-264876	0.299264	0.702569	2.92076	3.52369	EXOC4
Pyrimidine metabolism Homo sapiens R-HSA-73848	0.299264	0.702569	2.92076	3.52369	DPYD
Growth hormone receptor signaling Homo sapiens R-HSA-982772	0.299264	0.702569	2.92076	3.52369	IRS1
Transcription-Coupled Nucleotide Excision Repair (TC-NER) Homo sapiens R-HSA-6781827	0.307647	0.704757	1.8171	2.14201	COPS6;ERCC8
Amino acid synthesis and interconversion (transamination) Homo sapiens R-HSA-70614	0.309577	0.704757	2.79892	3.28187	GPT
Formation of tubulin folding intermediates by CCT/TriC Homo sapiens R-HSA-389960	0.309577	0.704757	2.79892	3.28187	TUBB4B
Nitric oxide stimulates guanylate cyclase Homo sapiens R-HSA-392154	0.309577	0.704757	2.79892	3.28187	PRKG1
Synthesis of IP3 and IP4 in the cytosol Homo sapiens R-HSA-1855204	0.309577	0.704757	2.79892	3.28187	INPPL1
ATF4 activates genes Homo sapiens R-HSA-380994	0.309577	0.704757	2.79892	3.28187	CXCL8
Constitutive Signaling by AKT1 E17K in Cancer Homo sapiens R-HSA-5674400	0.309577	0.704757	2.79892	3.28187	MDM2
HDMs demethylate histones Homo sapiens R-HSA-3214842	0.309577	0.704757	2.79892	3.28187	KDM5A
Biosynthesis of the N-glycan precursor (dolichol lipid-linked oligosaccharide, LLO) and transfer to a nascent protein Homo sapiens R-HSA-446193	0.318477	0.707789	1.76911	2.02422	NUDT14;ST3GAL2
Termination of O-glycan biosynthesis Homo sapiens R-HSA-977068	0.319739	0.707789	2.68683	3.06365	ST3GAL2
Attenuation phase Homo sapiens R-HSA-3371568	0.319739	0.707789	2.68683	3.06365	COL4A6
Resolution of D-loop Structures through Synthesis-Dependent Strand Annealing (SDSA) Homo sapiens R-HSA-5693554	0.319739	0.707789	2.68683	3.06365	RBBP8
PTK6 Regulates RHO GTPases, RAS GTPase and MAP kinases Homo sapiens R-HSA-8849471	0.319739	0.707789	2.68683	3.06365	PXN
TAK1 activates NFkB by phosphorylation and activation of IKKs complex Homo sapiens R-HSA-445989	0.319739	0.707789	2.68683	3.06365	RIPK2
RHO GTPase Effectors Homo sapiens R-HSA-195258	0.321458	0.707789	1.34644	1.52806	NOXA1;KIF14;CDCA8;NCKAP1L;CDC25C
PI3K Cascade Homo sapiens R-HSA-109704	0.323878	0.707789	1.74604	1.96847	IRS1;PRKAG3
Transcriptional regulation of white adipocyte differentiation Homo sapiens R-HSA-381340	0.323878	0.707789	1.74604	1.96847	MED1;CDK8
Centrosome maturation Homo sapiens R-HSA-380287	0.323878	0.707789	1.74604	1.96847	TUBB4B;NINL
Recruitment of mitotic centrosome proteins and complexes Homo sapiens R-HSA-380270	0.323878	0.707789	1.74604	1.96847	TUBB4B;NINL
Muscle contraction Homo sapiens R-HSA-397014	0.32582	0.707789	1.40187	1.57207	CACNG8;TPM3;PXN;CACNA2D2
Regulation of insulin secretion Homo sapiens R-HSA-422356	0.329268	0.707789	1.72357	1.91469	CACNA2D2;SLC25A4
Prefoldin mediated transfer of substrate to CCT/TriC Homo sapiens R-HSA-389957	0.329752	0.707789	2.58336	2.86601	TUBB4B
Keratan sulfate biosynthesis Homo sapiens R-HSA-2022854	0.329752	0.707789	2.58336	2.86601	ST3GAL2
RORA activates gene expression Homo sapiens R-HSA-1368082	0.329752	0.707789	2.58336	2.86601	MED1
COPI-dependent Golgi-to-ER retrograde traffic Homo sapiens R-HSA-6811434	0.334645	0.712009	1.70166	1.86278	KIFC2;KIF1A
Processing of DNA double-strand break ends Homo sapiens R-HSA-5693607	0.334645	0.712009	1.70166	1.86278	UBE2V2;RBBP8
Adrenaline,noradrenaline inhibits insulin secretion Homo sapiens R-HSA-400042	0.339618	0.712009	2.48755	2.68639	CACNA2D2
The role of Nef in HIV-1 replication and disease pathogenesis Homo sapiens R-HSA-164952	0.339618	0.712009	2.48755	2.68639	FYN
PERK regulates gene expression Homo sapiens R-HSA-381042	0.339618	0.712009	2.48755	2.68639	CXCL8
Energy dependent regulation of mTOR by LKB1-AMPK Homo sapiens R-HSA-380972	0.339618	0.712009	2.48755	2.68639	PRKAG3
Global Genome Nucleotide Excision Repair (GG-NER) Homo sapiens R-HSA-5696399	0.340011	0.712009	1.68031	1.81268	COPS6;UBE2V2
Factors involved in megakaryocyte development and platelet production Homo sapiens R-HSA-983231	0.343188	0.716167	1.46183	1.56339	KIFC2;HMG20B;KIF1A
PI5P, PP2A and IER3 Regulate PI3K/AKT Signaling Homo sapiens R-HSA-6811558	0.345363	0.718211	1.65948	1.76429	IRS1;FYN
G alpha (s) signalling events Homo sapiens R-HSA-418555	0.347205	0.719016	1.45123	1.53517	NPSR1;HTR6;AVPR2
HSF1 activation Homo sapiens R-HSA-3371511	0.349339	0.719016	2.39859	2.52262	COL4A6
YAP1- and WWTR1 (TAZ)-stimulated gene expression Homo sapiens R-HSA-2032785	0.349339	0.719016	2.39859	2.52262	MED1
TP53 Regulates Metabolic Genes Homo sapiens R-HSA-5628897	0.3507	0.719355	1.63916	1.71755	COX6A1;PRKAG3
Meiosis Homo sapiens R-HSA-1500620	0.356023	0.722837	1.61933	1.67237	SUN2;RBBP8
Amine compound SLC transporters Homo sapiens R-HSA-425428	0.358918	0.722837	2.31576	2.37287	SLC6A13
Metabolism of steroid hormones Homo sapiens R-HSA-196071	0.358918	0.722837	2.31576	2.37287	FDXR
Activation of the pre-replicative complex Homo sapiens R-HSA-68962	0.358918	0.722837	2.31576	2.37287	MCM4
DNA Double-Strand Break Repair Homo sapiens R-HSA-5693532	0.35924	0.722837	1.42036	1.45411	UBE2V2;RBBP8;APBB1
Unfolded Protein Response (UPR) Homo sapiens R-HSA-381119	0.361331	0.722837	1.59997	1.62871	ACADVL;CXCL8
Metabolism of nucleotides Homo sapiens R-HSA-15869	0.366622	0.722837	1.58106	1.58648	DPYD;NUDT5
Regulation of PLK1 Activity at G2/M Transition Homo sapiens R-HSA-2565942	0.366622	0.722837	1.58106	1.58648	TUBB4B;NINL
HS-GAG biosynthesis Homo sapiens R-HSA-2022928	0.368356	0.722837	2.23845	2.23556	HS3ST1
FGFR1 mutant receptor activation Homo sapiens R-HSA-1839124	0.368356	0.722837	2.23845	2.23556	MYO18A
NOD1/2 Signaling Pathway Homo sapiens R-HSA-168638	0.368356	0.722837	2.23845	2.23556	RIPK2
Diseases of glycosylation Homo sapiens R-HSA-3781865	0.371896	0.722837	1.5626	1.54563	NOTCH2;DAG1
Cooperation of Prefoldin and TriC/CCT in actin and tubulin folding Homo sapiens R-HSA-389958	0.377655	0.722837	2.16613	2.10932	TUBB4B
Keratan sulfate/keratin metabolism Homo sapiens R-HSA-1638074	0.377655	0.722837	2.16613	2.10932	ST3GAL2
Activation of Matrix Metalloproteinases Homo sapiens R-HSA-1592389	0.377655	0.722837	2.16613	2.10932	MMP13
Vpr-mediated nuclear import of PICs Homo sapiens R-HSA-180910	0.377655	0.722837	2.16613	2.10932	PSIP1
Resolution of D-loop Structures through Holliday Junction Intermediates Homo sapiens R-HSA-5693568	0.377655	0.722837	2.16613	2.10932	RBBP8
DNA strand elongation Homo sapiens R-HSA-69190	0.377655	0.722837	2.16613	2.10932	MCM4
Signaling by NOTCH2 Homo sapiens R-HSA-1980145	0.377655	0.722837	2.16613	2.10932	NOTCH2
Oncogene Induced Senescence Homo sapiens R-HSA-2559585	0.377655	0.722837	2.16613	2.10932	MDM2
SMAD2/SMAD3:SMAD4 heterotrimer regulates transcription Homo sapiens R-HSA-2173796	0.377655	0.722837	2.16613	2.10932	CDK8
Negative regulation of the PI3K/AKT network Homo sapiens R-HSA-199418	0.38239	0.72423	1.52693	1.46786	IRS1;FYN
Regulation of TP53 Activity Homo sapiens R-HSA-5633007	0.383204	0.72423	1.36236	1.30676	MDM2;RBBP8;PRKAG3
Sphingolipid de novo biosynthesis Homo sapiens R-HSA-1660661	0.386818	0.72423	2.09834	1.993	FA2H
Inactivation, recovery and regulation of the phototransduction cascade Homo sapiens R-HSA-2514859	0.386818	0.72423	2.09834	1.993	CNGB1
Sialic acid metabolism Homo sapiens R-HSA-4085001	0.386818	0.72423	2.09834	1.993	ST3GAL2
CD28 co-stimulation Homo sapiens R-HSA-389356	0.386818	0.72423	2.09834	1.993	FYN
Resolution of D-Loop Structures Homo sapiens R-HSA-5693537	0.386818	0.72423	2.09834	1.993	RBBP8
Phase 1 - Functionalization of compounds Homo sapiens R-HSA-211945	0.392809	0.727535	1.49285	1.39496	FDXR;CYP1B1
EPHA-mediated growth cone collapse Homo sapiens R-HSA-3928663	0.395847	0.727535	2.03465	1.88556	FYN
The phototransduction cascade Homo sapiens R-HSA-2514856	0.395847	0.727535	2.03465	1.88556	CNGB1
Striated Muscle Contraction Homo sapiens R-HSA-390522	0.395847	0.727535	2.03465	1.88556	TPM3
Synthesis of PIPs at the plasma membrane Homo sapiens R-HSA-1660499	0.395847	0.727535	2.03465	1.88556	INPPL1
HSF1-dependent transactivation Homo sapiens R-HSA-3371571	0.395847	0.727535	2.03465	1.88556	COL4A6
Interferon gamma signaling Homo sapiens R-HSA-877300	0.397989	0.729243	1.47637	1.36022	MID1;CD44
Metabolism of carbohydrates Homo sapiens R-HSA-71387	0.399931	0.730483	1.21351	1.11214	HYAL2;CHSY3;ST3GAL2;CD44;HS3ST1
Transcriptional Regulation by TP53 Homo sapiens R-HSA-3700989	0.404613	0.730483	1.17958	1.06731	MDM2;RBBP8;COX6A1;CDC25C;NDRG1;PRKAG3
Lysosome Vesicle Biogenesis Homo sapiens R-HSA-432720	0.404743	0.730483	1.9747	1.78612	AP1G2
Generation of second messenger molecules Homo sapiens R-HSA-202433	0.404743	0.730483	1.9747	1.78612	ENAH
Regulation of TP53 Degradation Homo sapiens R-HSA-6804757	0.404743	0.730483	1.9747	1.78612	MDM2
TNFR2 non-canonical NF-kB pathway Homo sapiens R-HSA-5668541	0.408287	0.73312	1.44447	1.29393	TNFRSF6B;LTA
DNA Repair Homo sapiens R-HSA-73894	0.408644	0.73312	1.20032	1.07418	COPS6;UBE2V2;RBBP8;ERCC8;APBB1
SUMO E3 ligases SUMOylate target proteins Homo sapiens R-HSA-3108232	0.413404	0.735263	1.42903	1.2623	MDM2;CDCA8
RHO GTPases Activate WASPs and WAVEs Homo sapiens R-HSA-5663213	0.413509	0.735263	1.91819	1.69391	NCKAP1L
Regulation of TP53 Expression and Degradation Homo sapiens R-HSA-6806003	0.413509	0.735263	1.91819	1.69391	MDM2
Apoptotic cleavage of cellular proteins Homo sapiens R-HSA-111465	0.422146	0.746205	1.86481	1.60822	DSG1
HDR through Single Strand Annealing (SSA) Homo sapiens R-HSA-5685938	0.422146	0.746205	1.86481	1.60822	RBBP8
Role of LAT2/NTAL/LAB on calcium mobilization Homo sapiens R-HSA-2730905	0.426555	0.746978	1.26739	1.07984	IRS1;MDM2;FYN
Cytokine Signaling in Immune system Homo sapiens R-HSA-1280215	0.427914	0.746978	1.10229	0.935656	TNFRSF6B;TEC;RIPK2;IRS1;INPPL1;LTA;IL16;FYN;MID1;CD44
Glutathione conjugation Homo sapiens R-HSA-156590	0.430656	0.746978	1.81432	1.52846	ESD
DNA Damage Recognition in GG-NER Homo sapiens R-HSA-5696394	0.430656	0.746978	1.81432	1.52846	COPS6
Signaling by FGFR1 in disease Homo sapiens R-HSA-5655302	0.430656	0.746978	1.81432	1.52846	MYO18A
Phase II conjugation Homo sapiens R-HSA-156580	0.433647	0.746978	1.37042	1.14502	GLYATL3;ESD
Transport of glucose and other sugars, bile salts and organic acids, metal ions and amine compounds Homo sapiens R-HSA-425366	0.43865	0.746978	1.35651	1.11784	SLC13A1;SLC6A13
SUMOylation Homo sapiens R-HSA-2990846	0.43865	0.746978	1.35651	1.11784	MDM2;CDCA8
Collagen degradation Homo sapiens R-HSA-1442490	0.439041	0.746978	1.76648	1.4541	MMP13
Formation of Fibrin Clot (Clotting Cascade) Homo sapiens R-HSA-140877	0.439041	0.746978	1.76648	1.4541	F10
Gamma carboxylation, hypusine formation and arylsulfatase activation Homo sapiens R-HSA-163841	0.439041	0.746978	1.76648	1.4541	F10
mTOR signalling Homo sapiens R-HSA-165159	0.439041	0.746978	1.76648	1.4541	PRKAG3
Presynaptic phase of homologous DNA pairing and strand exchange Homo sapiens R-HSA-5693616	0.439041	0.746978	1.76648	1.4541	RBBP8
Signaling by GPCR Homo sapiens R-HSA-372790	0.439984	0.746978	1.05693	0.867759	NPSR1;NPB;P2RY10;CXCL8;IRS1;AVPR2;IHH;GPR31;HTR6;CYSLTR2;NPW;CNR1;PNOC;CCR9;OXER1;PRLHR;FYN;CCL19;PRLH;INSL5
PKB-mediated events Homo sapiens R-HSA-109703	0.447303	0.755139	1.7211	1.38466	PRKAG3
Transcriptional activation of mitochondrial biogenesis Homo sapiens R-HSA-2151201	0.447303	0.755139	1.7211	1.38466	MED1
Cell Cycle Homo sapiens R-HSA-1640170	0.452989	0.758233	1.08565	0.85971	SUN2;UBE2V2;MDM2;RBBP8;CDCA8;MCM4;TUBB4B;CDC25C;NINL
Signaling by Rho GTPases Homo sapiens R-HSA-194315	0.454101	0.758233	1.1164	0.881327	ARHGAP20;NOXA1;KIF14;CDCA8;NCKAP1L;CDC25C
Neuronal System Homo sapiens R-HSA-112316	0.454744	0.758233	1.1345	0.894012	CACNG8;SLC6A13;MDM2;CACNA2D2;PPFIA3
Intraflagellar transport Homo sapiens R-HSA-5620924	0.455444	0.758233	1.67799	1.31971	TCTEX1D1
Pre-NOTCH Transcription and Translation Homo sapiens R-HSA-1912408	0.455444	0.758233	1.67799	1.31971	NOTCH2
Degradation of the extracellular matrix Homo sapiens R-HSA-1474228	0.463294	0.758972	1.29096	0.99326	MMP13;CD44
EPHB-mediated forward signaling Homo sapiens R-HSA-3928662	0.463466	0.758972	1.63698	1.25887	FYN
Retinoid metabolism and transport Homo sapiens R-HSA-975634	0.463466	0.758972	1.63698	1.25887	TTR
BMAL1:CLOCK,NPAS2 activates circadian gene expression Homo sapiens R-HSA-1368108	0.463466	0.758972	1.63698	1.25887	MED1
Activation of gene expression by SREBF (SREBP) Homo sapiens R-HSA-2426168	0.463466	0.758972	1.63698	1.25887	MED1
Homologous DNA Pairing and Strand Exchange Homo sapiens R-HSA-5693579	0.463466	0.758972	1.63698	1.25887	RBBP8
G2/M Transition Homo sapiens R-HSA-69275	0.468803	0.76154	1.18472	0.89751	CDC25C;TUBB4B;NINL
Vasopressin regulates renal water homeostasis via Aquaporins Homo sapiens R-HSA-432040	0.471369	0.76154	1.59792	1.20182	AVPR2
Amine ligand-binding receptors Homo sapiens R-HSA-375280	0.471369	0.76154	1.59792	1.20182	HTR6
TP53 Regulates Transcription of Cell Death Genes Homo sapiens R-HSA-5633008	0.471369	0.76154	1.59792	1.20182	NDRG1
Formation of Incision Complex in GG-NER Homo sapiens R-HSA-5696395	0.471369	0.76154	1.59792	1.20182	UBE2V2
Mitotic G2-G2/M phases Homo sapiens R-HSA-453274	0.476338	0.763855	1.17082	0.868313	CDC25C;TUBB4B;NINL
Inositol phosphate metabolism Homo sapiens R-HSA-1483249	0.479157	0.763855	1.56068	1.14823	INPPL1
SUMOylation of DNA replication proteins Homo sapiens R-HSA-4615885	0.479157	0.763855	1.56068	1.14823	CDCA8
Transcriptional activity of SMAD2/SMAD3:SMAD4 heterotrimer Homo sapiens R-HSA-2173793	0.479157	0.763855	1.56068	1.14823	CDK8
Interleukin-1 signaling Homo sapiens R-HSA-446652	0.479157	0.763855	1.56068	1.14823	RIPK2
Golgi-to-ER retrograde transport Homo sapiens R-HSA-8856688	0.482546	0.767223	1.2429	0.905673	KIFC2;KIF1A
Diseases of metabolism Homo sapiens R-HSA-5668914	0.48683	0.76996	1.52513	1.09785	FDXR
Signaling by ERBB2 Homo sapiens R-HSA-1227986	0.48683	0.76996	1.52513	1.09785	FYN
HDR through Homologous Recombination (HR) or Single Strand Annealing (SSA) Homo sapiens R-HSA-5693567	0.492012	0.776113	1.22017	0.865412	UBE2V2;RBBP8
Post-translational protein modification Homo sapiens R-HSA-597592	0.500418	0.785432	1.04652	0.724522	B3GNT8;F10;TBC1D20;DAG1;MDM2;CDCA8;NUDT14;ST3GAL2
NOTCH1 Intracellular Domain Regulates Transcription Homo sapiens R-HSA-2122947	0.50184	0.785432	1.45867	1.00572	CDK8
Nucleotide-binding domain, leucine rich repeat containing receptor (NLR) signaling pathways Homo sapiens R-HSA-168643	0.50184	0.785432	1.45867	1.00572	RIPK2
EPH-ephrin mediated repulsion of cells Homo sapiens R-HSA-3928665	0.509181	0.792791	1.42757	0.963539	FYN
TP53 Regulates Transcription of Cell Cycle Genes Homo sapiens R-HSA-6791312	0.509181	0.792791	1.42757	0.963539	CDC25C
FCGR activation Homo sapiens R-HSA-2029481	0.516413	0.80094	1.39775	0.923703	FYN
Signaling by Interleukins Homo sapiens R-HSA-449147	0.517623	0.80094	1.04275	0.686656	TEC;RIPK2;IRS1;INPPL1;IL16;FYN
Homology Directed Repair Homo sapiens R-HSA-5693538	0.519745	0.80094	1.15671	0.75697	UBE2V2;RBBP8
TCR signaling Homo sapiens R-HSA-202403	0.519745	0.80094	1.15671	0.75697	ENAH;RIPK2
Chondroitin sulfate/dermatan sulfate metabolism Homo sapiens R-HSA-1793185	0.523539	0.801173	1.36916	0.886042	CHSY3
Fcgamma receptor (FCGR) dependent phagocytosis Homo sapiens R-HSA-2029480	0.528763	0.801173	1.13699	0.724505	NCKAP1L;FYN
Signaling by VEGF Homo sapiens R-HSA-194138	0.529988	0.801173	1.03822	0.659168	IRS1;PXN;NCKAP1L;FYN;PGF
Aquaporin-mediated transport Homo sapiens R-HSA-445717	0.530561	0.801173	1.34171	0.850402	AVPR2
Apoptotic execution phase Homo sapiens R-HSA-75153	0.530561	0.801173	1.34171	0.850402	DSG1
mRNA 3'-end processing Homo sapiens R-HSA-72187	0.530561	0.801173	1.34171	0.850402	FYTTD1
Post-Elongation Processing of Intron-Containing pre-mRNA Homo sapiens R-HSA-112296	0.530561	0.801173	1.34171	0.850402	FYTTD1
Nuclear Receptor transcription pathway Homo sapiens R-HSA-383280	0.530561	0.801173	1.34171	0.850402	MED1
G alpha (q) signalling events Homo sapiens R-HSA-416476	0.534714	0.802686	1.0703	0.670033	NPSR1;P2RY10;CYSLTR2
Interleukin-3, 5 and GM-CSF signaling Homo sapiens R-HSA-512988	0.536356	0.802686	1.04382	0.650256	TEC;IRS1;INPPL1;FYN
Nonhomologous End-Joining (NHEJ) Homo sapiens R-HSA-5693571	0.537479	0.802686	1.31533	0.816644	UBE2V2
Signaling by NOTCH Homo sapiens R-HSA-157118	0.537666	0.802686	1.11792	0.693692	NOTCH2;CDK8
Downstream signaling events of B Cell Receptor (BCR) Homo sapiens R-HSA-1168372	0.53824	0.802686	1.06458	0.659456	IRS1;MDM2;FYN
C-type lectin receptors (CLRs) Homo sapiens R-HSA-5621481	0.542073	0.803739	1.10863	0.678872	NFATC2;FYN
GPVI-mediated activation cascade Homo sapiens R-HSA-114604	0.544296	0.803739	1.28997	0.784641	FYN
XBP1(S) activates chaperone genes Homo sapiens R-HSA-381038	0.544296	0.803739	1.28997	0.784641	ACADVL
Arachidonic acid metabolism Homo sapiens R-HSA-2142753	0.544296	0.803739	1.28997	0.784641	CYP1B1
Heparan sulfate/heparin (HS-GAG) metabolism Homo sapiens R-HSA-1638091	0.551012	0.807704	1.26557	0.754276	HS3ST1
Meiotic recombination Homo sapiens R-HSA-912446	0.551012	0.807704	1.26557	0.754276	RBBP8
Stabilization of p53 Homo sapiens R-HSA-69541	0.551012	0.807704	1.26557	0.754276	MDM2
IRE1alpha activates chaperones Homo sapiens R-HSA-381070	0.55763	0.813437	1.24207	0.725441	ACADVL
Regulation of cholesterol biosynthesis by SREBP (SREBF) Homo sapiens R-HSA-1655829	0.55763	0.813437	1.24207	0.725441	MED1
Hemostasis Homo sapiens R-HSA-109582	0.566161	0.814528	0.985294	0.560512	KIFC2;F10;HMG20B;FYN;KIF1A;F11R;CD44;PRKG1
Meiotic synapsis Homo sapiens R-HSA-1221632	0.570576	0.814528	1.19759	0.671976	SUN2
Constitutive Signaling by NOTCH1 HD+PEST Domain Mutants Homo sapiens R-HSA-2894862	0.570576	0.814528	1.19759	0.671976	CDK8
Signaling by NOTCH1 in Cancer Homo sapiens R-HSA-2644603	0.570576	0.814528	1.19759	0.671976	CDK8
Signaling by NOTCH1 PEST Domain Mutants in Cancer Homo sapiens R-HSA-2644602	0.570576	0.814528	1.19759	0.671976	CDK8
Constitutive Signaling by NOTCH1 PEST Domain Mutants Homo sapiens R-HSA-2644606	0.570576	0.814528	1.19759	0.671976	CDK8
Signaling by NOTCH1 HD+PEST Domain Mutants in Cancer Homo sapiens R-HSA-2894858	0.570576	0.814528	1.19759	0.671976	CDK8
Pre-NOTCH Expression and Processing Homo sapiens R-HSA-1912422	0.570576	0.814528	1.19759	0.671976	NOTCH2
Hh mutants abrogate ligand secretion Homo sapiens R-HSA-5387390	0.570576	0.814528	1.19759	0.671976	IHH
rRNA modification in the nucleus Homo sapiens R-HSA-6790901	0.576907	0.821613	1.17652	0.647172	DDX47
Membrane Trafficking Homo sapiens R-HSA-199991	0.585134	0.821725	0.970813	0.520273	KIFC2;TBC1D20;AP1G2;EXOC4;KIF1A;PRKAG3
GPCR downstream signaling Homo sapiens R-HSA-388396	0.587225	0.821725	0.966821	0.514684	NPSR1;NPB;P2RY10;CXCL8;AVPR2;HTR6;CYSLTR2;NPW;CNR1;PNOC;CCR9;OXER1;CCL19;INSL5
PI Metabolism Homo sapiens R-HSA-1483255	0.58929	0.821725	1.13652	0.601033	INPPL1
Cleavage of Growing Transcript in the Termination Region Homo sapiens R-HSA-109688	0.58929	0.821725	1.13652	0.601033	FYTTD1
RNA Polymerase II Transcription Termination Homo sapiens R-HSA-73856	0.58929	0.821725	1.13652	0.601033	FYTTD1
Post-Elongation Processing of the Transcript Homo sapiens R-HSA-76044	0.58929	0.821725	1.13652	0.601033	FYTTD1
RHO GTPases activate PKNs Homo sapiens R-HSA-5625740	0.58929	0.821725	1.13652	0.601033	CDC25C
HDACs deacetylate histones Homo sapiens R-HSA-3214815	0.58929	0.821725	1.13652	0.601033	HMG20B
MAP kinase activation in TLR cascade Homo sapiens R-HSA-450294	0.58929	0.821725	1.13652	0.601033	RIPK2
Cardiac conduction Homo sapiens R-HSA-5576891	0.592672	0.824528	1.00798	0.527289	CACNG8;CACNA2D2
Ca2+ pathway Homo sapiens R-HSA-4086398	0.595346	0.826334	1.11752	0.579561	PRKG1
Gap-filling DNA repair synthesis and ligation in TC-NER Homo sapiens R-HSA-6782210	0.601312	0.831257	1.09914	0.55907	ERCC8
Circadian Clock Homo sapiens R-HSA-400253	0.607191	0.831257	1.08136	0.539503	MED1
Dual incision in TC-NER Homo sapiens R-HSA-6782135	0.607191	0.831257	1.08136	0.539503	ERCC8
Signaling by FGFR in disease Homo sapiens R-HSA-1226099	0.607191	0.831257	1.08136	0.539503	MYO18A
p53-Dependent G1/S DNA damage checkpoint Homo sapiens R-HSA-69580	0.607191	0.831257	1.08136	0.539503	MDM2
p53-Dependent G1 DNA Damage Response Homo sapiens R-HSA-69563	0.607191	0.831257	1.08136	0.539503	MDM2
HDR through Homologous Recombination (HRR) Homo sapiens R-HSA-5685942	0.612984	0.835381	1.06414	0.520809	RBBP8
Hedgehog ligand biogenesis Homo sapiens R-HSA-5358346	0.612984	0.835381	1.06414	0.520809	IHH
G1/S DNA Damage Checkpoints Homo sapiens R-HSA-69615	0.618691	0.841252	1.04746	0.502938	MDM2
Neurotransmitter Receptor Binding And Downstream Transmission In The Postsynaptic Cell Homo sapiens R-HSA-112314	0.620213	0.841418	0.957241	0.457266	CACNG8;MDM2
Cytosolic sensors of pathogen-associated DNA Homo sapiens R-HSA-1834949	0.624315	0.844962	1.03129	0.485844	TRIM56
Semaphorin interactions Homo sapiens R-HSA-373755	0.629855	0.844962	1.01562	0.469484	FYN
Macroautophagy Homo sapiens R-HSA-1632852	0.629855	0.844962	1.01562	0.469484	PRKAG3
Assembly of the pre-replicative complex Homo sapiens R-HSA-68867	0.629855	0.844962	1.01562	0.469484	MCM4
Signaling by PTK6 Homo sapiens R-HSA-8848021	0.629855	0.844962	1.01562	0.469484	PXN
COPII (Coat Protein 2) Mediated Vesicle Transport Homo sapiens R-HSA-204005	0.635315	0.846326	1.00041	0.45382	TBC1D20
Transport of Mature mRNA derived from an Intron-Containing Transcript Homo sapiens R-HSA-159236	0.635315	0.846326	1.00041	0.45382	FYTTD1
Amyloid fiber formation Homo sapiens R-HSA-977225	0.635315	0.846326	1.00041	0.45382	TTR
HIV Infection Homo sapiens R-HSA-162906	0.636505	0.846326	0.917337	0.41442	PSIP1;FYN;SLC25A4
Metabolism of vitamins and cofactors Homo sapiens R-HSA-196854	0.642663	0.849546	0.917621	0.405712	TTR;GC
trans-Golgi Network Vesicle Budding Homo sapiens R-HSA-199992	0.645994	0.849546	0.971311	0.424429	AP1G2
Clathrin derived vesicle budding Homo sapiens R-HSA-421837	0.645994	0.849546	0.971311	0.424429	AP1G2
Switching of origins to a post-replicative state Homo sapiens R-HSA-69052	0.645994	0.849546	0.971311	0.424429	MCM4
Orc1 removal from chromatin Homo sapiens R-HSA-68949	0.645994	0.849546	0.971311	0.424429	MCM4
Generic Transcription Pathway Homo sapiens R-HSA-212436	0.651847	0.853838	0.917382	0.392589	NOTCH2;MED1;CDK8;MDM2;RBBP8;COX6A1;CDC25C;NDRG1;PRKAG3;ZNF212;ZNF750
Costimulation by the CD28 family Homo sapiens R-HSA-388841	0.656362	0.853838	0.943854	0.397404	FYN
Signaling by NOTCH1 Homo sapiens R-HSA-1980143	0.656362	0.853838	0.943854	0.397404	CDK8
Removal of licensing factors from origins Homo sapiens R-HSA-69300	0.656362	0.853838	0.943854	0.397404	MCM4
TRAF6 Mediated Induction of proinflammatory cytokines Homo sapiens R-HSA-168180	0.656362	0.853838	0.943854	0.397404	RIPK2
Sphingolipid metabolism Homo sapiens R-HSA-428157	0.666426	0.863195	0.917902	0.372508	FA2H
Transport of Mature Transcript to Cytoplasm Homo sapiens R-HSA-72202	0.666426	0.863195	0.917902	0.372508	FYTTD1
Regulation of DNA replication Homo sapiens R-HSA-69304	0.671348	0.867699	0.905452	0.360793	MCM4
Senescence-Associated Secretory Phenotype (SASP) Homo sapiens R-HSA-2559582	0.680976	0.878254	0.881534	0.338711	CXCL8
Cellular Senescence Homo sapiens R-HSA-2559583	0.687701	0.884886	0.842035	0.315259	CXCL8;MDM2
Fc epsilon receptor (FCERI) signaling Homo sapiens R-HSA-2454202	0.692674	0.884886	0.856889	0.314646	TEC;IRS1;MDM2;NFATC2;FYN
Regulation of HSF1-mediated heat shock response Homo sapiens R-HSA-3371453	0.694892	0.884886	0.847928	0.308645	COL4A6
Gene Expression Homo sapiens R-HSA-74160	0.695044	0.884886	0.909713	0.330936	FYTTD1;NOTCH2;RPL5;MED1;DDX47;RPL34;RPS3A;COX6A1;RPL10A;CDC25C;NDRG1;PRKAG3;RPL7;RPS25;CDK8;RPL37A;MDM2;RBBP8;TSR1;CD44;ZNF212;ZNF750
VEGFA-VEGFR2 Pathway Homo sapiens R-HSA-4420097	0.69508	0.884886	0.846355	0.307844	IRS1;PXN;NCKAP1L;FYN
Peptide hormone metabolism Homo sapiens R-HSA-2980736	0.699395	0.884886	0.837287	0.299363	EXOC4
Interleukin receptor SHC signaling Homo sapiens R-HSA-912526	0.701354	0.884886	0.829173	0.294143	IRS1;INPPL1;FYN
DNA Replication Pre-Initiation Homo sapiens R-HSA-69002	0.703832	0.884886	0.826908	0.290423	MCM4
M/G1 Transition Homo sapiens R-HSA-68874	0.703832	0.884886	0.826908	0.290423	MCM4
Toll Like Receptor 10 (TLR10) Cascade Homo sapiens R-HSA-168142	0.703832	0.884886	0.826908	0.290423	RIPK2
Toll Like Receptor 5 (TLR5) Cascade Homo sapiens R-HSA-168176	0.703832	0.884886	0.826908	0.290423	RIPK2
MyD88 cascade initiated on plasma membrane Homo sapiens R-HSA-975871	0.703832	0.884886	0.826908	0.290423	RIPK2
Signaling by SCF-KIT Homo sapiens R-HSA-1433557	0.706575	0.884886	0.832957	0.289308	TEC;IRS1;MDM2;FYN
p75 NTR receptor-mediated signalling Homo sapiens R-HSA-193704	0.708204	0.884886	0.816782	0.281809	RIPK2
TRAF6 mediated induction of NFkB and MAP kinases upon TLR7/8 or 9 activation Homo sapiens R-HSA-975138	0.708204	0.884886	0.816782	0.281809	RIPK2
Class B/2 (Secretin family receptors) Homo sapiens R-HSA-373080	0.712511	0.886357	0.8069	0.273507	IHH
Metabolism of polyamines Homo sapiens R-HSA-351202	0.712511	0.886357	0.8069	0.273507	ARG1
Hedgehog 'on' state Homo sapiens R-HSA-5632684	0.716755	0.886357	0.797253	0.265503	IHH
MyD88 dependent cascade initiated on endosome Homo sapiens R-HSA-975155	0.716755	0.886357	0.797253	0.265503	RIPK2
Toll Like Receptor 7/8 (TLR7/8) Cascade Homo sapiens R-HSA-168181	0.716755	0.886357	0.797253	0.265503	RIPK2
Interleukin-2 signaling Homo sapiens R-HSA-451927	0.719257	0.887625	0.805573	0.265466	IRS1;INPPL1;FYN
Platelet homeostasis Homo sapiens R-HSA-418346	0.725056	0.892948	0.778633	0.250335	PRKG1
Respiratory electron transport Homo sapiens R-HSA-611105	0.729115	0.893892	0.769644	0.243148	COX6A1
Toll Like Receptor 9 (TLR9) Cascade Homo sapiens R-HSA-168138	0.729115	0.893892	0.769644	0.243148	RIPK2
Activation of anterior HOX genes in hindbrain development during early embryogenesis Homo sapiens R-HSA-5617472	0.733115	0.893892	0.760859	0.236211	HOXC4
Activation of HOX genes during differentiation Homo sapiens R-HSA-5619507	0.733115	0.893892	0.760859	0.236211	HOXC4
Vesicle-mediated transport Homo sapiens R-HSA-5653656	0.733259	0.893892	0.823903	0.255621	KIFC2;TBC1D20;AP1G2;EXOC4;KIF1A;PRKAG3
Asparagine N-linked glycosylation Homo sapiens R-HSA-446203	0.736319	0.895206	0.783264	0.239751	TBC1D20;NUDT14;ST3GAL2
Oxidative Stress Induced Senescence Homo sapiens R-HSA-2559580	0.740938	0.895206	0.743876	0.223042	MDM2
Intra-Golgi and retrograde Golgi-to-ER traffic Homo sapiens R-HSA-6811442	0.742266	0.895206	0.755708	0.225236	KIFC2;KIF1A
MyD88:Mal cascade initiated on plasma membrane Homo sapiens R-HSA-166058	0.744764	0.895206	0.735664	0.216791	RIPK2
Toll Like Receptor TLR1:TLR2 Cascade Homo sapiens R-HSA-168179	0.744764	0.895206	0.735664	0.216791	RIPK2
Toll Like Receptor TLR6:TLR2 Cascade Homo sapiens R-HSA-168188	0.744764	0.895206	0.735664	0.216791	RIPK2
Toll Like Receptor 2 (TLR2) Cascade Homo sapiens R-HSA-181438	0.744764	0.895206	0.735664	0.216791	RIPK2
EPH-Ephrin signaling Homo sapiens R-HSA-2682334	0.755906	0.898597	0.712076	0.199266	FYN
Chaperonin-mediated protein folding Homo sapiens R-HSA-390466	0.755906	0.898597	0.712076	0.199266	TUBB4B
SLC-mediated transmembrane transport Homo sapiens R-HSA-425407	0.757043	0.898597	0.756312	0.210508	SLC13A1;SLC6A13;SLC26A7
Cellular response to heat stress Homo sapiens R-HSA-3371556	0.759512	0.898597	0.704545	0.193806	COL4A6
Regulation of actin dynamics for phagocytic cup formation Homo sapiens R-HSA-2029482	0.763064	0.898597	0.69717	0.188524	NCKAP1L
Synthesis of DNA Homo sapiens R-HSA-69239	0.763064	0.898597	0.69717	0.188524	MCM4
MyD88-independent TLR3/TLR4 cascade Homo sapiens R-HSA-166166	0.763064	0.898597	0.69717	0.188524	RIPK2
Toll Like Receptor 3 (TLR3) Cascade Homo sapiens R-HSA-168164	0.763064	0.898597	0.69717	0.188524	RIPK2
TRIF-mediated TLR3/TLR4 signaling Homo sapiens R-HSA-937061	0.763064	0.898597	0.69717	0.188524	RIPK2
Gastrin-CREB signalling pathway via PKC and MAPK Homo sapiens R-HSA-881907	0.764197	0.898597	0.78114	0.210072	NPSR1;P2RY10;CYSLTR2;IRS1;FYN
Signaling by EGFR Homo sapiens R-HSA-177929	0.768957	0.898597	0.760586	0.199821	IRS1;PXN;MDM2;FYN
Transport of inorganic cations/anions and amino acids/oligopeptides Homo sapiens R-HSA-425393	0.770012	0.898597	0.682872	0.178468	SLC26A7
CLEC7A (Dectin-1) signaling Homo sapiens R-HSA-5607764	0.770012	0.898597	0.682872	0.178468	NFATC2
Downstream TCR signaling Homo sapiens R-HSA-202424	0.770012	0.898597	0.682872	0.178468	RIPK2
Resolution of Sister Chromatid Cohesion Homo sapiens R-HSA-2500257	0.770012	0.898597	0.682872	0.178468	CDCA8
Stimuli-sensing channels Homo sapiens R-HSA-2672351	0.77341	0.900812	0.67594	0.17368	TTYH1
Protein folding Homo sapiens R-HSA-391251	0.776757	0.902962	0.669147	0.169045	TUBB4B
Signaling by FGFR2 Homo sapiens R-HSA-5654738	0.780106	0.905104	0.747571	0.18564	IRS1;MDM2;FYN;FGFBP3
Interferon Signaling Homo sapiens R-HSA-913531	0.786122	0.905359	0.688886	0.165775	MID1;CD44
Signaling by FGFR Homo sapiens R-HSA-190236	0.78907	0.905359	0.737055	0.174609	IRS1;MDM2;FYN;FGFBP3
DNA Replication Homo sapiens R-HSA-69306	0.789662	0.905359	0.643279	0.151911	MCM4
IRS-mediated signalling Homo sapiens R-HSA-112399	0.790632	0.905359	0.712661	0.16742	IRS1;FYN;PRKAG3
Cellular responses to stress Homo sapiens R-HSA-2262752	0.790827	0.905359	0.734986	0.172484	CXCL8;COL4A6;MDM2;PRKAG3
Adaptive Immune System Homo sapiens R-HSA-1280218	0.792595	0.905359	0.794842	0.184756	CD79B;ENAH;RIPK2;IRS1;UBE2V2;MDM2;CBLB;FYN;PRKG1
Signalling by NGF Homo sapiens R-HSA-166520	0.794137	0.905359	0.748843	0.172608	RIPK2;IRS1;MDM2;FYN;PCSK5
Mitotic Prometaphase Homo sapiens R-HSA-68877	0.795833	0.905359	0.631077	0.144117	CDCA8
Insulin receptor signalling cascade Homo sapiens R-HSA-74751	0.796483	0.905359	0.705024	0.160428	IRS1;FYN;PRKAG3
IGF1R signaling cascade Homo sapiens R-HSA-2428924	0.798403	0.905359	0.702514	0.158165	IRS1;FYN;PRKAG3
Signaling by Type 1 Insulin-like Growth Factor 1 Receptor (IGF1R) Homo sapiens R-HSA-2404192	0.798403	0.905359	0.702514	0.158165	IRS1;FYN;PRKAG3
IRS-related events triggered by IGF1R Homo sapiens R-HSA-2428928	0.798403	0.905359	0.702514	0.158165	IRS1;FYN;PRKAG3
Respiratory electron transport, ATP synthesis by chemiosmotic coupling, and heat production by uncoupling proteins. Homo sapiens R-HSA-163200	0.801823	0.907525	0.619328	0.136789	COX6A1
G1/S Transition Homo sapiens R-HSA-69206	0.810482	0.913883	0.602497	0.126601	MCM4
Activated TLR4 signalling Homo sapiens R-HSA-166054	0.810482	0.913883	0.602497	0.126601	RIPK2
Cell Cycle, Mitotic Homo sapiens R-HSA-69278	0.812396	0.914326	0.728726	0.151405	CDCA8;MCM4;TUBB4B;CDC25C;NINL
RHO GTPases Activate Formins Homo sapiens R-HSA-5663220	0.816044	0.916714	0.591773	0.1203	CDCA8
Immune System Homo sapiens R-HSA-168256	0.82373	0.922269	0.821947	0.159385	TNFRSF6B;RIPK2;IRS1;INPPL1;NFATC2;CBLB;IL16;MID1;CD79B;ENAH;TEC;UBE2V2;MDM2;LTA;NCKAP1L;FYN;CD44;PRKG1;TRIM56
Rho GTPase cycle Homo sapiens R-HSA-194840	0.836711	0.922269	0.552422	0.0984838	ARHGAP20
Toll Like Receptor 4 (TLR4) Cascade Homo sapiens R-HSA-166016	0.836711	0.922269	0.552422	0.0984838	RIPK2
Signaling by Insulin receptor Homo sapiens R-HSA-74752	0.838538	0.922269	0.649284	0.114336	IRS1;FYN;PRKAG3
RNA Polymerase II Transcription Homo sapiens R-HSA-73857	0.841505	0.922269	0.543384	0.0937678	FYTTD1
S Phase Homo sapiens R-HSA-69242	0.841505	0.922269	0.543384	0.0937678	MCM4
Chromatin organization Homo sapiens R-HSA-4839726	0.847703	0.922269	0.595707	0.0984254	KDM5A;HMG20B
Chromatin modifying enzymes Homo sapiens R-HSA-3247509	0.847703	0.922269	0.595707	0.0984254	KDM5A;HMG20B
ER to Golgi Anterograde Transport Homo sapiens R-HSA-199977	0.857208	0.922269	0.513941	0.0791853	TBC1D20
GRB2 events in EGFR signaling Homo sapiens R-HSA-179812	0.862767	0.922269	0.572432	0.0844968	IRS1;FYN
SHC1 events in EGFR signaling Homo sapiens R-HSA-180336	0.862767	0.922269	0.572432	0.0844968	IRS1;FYN
SOS-mediated signalling Homo sapiens R-HSA-112412	0.862767	0.922269	0.572432	0.0844968	IRS1;FYN
SHC1 events in ERBB4 signaling Homo sapiens R-HSA-1250347	0.862767	0.922269	0.572432	0.0844968	IRS1;FYN
RAF/MAP kinase cascade Homo sapiens R-HSA-5673001	0.862767	0.922269	0.572432	0.0844968	IRS1;FYN
FRS-mediated FGFR2 signaling Homo sapiens R-HSA-5654700	0.864354	0.922269	0.569957	0.0830839	IRS1;FYN
FRS-mediated FGFR4 signaling Homo sapiens R-HSA-5654712	0.864354	0.922269	0.569957	0.0830839	IRS1;FYN
FRS-mediated FGFR3 signaling Homo sapiens R-HSA-5654706	0.864354	0.922269	0.569957	0.0830839	IRS1;FYN
FRS-mediated FGFR1 signaling Homo sapiens R-HSA-5654693	0.864354	0.922269	0.569957	0.0830839	IRS1;FYN
Downstream signaling of activated FGFR2 Homo sapiens R-HSA-5654696	0.864968	0.922269	0.612864	0.0889036	IRS1;MDM2;FYN
Downstream signaling of activated FGFR4 Homo sapiens R-HSA-5654716	0.864968	0.922269	0.612864	0.0889036	IRS1;MDM2;FYN
Downstream signaling of activated FGFR3 Homo sapiens R-HSA-5654708	0.864968	0.922269	0.612864	0.0889036	IRS1;MDM2;FYN
Signaling by ERBB4 Homo sapiens R-HSA-1236394	0.866319	0.922269	0.610959	0.0876739	IRS1;MDM2;FYN
Signaling by Hedgehog Homo sapiens R-HSA-5358351	0.867465	0.922269	0.494779	0.0703477	IHH
Mitotic G1-G1/S phases Homo sapiens R-HSA-453279	0.867465	0.922269	0.494779	0.0703477	MCM4
Signaling by FGFR4 Homo sapiens R-HSA-5654743	0.868985	0.922269	0.607182	0.0852665	IRS1;MDM2;FYN
Downstream signaling of activated FGFR1 Homo sapiens R-HSA-5654687	0.868985	0.922269	0.607182	0.0852665	IRS1;MDM2;FYN
ARMS-mediated activation Homo sapiens R-HSA-170984	0.869015	0.922269	0.562655	0.0789937	IRS1;FYN
Signalling to p38 via RIT and RIN Homo sapiens R-HSA-187706	0.869015	0.922269	0.562655	0.0789937	IRS1;FYN
Signaling by FGFR3 Homo sapiens R-HSA-5654741	0.8703	0.922269	0.605311	0.0840883	IRS1;MDM2;FYN
Frs2-mediated activation Homo sapiens R-HSA-170968	0.870536	0.922269	0.560262	0.0776781	IRS1;FYN
MAPK1/MAPK3 signaling Homo sapiens R-HSA-5684996	0.872041	0.922269	0.55789	0.0763858	IRS1;FYN
Prolonged ERK activation events Homo sapiens R-HSA-169893	0.873529	0.922269	0.555537	0.0751162	IRS1;FYN
Signaling by FGFR1 Homo sapiens R-HSA-5654736	0.874176	0.922269	0.599765	0.0806525	IRS1;MDM2;FYN
Signaling by Leptin Homo sapiens R-HSA-2586552	0.875002	0.922269	0.553203	0.0738688	IRS1;FYN
Toll-Like Receptors Cascades Homo sapiens R-HSA-168898	0.875139	0.922269	0.480443	0.0640776	RIPK2
HIV Life Cycle Homo sapiens R-HSA-162587	0.876988	0.922269	0.476987	0.0626103	PSIP1
Signalling to RAS Homo sapiens R-HSA-167044	0.879325	0.922269	0.546317	0.0702565	IRS1;FYN
Downstream signal transduction Homo sapiens R-HSA-186763	0.880409	0.922269	0.59074	0.0752415	IRS1;MDM2;FYN
VEGFR2 mediated cell proliferation Homo sapiens R-HSA-5218921	0.882131	0.922269	0.54182	0.0679522	IRS1;FYN
Beta-catenin independent WNT signaling Homo sapiens R-HSA-3858494	0.882371	0.922269	0.466909	0.0584302	PRKG1
DAP12 signaling Homo sapiens R-HSA-2424491	0.884017	0.922386	0.585452	0.072174	IRS1;MDM2;FYN
Signalling to ERKs Homo sapiens R-HSA-187687	0.888884	0.925856	0.53089	0.062533	IRS1;FYN
Developmental Biology Homo sapiens R-HSA-1266738	0.895587	0.930242	0.680533	0.0750462	ENAH;MED1;CDK8;CACNG8;IRS1;HOXC4;FYN;ROBO1
The citric acid (TCA) cycle and respiratory electron transport Homo sapiens R-HSA-1428517	0.897152	0.930242	0.439061	0.0476514	COX6A1
Antigen processing: Ubiquitination & Proteasome degradation Homo sapiens R-HSA-983168	0.897738	0.930242	0.5163	0.0556972	UBE2V2;CBLB
DAP12 interactions Homo sapiens R-HSA-2172127	0.90064	0.931643	0.56035	0.0586404	IRS1;MDM2;FYN
NCAM signaling for neurite out-growth Homo sapiens R-HSA-375165	0.9048	0.93315	0.504411	0.0504617	IRS1;FYN
Signaling by PDGF Homo sapiens R-HSA-186797	0.905686	0.93315	0.552446	0.0547266	IRS1;MDM2;FYN
Transport to the Golgi and subsequent modification Homo sapiens R-HSA-948021	0.910081	0.93315	0.414326	0.0390387	TBC1D20
Separation of Sister Chromatids Homo sapiens R-HSA-2467813	0.910081	0.93315	0.414326	0.0390387	CDCA8
Innate Immune System Homo sapiens R-HSA-168249	0.910524	0.93315	0.661911	0.062044	TEC;RIPK2;IRS1;MDM2;NFATC2;NCKAP1L;FYN;TRIM56
Apoptosis Homo sapiens R-HSA-109581	0.911413	0.93315	0.411747	0.0381933	DSG1
NGF signalling via TRKA from the plasma membrane Homo sapiens R-HSA-187037	0.915091	0.933942	0.537277	0.0476736	IRS1;MDM2;FYN
Programmed Cell Death Homo sapiens R-HSA-5357801	0.915294	0.933942	0.404199	0.0357756	DSG1
MAPK family signaling cascades Homo sapiens R-HSA-5683057	0.923353	0.938894	0.471777	0.0376212	IRS1;FYN
Mitotic Anaphase Homo sapiens R-HSA-68882	0.923703	0.938894	0.38761	0.0307626	CDCA8
Mitotic Metaphase and Anaphase Homo sapiens R-HSA-2555396	0.924834	0.938894	0.38535	0.0301116	CDCA8
FCERI mediated MAPK activation Homo sapiens R-HSA-2871796	0.92787	0.940387	0.463438	0.0346949	IRS1;FYN
Transmembrane transport of small molecules Homo sapiens R-HSA-382551	0.939363	0.950181	0.561535	0.0351258	SLC13A1;TTYH1;AVPR2;SLC6A13;SLC26A7
Class I MHC mediated antigen processing & presentation Homo sapiens R-HSA-983169	0.940695	0.950181	0.438605	0.0268149	UBE2V2;CBLB
Processing of Capped Intron-Containing Pre-mRNA Homo sapiens R-HSA-72203	0.943417	0.951331	0.346879	0.0202047	FYTTD1
Axon guidance Homo sapiens R-HSA-422475	0.946955	0.9533	0.518119	0.0282394	ENAH;IRS1;FYN;ROBO1
Ion channel transport Homo sapiens R-HSA-983712	0.951277	0.95605	0.329537	0.0164602	TTYH1
Platelet activation, signaling and aggregation Homo sapiens R-HSA-76002	0.976962	0.980224	0.263476	0.00614102	FYN
M Phase Homo sapiens R-HSA-68886	0.981605	0.983241	0.248482	0.00461347	CDCA8
Signaling by Wnt Homo sapiens R-HSA-195721	0.987737	0.987737	0.225349	0.00278051	PRKG1

## Sheet: Terrapene_carolina_triunguis
Node	Site	State	p_0	p_1	Terrapene_carolina_triunguis
Node3	5_8S_rRNA	0	0.99539	0.00461	1
Node3	5S_rRNA	0	0.90209	0.09791	1
Node3	ACTC1	0	0.99539	0.00461	1
Node3	ACY3	0	0.518	0.482	1
Node3	AFF3	0	0.89421	0.10579	1
Node3	AKAP4	0	0.96483	0.03517	1
Node3	ALKAL1	0	0.94177	0.05823	1
Node3	AMER3	0	0.67277	0.32723	1
Node3	ANKRD50	0	0.89421	0.10579	1
Node3	ANXA6	0	0.99539	0.00461	1
Node3	AQP2	0	0.99539	0.00461	1
Node3	ARG1	0	0.518	0.482	1
Node3	ARHGEF10	0	0.518	0.482	1
Node3	ARRB1	0	0.90209	0.09791	1
Node3	ASPH	0	0.99539	0.00461	1
Node3	B3GNT8	0	0.89421	0.10579	1
Node3	BAP1	0	0.99539	0.00461	1
Node3	BCL2L14	0	0.90209	0.09791	1
Node3	BEST4	0	0.90209	0.09791	1
Node3	BOLL	0	0.96483	0.03517	1
Node3	BRD4	0	0.90209	0.09791	1
Node3	BRICD5	0	0.94177	0.05823	1
Node3	BZW2	0	0.518	0.482	1
Node3	CAMK2N1	0	0.90209	0.09791	1
Node3	CAMK2N2	0	0.90209	0.09791	1
Node3	CAMSAP3	0	0.90209	0.09791	1
Node3	CAPN1	0	0.99539	0.00461	1
Node3	CCDC68	0	0.518	0.482	1
Node3	CCDC69	0	0.518	0.482	1
Node3	CCDC88A	0	0.53941	0.46059	1
Node3	CD22	0	0.96483	0.03517	1
Node3	CDC20B	0	0.67277	0.32723	1
Node3	CDC42BPG	0	0.53941	0.46059	1
Node3	CEBPD	0	0.94177	0.05823	1
Node3	CELA1	0	0.90209	0.09791	1
Node3	CGN	0	0.89421	0.10579	1
Node3	CGNL1	0	0.89421	0.10579	1
Node3	CHN1	0	0.67277	0.32723	1
Node3	CHST11	0	0.94177	0.05823	1
Node3	CHST14	0	0.99539	0.00461	1
Node3	CLDN15	0	0.89421	0.10579	1
Node3	CLIP4	0	0.89421	0.10579	1
Node3	CNGB1	0	0.518	0.482	1
Node3	CNGB3	0	0.518	0.482	1
Node3	CNIH1	0	0.67277	0.32723	1
Node3	COL26A1	0	0.99539	0.00461	1
Node3	COL4A6	0	0.518	0.482	1
Node3	CORO1B	0	0.99539	0.00461	1
Node3	CUTA	0	0.89421	0.10579	1
Node3	CXXC4	0	0.53941	0.46059	1
Node3	CXXC5	0	0.53941	0.46059	1
Node3	CYP1B1	0	0.518	0.482	1
Node3	DDX60	0	0.89421	0.10579	1
Node3	DENND2B	0	0.518	0.482	1
Node3	DERL2	0	0.94177	0.05823	1
Node3	DOP1A	0	0.518	0.482	1
Node3	DPH6	0	0.67277	0.32723	1
Node3	DSTYK	0	0.99539	0.00461	1
Node3	DTNA	0	0.518	0.482	1
Node3	EEF1G	0	0.99539	0.00461	1
Node3	EFCC1	0	0.94177	0.05823	1
Node3	EFS	0	0.89421	0.10579	1
Node3	EPCAM	0	0.67277	0.32723	1
Node3	EXOC3L4	0	0.89421	0.10579	1
Node3	EXOC6B	0	0.518	0.482	1
Node3	EXT1	0	0.99539	0.00461	1
Node3	FAM187A	0	0.518	0.482	1
Node3	FAM20A	0	0.518	0.482	1
Node3	FAM221B	0	0.90209	0.09791	1
Node3	FGFR4	0	0.99539	0.00461	1
Node3	FOXE1	0	0.90209	0.09791	1
Node3	FOXL2	0	0.96483	0.03517	1
Node3	FOXP2	0	0.99539	0.00461	1
Node3	FUNDC1	0	0.99539	0.00461	1
Node3	FYN	0	0.518	0.482	1
Node3	GABRB2	0	0.94177	0.05823	1
Node3	GAL3ST2	0	0.53941	0.46059	1
Node3	GAS1	0	0.99539	0.00461	1
Node3	GAS2	0	0.99539	0.00461	1
Node3	GLYATL3	0	0.89421	0.10579	1
Node3	GNB2	0	0.67277	0.32723	1
Node3	GOLM1	0	0.518	0.482	1
Node3	GPR152	0	0.94177	0.05823	1
Node3	GPR31	0	0.89421	0.10579	1
Node3	GPR68	0	0.53941	0.46059	1
Node3	GPT	0	0.89421	0.10579	1
Node3	GRAMD1B	0	0.90209	0.09791	1
Node3	GRM8	0	0.53941	0.46059	1
Node3	GUCA2A	0	0.89421	0.10579	1
Node3	GUCA2B	0	0.99539	0.00461	1
Node3	H2AX	0	0.90209	0.09791	1
Node3	H4C1	0	0.99539	0.00461	1
Node3	HDGFL2	0	0.96483	0.03517	1
Node3	HMG20B	0	0.89421	0.10579	1
Node3	HMGN1	0	0.94177	0.05823	1
Node3	HPSE2	0	0.90209	0.09791	1
Node3	HS3ST1	0	0.518	0.482	1
Node3	HTR1D	0	0.96483	0.03517	1
Node3	HTR3A	0	0.99539	0.00461	1
Node3	HYAL2	0	0.518	0.482	1
Node3	IER5L	0	0.94177	0.05823	1
Node3	IGSF11	0	0.518	0.482	1
Node3	IHH	0	0.89421	0.10579	1
Node3	INPPL1	0	0.518	0.482	1
Node3	JAKMIP1	0	0.89421	0.10579	1
Node3	JUN	0	0.99539	0.00461	1
Node3	KANK1	0	0.90209	0.09791	1
Node3	KCNC1	0	0.99539	0.00461	1
Node3	KCNK9	0	0.99539	0.00461	1
Node3	KIF21B	0	0.99539	0.00461	1
Node3	KLF13	0	0.89421	0.10579	1
Node3	LDB3	0	0.94177	0.05823	1
Node3	LIMCH1	0	0.518	0.482	1
Node3	LRCH3	0	0.53941	0.46059	1
Node3	LSM5	0	0.99539	0.00461	1
Node3	LYPD3	0	0.90209	0.09791	1
Node3	MACF1	0	0.99539	0.00461	1
Node3	MAML2	0	0.67277	0.32723	1
Node3	MAN2A2	0	0.90209	0.09791	1
Node3	MCM4	0	0.89421	0.10579	1
Node3	MDM2	0	0.89421	0.10579	1
Node3	Metazoa_SRP	0	0.90209	0.09791	1
Node3	METTL24	0	0.518	0.482	1
Node3	MIR133A1	0	0.99539	0.00461	1
Node3	MMP13	0	0.89421	0.10579	1
Node3	MPZ	0	0.518	0.482	1
Node3	MSH2	0	0.99539	0.00461	1
Node3	MSR1	0	0.94177	0.05823	1
Node3	MT4	0	0.96483	0.03517	1
Node3	MYH7B	0	0.96483	0.03517	1
Node3	MYOT	0	0.99539	0.00461	1
Node3	MYT1	0	0.99539	0.00461	1
Node3	MZT1	0	0.99539	0.00461	1
Node3	NDRG1	0	0.518	0.482	1
Node3	NEBL	0	0.99539	0.00461	1
Node3	NEK7	0	0.99539	0.00461	1
Node3	NEU3	0	0.96483	0.03517	1
Node3	NEURL1	0	0.99539	0.00461	1
Node3	NIBAN3	0	0.67277	0.32723	1
Node3	NINL	0	0.89421	0.10579	1
Node3	NOXA1	0	0.518	0.482	1
Node3	NPR2	0	0.99539	0.00461	1
Node3	NUDT14	0	0.518	0.482	1
Node3	NUDT5	0	0.518	0.482	1
Node3	OR10Q1	0	0.99539	0.00461	1
Node3	OR11L1	0	0.96483	0.03517	1
Node3	OR51E1	0	0.99539	0.00461	1
Node3	OR51E2	0	0.99539	0.00461	1
Node3	OR52M1	0	0.99539	0.00461	1
Node3	OR5AS1	0	0.96483	0.03517	1
Node3	OR5I1	0	0.99539	0.00461	1
Node3	OR5J2	0	0.99539	0.00461	1
Node3	OR6J1	0	0.99539	0.00461	1
Node3	OR6P1	0	0.99539	0.00461	1
Node3	OTX2	0	0.90209	0.09791	1
Node3	OXER1	0	0.89421	0.10579	1
Node3	PCF11	0	0.94177	0.05823	1
Node3	PERP	0	0.99539	0.00461	1
Node3	PIM1	0	0.96483	0.03517	1
Node3	PLD5	0	0.518	0.482	1
Node3	PLEKHH3	0	0.99539	0.00461	1
Node3	PLOD3	0	0.518	0.482	1
Node3	POLN	0	0.99539	0.00461	1
Node3	PPDPF	0	0.53941	0.46059	1
Node3	PPDPFL	0	0.53941	0.46059	1
Node3	PRKAR1A	0	0.99539	0.00461	1
Node3	PRLHR	0	0.89421	0.10579	1
Node3	PRMT1	0	0.99539	0.00461	1
Node3	PROC	0	0.90209	0.09791	1
Node3	PROZ	0	0.90209	0.09791	1
Node3	PRR12	0	0.90209	0.09791	1
Node3	PTPN4	0	0.89421	0.10579	1
Node3	QSER1	0	0.90209	0.09791	1
Node3	RAB10	0	0.99539	0.00461	1
Node3	RAB11A	0	0.94177	0.05823	1
Node3	RALGPS1	0	0.90209	0.09791	1
Node3	RAPGEF5	0	0.99539	0.00461	1
Node3	RDH16	0	0.99539	0.00461	1
Node3	RIMS2	0	0.99539	0.00461	1
Node3	RIT2	0	0.99539	0.00461	1
Node3	RNase_MRP	0	0.99539	0.00461	1
Node3	RNASE4	0	0.89421	0.10579	1
Node3	ROBO1	0	0.89421	0.10579	1
Node3	RPGRIP1	0	0.518	0.482	1
Node3	RPL17-C18orf32	0	0.90209	0.09791	1
Node3	RPL31	0	0.99539	0.00461	1
Node3	RPL7	0	0.518	0.482	1
Node3	RPLP0	0	0.99539	0.00461	1
Node3	RPS12	0	0.99539	0.00461	1
Node3	RPS19	0	0.94177	0.05823	1
Node3	RPS27	0	0.99539	0.00461	1
Node3	RPS3A	0	0.89421	0.10579	1
Node3	RUNDC3A	0	0.99539	0.00461	1
Node3	SAPCD2	0	0.99539	0.00461	1
Node3	SCAF4	0	0.96483	0.03517	1
Node3	SCAF8	0	0.53941	0.46059	1
Node3	SEC61G	0	0.99539	0.00461	1
Node3	SEC62	0	0.99539	0.00461	1
Node3	SEMA7A	0	0.94177	0.05823	1
Node3	SFI1	0	0.90209	0.09791	1
Node3	SH3RF1	0	0.99539	0.00461	1
Node3	SHANK3	0	0.89421	0.10579	1
Node3	SLC12A5	0	0.99539	0.00461	1
Node3	SLC22A6	0	0.99539	0.00461	1
Node3	SLC23A3	0	0.89421	0.10579	1
Node3	SLC2A1	0	0.99539	0.00461	1
Node3	SLC30A2	0	0.99539	0.00461	1
Node3	SLC39A10	0	0.99539	0.00461	1
Node3	SLC39A13	0	0.90209	0.09791	1
Node3	SLC44A2	0	0.99539	0.00461	1
Node3	SLC7A5	0	0.99539	0.00461	1
Node3	SNORA5C	0	0.90209	0.09791	1
Node3	SNORA71	0	0.90209	0.09791	1
Node3	SNORA73	0	0.90209	0.09791	1
Node3	SNORA74	0	0.99539	0.00461	1
Node3	SNORD15	0	0.90209	0.09791	1
Node3	SNORD21	0	0.99539	0.00461	1
Node3	SNORD24	0	0.90209	0.09791	1
Node3	SNORD33	0	0.90209	0.09791	1
Node3	SNORD79	0	0.99539	0.00461	1
Node3	SOWAHA	0	0.90209	0.09791	1
Node3	SPAG1	0	0.518	0.482	1
Node3	SPAST	0	0.99539	0.00461	1
Node3	SPATA6L	0	0.99539	0.00461	1
Node3	SPTY2D1	0	0.67277	0.32723	1
Node3	SUB1	0	0.99539	0.00461	1
Node3	SYNE2	0	0.99539	0.00461	1
Node3	SYNPO	0	0.518	0.482	1
Node3	SZT2	0	0.99539	0.00461	1
Node3	TAFA4	0	0.99539	0.00461	1
Node3	TBC1D9B	0	0.99539	0.00461	1
Node3	TCTN1	0	0.53941	0.46059	1
Node3	TFF2	0	0.99539	0.00461	1
Node3	TGIF1	0	0.94177	0.05823	1
Node3	TMEM102	0	0.96483	0.03517	1
Node3	TMEM135	0	0.99539	0.00461	1
Node3	TNFRSF6B	0	0.89421	0.10579	1
Node3	TRAFD1	0	0.53941	0.46059	1
Node3	TRIM63	0	0.94177	0.05823	1
Node3	TSC22D3	0	0.99539	0.00461	1
Node3	TSPO	0	0.518	0.482	1
Node3	TSR1	0	0.518	0.482	1
Node3	TUBA3E	0	0.99539	0.00461	1
Node3	TUBB3	0	0.99539	0.00461	1
Node3	U1	0	0.90209	0.09791	1
Node3	U2	0	0.90209	0.09791	1
Node3	U3	0	0.90209	0.09791	1
Node3	U4	0	0.90209	0.09791	1
Node3	U5	0	0.90209	0.09791	1
Node3	U6	0	0.90209	0.09791	1
Node3	U7	0	0.99539	0.00461	1
Node3	UBXN1	0	0.67277	0.32723	1
Node3	USP5	0	0.96483	0.03517	1
Node3	VAMP3	0	0.99539	0.00461	1
Node3	Vault	0	0.99539	0.00461	1
Node3	VKORC1L1	0	0.99539	0.00461	1
Node3	VTCN1	0	0.99539	0.00461	1
Node3	WWC2	0	0.518	0.482	1
Node3	WWP1	0	0.96483	0.03517	1
Node3	XIRP2	0	0.96483	0.03517	1
Node3	Y_RNA	0	0.90209	0.09791	1
Node3	YPEL1	0	0.89421	0.10579	1
Node3	ZBED6CL	0	0.99539	0.00461	1
Node3	ZIC3	0	0.99539	0.00461	1
Node3	ZMYND19	0	0.518	0.482	1
Node3	A3GALT2	0	0.99656	0.00344	0
Node3	ABCD1	0	0.99418	0.00582	0
Node3	ABHD4	0	0.98982	0.01018	0
Node3	ABI3BP	0	0.91897	0.08103	0
Node3	ABO	0	0.98982	0.01018	0
Node3	ACADVL	0	0.91897	0.08103	0
Node3	ACAP1	0	0.99656	0.00344	0
Node3	ACRBP	0	0.98891	0.01109	0
Node3	ADAM9	0	0.99418	0.00582	0
Node3	ADAMTS2	0	0.99418	0.00582	0
Node3	ADPRHL1	0	0.98891	0.01109	0
Node3	AFF2	0	0.91897	0.08103	0
Node3	AGPAT1	0	0.98891	0.01109	0
Node3	AGPAT2	0	0.98891	0.01109	0
Node3	AGRP	0	0.84436	0.15564	0
Node3	AHNAK	0	0.99656	0.00344	0
Node3	AHRR	0	0.98891	0.01109	0
Node3	AK1	0	0.84436	0.15564	0
Node3	AK7	0	0.99418	0.00582	0
Node3	AK9	0	0.99656	0.00344	0
Node3	AKAP13	0	0.99418	0.00582	0
Node3	ALDH18A1	0	0.99656	0.00344	0
Node3	ALOXE3	0	0.98982	0.01018	0
Node3	AMPH	0	0.91897	0.08103	0
Node3	ANGPTL1	0	0.79207	0.20793	0
Node3	ANKDD1A	0	0.91897	0.08103	0
Node3	ANKDD1B	0	0.91897	0.08103	0
Node3	ANKRD33	0	0.99656	0.00344	0
Node3	ANKRD33B	0	0.91897	0.08103	0
Node3	ANKRD40CL	0	0.99656	0.00344	0
Node3	ANTXR1	0	0.84436	0.15564	0
Node3	AP1G2	0	0.98891	0.01109	0
Node3	APBB1	0	0.79207	0.20793	0
Node3	APP	0	0.84436	0.15564	0
Node3	AQP4	0	0.98982	0.01018	0
Node3	ARHGAP20	0	0.91897	0.08103	0
Node3	ARHGAP32	0	0.99418	0.00582	0
Node3	ARHGAP9	0	0.98982	0.01018	0
Node3	ARX	0	0.91897	0.08103	0
Node3	ASB9	0	0.99656	0.00344	0
Node3	ASH1L	0	0.98891	0.01109	0
Node3	ATF7IP2	0	0.99656	0.00344	0
Node3	ATOH1	0	0.86991	0.13009	0
Node3	ATP2B1	0	0.84436	0.15564	0
Node3	ATP2B4	0	0.99418	0.00582	0
Node3	ATP9B	0	0.99418	0.00582	0
Node3	AVPR2	0	0.86991	0.13009	0
Node3	B4GALNT1	0	0.84436	0.15564	0
Node3	BBOF1	0	0.92514	0.07486	0
Node3	BCAP29	0	0.99418	0.00582	0
Node3	BCAP31	0	0.99418	0.00582	0
Node3	BCAT1	0	0.84436	0.15564	0
Node3	BCAT2	0	0.84436	0.15564	0
Node3	BCL2L12	0	0.98982	0.01018	0
Node3	BFAR	0	0.98891	0.01109	0
Node3	BGN	0	0.98982	0.01018	0
Node3	BLVRB	0	0.79207	0.20793	0
Node3	BMP2K	0	0.98891	0.01109	0
Node3	BMT2	0	0.98891	0.01109	0
Node3	BORCS6	0	0.98982	0.01018	0
Node3	BPIFB3	0	0.98891	0.01109	0
Node3	BPIFB4	0	0.99656	0.00344	0
Node3	BPIFC	0	0.99656	0.00344	0
Node3	BRSK2	0	0.98982	0.01018	0
Node3	C11orf16	0	0.98982	0.01018	0
Node3	C1QL2	0	0.98982	0.01018	0
Node3	C1QL4	0	0.99418	0.00582	0
Node3	C3AR1	0	0.95594	0.04406	0
Node3	CACNA2D2	0	0.98891	0.01109	0
Node3	CACNG8	0	0.86991	0.13009	0
Node3	CALHM6	0	0.99418	0.00582	0
Node3	CARNS1	0	0.99656	0.00344	0
Node3	CBL	0	0.98982	0.01018	0
Node3	CBLB	0	0.98891	0.01109	0
Node3	CCDC113	0	0.91897	0.08103	0
Node3	CCDC120	0	0.99418	0.00582	0
Node3	CCDC141	0	0.99656	0.00344	0
Node3	CCDC146	0	0.79207	0.20793	0
Node3	CCDC27	0	0.91897	0.08103	0
Node3	CCDC38	0	0.91897	0.08103	0
Node3	CCDC61	0	0.95594	0.04406	0
Node3	CCDC65	0	0.91897	0.08103	0
Node3	CCDC71	0	0.79207	0.20793	0
Node3	CCDC9	0	0.98891	0.01109	0
Node3	CCL16	0	0.99418	0.00582	0
Node3	CCL19	0	0.98891	0.01109	0
Node3	CCL20	0	0.99656	0.00344	0
Node3	CCR6	0	0.99656	0.00344	0
Node3	CCR9	0	0.98891	0.01109	0
Node3	CD44	0	0.79207	0.20793	0
Node3	CD79B	0	0.98891	0.01109	0
Node3	CDC25C	0	0.98891	0.01109	0
Node3	CDC42SE2	0	0.79207	0.20793	0
Node3	CDCA2	0	0.91897	0.08103	0
Node3	CDCA8	0	0.98891	0.01109	0
Node3	CDH1	0	0.84436	0.15564	0
Node3	CDH18	0	0.99656	0.00344	0
Node3	CDHR1	0	0.99418	0.00582	0
Node3	CDK8	0	0.98891	0.01109	0
Node3	CEP350	0	0.79207	0.20793	0
Node3	CFAP100	0	0.91897	0.08103	0
Node3	CFAP46	0	0.99656	0.00344	0
Node3	CFAP61	0	0.99656	0.00344	0
Node3	CGGBP1	0	0.98982	0.01018	0
Node3	CHSY3	0	0.91897	0.08103	0
Node3	CIDEB	0	0.84436	0.15564	0
Node3	CIPC	0	0.99418	0.00582	0
Node3	CLDN3	0	0.99656	0.00344	0
Node3	CLDN4	0	0.99418	0.00582	0
Node3	CLDN8	0	0.98891	0.01109	0
Node3	CNFN	0	0.98982	0.01018	0
Node3	CNNM2	0	0.99418	0.00582	0
Node3	CNR1	0	0.91897	0.08103	0
Node3	COG5	0	0.99418	0.00582	0
Node3	COL13A1	0	0.99656	0.00344	0
Node3	COL4A4	0	0.99656	0.00344	0
Node3	COL6A6	0	0.99418	0.00582	0
Node3	COPS6	0	0.91897	0.08103	0
Node3	COQ8B	0	0.99418	0.00582	0
Node3	COX6A1	0	0.79207	0.20793	0
Node3	COX7A2	0	0.86991	0.13009	0
Node3	CPEB4	0	0.99418	0.00582	0
Node3	CPLX1	0	0.92514	0.07486	0
Node3	CPSF6	0	0.99656	0.00344	0
Node3	CRB3	0	0.84436	0.15564	0
Node3	CREM	0	0.98891	0.01109	0
Node3	CRH	0	0.98982	0.01018	0
Node3	CRTC2	0	0.84436	0.15564	0
Node3	CRYGS	0	0.98891	0.01109	0
Node3	CTR9	0	0.99418	0.00582	0
Node3	CTSK	0	0.99656	0.00344	0
Node3	CTSS	0	0.98982	0.01018	0
Node3	CTXND1	0	0.98982	0.01018	0
Node3	CXCL8	0	0.98891	0.01109	0
Node3	CYP39A1	0	0.99656	0.00344	0
Node3	CYSLTR2	0	0.98891	0.01109	0
Node3	DAG1	0	0.91897	0.08103	0
Node3	DCST1	0	0.98982	0.01018	0
Node3	DDX47	0	0.98891	0.01109	0
Node3	DENND1B	0	0.79207	0.20793	0
Node3	DHX33	0	0.99418	0.00582	0
Node3	DHX35	0	0.99418	0.00582	0
Node3	DLK1	0	0.92514	0.07486	0
Node3	DLX6	0	0.99656	0.00344	0
Node3	DMGDH	0	0.99418	0.00582	0
Node3	DNAH7	0	0.98891	0.01109	0
Node3	DNAJC8	0	0.98982	0.01018	0
Node3	DNASE1L1	0	0.86991	0.13009	0
Node3	DPYD	0	0.98891	0.01109	0
Node3	DPYSL5	0	0.84436	0.15564	0
Node3	DRD4	0	0.99418	0.00582	0
Node3	DSG1	0	0.79207	0.20793	0
Node3	DUSP10	0	0.84436	0.15564	0
Node3	DUSP11	0	0.99656	0.00344	0
Node3	EFCAB5	0	0.99656	0.00344	0
Node3	EFHB	0	0.99656	0.00344	0
Node3	EMC8	0	0.86991	0.13009	0
Node3	ENAH	0	0.98891	0.01109	0
Node3	ENTPD8	0	0.99656	0.00344	0
Node3	EPPK1	0	0.98982	0.01018	0
Node3	EPS8L1	0	0.98982	0.01018	0
Node3	ERCC2	0	0.84436	0.15564	0
Node3	ERCC8	0	0.79207	0.20793	0
Node3	ERF	0	0.99418	0.00582	0
Node3	ERMN	0	0.91897	0.08103	0
Node3	ESD	0	0.98891	0.01109	0
Node3	ETNK2	0	0.91897	0.08103	0
Node3	EXOC4	0	0.98891	0.01109	0
Node3	EXOSC5	0	0.99418	0.00582	0
Node3	EXOSC6	0	0.98982	0.01018	0
Node3	EXTL3	0	0.99656	0.00344	0
Node3	F10	0	0.98891	0.01109	0
Node3	F11R	0	0.86991	0.13009	0
Node3	F13B	0	0.99656	0.00344	0
Node3	FA2H	0	0.98891	0.01109	0
Node3	FAF1	0	0.98891	0.01109	0
Node3	FAM131C	0	0.79207	0.20793	0
Node3	FAM13A	0	0.99656	0.00344	0
Node3	FAM151A	0	0.98982	0.01018	0
Node3	FAM177A1	0	0.99656	0.00344	0
Node3	FAM177B	0	0.99656	0.00344	0
Node3	FAM217A	0	0.98891	0.01109	0
Node3	FASTKD5	0	0.92514	0.07486	0
Node3	FBLN7	0	0.99656	0.00344	0
Node3	FBXL17	0	0.99418	0.00582	0
Node3	FBXL6	0	0.91897	0.08103	0
Node3	FBXO46	0	0.79207	0.20793	0
Node3	FCHO2	0	0.98982	0.01018	0
Node3	FDXR	0	0.86991	0.13009	0
Node3	FETUB	0	0.99656	0.00344	0
Node3	FEZ1	0	0.95594	0.04406	0
Node3	FGFBP3	0	0.86991	0.13009	0
Node3	FHAD1	0	0.98891	0.01109	0
Node3	FHOD3	0	0.86991	0.13009	0
Node3	FITM1	0	0.98891	0.01109	0
Node3	FITM2	0	0.98891	0.01109	0
Node3	FRMPD3	0	0.91897	0.08103	0
Node3	FRY	0	0.86991	0.13009	0
Node3	FYB1	0	0.99656	0.00344	0
Node3	FYB2	0	0.99656	0.00344	0
Node3	FYCO1	0	0.79207	0.20793	0
Node3	FYTTD1	0	0.98891	0.01109	0
Node3	G6PC	0	0.99656	0.00344	0
Node3	GABRG3	0	0.99656	0.00344	0
Node3	GALNT13	0	0.99418	0.00582	0
Node3	GAPDH	0	0.99418	0.00582	0
Node3	GAS2L1	0	0.86991	0.13009	0
Node3	GC	0	0.79207	0.20793	0
Node3	GFI1	0	0.98982	0.01018	0
Node3	GFOD1	0	0.99418	0.00582	0
Node3	GIPC2	0	0.91897	0.08103	0
Node3	GKN1	0	0.99656	0.00344	0
Node3	GLDC	0	0.99418	0.00582	0
Node3	GLI3	0	0.98982	0.01018	0
Node3	GLIPR1	0	0.98891	0.01109	0
Node3	GMPR	0	0.99656	0.00344	0
Node3	GNAL	0	0.99418	0.00582	0
Node3	GNAO1	0	0.99418	0.00582	0
Node3	GPC2	0	0.95594	0.04406	0
Node3	GPR180	0	0.98891	0.01109	0
Node3	GPR4	0	0.98982	0.01018	0
Node3	GPSM1	0	0.84436	0.15564	0
Node3	GTF2H3	0	0.99418	0.00582	0
Node3	GTSF1	0	0.92514	0.07486	0
Node3	GZMM	0	0.99418	0.00582	0
Node3	H3-5	0	0.99418	0.00582	0
Node3	H3C15	0	0.98982	0.01018	0
Node3	HBAD	0	0.98891	0.01109	0
Node3	HERC2	0	0.99418	0.00582	0
Node3	HMX3	0	0.92514	0.07486	0
Node3	HNRNPA3	0	0.99656	0.00344	0
Node3	HOMER1	0	0.84436	0.15564	0
Node3	HORMAD1	0	0.86991	0.13009	0
Node3	HOXB1	0	0.99656	0.00344	0
Node3	HOXC4	0	0.98891	0.01109	0
Node3	HSPA14	0	0.99418	0.00582	0
Node3	HSPA9	0	0.98982	0.01018	0
Node3	HTR6	0	0.98891	0.01109	0
Node3	ICE1	0	0.98982	0.01018	0
Node3	IER2	0	0.79207	0.20793	0
Node3	IER5	0	0.98982	0.01018	0
Node3	IGF1	0	0.99418	0.00582	0
Node3	IGFBP3	0	0.99418	0.00582	0
Node3	IGSF3	0	0.99656	0.00344	0
Node3	IKBIP	0	0.99656	0.00344	0
Node3	IL16	0	0.98891	0.01109	0
Node3	INAVA	0	0.99418	0.00582	0
Node3	INSL5	0	0.98891	0.01109	0
Node3	IRAG2	0	0.99418	0.00582	0
Node3	IRS1	0	0.91897	0.08103	0
Node3	ISCA1	0	0.98982	0.01018	0
Node3	ISG20	0	0.99418	0.00582	0
Node3	ITPR1	0	0.98982	0.01018	0
Node3	ITPR3	0	0.99656	0.00344	0
Node3	ITSN1	0	0.99418	0.00582	0
Node3	KCND3	0	0.99656	0.00344	0
Node3	KCNE3	0	0.84436	0.15564	0
Node3	KCTD3	0	0.86991	0.13009	0
Node3	KDM5A	0	0.98891	0.01109	0
Node3	KIAA1586	0	0.98891	0.01109	0
Node3	KIF14	0	0.98891	0.01109	0
Node3	KIF1A	0	0.98891	0.01109	0
Node3	KIFC2	0	0.98891	0.01109	0
Node3	KLF8	0	0.99418	0.00582	0
Node3	KLRG1	0	0.98982	0.01018	0
Node3	KRT12	0	0.98982	0.01018	0
Node3	LAMB2	0	0.98891	0.01109	0
Node3	LAMC1	0	0.99418	0.00582	0
Node3	LIF	0	0.99418	0.00582	0
Node3	LMF1	0	0.99656	0.00344	0
Node3	LRP1B	0	0.98891	0.01109	0
Node3	LRP8	0	0.99418	0.00582	0
Node3	LRRC74A	0	0.99656	0.00344	0
Node3	LRRC8E	0	0.86991	0.13009	0
Node3	LTA	0	0.86991	0.13009	0
Node3	LYZ	0	0.84436	0.15564	0
Node3	MAF	0	0.98982	0.01018	0
Node3	MAGOH	0	0.99418	0.00582	0
Node3	MAN1A2	0	0.99418	0.00582	0
Node3	MAP1LC3C	0	0.98982	0.01018	0
Node3	MAP4K3	0	0.99418	0.00582	0
Node3	MAP4K4	0	0.99418	0.00582	0
Node3	MAPKAP1	0	0.99418	0.00582	0
Node3	MAZ	0	0.98891	0.01109	0
Node3	MBD5	0	0.99418	0.00582	0
Node3	MCC	0	0.99418	0.00582	0
Node3	MCF2L2	0	0.99418	0.00582	0
Node3	MDFIC	0	0.79207	0.20793	0
Node3	MED1	0	0.98891	0.01109	0
Node3	MID1	0	0.98891	0.01109	0
Node3	MINK1	0	0.98982	0.01018	0
Node3	MIR15B	0	0.99656	0.00344	0
Node3	MIR16-2	0	0.99656	0.00344	0
Node3	MLPH	0	0.99656	0.00344	0
Node3	MMP1	0	0.99418	0.00582	0
Node3	MORC1	0	0.91897	0.08103	0
Node3	MORC2	0	0.91897	0.08103	0
Node3	MPDU1	0	0.92514	0.07486	0
Node3	MRC2	0	0.99656	0.00344	0
Node3	MRPL13	0	0.98982	0.01018	0
Node3	MSLNL	0	0.91897	0.08103	0
Node3	MSRB3	0	0.99418	0.00582	0
Node3	MSS51	0	0.91897	0.08103	0
Node3	MTFMT	0	0.99656	0.00344	0
Node3	MTUS1	0	0.95594	0.04406	0
Node3	MTUS2	0	0.95594	0.04406	0
Node3	MYL12B	0	0.99656	0.00344	0
Node3	MYL5	0	0.99418	0.00582	0
Node3	MYO15A	0	0.99656	0.00344	0
Node3	MYO18A	0	0.98891	0.01109	0
Node3	MYOF	0	0.91897	0.08103	0
Node3	N4BP2L2	0	0.86991	0.13009	0
Node3	NAIF1	0	0.84436	0.15564	0
Node3	NANOS2	0	0.91897	0.08103	0
Node3	NCKAP1L	0	0.91897	0.08103	0
Node3	NCS1	0	0.99656	0.00344	0
Node3	ND1	0	0.98891	0.01109	0
Node3	ND4L	0	0.98891	0.01109	0
Node3	NDST3	0	0.99418	0.00582	0
Node3	NEIL1	0	0.99656	0.00344	0
Node3	NFATC2	0	0.98891	0.01109	0
Node3	NFATC3	0	0.98982	0.01018	0
Node3	NKG7	0	0.79207	0.20793	0
Node3	NKX1-2	0	0.98891	0.01109	0
Node3	NLGN1	0	0.95594	0.04406	0
Node3	NOTCH2	0	0.86991	0.13009	0
Node3	NPAS4	0	0.98891	0.01109	0
Node3	NPB	0	0.98891	0.01109	0
Node3	NPRL3	0	0.99418	0.00582	0
Node3	NPSR1	0	0.91897	0.08103	0
Node3	NPW	0	0.98891	0.01109	0
Node3	NSRP1	0	0.99656	0.00344	0
Node3	NUBP1	0	0.91897	0.08103	0
Node3	NUDT16	0	0.99418	0.00582	0
Node3	NUDT16L1	0	0.99418	0.00582	0
Node3	NUP210L	0	0.92514	0.07486	0
Node3	NXPE3	0	0.98891	0.01109	0
Node3	OASL	0	0.95594	0.04406	0
Node3	OIP5	0	0.99656	0.00344	0
Node3	OLIG2	0	0.86991	0.13009	0
Node3	OPHN1	0	0.99418	0.00582	0
Node3	OR6B1	0	0.99656	0.00344	0
Node3	OSBPL9	0	0.99418	0.00582	0
Node3	OTOL1	0	0.98891	0.01109	0
Node3	OVOL1	0	0.99656	0.00344	0
Node3	OXGR1	0	0.99656	0.00344	0
Node3	P2RY10	0	0.98891	0.01109	0
Node3	PAK5	0	0.99418	0.00582	0
Node3	PATZ1	0	0.99656	0.00344	0
Node3	PBX1	0	0.99656	0.00344	0
Node3	PCBP2	0	0.99418	0.00582	0
Node3	PCDHGA2	0	0.84436	0.15564	0
Node3	PCLO	0	0.91897	0.08103	0
Node3	PCSK5	0	0.98891	0.01109	0
Node3	PDE4B	0	0.99418	0.00582	0
Node3	PDE4DIP	0	0.98891	0.01109	0
Node3	PDZD7	0	0.79207	0.20793	0
Node3	PEAR1	0	0.99656	0.00344	0
Node3	PFDN2	0	0.84436	0.15564	0
Node3	PGF	0	0.98891	0.01109	0
Node3	PHACTR3	0	0.99656	0.00344	0
Node3	PHF12	0	0.98891	0.01109	0
Node3	PHF23	0	0.99656	0.00344	0
Node3	PHF3	0	0.99418	0.00582	0
Node3	PLAT	0	0.99418	0.00582	0
Node3	PLEC	0	0.99418	0.00582	0
Node3	PLEKHA6	0	0.99656	0.00344	0
Node3	PLEKHA8	0	0.99418	0.00582	0
Node3	PNOC	0	0.98891	0.01109	0
Node3	PNPLA3	0	0.98891	0.01109	0
Node3	POLDIP3	0	0.99418	0.00582	0
Node3	POLR2F	0	0.98982	0.01018	0
Node3	POLR2L	0	0.84436	0.15564	0
Node3	PPFIA3	0	0.98891	0.01109	0
Node3	PPP1R18	0	0.79207	0.20793	0
Node3	PPP2R3B	0	0.84436	0.15564	0
Node3	PRAG1	0	0.79207	0.20793	0
Node3	PRDM2	0	0.86991	0.13009	0
Node3	PRG4	0	0.95594	0.04406	0
Node3	PRKAG3	0	0.98891	0.01109	0
Node3	PRKG1	0	0.98891	0.01109	0
Node3	PRLH	0	0.91897	0.08103	0
Node3	PRODH2	0	0.99418	0.00582	0
Node3	PROM1	0	0.91897	0.08103	0
Node3	PROM2	0	0.91897	0.08103	0
Node3	PROS1	0	0.99656	0.00344	0
Node3	PRR11	0	0.91897	0.08103	0
Node3	PRR14L	0	0.79207	0.20793	0
Node3	PRRC2A	0	0.98891	0.01109	0
Node3	PSIP1	0	0.98891	0.01109	0
Node3	PSPC1	0	0.98982	0.01018	0
Node3	PSRC1	0	0.86991	0.13009	0
Node3	PTPRG	0	0.99418	0.00582	0
Node3	PTPRN	0	0.84436	0.15564	0
Node3	PTPRN2	0	0.99418	0.00582	0
Node3	PURB	0	0.79207	0.20793	0
Node3	PXN	0	0.98891	0.01109	0
Node3	R3HCC1	0	0.84436	0.15564	0
Node3	R3HCC1L	0	0.84436	0.15564	0
Node3	RAB28	0	0.98891	0.01109	0
Node3	RACGAP1	0	0.98982	0.01018	0
Node3	RALGPS2	0	0.98982	0.01018	0
Node3	RANBP2	0	0.99656	0.00344	0
Node3	RAP2C	0	0.98891	0.01109	0
Node3	RASGEF1C	0	0.98982	0.01018	0
Node3	RBBP8	0	0.91897	0.08103	0
Node3	RBBP8NL	0	0.91897	0.08103	0
Node3	RBM11	0	0.79207	0.20793	0
Node3	RDH8	0	0.98891	0.01109	0
Node3	REPS2	0	0.99418	0.00582	0
Node3	RFX5	0	0.86991	0.13009	0
Node3	RHBDD1	0	0.98982	0.01018	0
Node3	RHOF	0	0.99418	0.00582	0
Node3	RIC3	0	0.91897	0.08103	0
Node3	RIPK2	0	0.98891	0.01109	0
Node3	RNF13	0	0.98891	0.01109	0
Node3	RNF7	0	0.98891	0.01109	0
Node3	RPGR	0	0.99418	0.00582	0
Node3	RPL10A	0	0.79207	0.20793	0
Node3	RPL26	0	0.98982	0.01018	0
Node3	RPL26L1	0	0.98982	0.01018	0
Node3	RPL34	0	0.79207	0.20793	0
Node3	RPL37A	0	0.98891	0.01109	0
Node3	RPL5	0	0.86991	0.13009	0
Node3	RPS18	0	0.98982	0.01018	0
Node3	RPS23	0	0.99656	0.00344	0
Node3	RPS25	0	0.98891	0.01109	0
Node3	RPS27A	0	0.99418	0.00582	0
Node3	RPS27AP5	0	0.99418	0.00582	0
Node3	RPS4X	0	0.98982	0.01018	0
Node3	S100A12	0	0.99418	0.00582	0
Node3	SASS6	0	0.91897	0.08103	0
Node3	SCAF1	0	0.98982	0.01018	0
Node3	SCAPER	0	0.99418	0.00582	0
Node3	SCIN	0	0.98891	0.01109	0
Node3	SELP	0	0.99418	0.00582	0
Node3	SERP1	0	0.84436	0.15564	0
Node3	SERPINB11	0	0.99418	0.00582	0
Node3	SFTPC	0	0.98982	0.01018	0
Node3	SGCZ	0	0.98891	0.01109	0
Node3	SGK1	0	0.99656	0.00344	0
Node3	SHANK1	0	0.79207	0.20793	0
Node3	SHBG	0	0.99656	0.00344	0
Node3	SIRT7	0	0.99656	0.00344	0
Node3	SIX3	0	0.99656	0.00344	0
Node3	SLC13A1	0	0.91897	0.08103	0
Node3	SLC25A22	0	0.91897	0.08103	0
Node3	SLC25A4	0	0.91897	0.08103	0
Node3	SLC26A7	0	0.91897	0.08103	0
Node3	SLC5A1	0	0.99656	0.00344	0
Node3	SLC66A3	0	0.92514	0.07486	0
Node3	SLC6A13	0	0.98891	0.01109	0
Node3	SLC6A15	0	0.99418	0.00582	0
Node3	SLC8A3	0	0.99418	0.00582	0
Node3	SMAD1	0	0.99418	0.00582	0
Node3	SMYD2	0	0.98982	0.01018	0
Node3	SNED1	0	0.98982	0.01018	0
Node3	SNORD18	0	0.99656	0.00344	0
Node3	SNORD39	0	0.98982	0.01018	0
Node3	SNORD66	0	0.98982	0.01018	0
Node3	SOCS3	0	0.99418	0.00582	0
Node3	SPINT2	0	0.99418	0.00582	0
Node3	SPOCK1	0	0.99418	0.00582	0
Node3	SPTB	0	0.98982	0.01018	0
Node3	SRSF4	0	0.99656	0.00344	0
Node3	SSTR4	0	0.95594	0.04406	0
Node3	SSX2IP	0	0.98982	0.01018	0
Node3	ST14	0	0.98891	0.01109	0
Node3	ST3GAL2	0	0.86991	0.13009	0
Node3	STAT2	0	0.84436	0.15564	0
Node3	STK10	0	0.99656	0.00344	0
Node3	STK26	0	0.79207	0.20793	0
Node3	STK39	0	0.99656	0.00344	0
Node3	STRC	0	0.79207	0.20793	0
Node3	STXBP1	0	0.98982	0.01018	0
Node3	STYK1	0	0.99656	0.00344	0
Node3	SULT2B1	0	0.98982	0.01018	0
Node3	SUN2	0	0.98891	0.01109	0
Node3	SUSD1	0	0.98982	0.01018	0
Node3	SYCP2L	0	0.98891	0.01109	0
Node3	TACC1	0	0.98982	0.01018	0
Node3	TACSTD2	0	0.95594	0.04406	0
Node3	TAGLN2	0	0.99418	0.00582	0
Node3	TATDN1	0	0.98982	0.01018	0
Node3	TBC1D20	0	0.79207	0.20793	0
Node3	TBPL2	0	0.99418	0.00582	0
Node3	TBX10	0	0.98982	0.01018	0
Node3	TCEA3	0	0.99418	0.00582	0
Node3	TCF12	0	0.84436	0.15564	0
Node3	TCTEX1D1	0	0.98891	0.01109	0
Node3	TCTEX1D4	0	0.84436	0.15564	0
Node3	TEC	0	0.98891	0.01109	0
Node3	TEX47	0	0.98891	0.01109	0
Node3	TGFBR3L	0	0.98982	0.01018	0
Node3	TGM6	0	0.98982	0.01018	0
Node3	THAP4	0	0.99418	0.00582	0
Node3	THEMIS	0	0.79207	0.20793	0
Node3	THNSL2	0	0.98891	0.01109	0
Node3	TIA1	0	0.99656	0.00344	0
Node3	TJP1	0	0.99656	0.00344	0
Node3	TLCD2	0	0.98891	0.01109	0
Node3	TMEM145	0	0.98891	0.01109	0
Node3	TMEM150B	0	0.98982	0.01018	0
Node3	TMEM238	0	0.79207	0.20793	0
Node3	TMEM244	0	0.99656	0.00344	0
Node3	TMEM54	0	0.84436	0.15564	0
Node3	TMEM67	0	0.91897	0.08103	0
Node3	TMEM79	0	0.86991	0.13009	0
Node3	TMEM86B	0	0.98982	0.01018	0
Node3	TMPRSS9	0	0.98982	0.01018	0
Node3	TNIP3	0	0.91897	0.08103	0
Node3	TNKS	0	0.99418	0.00582	0
Node3	TOMM20	0	0.79207	0.20793	0
Node3	TOMM20L	0	0.79207	0.20793	0
Node3	TOPORS	0	0.95594	0.04406	0
Node3	TPM1	0	0.99656	0.00344	0
Node3	TPM3	0	0.98891	0.01109	0
Node3	TPT1	0	0.99418	0.00582	0
Node3	TRABD2A	0	0.91897	0.08103	0
Node3	TRAPPC3L	0	0.95594	0.04406	0
Node3	TRIM54	0	0.79207	0.20793	0
Node3	TRIM56	0	0.91897	0.08103	0
Node3	TRPV3	0	0.99656	0.00344	0
Node3	TSN	0	0.95594	0.04406	0
Node3	TTR	0	0.91897	0.08103	0
Node3	TTYH1	0	0.98891	0.01109	0
Node3	TUBA1A	0	0.98982	0.01018	0
Node3	TUBA1B	0	0.99656	0.00344	0
Node3	TUBA8	0	0.99656	0.00344	0
Node3	TUBB1	0	0.98982	0.01018	0
Node3	TUBB4B	0	0.86991	0.13009	0
Node3	TULP1	0	0.99656	0.00344	0
Node3	TWIST1	0	0.84436	0.15564	0
Node3	UBE2E1	0	0.98982	0.01018	0
Node3	UBE2L3	0	0.99656	0.00344	0
Node3	UBE2V2	0	0.98891	0.01109	0
Node3	UCN	0	0.98982	0.01018	0
Node3	UTS2R	0	0.84436	0.15564	0
Node3	VIT	0	0.84436	0.15564	0
Node3	WBP1	0	0.86991	0.13009	0
Node3	WIPF2	0	0.99418	0.00582	0
Node3	WNT3	0	0.95594	0.04406	0
Node3	WWC1	0	0.91897	0.08103	0
Node3	WWOX	0	0.84436	0.15564	0
Node3	ZBED1	0	0.98891	0.01109	0
Node3	ZBTB16	0	0.99418	0.00582	0
Node3	ZBTB17	0	0.84436	0.15564	0
Node3	ZCWPW1	0	0.98891	0.01109	0
Node3	ZFHX3	0	0.99656	0.00344	0
Node3	ZNF212	0	0.98891	0.01109	0
Node3	ZNF581	0	0.98982	0.01018	0
Node3	ZNF750	0	0.91897	0.08103	0
Node3	ZP1	0	0.99656	0.00344	0
Node3	ZPBP	0	0.92514	0.07486	0
Node3	A4GALT	1	0.04387	0.95613	1
Node3	AAMP	1	0.00255	0.99745	1
Node3	AATK	1	0.01974	0.98026	1
Node3	ABCA10	1	0.01974	0.98026	1
Node3	ABCD4	1	0.04387	0.95613	1
Node3	ABHD15	1	0.00255	0.99745	1
Node3	ABHD2	1	0.00255	0.99745	1
Node3	ABHD3	1	0.00255	0.99745	1
Node3	ABHD5	1	0.01974	0.98026	1
Node3	ABL1	1	0.00255	0.99745	1
Node3	ABLIM1	1	0.00255	0.99745	1
Node3	ABLIM2	1	0.00255	0.99745	1
Node3	ABLIM3	1	0.07454	0.92546	1
Node3	ABR	1	0.01974	0.98026	1
Node3	ABRAXAS1	1	0.00255	0.99745	1
Node3	ABRAXAS2	1	0.00255	0.99745	1
Node3	ACAA1	1	0.00255	0.99745	1
Node3	ACAA2	1	0.00255	0.99745	1
Node3	ACAT1	1	0.00255	0.99745	1
Node3	ACAT2	1	0.00255	0.99745	1
Node3	ACBD3	1	0.00255	0.99745	1
Node3	ACER1	1	0.00255	0.99745	1
Node3	ACER2	1	0.00255	0.99745	1
Node3	ACKR2	1	0.00255	0.99745	1
Node3	ACOD1	1	0.01974	0.98026	1
Node3	ACSL1	1	0.00255	0.99745	1
Node3	ACTA2	1	0.04387	0.95613	1
Node3	ACTB	1	0.00255	0.99745	1
Node3	ACTG1	1	0.00255	0.99745	1
Node3	ACTG2	1	0.06134	0.93866	1
Node3	ACTN2	1	0.00255	0.99745	1
Node3	ACTR2	1	0.00255	0.99745	1
Node3	ACYP1	1	0.00255	0.99745	1
Node3	ACYP2	1	0.04387	0.95613	1
Node3	ADA	1	0.07454	0.92546	1
Node3	ADA2	1	0.00255	0.99745	1
Node3	ADAL	1	0.00255	0.99745	1
Node3	ADCYAP1	1	0.00255	0.99745	1
Node3	ADNP	1	0.00255	0.99745	1
Node3	ADNP2	1	0.00255	0.99745	1
Node3	ADORA1	1	0.00255	0.99745	1
Node3	ADORA2A	1	0.00255	0.99745	1
Node3	ADORA2B	1	0.00255	0.99745	1
Node3	ADORA3	1	0.07454	0.92546	1
Node3	ADPRH	1	0.00255	0.99745	1
Node3	ADSL	1	0.00255	0.99745	1
Node3	ADSS1	1	0.04387	0.95613	1
Node3	ADSS2	1	0.00255	0.99745	1
Node3	AFAP1	1	0.00255	0.99745	1
Node3	AFAP1L1	1	0.00255	0.99745	1
Node3	AFAP1L2	1	0.00255	0.99745	1
Node3	AFF1	1	0.00255	0.99745	1
Node3	AFF4	1	0.06134	0.93866	1
Node3	AGA	1	0.00255	0.99745	1
Node3	AGMAT	1	0.06134	0.93866	1
Node3	AGPAT4	1	0.00255	0.99745	1
Node3	AGPAT5	1	0.00255	0.99745	1
Node3	AGR2	1	0.00255	0.99745	1
Node3	AGR3	1	0.00255	0.99745	1
Node3	AGTR1	1	0.00255	0.99745	1
Node3	AGTR2	1	0.00255	0.99745	1
Node3	AGXT	1	0.01974	0.98026	1
Node3	AHCY	1	0.00255	0.99745	1
Node3	AHCYL1	1	0.00255	0.99745	1
Node3	AHCYL2	1	0.00255	0.99745	1
Node3	AHSG	1	0.07454	0.92546	1
Node3	AIF1L	1	0.01974	0.98026	1
Node3	AIP	1	0.00255	0.99745	1
Node3	AKAP3	1	0.00255	0.99745	1
Node3	AKAP6	1	0.04387	0.95613	1
Node3	AKAP8	1	0.00255	0.99745	1
Node3	AKAP8L	1	0.00255	0.99745	1
Node3	ALB	1	0.04387	0.95613	1
Node3	ALDOC	1	0.00255	0.99745	1
Node3	ALG12	1	0.00255	0.99745	1
Node3	ALG8	1	0.00255	0.99745	1
Node3	ALPL	1	0.00255	0.99745	1
Node3	AMER1	1	0.06134	0.93866	1
Node3	AMIGO1	1	0.00255	0.99745	1
Node3	AMIGO2	1	0.06134	0.93866	1
Node3	AMIGO3	1	0.01974	0.98026	1
Node3	AMMECR1	1	0.00255	0.99745	1
Node3	AMMECR1L	1	0.00255	0.99745	1
Node3	AMPD1	1	0.00255	0.99745	1
Node3	AMPD2	1	0.00255	0.99745	1
Node3	AMPD3	1	0.00255	0.99745	1
Node3	AMZ1	1	0.00255	0.99745	1
Node3	AMZ2	1	0.00255	0.99745	1
Node3	ANAPC7	1	0.00255	0.99745	1
Node3	ANKRD1	1	0.00255	0.99745	1
Node3	ANKRD13A	1	0.00255	0.99745	1
Node3	ANKRD13B	1	0.01974	0.98026	1
Node3	ANKRD13D	1	0.01974	0.98026	1
Node3	ANKRD16	1	0.04387	0.95613	1
Node3	ANKRD17	1	0.04387	0.95613	1
Node3	ANKRD28	1	0.00255	0.99745	1
Node3	ANKRD29	1	0.00255	0.99745	1
Node3	ANKRD34A	1	0.00255	0.99745	1
Node3	ANKRD34B	1	0.00255	0.99745	1
Node3	ANKRD35	1	0.00255	0.99745	1
Node3	ANKRD37	1	0.01974	0.98026	1
Node3	ANKRD44	1	0.00255	0.99745	1
Node3	ANKRD52	1	0.00255	0.99745	1
Node3	ANKRD55	1	0.00255	0.99745	1
Node3	ANKS4B	1	0.00255	0.99745	1
Node3	ANP32E	1	0.00255	0.99745	1
Node3	ANTKMT	1	0.00255	0.99745	1
Node3	AP1S3	1	0.06134	0.93866	1
Node3	AP2A2	1	0.00255	0.99745	1
Node3	AP2S1	1	0.00255	0.99745	1
Node3	AP3S1	1	0.00255	0.99745	1
Node3	AP4E1	1	0.00255	0.99745	1
Node3	AP4S1	1	0.00255	0.99745	1
Node3	APBB2	1	0.00255	0.99745	1
Node3	APBB3	1	0.01974	0.98026	1
Node3	APC2	1	0.00255	0.99745	1
Node3	APCDD1	1	0.00255	0.99745	1
Node3	APCDD1L	1	0.00255	0.99745	1
Node3	APEX2	1	0.01974	0.98026	1
Node3	APH1A	1	0.00255	0.99745	1
Node3	APH1B	1	0.01974	0.98026	1
Node3	APLNR	1	0.00255	0.99745	1
Node3	APLP1	1	0.00255	0.99745	1
Node3	APLP2	1	0.00255	0.99745	1
Node3	APOA1	1	0.00255	0.99745	1
Node3	APOA4	1	0.00255	0.99745	1
Node3	APOA5	1	0.04387	0.95613	1
Node3	APOLD1	1	0.00255	0.99745	1
Node3	APOOL	1	0.01974	0.98026	1
Node3	ARF1	1	0.00255	0.99745	1
Node3	ARFIP1	1	0.00255	0.99745	1
Node3	ARFIP2	1	0.01974	0.98026	1
Node3	ARG2	1	0.00255	0.99745	1
Node3	ARHGAP12	1	0.00255	0.99745	1
Node3	ARHGAP15	1	0.00255	0.99745	1
Node3	ARHGAP22	1	0.00255	0.99745	1
Node3	ARHGAP24	1	0.01974	0.98026	1
Node3	ARHGAP25	1	0.00255	0.99745	1
Node3	ARHGAP35	1	0.04387	0.95613	1
Node3	ARHGAP45	1	0.00255	0.99745	1
Node3	ARHGDIA	1	0.00255	0.99745	1
Node3	ARHGDIB	1	0.00255	0.99745	1
Node3	ARHGDIG	1	0.01974	0.98026	1
Node3	ARHGEF10L	1	0.00255	0.99745	1
Node3	ARHGEF16	1	0.00255	0.99745	1
Node3	ARHGEF26	1	0.00255	0.99745	1
Node3	ARHGEF37	1	0.04387	0.95613	1
Node3	ARHGEF9	1	0.00255	0.99745	1
Node3	ARL6IP5	1	0.01974	0.98026	1
Node3	ARPC1B	1	0.01974	0.98026	1
Node3	ARR3	1	0.00255	0.99745	1
Node3	ART1	1	0.00255	0.99745	1
Node3	ART4	1	0.00255	0.99745	1
Node3	ART5	1	0.00255	0.99745	1
Node3	ASAH1	1	0.00255	0.99745	1
Node3	ASB1	1	0.04387	0.95613	1
Node3	ASB12	1	0.00255	0.99745	1
Node3	ASF1A	1	0.00255	0.99745	1
Node3	ASF1B	1	0.07454	0.92546	1
Node3	ASIP	1	0.01974	0.98026	1
Node3	ASPA	1	0.00255	0.99745	1
Node3	ASRGL1	1	0.00255	0.99745	1
Node3	ASTN2	1	0.00255	0.99745	1
Node3	ASXL1	1	0.04387	0.95613	1
Node3	ASXL2	1	0.00255	0.99745	1
Node3	ATAD2	1	0.00255	0.99745	1
Node3	ATAD2B	1	0.00255	0.99745	1
Node3	ATF4	1	0.00255	0.99745	1
Node3	ATF5	1	0.00255	0.99745	1
Node3	ATF7IP	1	0.00255	0.99745	1
Node3	ATG16L1	1	0.00255	0.99745	1
Node3	ATG16L2	1	0.00255	0.99745	1
Node3	ATG2A	1	0.00255	0.99745	1
Node3	ATG2B	1	0.00255	0.99745	1
Node3	ATG4A	1	0.00255	0.99745	1
Node3	ATG4B	1	0.00255	0.99745	1
Node3	ATG4D	1	0.01974	0.98026	1
Node3	ATN1	1	0.00255	0.99745	1
Node3	ATP1B1	1	0.00255	0.99745	1
Node3	ATP1B2	1	0.00255	0.99745	1
Node3	ATP1B3	1	0.00255	0.99745	1
Node3	ATP1B4	1	0.00255	0.99745	1
Node3	ATP4B	1	0.00255	0.99745	1
Node3	ATP5F1B	1	0.06134	0.93866	1
Node3	ATP5MC1	1	0.01974	0.98026	1
Node3	ATP6V0A1	1	0.00255	0.99745	1
Node3	ATP6V0A4	1	0.00255	0.99745	1
Node3	ATP6V0D2	1	0.00255	0.99745	1
Node3	ATP6V1A	1	0.00255	0.99745	1
Node3	ATP6V1B2	1	0.06134	0.93866	1
Node3	ATP6V1C1	1	0.00255	0.99745	1
Node3	ATP6V1C2	1	0.00255	0.99745	1
Node3	ATP6V1FNB	1	0.01974	0.98026	1
Node3	ATPSCKMT	1	0.00255	0.99745	1
Node3	ATXN1	1	0.00255	0.99745	1
Node3	AVPR1A	1	0.04387	0.95613	1
Node3	AZI2	1	0.00255	0.99745	1
Node3	AZIN1	1	0.00255	0.99745	1
Node3	AZIN2	1	0.00255	0.99745	1
Node3	B4GALNT3	1	0.00255	0.99745	1
Node3	B4GALNT4	1	0.00255	0.99745	1
Node3	BAAT	1	0.00255	0.99745	1
Node3	BAIAP2	1	0.00255	0.99745	1
Node3	BAIAP2L1	1	0.00255	0.99745	1
Node3	BAIAP2L2	1	0.00255	0.99745	1
Node3	BAMBI	1	0.01974	0.98026	1
Node3	BANK1	1	0.07454	0.92546	1
Node3	BBOX1	1	0.00255	0.99745	1
Node3	BCAR1	1	0.01974	0.98026	1
Node3	BCAS4	1	0.04387	0.95613	1
Node3	BCDIN3D	1	0.06134	0.93866	1
Node3	BCHE	1	0.00255	0.99745	1
Node3	BCKDK	1	0.00255	0.99745	1
Node3	BCL2	1	0.00255	0.99745	1
Node3	BCL2A1	1	0.00255	0.99745	1
Node3	BCL2L1	1	0.00255	0.99745	1
Node3	BCL7A	1	0.01974	0.98026	1
Node3	BCL7B	1	0.00255	0.99745	1
Node3	BCL9	1	0.00255	0.99745	1
Node3	BCL9L	1	0.00255	0.99745	1
Node3	BCLAF1	1	0.00255	0.99745	1
Node3	BCO2	1	0.00255	0.99745	1
Node3	BCORL1	1	0.06134	0.93866	1
Node3	BCR	1	0.00255	0.99745	1
Node3	BDH1	1	0.00255	0.99745	1
Node3	BDKRB2	1	0.00255	0.99745	1
Node3	BDNF	1	0.00255	0.99745	1
Node3	BICD1	1	0.00255	0.99745	1
Node3	BICD2	1	0.00255	0.99745	1
Node3	BIN1	1	0.00255	0.99745	1
Node3	BIN2	1	0.00255	0.99745	1
Node3	BIN3	1	0.00255	0.99745	1
Node3	BLOC1S4	1	0.07454	0.92546	1
Node3	BMERB1	1	0.00255	0.99745	1
Node3	BNC1	1	0.00255	0.99745	1
Node3	BNC2	1	0.00255	0.99745	1
Node3	BNIP3	1	0.00255	0.99745	1
Node3	BNIP3L	1	0.00255	0.99745	1
Node3	BOK	1	0.00255	0.99745	1
Node3	BPGM	1	0.00255	0.99745	1
Node3	BRD3	1	0.01974	0.98026	1
Node3	BRD7	1	0.00255	0.99745	1
Node3	BRD9	1	0.00255	0.99745	1
Node3	BRIP1	1	0.00255	0.99745	1
Node3	BRS3	1	0.00255	0.99745	1
Node3	BRWD3	1	0.00255	0.99745	1
Node3	BST1	1	0.00255	0.99745	1
Node3	BTBD10	1	0.04387	0.95613	1
Node3	BTBD17	1	0.01974	0.98026	1
Node3	BTD	1	0.00255	0.99745	1
Node3	BTG1	1	0.00255	0.99745	1
Node3	BTG4	1	0.04387	0.95613	1
Node3	BUB3	1	0.00255	0.99745	1
Node3	BVES	1	0.00255	0.99745	1
Node3	BZW1	1	0.00255	0.99745	1
Node3	C10orf90	1	0.00255	0.99745	1
Node3	C12orf50	1	0.01974	0.98026	1
Node3	C16orf70	1	0.00255	0.99745	1
Node3	C20orf85	1	0.00255	0.99745	1
Node3	C2CD2L	1	0.00255	0.99745	1
Node3	C2orf50	1	0.00255	0.99745	1
Node3	C3orf20	1	0.00255	0.99745	1
Node3	C4orf33	1	0.06134	0.93866	1
Node3	C8orf74	1	0.00255	0.99745	1
Node3	CAB39	1	0.00255	0.99745	1
Node3	CAB39L	1	0.00255	0.99745	1
Node3	CABLES1	1	0.00255	0.99745	1
Node3	CABLES2	1	0.00255	0.99745	1
Node3	CABP1	1	0.06134	0.93866	1
Node3	CACNB1	1	0.00255	0.99745	1
Node3	CACNB2	1	0.00255	0.99745	1
Node3	CACNG1	1	0.01974	0.98026	1
Node3	CACNG2	1	0.00255	0.99745	1
Node3	CACNG3	1	0.00255	0.99745	1
Node3	CACNG4	1	0.00255	0.99745	1
Node3	CACNG5	1	0.00255	0.99745	1
Node3	CACNG7	1	0.07454	0.92546	1
Node3	CACTIN	1	0.00255	0.99745	1
Node3	CADPS2	1	0.00255	0.99745	1
Node3	CALB1	1	0.00255	0.99745	1
Node3	CALCOCO1	1	0.00255	0.99745	1
Node3	CALCOCO2	1	0.00255	0.99745	1
Node3	CALD1	1	0.00255	0.99745	1
Node3	CALHM1	1	0.00255	0.99745	1
Node3	CALHM2	1	0.00255	0.99745	1
Node3	CALHM3	1	0.00255	0.99745	1
Node3	CALHM5	1	0.00255	0.99745	1
Node3	CALM1	1	0.04387	0.95613	1
Node3	CALM2	1	0.01974	0.98026	1
Node3	CALM3	1	0.06134	0.93866	1
Node3	CALR3	1	0.01974	0.98026	1
Node3	CALU	1	0.00255	0.99745	1
Node3	CAMKK1	1	0.06134	0.93866	1
Node3	CAMSAP1	1	0.06134	0.93866	1
Node3	CAND1	1	0.00255	0.99745	1
Node3	CAND2	1	0.00255	0.99745	1
Node3	CANX	1	0.01974	0.98026	1
Node3	CAP1	1	0.00255	0.99745	1
Node3	CAP2	1	0.00255	0.99745	1
Node3	CAPRIN1	1	0.00255	0.99745	1
Node3	CAPSL	1	0.01974	0.98026	1
Node3	CAPZA1	1	0.00255	0.99745	1
Node3	CAPZA2	1	0.00255	0.99745	1
Node3	CARHSP1	1	0.00255	0.99745	1
Node3	CARS1	1	0.00255	0.99745	1
Node3	CARS2	1	0.00255	0.99745	1
Node3	CARTPT	1	0.01974	0.98026	1
Node3	CASP3	1	0.00255	0.99745	1
Node3	CASP7	1	0.00255	0.99745	1
Node3	CASQ1	1	0.00255	0.99745	1
Node3	CASQ2	1	0.00255	0.99745	1
Node3	CASS4	1	0.00255	0.99745	1
Node3	CASTOR2	1	0.01974	0.98026	1
Node3	CATIP	1	0.01974	0.98026	1
Node3	CAV1	1	0.01974	0.98026	1
Node3	CAV2	1	0.00255	0.99745	1
Node3	CAV3	1	0.00255	0.99745	1
Node3	CAVIN1	1	0.00255	0.99745	1
Node3	CAVIN4	1	0.00255	0.99745	1
Node3	CBFA2T2	1	0.00255	0.99745	1
Node3	CBLIF	1	0.01974	0.98026	1
Node3	CBX6	1	0.00255	0.99745	1
Node3	CBY1	1	0.00255	0.99745	1
Node3	CBY3	1	0.00255	0.99745	1
Node3	CC2D1A	1	0.00255	0.99745	1
Node3	CCAR1	1	0.00255	0.99745	1
Node3	CCAR2	1	0.00255	0.99745	1
Node3	CCBE1	1	0.01974	0.98026	1
Node3	CCDC102A	1	0.00255	0.99745	1
Node3	CCDC112	1	0.00255	0.99745	1
Node3	CCDC126	1	0.07454	0.92546	1
Node3	CCDC130	1	0.07454	0.92546	1
Node3	CCDC148	1	0.00255	0.99745	1
Node3	CCDC151	1	0.04387	0.95613	1
Node3	CCDC170	1	0.01974	0.98026	1
Node3	CCDC180	1	0.00255	0.99745	1
Node3	CCDC189	1	0.00255	0.99745	1
Node3	CCDC191	1	0.00255	0.99745	1
Node3	CCDC28A	1	0.00255	0.99745	1
Node3	CCDC28B	1	0.00255	0.99745	1
Node3	CCDC57	1	0.04387	0.95613	1
Node3	CCDC63	1	0.00255	0.99745	1
Node3	CCDC92	1	0.00255	0.99745	1
Node3	CCKAR	1	0.00255	0.99745	1
Node3	CCM2	1	0.00255	0.99745	1
Node3	CCM2L	1	0.04387	0.95613	1
Node3	CCN2	1	0.00255	0.99745	1
Node3	CCN6	1	0.01974	0.98026	1
Node3	CCNY	1	0.00255	0.99745	1
Node3	CCNYL1	1	0.00255	0.99745	1
Node3	CCR7	1	0.00255	0.99745	1
Node3	CCSER1	1	0.01974	0.98026	1
Node3	CCSER2	1	0.00255	0.99745	1
Node3	CD164	1	0.00255	0.99745	1
Node3	CD28	1	0.00255	0.99745	1
Node3	CD36	1	0.00255	0.99745	1
Node3	CD38	1	0.00255	0.99745	1
Node3	CD3E	1	0.00255	0.99745	1
Node3	CD40LG	1	0.00255	0.99745	1
Node3	CD68	1	0.04387	0.95613	1
Node3	CD99L2	1	0.04387	0.95613	1
Node3	CDADC1	1	0.00255	0.99745	1
Node3	CDC16	1	0.00255	0.99745	1
Node3	CDC20	1	0.00255	0.99745	1
Node3	CDC23	1	0.00255	0.99745	1
Node3	CDC27	1	0.00255	0.99745	1
Node3	CDC37	1	0.00255	0.99745	1
Node3	CDC37L1	1	0.00255	0.99745	1
Node3	CDC40	1	0.00255	0.99745	1
Node3	CDC42BPA	1	0.00255	0.99745	1
Node3	CDC42BPB	1	0.00255	0.99745	1
Node3	CDC6	1	0.01974	0.98026	1
Node3	CDCA4	1	0.00255	0.99745	1
Node3	CDH12	1	0.00255	0.99745	1
Node3	CDIPT	1	0.04387	0.95613	1
Node3	CDK1	1	0.00255	0.99745	1
Node3	CDK3	1	0.00255	0.99745	1
Node3	CDK5R1	1	0.01974	0.98026	1
Node3	CDK5R2	1	0.01974	0.98026	1
Node3	CDK5RAP2	1	0.00255	0.99745	1
Node3	CDKN1A	1	0.01974	0.98026	1
Node3	CDNF	1	0.00255	0.99745	1
Node3	CDR2	1	0.00255	0.99745	1
Node3	CDR2L	1	0.00255	0.99745	1
Node3	CELF5	1	0.00255	0.99745	1
Node3	CEMIP	1	0.00255	0.99745	1
Node3	CEMIP2	1	0.00255	0.99745	1
Node3	CENPJ	1	0.04387	0.95613	1
Node3	CEP152	1	0.00255	0.99745	1
Node3	CEP164	1	0.04387	0.95613	1
Node3	CEP57	1	0.00255	0.99745	1
Node3	CEP57L1	1	0.00255	0.99745	1
Node3	CEP63	1	0.00255	0.99745	1
Node3	CEP68	1	0.04387	0.95613	1
Node3	CEP83	1	0.00255	0.99745	1
Node3	CEP85	1	0.01974	0.98026	1
Node3	CEP85L	1	0.00255	0.99745	1
Node3	CEPT1	1	0.00255	0.99745	1
Node3	CERCAM	1	0.00255	0.99745	1
Node3	CERS1	1	0.00255	0.99745	1
Node3	CERS2	1	0.00255	0.99745	1
Node3	CERS3	1	0.00255	0.99745	1
Node3	CERS5	1	0.00255	0.99745	1
Node3	CERS6	1	0.00255	0.99745	1
Node3	CETP	1	0.00255	0.99745	1
Node3	CFAP58	1	0.00255	0.99745	1
Node3	CFL1	1	0.00255	0.99745	1
Node3	CFL2	1	0.00255	0.99745	1
Node3	CGAS	1	0.00255	0.99745	1
Node3	CHAC1	1	0.00255	0.99745	1
Node3	CHAC2	1	0.00255	0.99745	1
Node3	CHAT	1	0.00255	0.99745	1
Node3	CHCHD3	1	0.04387	0.95613	1
Node3	CHCHD6	1	0.04387	0.95613	1
Node3	CHGA	1	0.00255	0.99745	1
Node3	CHGB	1	0.00255	0.99745	1
Node3	CHIC1	1	0.00255	0.99745	1
Node3	CHIC2	1	0.00255	0.99745	1
Node3	CHKA	1	0.00255	0.99745	1
Node3	CHMP1B	1	0.00255	0.99745	1
Node3	CHMP2A	1	0.00255	0.99745	1
Node3	CHMP2B	1	0.00255	0.99745	1
Node3	CHODL	1	0.00255	0.99745	1
Node3	CHPF2	1	0.01974	0.98026	1
Node3	CHPT1	1	0.00255	0.99745	1
Node3	CHRNA9	1	0.00255	0.99745	1
Node3	CHSY1	1	0.00255	0.99745	1
Node3	CIAO2A	1	0.00255	0.99745	1
Node3	CIAO2B	1	0.00255	0.99745	1
Node3	CIAO3	1	0.00255	0.99745	1
Node3	CIBAR1	1	0.04387	0.95613	1
Node3	CIDEA	1	0.00255	0.99745	1
Node3	CILP	1	0.00255	0.99745	1
Node3	CILP2	1	0.00255	0.99745	1
Node3	CIP2A	1	0.00255	0.99745	1
Node3	CIRBP	1	0.00255	0.99745	1
Node3	CISH	1	0.00255	0.99745	1
Node3	CIT	1	0.01974	0.98026	1
Node3	CITED1	1	0.01974	0.98026	1
Node3	CITED2	1	0.01974	0.98026	1
Node3	CKB	1	0.00255	0.99745	1
Node3	CKM	1	0.01974	0.98026	1
Node3	CKMT2	1	0.00255	0.99745	1
Node3	CKS1B	1	0.01974	0.98026	1
Node3	CKS2	1	0.00255	0.99745	1
Node3	CLASRP	1	0.00255	0.99745	1
Node3	CLBA1	1	0.01974	0.98026	1
Node3	CLCF1	1	0.00255	0.99745	1
Node3	CLCN3	1	0.00255	0.99745	1
Node3	CLCN5	1	0.00255	0.99745	1
Node3	CLGN	1	0.01974	0.98026	1
Node3	CLHC1	1	0.00255	0.99745	1
Node3	CLP1	1	0.00255	0.99745	1
Node3	CLPTM1	1	0.00255	0.99745	1
Node3	CLPTM1L	1	0.00255	0.99745	1
Node3	CLRN1	1	0.00255	0.99745	1
Node3	CLRN2	1	0.00255	0.99745	1
Node3	CLRN3	1	0.01974	0.98026	1
Node3	CLSTN1	1	0.04387	0.95613	1
Node3	CLSTN2	1	0.00255	0.99745	1
Node3	CLSTN3	1	0.00255	0.99745	1
Node3	CLTC	1	0.00255	0.99745	1
Node3	CLTCL1	1	0.00255	0.99745	1
Node3	CLU	1	0.00255	0.99745	1
Node3	CLUL1	1	0.00255	0.99745	1
Node3	CMKLR1	1	0.00255	0.99745	1
Node3	CMPK2	1	0.00255	0.99745	1
Node3	CNBP	1	0.04387	0.95613	1
Node3	CNIH2	1	0.01974	0.98026	1
Node3	CNIH3	1	0.00255	0.99745	1
Node3	CNIH4	1	0.00255	0.99745	1
Node3	CNOT7	1	0.00255	0.99745	1
Node3	CNOT8	1	0.00255	0.99745	1
Node3	CNPY3	1	0.01974	0.98026	1
Node3	CNR2	1	0.00255	0.99745	1
Node3	COBLL1	1	0.07454	0.92546	1
Node3	COL14A1	1	0.00255	0.99745	1
Node3	COLEC12	1	0.00255	0.99745	1
Node3	COPG1	1	0.07454	0.92546	1
Node3	COPG2	1	0.00255	0.99745	1
Node3	COPS2	1	0.00255	0.99745	1
Node3	COPS3	1	0.00255	0.99745	1
Node3	COPS4	1	0.00255	0.99745	1
Node3	COPZ1	1	0.01974	0.98026	1
Node3	COPZ2	1	0.01974	0.98026	1
Node3	COQ2	1	0.00255	0.99745	1
Node3	COQ8A	1	0.00255	0.99745	1
Node3	COX10	1	0.00255	0.99745	1
Node3	COX4I2	1	0.00255	0.99745	1
Node3	CPLX3	1	0.00255	0.99745	1
Node3	CPLX4	1	0.00255	0.99745	1
Node3	CPSF1	1	0.01974	0.98026	1
Node3	CPSF4	1	0.00255	0.99745	1
Node3	CPT1A	1	0.00255	0.99745	1
Node3	CRACR2A	1	0.00255	0.99745	1
Node3	CRACR2B	1	0.06134	0.93866	1
Node3	CRAT	1	0.00255	0.99745	1
Node3	CRB2	1	0.00255	0.99745	1
Node3	CREG1	1	0.00255	0.99745	1
Node3	CREG2	1	0.00255	0.99745	1
Node3	CRIPT	1	0.00255	0.99745	1
Node3	CRK	1	0.00255	0.99745	1
Node3	CRKL	1	0.01974	0.98026	1
Node3	CRLF3	1	0.00255	0.99745	1
Node3	CRMP1	1	0.00255	0.99745	1
Node3	CROT	1	0.00255	0.99745	1
Node3	CRTAP	1	0.00255	0.99745	1
Node3	CRTC1	1	0.01974	0.98026	1
Node3	CSDC2	1	0.00255	0.99745	1
Node3	CSGALNACT1	1	0.00255	0.99745	1
Node3	CSNK1D	1	0.07454	0.92546	1
Node3	CSNK2A2	1	0.00255	0.99745	1
Node3	CSPG4	1	0.00255	0.99745	1
Node3	CSRNP1	1	0.01974	0.98026	1
Node3	CSRNP2	1	0.00255	0.99745	1
Node3	CSRNP3	1	0.00255	0.99745	1
Node3	CTDNEP1	1	0.00255	0.99745	1
Node3	CTDSP2	1	0.00255	0.99745	1
Node3	CTDSPL	1	0.00255	0.99745	1
Node3	CTDSPL2	1	0.00255	0.99745	1
Node3	CTF1	1	0.00255	0.99745	1
Node3	CTIF	1	0.00255	0.99745	1
Node3	CTLA4	1	0.00255	0.99745	1
Node3	CTNNA1	1	0.06134	0.93866	1
Node3	CTNNA2	1	0.00255	0.99745	1
Node3	CTNNAL1	1	0.00255	0.99745	1
Node3	CTPS1	1	0.00255	0.99745	1
Node3	CTTNBP2NL	1	0.00255	0.99745	1
Node3	CTXN1	1	0.00255	0.99745	1
Node3	CTXN2	1	0.01974	0.98026	1
Node3	CTXN3	1	0.00255	0.99745	1
Node3	CWC22	1	0.00255	0.99745	1
Node3	CX3CR1	1	0.00255	0.99745	1
Node3	CXCR3	1	0.00255	0.99745	1
Node3	CXCR4	1	0.00255	0.99745	1
Node3	CXCR5	1	0.00255	0.99745	1
Node3	CYB561	1	0.00255	0.99745	1
Node3	CYB561A3	1	0.00255	0.99745	1
Node3	CYB561D1	1	0.00255	0.99745	1
Node3	CYB561D2	1	0.00255	0.99745	1
Node3	CYB5R2	1	0.01974	0.98026	1
Node3	CYB5R3	1	0.01974	0.98026	1
Node3	CYBRD1	1	0.00255	0.99745	1
Node3	CYFIP2	1	0.00255	0.99745	1
Node3	CYP24A1	1	0.00255	0.99745	1
Node3	CYP26A1	1	0.00255	0.99745	1
Node3	CYP26B1	1	0.00255	0.99745	1
Node3	CYP26C1	1	0.00255	0.99745	1
Node3	CYP27A1	1	0.04387	0.95613	1
Node3	CYP27B1	1	0.00255	0.99745	1
Node3	CYP27C1	1	0.00255	0.99745	1
Node3	CYP7A1	1	0.00255	0.99745	1
Node3	CYP7B1	1	0.00255	0.99745	1
Node3	CYP8B1	1	0.00255	0.99745	1
Node3	CYRIA	1	0.00255	0.99745	1
Node3	CYRIB	1	0.00255	0.99745	1
Node3	CYSLTR1	1	0.00255	0.99745	1
Node3	DACH1	1	0.00255	0.99745	1
Node3	DACH2	1	0.00255	0.99745	1
Node3	DACT1	1	0.00255	0.99745	1
Node3	DACT2	1	0.00255	0.99745	1
Node3	DAO	1	0.07454	0.92546	1
Node3	DAPK2	1	0.06134	0.93866	1
Node3	DARS1	1	0.00255	0.99745	1
Node3	DBF4	1	0.01974	0.98026	1
Node3	DBH	1	0.00255	0.99745	1
Node3	DBX1	1	0.00255	0.99745	1
Node3	DBX2	1	0.04387	0.95613	1
Node3	DCAF5	1	0.00255	0.99745	1
Node3	DCAF6	1	0.00255	0.99745	1
Node3	DCBLD1	1	0.07454	0.92546	1
Node3	DCSTAMP	1	0.00255	0.99745	1
Node3	DCTD	1	0.00255	0.99745	1
Node3	DDB1	1	0.00255	0.99745	1
Node3	DDIT4	1	0.00255	0.99745	1
Node3	DDIT4L	1	0.00255	0.99745	1
Node3	DDO	1	0.00255	0.99745	1
Node3	DDX11	1	0.00255	0.99745	1
Node3	DDX5	1	0.00255	0.99745	1
Node3	DECR1	1	0.00255	0.99745	1
Node3	DECR2	1	0.00255	0.99745	1
Node3	DEDD	1	0.07454	0.92546	1
Node3	DEF6	1	0.00255	0.99745	1
Node3	DEGS1	1	0.00255	0.99745	1
Node3	DEGS2	1	0.00255	0.99745	1
Node3	DENND2A	1	0.00255	0.99745	1
Node3	DENND2C	1	0.00255	0.99745	1
Node3	DENND2D	1	0.00255	0.99745	1
Node3	DENND5A	1	0.00255	0.99745	1
Node3	DENND5B	1	0.00255	0.99745	1
Node3	DENND6A	1	0.00255	0.99745	1
Node3	DENND6B	1	0.00255	0.99745	1
Node3	DEPDC1B	1	0.00255	0.99745	1
Node3	DEPDC7	1	0.00255	0.99745	1
Node3	DERL1	1	0.00255	0.99745	1
Node3	DERL3	1	0.00255	0.99745	1
Node3	DFFA	1	0.00255	0.99745	1
Node3	DGAT1	1	0.01974	0.98026	1
Node3	DGAT2	1	0.00255	0.99745	1
Node3	DHCR7	1	0.00255	0.99745	1
Node3	DHTKD1	1	0.00255	0.99745	1
Node3	DHX58	1	0.00255	0.99745	1
Node3	DIMT1	1	0.00255	0.99745	1
Node3	DIP2A	1	0.00255	0.99745	1
Node3	DIP2B	1	0.00255	0.99745	1
Node3	DIP2C	1	0.00255	0.99745	1
Node3	DIPK1B	1	0.00255	0.99745	1
Node3	DIPK1C	1	0.00255	0.99745	1
Node3	DIPK2A	1	0.00255	0.99745	1
Node3	DIS3	1	0.00255	0.99745	1
Node3	DIS3L	1	0.00255	0.99745	1
Node3	DIS3L2	1	0.00255	0.99745	1
Node3	DIXDC1	1	0.00255	0.99745	1
Node3	DLC1	1	0.00255	0.99745	1
Node3	DMTN	1	0.00255	0.99745	1
Node3	DMWD	1	0.00255	0.99745	1
Node3	DMXL1	1	0.01974	0.98026	1
Node3	DMXL2	1	0.01974	0.98026	1
Node3	DNAH17	1	0.00255	0.99745	1
Node3	DNAJA1	1	0.00255	0.99745	1
Node3	DNASE1L2	1	0.04387	0.95613	1
Node3	DNASE1L3	1	0.00255	0.99745	1
Node3	DNASE2	1	0.01974	0.98026	1
Node3	DNMBP	1	0.00255	0.99745	1
Node3	DOC2B	1	0.00255	0.99745	1
Node3	DPH1	1	0.00255	0.99745	1
Node3	DPH2	1	0.01974	0.98026	1
Node3	DPM1	1	0.00255	0.99745	1
Node3	DPY19L3	1	0.00255	0.99745	1
Node3	DPY19L4	1	0.04387	0.95613	1
Node3	DPYS	1	0.06134	0.93866	1
Node3	DPYSL2	1	0.00255	0.99745	1
Node3	DPYSL3	1	0.06134	0.93866	1
Node3	DPYSL4	1	0.00255	0.99745	1
Node3	DRAM1	1	0.00255	0.99745	1
Node3	DRAM2	1	0.00255	0.99745	1
Node3	DRD5	1	0.00255	0.99745	1
Node3	DRG1	1	0.00255	0.99745	1
Node3	DRG2	1	0.00255	0.99745	1
Node3	DRP2	1	0.00255	0.99745	1
Node3	DSEL	1	0.00255	0.99745	1
Node3	DSG2	1	0.06134	0.93866	1
Node3	DSTN	1	0.04387	0.95613	1
Node3	DTD2	1	0.00255	0.99745	1
Node3	DTHD1	1	0.00255	0.99745	1
Node3	DTWD1	1	0.00255	0.99745	1
Node3	DTX3L	1	0.01974	0.98026	1
Node3	DTYMK	1	0.00255	0.99745	1
Node3	DVL1	1	0.00255	0.99745	1
Node3	DVL3	1	0.00255	0.99745	1
Node3	DYNC1LI1	1	0.00255	0.99745	1
Node3	DYNC1LI2	1	0.00255	0.99745	1
Node3	DYNLL1	1	0.00255	0.99745	1
Node3	DYNLL2	1	0.00255	0.99745	1
Node3	DYNLRB1	1	0.00255	0.99745	1
Node3	DYSF	1	0.01974	0.98026	1
Node3	EAF1	1	0.01974	0.98026	1
Node3	EAF2	1	0.01974	0.98026	1
Node3	EBF1	1	0.00255	0.99745	1
Node3	EBF2	1	0.00255	0.99745	1
Node3	EBF3	1	0.00255	0.99745	1
Node3	ECE1	1	0.00255	0.99745	1
Node3	ECPAS	1	0.00255	0.99745	1
Node3	EDA2R	1	0.00255	0.99745	1
Node3	EDAR	1	0.00255	0.99745	1
Node3	EDN1	1	0.00255	0.99745	1
Node3	EDN2	1	0.00255	0.99745	1
Node3	EDN3	1	0.01974	0.98026	1
Node3	EDNRA	1	0.00255	0.99745	1
Node3	EDNRB	1	0.00255	0.99745	1
Node3	EEF1A1	1	0.00255	0.99745	1
Node3	EEF1A2	1	0.00255	0.99745	1
Node3	EEF1B2	1	0.00255	0.99745	1
Node3	EEF1D	1	0.00255	0.99745	1
Node3	EEF2	1	0.01974	0.98026	1
Node3	EFHC1	1	0.00255	0.99745	1
Node3	EFHD1	1	0.00255	0.99745	1
Node3	EFHD2	1	0.00255	0.99745	1
Node3	EFR3A	1	0.00255	0.99745	1
Node3	EFR3B	1	0.00255	0.99745	1
Node3	EIF3F	1	0.00255	0.99745	1
Node3	EIF5A2	1	0.01974	0.98026	1
Node3	ELOVL1	1	0.00255	0.99745	1
Node3	ELOVL2	1	0.06134	0.93866	1
Node3	ELOVL3	1	0.00255	0.99745	1
Node3	ELOVL4	1	0.00255	0.99745	1
Node3	ELOVL5	1	0.00255	0.99745	1
Node3	ELOVL6	1	0.00255	0.99745	1
Node3	ELOVL7	1	0.00255	0.99745	1
Node3	EMILIN1	1	0.01974	0.98026	1
Node3	EMILIN2	1	0.00255	0.99745	1
Node3	EMILIN3	1	0.00255	0.99745	1
Node3	EML1	1	0.01974	0.98026	1
Node3	EML2	1	0.01974	0.98026	1
Node3	EMP1	1	0.00255	0.99745	1
Node3	EMP2	1	0.00255	0.99745	1
Node3	ENC1	1	0.00255	0.99745	1
Node3	ENDOD1	1	0.00255	0.99745	1
Node3	ENG	1	0.04387	0.95613	1
Node3	ENKUR	1	0.00255	0.99745	1
Node3	ENO1	1	0.00255	0.99745	1
Node3	ENO2	1	0.00255	0.99745	1
Node3	ENO4	1	0.00255	0.99745	1
Node3	ENOX2	1	0.00255	0.99745	1
Node3	ENTPD1	1	0.00255	0.99745	1
Node3	ENTPD2	1	0.01974	0.98026	1
Node3	ENTPD3	1	0.00255	0.99745	1
Node3	ENTPD4	1	0.00255	0.99745	1
Node3	ENTPD5	1	0.00255	0.99745	1
Node3	ENTPD6	1	0.00255	0.99745	1
Node3	ENTPD7	1	0.00255	0.99745	1
Node3	EP400	1	0.01974	0.98026	1
Node3	EPHX1	1	0.00255	0.99745	1
Node3	ERAP2	1	0.07454	0.92546	1
Node3	ERC1	1	0.00255	0.99745	1
Node3	ERC2	1	0.00255	0.99745	1
Node3	ERGIC1	1	0.00255	0.99745	1
Node3	ERGIC2	1	0.00255	0.99745	1
Node3	ERGIC3	1	0.00255	0.99745	1
Node3	ERI1	1	0.00255	0.99745	1
Node3	ERI2	1	0.07454	0.92546	1
Node3	ERI3	1	0.00255	0.99745	1
Node3	ERICH6	1	0.00255	0.99745	1
Node3	ERLEC1	1	0.01974	0.98026	1
Node3	ERLIN2	1	0.00255	0.99745	1
Node3	ERO1A	1	0.00255	0.99745	1
Node3	ERO1B	1	0.00255	0.99745	1
Node3	ESRRB	1	0.00255	0.99745	1
Node3	ESRRG	1	0.00255	0.99745	1
Node3	ETNK1	1	0.00255	0.99745	1
Node3	EVA1A	1	0.01974	0.98026	1
Node3	EVA1B	1	0.00255	0.99745	1
Node3	EVC	1	0.00255	0.99745	1
Node3	EVC2	1	0.00255	0.99745	1
Node3	EVI5L	1	0.00255	0.99745	1
Node3	EXOC3L2	1	0.01974	0.98026	1
Node3	EXOC6	1	0.00255	0.99745	1
Node3	EXOSC2	1	0.00255	0.99745	1
Node3	EXOSC3	1	0.00255	0.99745	1
Node3	EXOSC9	1	0.00255	0.99745	1
Node3	EYA1	1	0.00255	0.99745	1
Node3	EYA2	1	0.00255	0.99745	1
Node3	EYA3	1	0.00255	0.99745	1
Node3	EZR	1	0.00255	0.99745	1
Node3	F13A1	1	0.00255	0.99745	1
Node3	F2R	1	0.00255	0.99745	1
Node3	F2RL1	1	0.00255	0.99745	1
Node3	F2RL2	1	0.00255	0.99745	1
Node3	F2RL3	1	0.00255	0.99745	1
Node3	FADS6	1	0.00255	0.99745	1
Node3	FAIM2	1	0.01974	0.98026	1
Node3	FAM107A	1	0.01974	0.98026	1
Node3	FAM107B	1	0.01974	0.98026	1
Node3	FAM110A	1	0.00255	0.99745	1
Node3	FAM110B	1	0.00255	0.99745	1
Node3	FAM110C	1	0.00255	0.99745	1
Node3	FAM110D	1	0.01974	0.98026	1
Node3	FAM114A1	1	0.00255	0.99745	1
Node3	FAM114A2	1	0.00255	0.99745	1
Node3	FAM117A	1	0.00255	0.99745	1
Node3	FAM117B	1	0.06134	0.93866	1
Node3	FAM118A	1	0.07454	0.92546	1
Node3	FAM118B	1	0.07454	0.92546	1
Node3	FAM120A	1	0.00255	0.99745	1
Node3	FAM120B	1	0.00255	0.99745	1
Node3	FAM122B	1	0.00255	0.99745	1
Node3	FAM124B	1	0.00255	0.99745	1
Node3	FAM126A	1	0.00255	0.99745	1
Node3	FAM126B	1	0.00255	0.99745	1
Node3	FAM131A	1	0.00255	0.99745	1
Node3	FAM131B	1	0.00255	0.99745	1
Node3	FAM13B	1	0.00255	0.99745	1
Node3	FAM13C	1	0.00255	0.99745	1
Node3	FAM149A	1	0.00255	0.99745	1
Node3	FAM149B1	1	0.00255	0.99745	1
Node3	FAM160A1	1	0.00255	0.99745	1
Node3	FAM160B2	1	0.00255	0.99745	1
Node3	FAM162A	1	0.00255	0.99745	1
Node3	FAM162B	1	0.00255	0.99745	1
Node3	FAM168A	1	0.00255	0.99745	1
Node3	FAM168B	1	0.00255	0.99745	1
Node3	FAM169A	1	0.00255	0.99745	1
Node3	FAM171A1	1	0.00255	0.99745	1
Node3	FAM171A2	1	0.01974	0.98026	1
Node3	FAM171B	1	0.00255	0.99745	1
Node3	FAM180A	1	0.00255	0.99745	1
Node3	FAM180B	1	0.04387	0.95613	1
Node3	FAM184A	1	0.04387	0.95613	1
Node3	FAM184B	1	0.01974	0.98026	1
Node3	FAM189A1	1	0.04387	0.95613	1
Node3	FAM189A2	1	0.00255	0.99745	1
Node3	FAM193A	1	0.00255	0.99745	1
Node3	FAM20C	1	0.00255	0.99745	1
Node3	FAM217B	1	0.00255	0.99745	1
Node3	FAM219A	1	0.00255	0.99745	1
Node3	FAM219B	1	0.00255	0.99745	1
Node3	FAM222A	1	0.00255	0.99745	1
Node3	FAM222B	1	0.00255	0.99745	1
Node3	FAM234A	1	0.01974	0.98026	1
Node3	FAM234B	1	0.00255	0.99745	1
Node3	FAM237A	1	0.01974	0.98026	1
Node3	FAM237B	1	0.01974	0.98026	1
Node3	FAM241A	1	0.07454	0.92546	1
Node3	FAM241B	1	0.07454	0.92546	1
Node3	FAM3C	1	0.00255	0.99745	1
Node3	FAM3D	1	0.00255	0.99745	1
Node3	FAM53A	1	0.00255	0.99745	1
Node3	FAM53B	1	0.00255	0.99745	1
Node3	FAM89A	1	0.01974	0.98026	1
Node3	FAM98A	1	0.00255	0.99745	1
Node3	FAM98B	1	0.00255	0.99745	1
Node3	FAR1	1	0.07454	0.92546	1
Node3	FAR2	1	0.06134	0.93866	1
Node3	FARSB	1	0.00255	0.99745	1
Node3	FASTK	1	0.01974	0.98026	1
Node3	FASTKD1	1	0.00255	0.99745	1
Node3	FASTKD2	1	0.00255	0.99745	1
Node3	FASTKD3	1	0.00255	0.99745	1
Node3	FAXC	1	0.00255	0.99745	1
Node3	FBN1	1	0.00255	0.99745	1
Node3	FBP1	1	0.06134	0.93866	1
Node3	FBP2	1	0.06134	0.93866	1
Node3	FBXL20	1	0.00255	0.99745	1
Node3	FBXO11	1	0.00255	0.99745	1
Node3	FBXO25	1	0.00255	0.99745	1
Node3	FBXO3	1	0.00255	0.99745	1
Node3	FBXO30	1	0.00255	0.99745	1
Node3	FBXO32	1	0.00255	0.99745	1
Node3	FBXO40	1	0.00255	0.99745	1
Node3	FBXO41	1	0.00255	0.99745	1
Node3	FBXO43	1	0.00255	0.99745	1
Node3	FBXO45	1	0.00255	0.99745	1
Node3	FBXO5	1	0.00255	0.99745	1
Node3	FCF1	1	0.00255	0.99745	1
Node3	FCHSD1	1	0.01974	0.98026	1
Node3	FCHSD2	1	0.01974	0.98026	1
Node3	FEN1	1	0.01974	0.98026	1
Node3	FERMT1	1	0.00255	0.99745	1
Node3	FERMT2	1	0.00255	0.99745	1
Node3	FERMT3	1	0.00255	0.99745	1
Node3	FEZ2	1	0.00255	0.99745	1
Node3	FFAR1	1	0.00255	0.99745	1
Node3	FGFR1OP2	1	0.01974	0.98026	1
Node3	FGGY	1	0.04387	0.95613	1
Node3	FH	1	0.00255	0.99745	1
Node3	FHL2	1	0.00255	0.99745	1
Node3	FHL3	1	0.00255	0.99745	1
Node3	FHL5	1	0.00255	0.99745	1
Node3	FILIP1	1	0.07454	0.92546	1
Node3	FILIP1L	1	0.00255	0.99745	1
Node3	FLNC	1	0.01974	0.98026	1
Node3	FLVCR1	1	0.04387	0.95613	1
Node3	FLVCR2	1	0.04387	0.95613	1
Node3	FMR1	1	0.04387	0.95613	1
Node3	FN3K	1	0.01974	0.98026	1
Node3	FN3KRP	1	0.00255	0.99745	1
Node3	FNBP1	1	0.00255	0.99745	1
Node3	FNDC5	1	0.00255	0.99745	1
Node3	FNIP1	1	0.00255	0.99745	1
Node3	FNIP2	1	0.00255	0.99745	1
Node3	FOLH1	1	0.00255	0.99745	1
Node3	FRMD4A	1	0.00255	0.99745	1
Node3	FRMD4B	1	0.00255	0.99745	1
Node3	FRMD8	1	0.00255	0.99745	1
Node3	FRYL	1	0.00255	0.99745	1
Node3	FSCN1	1	0.00255	0.99745	1
Node3	FSCN2	1	0.01974	0.98026	1
Node3	FSCN3	1	0.00255	0.99745	1
Node3	FTCD	1	0.01974	0.98026	1
Node3	FTCDNL1	1	0.01974	0.98026	1
Node3	FTH1	1	0.00255	0.99745	1
Node3	FUCA1	1	0.00255	0.99745	1
Node3	FUCA2	1	0.00255	0.99745	1
Node3	FXR1	1	0.00255	0.99745	1
Node3	FXR2	1	0.00255	0.99745	1
Node3	FZD8	1	0.01974	0.98026	1
Node3	FZR1	1	0.00255	0.99745	1
Node3	G2E3	1	0.07454	0.92546	1
Node3	G3BP1	1	0.00255	0.99745	1
Node3	G3BP2	1	0.00255	0.99745	1
Node3	G6PC2	1	0.00255	0.99745	1
Node3	G6PC3	1	0.01974	0.98026	1
Node3	G6PD	1	0.00255	0.99745	1
Node3	GADD45B	1	0.00255	0.99745	1
Node3	GADD45G	1	0.00255	0.99745	1
Node3	GAL3ST1	1	0.00255	0.99745	1
Node3	GAL3ST3	1	0.00255	0.99745	1
Node3	GAL3ST4	1	0.00255	0.99745	1
Node3	GALK1	1	0.00255	0.99745	1
Node3	GALK2	1	0.00255	0.99745	1
Node3	GALR1	1	0.00255	0.99745	1
Node3	GALR2	1	0.00255	0.99745	1
Node3	GAREM1	1	0.01974	0.98026	1
Node3	GAREM2	1	0.01974	0.98026	1
Node3	GARS1	1	0.07454	0.92546	1
Node3	GASK1A	1	0.00255	0.99745	1
Node3	GASK1B	1	0.00255	0.99745	1
Node3	GATAD2A	1	0.00255	0.99745	1
Node3	GATAD2B	1	0.00255	0.99745	1
Node3	GBGT1	1	0.00255	0.99745	1
Node3	GBX1	1	0.00255	0.99745	1
Node3	GCA	1	0.00255	0.99745	1
Node3	GCC1	1	0.00255	0.99745	1
Node3	GCC2	1	0.00255	0.99745	1
Node3	GCFC2	1	0.00255	0.99745	1
Node3	GCGR	1	0.01974	0.98026	1
Node3	GCH1	1	0.00255	0.99745	1
Node3	GCK	1	0.00255	0.99745	1
Node3	GCM1	1	0.00255	0.99745	1
Node3	GCM2	1	0.00255	0.99745	1
Node3	GCN1	1	0.00255	0.99745	1
Node3	GDI2	1	0.00255	0.99745	1
Node3	GDNF	1	0.00255	0.99745	1
Node3	GGPS1	1	0.00255	0.99745	1
Node3	GHITM	1	0.00255	0.99745	1
Node3	GHSR	1	0.00255	0.99745	1
Node3	GJA1	1	0.00255	0.99745	1
Node3	GJA10	1	0.00255	0.99745	1
Node3	GJA3	1	0.00255	0.99745	1
Node3	GJA4	1	0.01974	0.98026	1
Node3	GJA5	1	0.04387	0.95613	1
Node3	GJA8	1	0.00255	0.99745	1
Node3	GJA9	1	0.04387	0.95613	1
Node3	GJB1	1	0.00255	0.99745	1
Node3	GJB3	1	0.01974	0.98026	1
Node3	GJB4	1	0.01974	0.98026	1
Node3	GJB5	1	0.04387	0.95613	1
Node3	GJB7	1	0.00255	0.99745	1
Node3	GJC1	1	0.04387	0.95613	1
Node3	GJC2	1	0.00255	0.99745	1
Node3	GJC3	1	0.01974	0.98026	1
Node3	GJD3	1	0.01974	0.98026	1
Node3	GJD4	1	0.00255	0.99745	1
Node3	GJE1	1	0.00255	0.99745	1
Node3	GK5	1	0.00255	0.99745	1
Node3	GKN2	1	0.00255	0.99745	1
Node3	GKN3P	1	0.01974	0.98026	1
Node3	GLA	1	0.00255	0.99745	1
Node3	GLB1L	1	0.01974	0.98026	1
Node3	GLCCI1	1	0.04387	0.95613	1
Node3	GLOD5	1	0.01974	0.98026	1
Node3	GMEB1	1	0.00255	0.99745	1
Node3	GMEB2	1	0.00255	0.99745	1
Node3	GMFB	1	0.00255	0.99745	1
Node3	GMFG	1	0.00255	0.99745	1
Node3	GMIP	1	0.00255	0.99745	1
Node3	GMNC	1	0.00255	0.99745	1
Node3	GMNN	1	0.00255	0.99745	1
Node3	GNAI1	1	0.00255	0.99745	1
Node3	GNAI3	1	0.00255	0.99745	1
Node3	GNB1	1	0.00255	0.99745	1
Node3	GNB3	1	0.00255	0.99745	1
Node3	GNB4	1	0.00255	0.99745	1
Node3	GNG11	1	0.00255	0.99745	1
Node3	GNG2	1	0.00255	0.99745	1
Node3	GNG3	1	0.01974	0.98026	1
Node3	GNG4	1	0.00255	0.99745	1
Node3	GNG7	1	0.01974	0.98026	1
Node3	GNG8	1	0.01974	0.98026	1
Node3	GNGT2	1	0.00255	0.99745	1
Node3	GNPAT	1	0.00255	0.99745	1
Node3	GNPDA1	1	0.00255	0.99745	1
Node3	GNPDA2	1	0.00255	0.99745	1
Node3	GOLGA1	1	0.00255	0.99745	1
Node3	GOLGA3	1	0.00255	0.99745	1
Node3	GOLGA7	1	0.01974	0.98026	1
Node3	GOLGB1	1	0.04387	0.95613	1
Node3	GOLM2	1	0.00255	0.99745	1
Node3	GOLPH3	1	0.00255	0.99745	1
Node3	GOLPH3L	1	0.00255	0.99745	1
Node3	GORASP1	1	0.00255	0.99745	1
Node3	GORASP2	1	0.00255	0.99745	1
Node3	GOT1	1	0.00255	0.99745	1
Node3	GOT1L1	1	0.04387	0.95613	1
Node3	GOT2	1	0.00255	0.99745	1
Node3	GP1BB	1	0.06134	0.93866	1
Node3	GP9	1	0.06134	0.93866	1
Node3	GPAM	1	0.00255	0.99745	1
Node3	GPAT2	1	0.06134	0.93866	1
Node3	GPAT3	1	0.00255	0.99745	1
Node3	GPAT4	1	0.00255	0.99745	1
Node3	GPATCH2	1	0.00255	0.99745	1
Node3	GPATCH2L	1	0.00255	0.99745	1
Node3	GPBP1	1	0.00255	0.99745	1
Node3	GPBP1L1	1	0.00255	0.99745	1
Node3	GPC1	1	0.00255	0.99745	1
Node3	GPC3	1	0.00255	0.99745	1
Node3	GPC4	1	0.00255	0.99745	1
Node3	GPC5	1	0.00255	0.99745	1
Node3	GPC6	1	0.01974	0.98026	1
Node3	GPD1	1	0.00255	0.99745	1
Node3	GPD1L	1	0.00255	0.99745	1
Node3	GPER1	1	0.04387	0.95613	1
Node3	GPM6A	1	0.00255	0.99745	1
Node3	GPN1	1	0.00255	0.99745	1
Node3	GPN2	1	0.00255	0.99745	1
Node3	GPN3	1	0.00255	0.99745	1
Node3	GPNMB	1	0.00255	0.99745	1
Node3	GPR119	1	0.00255	0.99745	1
Node3	GPR137	1	0.00255	0.99745	1
Node3	GPR137B	1	0.00255	0.99745	1
Node3	GPR137C	1	0.07454	0.92546	1
Node3	GPR141	1	0.00255	0.99745	1
Node3	GPR15	1	0.00255	0.99745	1
Node3	GPR151	1	0.00255	0.99745	1
Node3	GPR153	1	0.04387	0.95613	1
Node3	GPR162	1	0.04387	0.95613	1
Node3	GPR17	1	0.00255	0.99745	1
Node3	GPR171	1	0.00255	0.99745	1
Node3	GPR173	1	0.01974	0.98026	1
Node3	GPR176	1	0.00255	0.99745	1
Node3	GPR18	1	0.00255	0.99745	1
Node3	GPR182	1	0.00255	0.99745	1
Node3	GPR183	1	0.00255	0.99745	1
Node3	GPR20	1	0.00255	0.99745	1
Node3	GPR22	1	0.00255	0.99745	1
Node3	GPR25	1	0.01974	0.98026	1
Node3	GPR26	1	0.00255	0.99745	1
Node3	GPR27	1	0.01974	0.98026	1
Node3	GPR3	1	0.00255	0.99745	1
Node3	GPR34	1	0.00255	0.99745	1
Node3	GPR37	1	0.00255	0.99745	1
Node3	GPR37L1	1	0.00255	0.99745	1
Node3	GPR39	1	0.00255	0.99745	1
Node3	GPR45	1	0.00255	0.99745	1
Node3	GPR6	1	0.00255	0.99745	1
Node3	GPR61	1	0.00255	0.99745	1
Node3	GPR62	1	0.00255	0.99745	1
Node3	GPR63	1	0.00255	0.99745	1
Node3	GPR65	1	0.00255	0.99745	1
Node3	GPR78	1	0.00255	0.99745	1
Node3	GPR83	1	0.00255	0.99745	1
Node3	GPR85	1	0.01974	0.98026	1
Node3	GPR87	1	0.00255	0.99745	1
Node3	GPRC5B	1	0.00255	0.99745	1
Node3	GPRC5C	1	0.01974	0.98026	1
Node3	GPRIN3	1	0.00255	0.99745	1
Node3	GPS1	1	0.00255	0.99745	1
Node3	GREB1	1	0.00255	0.99745	1
Node3	GREB1L	1	0.00255	0.99745	1
Node3	GREM1	1	0.00255	0.99745	1
Node3	GREM2	1	0.06134	0.93866	1
Node3	GRINA	1	0.01974	0.98026	1
Node3	GRM1	1	0.00255	0.99745	1
Node3	GRM2	1	0.00255	0.99745	1
Node3	GRM3	1	0.00255	0.99745	1
Node3	GRM5	1	0.01974	0.98026	1
Node3	GRM7	1	0.00255	0.99745	1
Node3	GRP	1	0.01974	0.98026	1
Node3	GRPEL1	1	0.00255	0.99745	1
Node3	GRPEL2	1	0.00255	0.99745	1
Node3	GSG1	1	0.00255	0.99745	1
Node3	GSG1L2	1	0.00255	0.99745	1
Node3	GTF2E1	1	0.04387	0.95613	1
Node3	H2AZ1	1	0.00255	0.99745	1
Node3	H2BE1	1	0.01974	0.98026	1
Node3	H6PD	1	0.00255	0.99745	1
Node3	HABP4	1	0.00255	0.99745	1
Node3	HACD1	1	0.00255	0.99745	1
Node3	HACD2	1	0.00255	0.99745	1
Node3	HACD3	1	0.00255	0.99745	1
Node3	HACD4	1	0.00255	0.99745	1
Node3	HADHB	1	0.00255	0.99745	1
Node3	HAO1	1	0.06134	0.93866	1
Node3	HAO2	1	0.00255	0.99745	1
Node3	HARBI1	1	0.00255	0.99745	1
Node3	HAS2	1	0.00255	0.99745	1
Node3	HAUS3	1	0.00255	0.99745	1
Node3	HCRTR2	1	0.00255	0.99745	1
Node3	HDGFL3	1	0.06134	0.93866	1
Node3	HEATR5A	1	0.00255	0.99745	1
Node3	HEATR5B	1	0.01974	0.98026	1
Node3	HEPACAM	1	0.00255	0.99745	1
Node3	HEPACAM2	1	0.00255	0.99745	1
Node3	HERPUD1	1	0.00255	0.99745	1
Node3	HEXB	1	0.00255	0.99745	1
Node3	HEXD	1	0.00255	0.99745	1
Node3	HHAT	1	0.00255	0.99745	1
Node3	HHATL	1	0.00255	0.99745	1
Node3	HINFP	1	0.00255	0.99745	1
Node3	HIP1	1	0.04387	0.95613	1
Node3	HIP1R	1	0.00255	0.99745	1
Node3	HJV	1	0.00255	0.99745	1
Node3	HK1	1	0.00255	0.99745	1
Node3	HK2	1	0.04387	0.95613	1
Node3	HK3	1	0.01974	0.98026	1
Node3	HKDC1	1	0.07454	0.92546	1
Node3	HLX	1	0.00255	0.99745	1
Node3	HMGCS1	1	0.01974	0.98026	1
Node3	HMGN3	1	0.04387	0.95613	1
Node3	HMOX1	1	0.00255	0.99745	1
Node3	HMOX2	1	0.00255	0.99745	1
Node3	HNF1A	1	0.00255	0.99745	1
Node3	HNF1B	1	0.00255	0.99745	1
Node3	HNRNPLL	1	0.00255	0.99745	1
Node3	HNRNPR	1	0.00255	0.99745	1
Node3	HOGA1	1	0.01974	0.98026	1
Node3	HOMEZ	1	0.01974	0.98026	1
Node3	HOXA1	1	0.01974	0.98026	1
Node3	HPD	1	0.01974	0.98026	1
Node3	HPDL	1	0.01974	0.98026	1
Node3	HPSE	1	0.01974	0.98026	1
Node3	HS3ST6	1	0.01974	0.98026	1
Node3	HS6ST1	1	0.00255	0.99745	1
Node3	HS6ST3	1	0.00255	0.99745	1
Node3	HSP90AA1	1	0.07454	0.92546	1
Node3	HSP90AB1	1	0.00255	0.99745	1
Node3	HSP90B1	1	0.00255	0.99745	1
Node3	HSPA12A	1	0.01974	0.98026	1
Node3	HSPA8	1	0.01974	0.98026	1
Node3	HSPB7	1	0.01974	0.98026	1
Node3	HTR1B	1	0.00255	0.99745	1
Node3	HTR1E	1	0.00255	0.99745	1
Node3	HTR1F	1	0.00255	0.99745	1
Node3	HTR2B	1	0.00255	0.99745	1
Node3	HTR2C	1	0.00255	0.99745	1
Node3	HTR5A	1	0.00255	0.99745	1
Node3	HTR7	1	0.00255	0.99745	1
Node3	HYAL1	1	0.01974	0.98026	1
Node3	HYAL3	1	0.01974	0.98026	1
Node3	HYAL4	1	0.01974	0.98026	1
Node3	ICA1	1	0.01974	0.98026	1
Node3	ICA1L	1	0.01974	0.98026	1
Node3	IDH1	1	0.01974	0.98026	1
Node3	IDH2	1	0.01974	0.98026	1
Node3	IDH3A	1	0.00255	0.99745	1
Node3	IDH3B	1	0.06134	0.93866	1
Node3	IFFO1	1	0.01974	0.98026	1
Node3	IFFO2	1	0.01974	0.98026	1
Node3	IFIH1	1	0.00255	0.99745	1
Node3	IFITM10	1	0.00255	0.99745	1
Node3	IFITM5	1	0.00255	0.99745	1
Node3	IFRD2	1	0.01974	0.98026	1
Node3	IFT140	1	0.07454	0.92546	1
Node3	IFT172	1	0.00255	0.99745	1
Node3	IGDCC3	1	0.01974	0.98026	1
Node3	IGFBP7	1	0.04387	0.95613	1
Node3	IGHM	1	0.00255	0.99745	1
Node3	IK	1	0.01974	0.98026	1
Node3	IKBKB	1	0.00255	0.99745	1
Node3	IKBKG	1	0.00255	0.99745	1
Node3	IL18R1	1	0.00255	0.99745	1
Node3	IL18RAP	1	0.00255	0.99745	1
Node3	IL1R2	1	0.00255	0.99745	1
Node3	IL1RAP	1	0.00255	0.99745	1
Node3	IL1RAPL2	1	0.00255	0.99745	1
Node3	IL1RL1	1	0.00255	0.99745	1
Node3	IL22	1	0.07454	0.92546	1
Node3	ILDR1	1	0.00255	0.99745	1
Node3	ILDR2	1	0.00255	0.99745	1
Node3	IMPG1	1	0.00255	0.99745	1
Node3	IMPG2	1	0.00255	0.99745	1
Node3	INHBC	1	0.01974	0.98026	1
Node3	INKA1	1	0.01974	0.98026	1
Node3	INKA2	1	0.01974	0.98026	1
Node3	INSIG1	1	0.00255	0.99745	1
Node3	INSIG2	1	0.00255	0.99745	1
Node3	INSYN1	1	0.01974	0.98026	1
Node3	INSYN2A	1	0.00255	0.99745	1
Node3	INSYN2B	1	0.00255	0.99745	1
Node3	INTS6L	1	0.00255	0.99745	1
Node3	IQCA1L	1	0.01974	0.98026	1
Node3	IQGAP1	1	0.00255	0.99745	1
Node3	IQGAP2	1	0.06134	0.93866	1
Node3	IQGAP3	1	0.00255	0.99745	1
Node3	IRAG1	1	0.01974	0.98026	1
Node3	ISL1	1	0.00255	0.99745	1
Node3	ISL2	1	0.00255	0.99745	1
Node3	ISOC1	1	0.00255	0.99745	1
Node3	ISOC2	1	0.00255	0.99745	1
Node3	ITGB1	1	0.00255	0.99745	1
Node3	ITGB4	1	0.00255	0.99745	1
Node3	ITGB5	1	0.00255	0.99745	1
Node3	ITGB6	1	0.00255	0.99745	1
Node3	ITGB8	1	0.00255	0.99745	1
Node3	ITGBL1	1	0.00255	0.99745	1
Node3	ITIH3	1	0.00255	0.99745	1
Node3	ITM2A	1	0.00255	0.99745	1
Node3	ITM2B	1	0.00255	0.99745	1
Node3	ITPKB	1	0.00255	0.99745	1
[truncated: 2,314 more rows]

## Sheet: Terrapene_carolina_triunguis en
Term	P-value	Adjusted P-value	Odds Ratio	Combined Score	Genes
Eukaryotic Translation Elongation Homo sapiens R-HSA-156842	2.39007e-05	0.0131193	7.55306	80.3766	EEF1G;RPS27;RPS19;RPL31;RPLP0;RPS3A;RPL7;RPS12
SRP-dependent cotranslational protein targeting to membrane Homo sapiens R-HSA-1799339	8.98844e-05	0.0131193	6.17411	57.5241	RPS27;RPS19;RPL31;SEC61G;RPLP0;RPS3A;RPL7;RPS12
Viral mRNA Translation Homo sapiens R-HSA-192823	0.0001258	0.0131193	6.92671	62.2075	RPS27;RPS19;RPL31;RPLP0;RPS3A;RPL7;RPS12
Peptide chain elongation Homo sapiens R-HSA-156902	0.0001258	0.0131193	6.92671	62.2075	RPS27;RPS19;RPL31;RPLP0;RPS3A;RPL7;RPS12
Selenocysteine synthesis Homo sapiens R-HSA-2408557	0.000156923	0.0131193	6.66594	58.392	RPS27;RPS19;RPL31;RPLP0;RPS3A;RPL7;RPS12
Eukaryotic Translation Termination Homo sapiens R-HSA-72764	0.000156923	0.0131193	6.66594	58.392	RPS27;RPS19;RPL31;RPLP0;RPS3A;RPL7;RPS12
Nonsense Mediated Decay (NMD) independent of the Exon Junction Complex (EJC) Homo sapiens R-HSA-975956	0.000180934	0.0131193	6.50269	56.0362	RPS27;RPS19;RPL31;RPLP0;RPS3A;RPL7;RPS12
Translation Homo sapiens R-HSA-72766	0.000188767	0.0131193	4.85082	41.5958	EEF1G;RPS27;RPS19;RPL31;SEC61G;RPLP0;RPS3A;RPL7;RPS12
Formation of a pool of free 40S subunits Homo sapiens R-HSA-72689	0.000289379	0.0178772	5.98911	48.7979	RPS27;RPS19;RPL31;RPLP0;RPS3A;RPL7;RPS12
Nonsense-Mediated Decay (NMD) Homo sapiens R-HSA-927802	0.000529039	0.0222312	5.38141	40.5998	RPS27;RPS19;RPL31;RPLP0;RPS3A;RPL7;RPS12
Nonsense Mediated Decay (NMD) enhanced by the Exon Junction Complex (EJC) Homo sapiens R-HSA-975957	0.000529039	0.0222312	5.38141	40.5998	RPS27;RPS19;RPL31;RPLP0;RPS3A;RPL7;RPS12
L13a-mediated translational silencing of Ceruloplasmin expression Homo sapiens R-HSA-156827	0.000529039	0.0222312	5.38141	40.5998	RPS27;RPS19;RPL31;RPLP0;RPS3A;RPL7;RPS12		Terrapene_carolina_triunguis
3' -UTR-mediated translational regulation Homo sapiens R-HSA-157279	0.000529039	0.0222312	5.38141	40.5998	RPS27;RPS19;RPL31;RPLP0;RPS3A;RPL7;RPS12
GTP hydrolysis and joining of the 60S ribosomal subunit Homo sapiens R-HSA-72706	0.00055978	0.0222312	5.32733	39.8908	RPS27;RPS19;RPL31;RPLP0;RPS3A;RPL7;RPS12
Selenoamino acid metabolism Homo sapiens R-HSA-2408522	0.000697242	0.0252326	5.12138	37.2242	RPS27;RPS19;RPL31;RPLP0;RPS3A;RPL7;RPS12
TP53 regulates transcription of several additional cell death genes whose specific roles in p53-dependent apoptosis remain uncertain Homo sapiens R-HSA-6803205	0.000751352	0.0252326	20.5316	147.697	PERP;NDRG1;BCL2L14
Cap-dependent Translation Initiation Homo sapiens R-HSA-72737	0.000816882	0.0252326	4.97703	35.3868	RPS27;RPS19;RPL31;RPLP0;RPS3A;RPL7;RPS12
Eukaryotic Translation Initiation Homo sapiens R-HSA-72613	0.000816882	0.0252326	4.97703	35.3868	RPS27;RPS19;RPL31;RPLP0;RPS3A;RPL7;RPS12
Influenza Viral RNA Transcription and Replication Homo sapiens R-HSA-168273	0.00160546	0.0450257	4.39804	28.2985	RPS27;RPS19;RPL31;RPLP0;RPS3A;RPL7;RPS12
Activation of SMO Homo sapiens R-HSA-5635838	0.00161963	0.0450257	15.0534	96.7267	IHH;GAS1;ARRB1
Major pathway of rRNA processing in the nucleolus Homo sapiens R-HSA-6791226	0.00170452	0.0451292	3.85697	24.5861	RPS27;RPS19;RPL31;RPLP0;TSR1;RPS3A;RPL7;RPS12
Influenza Life Cycle Homo sapiens R-HSA-168255	0.00226773	0.0573118	4.12361	25.1086	RPS27;RPS19;RPL31;RPLP0;RPS3A;RPL7;RPS12
Vasopressin regulates renal water homeostasis via Aquaporins Homo sapiens R-HSA-432040	0.00247779	0.0585127	7.73986	46.4422	PRKAR1A;GNB2;AQP2;RAB11A
Transmembrane transport of small molecules Homo sapiens R-HSA-382551	0.00252573	0.0585127	2.276	13.6132	GABRB2;SLC22A6;SLC12A5;SLC44A2;SLC30A2;TSC22D3;SLC2A1;SLC39A10;WWP1;HTR3A;AQP2;RAB11A;SLC7A5;BEST4;ASPH;PRKAR1A;GNB2
rRNA processing Homo sapiens R-HSA-72312	0.00282084	0.0627355	3.54049	20.7853	RPS27;RPS19;RPL31;RPLP0;TSR1;RPS3A;RPL7;RPS12
Influenza Infection Homo sapiens R-HSA-168254	0.00350093	0.074866	3.79748	21.4737	RPS27;RPS19;RPL31;RPLP0;RPS3A;RPL7;RPS12
Formation of the ternary complex, and subsequently, the 43S complex Homo sapiens R-HSA-72695	0.00430194	0.0885881	6.55972	35.7419	RPS27;RPS19;RPS3A;RPS12
Aquaporin-mediated transport Homo sapiens R-HSA-445717	0.00462027	0.0890748	6.41983	34.5213	PRKAR1A;GNB2;AQP2;RAB11A
Ligand-receptor interactions Homo sapiens R-HSA-5632681	0.00464599	0.0890748	25.0051	134.321	IHH;GAS1
Glycosaminoglycan metabolism Homo sapiens R-HSA-1630316	0.00552953	0.102481	3.95232	20.5428	EXT1;HPSE2;CHST11;HYAL2;CHST14;HS3ST1
Transport of gamma-carboxylated protein precursors from the endoplasmic reticulum to the Golgi apparatus Homo sapiens R-HSA-159763	0.00592138	0.106203	21.4318	109.928	PROC;PROZ
Ribosomal scanning and start codon recognition Homo sapiens R-HSA-72702	0.0068665	0.113321	5.69132	28.349	RPS27;RPS19;RPS3A;RPS12
Translation initiation complex formation Homo sapiens R-HSA-72649	0.0068665	0.113321	5.69132	28.349	RPS27;RPS19;RPS3A;RPS12
Activation of the mRNA upon binding of the cap-binding complex and eIFs, and subsequent binding to 43S Homo sapiens R-HSA-72662	0.00729987	0.113321	5.58564	27.4808	RPS27;RPS19;RPS3A;RPS12
Removal of aminoterminal propeptides from gamma-carboxylated proteins Homo sapiens R-HSA-159782	0.00733733	0.113321	18.7519	92.1615	PROC;PROZ
Gamma-carboxylation of protein precursors Homo sapiens R-HSA-159740	0.00733733	0.113321	18.7519	92.1615	PROC;PROZ
Gamma-carboxylation, transport, and amino-terminal cleavage of proteins Homo sapiens R-HSA-159854	0.00888991	0.133589	16.6675	78.718	PROC;PROZ
Transport of glucose and other sugars, bile salts and organic acids, metal ions and amine compounds Homo sapiens R-HSA-425366	0.0111105	0.162564	3.93409	17.7029	SLC22A6;SLC30A2;SLC44A2;SLC2A1;SLC39A10
Gamma carboxylation, hypusine formation and arylsulfatase activation Homo sapiens R-HSA-163841	0.0147917	0.210877	6.26559	26.4012	PROC;PROZ;DPH6
Metabolism of proteins Homo sapiens R-HSA-392499	0.0162214	0.225477	1.68958	6.96349	RPL31;RPLP0;PROZ;DERL2;RPS3A;RPL7;EEF1G;NEU3;TUBA3E;RPS27;B3GNT8;CNIH1;PROC;RPS19;MAN2A2;TUBB3;SEC61G;GNB2;MDM2;DPH6;SEC62;NUDT14;RPS12
TP53 Regulates Transcription of Cell Death Genes Homo sapiens R-HSA-5633008	0.0192193	0.260632	5.63788	22.28	PERP;NDRG1;BCL2L14
Zinc transporters Homo sapiens R-HSA-435354	0.0208648	0.27621	9.99747	38.6871	SLC30A2;SLC39A10
Collagen formation Homo sapiens R-HSA-1474290	0.0264592	0.342123	3.71865	13.5067	COL26A1;MMP13;COL4A6;PLOD3
VxPx cargo-targeting to cilium Homo sapiens R-HSA-5620916	0.0311223	0.393273	7.89113	27.3809	RAB11A;CNGB1
Post-chaperonin tubulin folding pathway Homo sapiens R-HSA-389977	0.0339406	0.407052	7.4962	25.3607	TUBA3E;TUBB3
Heparan sulfate/heparin (HS-GAG) metabolism Homo sapiens R-HSA-1638091	0.0347644	0.407052	4.4194	14.8455	EXT1;HPSE2;HS3ST1
Signaling by Hedgehog Homo sapiens R-HSA-5358351	0.0349554	0.407052	2.87786	9.65144	PRKAR1A;IHH;GAS1;DERL2;ARRB1
Metabolism of amino acids and derivatives Homo sapiens R-HSA-71291	0.0351412	0.407052	2.09309	7.00847	RPS27;RPS19;RPL31;ARG1;RPLP0;GPT;RPS3A;RPL7;RPS12
Anchoring of the basal body to the plasma membrane Homo sapiens R-HSA-5620912	0.0401142	0.455174	3.23685	10.4098	TCTN1;NINL;SFI1;RAB11A
Metal ion SLC transporters Homo sapiens R-HSA-425410	0.0429556	0.4683	6.51744	20.5142	SLC30A2;SLC39A10
Formation of tubulin folding intermediates by CCT/TriC Homo sapiens R-HSA-389960	0.0429556	0.4683	6.51744	20.5142	TUBA3E;TUBB3
Stimuli-sensing channels Homo sapiens R-HSA-2672351	0.0440497	0.470993	3.13522	9.78952	BEST4;ASPH;TSC22D3;WWP1
Translocation of GLUT4 to the plasma membrane Homo sapiens R-HSA-1445148	0.045298	0.475045	3.95299	12.2325	RAB10;MYH7B;RAB11A
Ligand-gated ion channel transport Homo sapiens R-HSA-975298	0.0461374	0.475045	6.24556	19.2122	GABRB2;HTR3A
Collagen biosynthesis and modifying enzymes Homo sapiens R-HSA-1650814	0.0510909	0.516483	3.75477	11.1672	COL26A1;COL4A6;PLOD3
Olfactory Signaling Pathway Homo sapiens R-HSA-381753	0.052655	0.522789	1.85765	5.46891	OR51E1;OR11L1;OR5J2;OR5I1;OR6J1;OR5AS1;OR51E2;OR10Q1;OR6P1;OR52M1
Ion channel transport Homo sapiens R-HSA-983712	0.0537527	0.524325	2.29755	6.71657	GABRB2;BEST4;ASPH;TSC22D3;WWP1;HTR3A
Activated NOTCH1 Transmits Signal to the Nucleus Homo sapiens R-HSA-2122948	0.0596747	0.563514	5.35225	15.0872	NEURL1;ARRB1
HS-GAG biosynthesis Homo sapiens R-HSA-2022928	0.0632481	0.563514	5.16743	14.2657	EXT1;HS3ST1
Organic anion transport Homo sapiens R-HSA-561048	0.0645235	0.563514	18.6847	51.2095	SLC22A6
Negative regulation of TCF-dependent signaling by DVL-interacting proteins Homo sapiens R-HSA-5368598	0.0645235	0.563514	18.6847	51.2095	CXXC4
Free fatty acid receptors Homo sapiens R-HSA-444209	0.0645235	0.563514	18.6847	51.2095	GPR31
SLC-mediated transmembrane transport Homo sapiens R-HSA-425407	0.0666717	0.563514	2.02438	5.48198	SLC7A5;SLC22A6;SLC12A5;SLC44A2;SLC30A2;SLC2A1;SLC39A10
Cooperation of Prefoldin and TriC/CCT in actin and tubulin folding Homo sapiens R-HSA-389958	0.066892	0.563514	4.99493	13.5097	TUBA3E;TUBB3
Thrombin signalling through proteinase activated receptors (PARs) Homo sapiens R-HSA-456926	0.066892	0.563514	4.99493	13.5097	GNB2;ARRB1
Signaling by NOTCH2 Homo sapiens R-HSA-1980145	0.066892	0.563514	4.99493	13.5097	MAML2;NEURL1
Signaling by NOTCH1 Homo sapiens R-HSA-1980143	0.0704758	0.57729	3.26352	8.65645	MAML2;NEURL1;ARRB1
Glucagon signaling in metabolic regulation Homo sapiens R-HSA-163359	0.0706038	0.57729	4.83356	12.8122	PRKAR1A;GNB2
Conjugation of benzoate with glycine Homo sapiens R-HSA-177135	0.0769216	0.600317	14.947	38.3385	GLYATL3
Signaling by NOTCH Homo sapiens R-HSA-157118	0.0792153	0.600317	2.54783	6.46024	JUN;MAML2;NEURL1;ARRB1
Metabolism of carbohydrates Homo sapiens R-HSA-71387	0.0822514	0.600317	1.91994	4.79597	EXT1;HPSE2;CHST11;HYAL2;SLC2A1;CHST14;HS3ST1
Zinc efflux and compartmentalization by the SLC30 family Homo sapiens R-HSA-435368	0.0891561	0.600317	12.4552	30.1087	SLC30A2
Cation-coupled Chloride cotransporters Homo sapiens R-HSA-426117	0.0891561	0.600317	12.4552	30.1087	SLC12A5
Phosphate bond hydrolysis by NUDT proteins Homo sapiens R-HSA-2393930	0.0891561	0.600317	12.4552	30.1087	NUDT5
Activation of NIMA Kinases NEK9, NEK6, NEK7 Homo sapiens R-HSA-2980767	0.0891561	0.600317	12.4552	30.1087	NEK7
Diseases of signal transduction Homo sapiens R-HSA-5663202	0.0895204	0.600317	1.87837	4.53305	MAML2;NEURL1;IHH;MDM2;DERL2;FYN;FGFR4
Regulation of insulin secretion Homo sapiens R-HSA-422356	0.0900636	0.600317	2.92327	7.03701	PRKAR1A;GNB2;SLC2A1
Infectious disease Homo sapiens R-HSA-5663205	0.0927787	0.600317	1.77569	4.22178	RPS27;RPS19;RPL31;RPLP0;RPS3A;FYN;RPL7;RPS12
Collagen degradation Homo sapiens R-HSA-1442490	0.0941709	0.600317	4.0485	9.56518	COL26A1;MMP13
Vitamin C (ascorbate) metabolism Homo sapiens R-HSA-196836	0.101229	0.600317	10.6753	24.4504	SLC2A1
Release of Hh-Np from the secreting cell Homo sapiens R-HSA-5362798	0.101229	0.600317	10.6753	24.4504	IHH
Synthesis of diphthamide-EEF2 Homo sapiens R-HSA-5358493	0.101229	0.600317	10.6753	24.4504	DPH6
Nef and signal transduction Homo sapiens R-HSA-164944	0.101229	0.600317	10.6753	24.4504	FYN
Synthesis of epoxy (EET) and dihydroxyeicosatrienoic acids (DHET) Homo sapiens R-HSA-2142670	0.101229	0.600317	10.6753	24.4504	CYP1B1
Conjugation of salicylate with glycine Homo sapiens R-HSA-177128	0.101229	0.600317	10.6753	24.4504	GLYATL3
Downregulation of ERBB4 signaling Homo sapiens R-HSA-1253288	0.101229	0.600317	10.6753	24.4504	WWP1
Pre-NOTCH Transcription and Translation Homo sapiens R-HSA-1912408	0.102466	0.600317	3.8405	8.7495	JUN;MAML2
Disease Homo sapiens R-HSA-1643685	0.103073	0.600317	1.4924	3.39121	MAML2;RPL31;RPLP0;IHH;DERL2;RPS3A;RPL7;RPS27;RPS19;NEURL1;MDM2;FYN;FGFR4;RPS12
Hedgehog 'on' state Homo sapiens R-HSA-5632684	0.103332	0.600317	2.74432	6.22909	IHH;GAS1;ARRB1
Assembly of the primary cilium Homo sapiens R-HSA-5617833	0.103577	0.600317	2.06604	4.68462	TCTN1;NINL;SFI1;RAB11A;CNGB1
PI3K/AKT Signaling in Cancer Homo sapiens R-HSA-2219528	0.106074	0.600317	2.71112	6.08272	MDM2;FYN;FGFR4
Netrin-1 signaling Homo sapiens R-HSA-373752	0.106687	0.600317	3.7443	8.37919	FYN;ROBO1
Glucagon-like Peptide-1 (GLP1) regulates insulin secretion Homo sapiens R-HSA-381676	0.106687	0.600317	3.7443	8.37919	PRKAR1A;GNB2
Role of Abl in Robo-Slit signaling Homo sapiens R-HSA-428890	0.113142	0.600317	9.34044	20.3538	ROBO1
Inactivation of Cdc42 and Rac Homo sapiens R-HSA-428543	0.113142	0.600317	9.34044	20.3538	ROBO1
Synthesis of (16-20)-hydroxyeicosatetraenoic acids (HETE) Homo sapiens R-HSA-2142816	0.113142	0.600317	9.34044	20.3538	CYP1B1
Conjugation of carboxylic acids Homo sapiens R-HSA-159424	0.113142	0.600317	9.34044	20.3538	GLYATL3
Amino Acid conjugation Homo sapiens R-HSA-156587	0.113142	0.600317	9.34044	20.3538	GLYATL3
Phospholipase C-mediated cascade; FGFR4 Homo sapiens R-HSA-5654228	0.124011	0.600317	3.40321	7.10383	PRKAR1A;FGFR4
Netrin mediated repulsion signals Homo sapiens R-HSA-418886	0.124899	0.600317	8.30219	17.2707	FYN
Zinc influx into cells by the SLC39 gene family Homo sapiens R-HSA-442380	0.124899	0.600317	8.30219	17.2707	SLC39A10
Dectin-2 family Homo sapiens R-HSA-5621480	0.124899	0.600317	8.30219	17.2707	FYN
Reactions specific to the complex N-glycan synthesis pathway Homo sapiens R-HSA-975578	0.124899	0.600317	8.30219	17.2707	MAN2A2
ER Quality Control Compartment (ERQC) Homo sapiens R-HSA-901032	0.124899	0.600317	8.30219	17.2707	DERL2
Urea cycle Homo sapiens R-HSA-70635	0.124899	0.600317	8.30219	17.2707	ARG1
Activation of the AP-1 family of transcription factors Homo sapiens R-HSA-450341	0.124899	0.600317	8.30219	17.2707	JUN
Antigen activates B Cell Receptor (BCR) leading to generation of second messengers Homo sapiens R-HSA-983695	0.128442	0.600317	3.32742	6.82878	FYN;CD22
Chaperonin-mediated protein folding Homo sapiens R-HSA-390466	0.13197	0.600317	2.44478	4.95112	TUBA3E;TUBB3;GNB2
Dermatan sulfate biosynthesis Homo sapiens R-HSA-2022923	0.136499	0.600317	7.47159	14.8792	CHST14
Activation of the phototransduction cascade Homo sapiens R-HSA-2485179	0.136499	0.600317	7.47159	14.8792	CNGB1
Response to metal ions Homo sapiens R-HSA-5660526	0.136499	0.600317	7.47159	14.8792	MT4
Metallothioneins bind metals Homo sapiens R-HSA-5661231	0.136499	0.600317	7.47159	14.8792	MT4
Signaling by FGFR4 in disease Homo sapiens R-HSA-5655291	0.136499	0.600317	7.47159	14.8792	FGFR4
Signaling by GPCR Homo sapiens R-HSA-372790	0.137035	0.600317	1.31521	2.61401	OR51E1;OR11L1;GPR68;OR5J2;OR5I1;OR6J1;OR5AS1;HTR1D;OR51E2;IHH;GPR31;ARRB1;OR10Q1;OR6P1;OR52M1;PRKAR1A;GNB2;GRM8;OXER1;PRLHR;FYN;FGFR4
Chondroitin sulfate/dermatan sulfate metabolism Homo sapiens R-HSA-1793185	0.14195	0.600317	3.11898	6.08912	CHST11;CHST14
Potassium Channels Homo sapiens R-HSA-1296071	0.144125	0.600317	2.34244	4.53748	KCNC1;KCNK9;GNB2
Cargo trafficking to the periciliary membrane Homo sapiens R-HSA-5620920	0.146518	0.600317	3.05517	5.86779	RAB11A;CNGB1
Passive transport by Aquaporins Homo sapiens R-HSA-432047	0.147947	0.600317	6.79201	12.9789	AQP2
PECAM1 interactions Homo sapiens R-HSA-210990	0.147947	0.600317	6.79201	12.9789	FYN
Hyaluronan uptake and degradation Homo sapiens R-HSA-2160916	0.147947	0.600317	6.79201	12.9789	HYAL2
Serotonin receptors Homo sapiens R-HSA-390666	0.147947	0.600317	6.79201	12.9789	HTR1D
Caspase-mediated cleavage of cytoskeletal proteins Homo sapiens R-HSA-264870	0.147947	0.600317	6.79201	12.9789	GAS2
CD28 dependent Vav1 pathway Homo sapiens R-HSA-389359	0.147947	0.600317	6.79201	12.9789	FYN
Physiological factors Homo sapiens R-HSA-5578768	0.147947	0.600317	6.79201	12.9789	NPR2
Tandem pore domain potassium channels Homo sapiens R-HSA-1296346	0.147947	0.600317	6.79201	12.9789	KCNK9
Unwinding of DNA Homo sapiens R-HSA-176974	0.147947	0.600317	6.79201	12.9789	MCM4
NOTCH2 intracellular domain regulates transcription Homo sapiens R-HSA-2197563	0.147947	0.600317	6.79201	12.9789	MAML2
Cell surface interactions at the vascular wall Homo sapiens R-HSA-202733	0.150337	0.600317	2.2944	4.34761	SLC7A5;PROC;FYN
Protein folding Homo sapiens R-HSA-391251	0.150337	0.600317	2.2944	4.34761	TUBA3E;TUBB3;GNB2
Post-translational protein modification Homo sapiens R-HSA-597592	0.155687	0.600317	1.47531	2.74394	NEU3;B3GNT8;CNIH1;PROC;MAN2A2;PROZ;MDM2;DERL2;DPH6;NUDT14
XBP1(S) activates chaperone genes Homo sapiens R-HSA-381038	0.155742	0.600317	2.93506	5.45791	SEC61G;SEC62
Facilitative Na+-independent glucose transporters Homo sapiens R-HSA-428790	0.159244	0.600317	6.22569	11.4386	SLC2A1
Platelet Adhesion to exposed collagen Homo sapiens R-HSA-75892	0.159244	0.600317	6.22569	11.4386	FYN
GABA A receptor activation Homo sapiens R-HSA-977441	0.159244	0.600317	6.22569	11.4386	GABRB2
RHO GTPases Activate NADPH Oxidases Homo sapiens R-HSA-5668599	0.159244	0.600317	6.22569	11.4386	NOXA1
AKT phosphorylates targets in the cytosol Homo sapiens R-HSA-198323	0.159244	0.600317	6.22569	11.4386	MDM2
POU5F1 (OCT4), SOX2, NANOG activate genes related to proliferation Homo sapiens R-HSA-2892247	0.159244	0.600317	6.22569	11.4386	ZIC3
NICD traffics to nucleus Homo sapiens R-HSA-157052	0.159244	0.600317	6.22569	11.4386	MAML2
Notch-HLH transcription pathway Homo sapiens R-HSA-350054	0.159244	0.600317	6.22569	11.4386	MAML2
Assembly of collagen fibrils and other multimeric structures Homo sapiens R-HSA-2022090	0.160395	0.600317	2.87847	5.26794	MMP13;COL4A6
GABA receptor activation Homo sapiens R-HSA-977443	0.165073	0.600317	2.82402	5.08709	GABRB2;GNB2
IRE1alpha activates chaperones Homo sapiens R-HSA-381070	0.165073	0.600317	2.82402	5.08709	SEC61G;SEC62
Degradation of the extracellular matrix Homo sapiens R-HSA-1474228	0.166227	0.600317	2.18246	3.91622	COL26A1;MMP13;CAPN1
DCC mediated attractive signaling Homo sapiens R-HSA-418885	0.170391	0.600317	5.7465	10.1694	FYN
Organic cation/anion/zwitterion transport Homo sapiens R-HSA-549132	0.170391	0.600317	5.7465	10.1694	SLC22A6
SEMA3A-Plexin repulsion signaling by inhibiting Integrin adhesion Homo sapiens R-HSA-399955	0.170391	0.600317	5.7465	10.1694	FYN
Activation of Rac Homo sapiens R-HSA-428540	0.170391	0.600317	5.7465	10.1694	ROBO1
SUMOylation of transcription factors Homo sapiens R-HSA-3232118	0.170391	0.600317	5.7465	10.1694	MDM2
Mismatch repair (MMR) directed by MSH2:MSH3 (MutSbeta) Homo sapiens R-HSA-5358606	0.170391	0.600317	5.7465	10.1694	MSH2
Mismatch repair (MMR) directed by MSH2:MSH6 (MutSalpha) Homo sapiens R-HSA-5358565	0.170391	0.600317	5.7465	10.1694	MSH2
FGFR4 ligand binding and activation Homo sapiens R-HSA-190322	0.170391	0.600317	5.7465	10.1694	FGFR4
Constitutive Signaling by NOTCH1 HD+PEST Domain Mutants Homo sapiens R-HSA-2894862	0.1745	0.600317	2.72105	4.7505	MAML2;NEURL1
Signaling by NOTCH1 in Cancer Homo sapiens R-HSA-2644603	0.1745	0.600317	2.72105	4.7505	MAML2;NEURL1
Signaling by NOTCH1 PEST Domain Mutants in Cancer Homo sapiens R-HSA-2644602	0.1745	0.600317	2.72105	4.7505	MAML2;NEURL1
Constitutive Signaling by NOTCH1 PEST Domain Mutants Homo sapiens R-HSA-2644606	0.1745	0.600317	2.72105	4.7505	MAML2;NEURL1
Signaling by NOTCH1 HD+PEST Domain Mutants in Cancer Homo sapiens R-HSA-2894858	0.1745	0.600317	2.72105	4.7505	MAML2;NEURL1
Pre-NOTCH Expression and Processing Homo sapiens R-HSA-1912422	0.1745	0.600317	2.72105	4.7505	JUN;MAML2
Hh mutants abrogate ligand secretion Homo sapiens R-HSA-5387390	0.1745	0.600317	2.72105	4.7505	IHH;DERL2
Integration of energy metabolism Homo sapiens R-HSA-163685	0.179278	0.600317	2.10045	3.61029	PRKAR1A;GNB2;SLC2A1
Signal Transduction Homo sapiens R-HSA-162582	0.180169	0.600317	1.19381	2.04602	OR11L1;MAML2;GPR68;OR5I1;IHH;DERL2;ARRB1;CXXC4;CHN1;GRM8;RDH16;OXER1;PRLHR;FYN;TGIF1;OR51E1;JUN;OR5J2;OR6J1;OR5AS1;HTR1D;OR51E2;GPR31;WWP1;CGN;OR10Q1;OR6P1;OR52M1;RPS27;RIT2;PRKAR1A;GNB2;NOXA1;NEURL1;MDM2;GAS1;FGFR4;CNGB1
Transcriptional Regulation by TP53 Homo sapiens R-HSA-3700989	0.180547	0.600317	1.54309	2.6414	JUN;MSH2;PRMT1;PERP;MDM2;NDRG1;BCL2L14
Eicosanoid ligand-binding receptors Homo sapiens R-HSA-391903	0.181391	0.600317	5.33577	9.1087	OXER1
Calnexin/calreticulin cycle Homo sapiens R-HSA-901042	0.181391	0.600317	5.33577	9.1087	DERL2
mRNA decay by 5' to 3' exoribonuclease Homo sapiens R-HSA-430039	0.181391	0.600317	5.33577	9.1087	LSM5
Processing of Intronless Pre-mRNAs Homo sapiens R-HSA-77595	0.181391	0.600317	5.33577	9.1087	PCF11
Mismatch Repair Homo sapiens R-HSA-5358508	0.181391	0.600317	5.33577	9.1087	MSH2
Constitutive Signaling by NOTCH1 HD Domain Mutants Homo sapiens R-HSA-2691232	0.181391	0.600317	5.33577	9.1087	NEURL1
Signaling by NOTCH1 HD Domain Mutants in Cancer Homo sapiens R-HSA-2691230	0.181391	0.600317	5.33577	9.1087	NEURL1
Regulation of KIT signaling Homo sapiens R-HSA-1433559	0.192246	0.615074	4.9798	8.2116	FYN
CRMPs in Sema3A signaling Homo sapiens R-HSA-399956	0.192246	0.615074	4.9798	8.2116	FYN
Sema3A PAK dependent Axon repulsion Homo sapiens R-HSA-399954	0.192246	0.615074	4.9798	8.2116	FYN
PKA activation Homo sapiens R-HSA-163615	0.192246	0.615074	4.9798	8.2116	PRKAR1A
TGF-beta receptor signaling in EMT (epithelial to mesenchymal transition) Homo sapiens R-HSA-2173791	0.192246	0.615074	4.9798	8.2116	CGN
TP53 Regulates Transcription of DNA Repair Genes Homo sapiens R-HSA-6796648	0.193593	0.615074	2.53606	4.16419	JUN;MSH2
Constitutive Signaling by Aberrant PI3K in Cancer Homo sapiens R-HSA-2219530	0.193593	0.615074	2.53606	4.16419	FYN;FGFR4
Membrane Trafficking Homo sapiens R-HSA-199991	0.195453	0.617454	1.45994	2.38325	RAB10;MYH7B;CNIH1;MAN2A2;ARRB1;KIF21B;RAB11A;VAMP3
Hyaluronan metabolism Homo sapiens R-HSA-2142845	0.202957	0.624315	4.66832	7.44487	HYAL2
PKA-mediated phosphorylation of CREB Homo sapiens R-HSA-111931	0.202957	0.624315	4.66832	7.44487	PRKAR1A
PKA activation in glucagon signalling Homo sapiens R-HSA-164378	0.202957	0.624315	4.66832	7.44487	PRKAR1A
N-glycan trimming in the ER and Calnexin/Calreticulin cycle Homo sapiens R-HSA-532668	0.202957	0.624315	4.66832	7.44487	DERL2
Synthesis of substrates in N-glycan biosythesis Homo sapiens R-HSA-446219	0.203239	0.624315	2.45266	3.908	NEU3;NUDT14
Vesicle-mediated transport Homo sapiens R-HSA-5653656	0.20726	0.625728	1.4013	2.20534	RAB10;MSR1;MYH7B;CNIH1;MAN2A2;ARRB1;KIF21B;RAB11A;VAMP3
Hedgehog ligand biogenesis Homo sapiens R-HSA-5358346	0.208082	0.625728	2.41298	3.78794	IHH;DERL2
CD22 mediated BCR regulation Homo sapiens R-HSA-5690714	0.213527	0.625728	4.39349	6.78353	CD22
Regulation of signaling by CBL Homo sapiens R-HSA-912631	0.213527	0.625728	4.39349	6.78353	FYN
TP53 Regulates Transcription of Genes Involved in G2 Cell Cycle Arrest Homo sapiens R-HSA-6804114	0.213527	0.625728	4.39349	6.78353	PRMT1
PI-3K cascade:FGFR1 Homo sapiens R-HSA-5654689	0.219925	0.625728	1.88748	2.85854	MDM2;FYN;FGFR4
PI-3K cascade:FGFR3 Homo sapiens R-HSA-5654710	0.219925	0.625728	1.88748	2.85854	MDM2;FYN;FGFR4
PI3K events in ERBB4 signaling Homo sapiens R-HSA-1250342	0.219925	0.625728	1.88748	2.85854	MDM2;FYN;FGFR4
PIP3 activates AKT signaling Homo sapiens R-HSA-1257604	0.219925	0.625728	1.88748	2.85854	MDM2;FYN;FGFR4
PI-3K cascade:FGFR4 Homo sapiens R-HSA-5654720	0.219925	0.625728	1.88748	2.85854	MDM2;FYN;FGFR4
PI-3K cascade:FGFR2 Homo sapiens R-HSA-5654695	0.219925	0.625728	1.88748	2.85854	MDM2;FYN;FGFR4
Semaphorin interactions Homo sapiens R-HSA-373755	0.222679	0.625728	2.30126	3.45654	SEMA7A;FYN
Other semaphorin interactions Homo sapiens R-HSA-416700	0.223957	0.625728	4.1492	6.20846	SEMA7A
Ephrin signaling Homo sapiens R-HSA-3928664	0.223957	0.625728	4.1492	6.20846	FYN
Prostacyclin signalling through prostacyclin receptor Homo sapiens R-HSA-392851	0.223957	0.625728	4.1492	6.20846	GNB2
Scavenging by Class A Receptors Homo sapiens R-HSA-3000480	0.223957	0.625728	4.1492	6.20846	MSR1
Phase 4 - resting membrane potential Homo sapiens R-HSA-5576886	0.223957	0.625728	4.1492	6.20846	KCNK9
Regulation of TP53 Activity through Methylation Homo sapiens R-HSA-6804760	0.223957	0.625728	4.1492	6.20846	MDM2
GAB1 signalosome Homo sapiens R-HSA-180292	0.230371	0.629191	1.84079	2.70239	MDM2;FYN;FGFR4
PI3K/AKT activation Homo sapiens R-HSA-198203	0.230371	0.629191	1.84079	2.70239	MDM2;FYN;FGFR4
Loss of Nlp from mitotic centrosomes Homo sapiens R-HSA-380259	0.232455	0.629191	2.23234	3.25711	NINL;SFI1
Loss of proteins required for interphase microtubule organization?from the centrosome Homo sapiens R-HSA-380284	0.232455	0.629191	2.23234	3.25711	NINL;SFI1
GPCR downstream signaling Homo sapiens R-HSA-388396	0.232882	0.629191	1.24713	1.81735	OR51E1;OR11L1;GPR68;OR5J2;OR5I1;OR6J1;OR5AS1;HTR1D;OR51E2;ARRB1;OR10Q1;OR6P1;OR52M1;GNB2;GRM8;OXER1
Chondroitin sulfate biosynthesis Homo sapiens R-HSA-2022870	0.234249	0.629191	3.93062	5.70479	CHST11
G beta:gamma signalling through PLC beta Homo sapiens R-HSA-418217	0.234249	0.629191	3.93062	5.70479	GNB2
Synthesis of PC Homo sapiens R-HSA-1483191	0.234249	0.629191	3.93062	5.70479	SLC44A2
GPCR ligand binding Homo sapiens R-HSA-500792	0.242777	0.637215	1.36823	1.93689	GPR68;GNB2;HTR1D;GRM8;IHH;OXER1;GPR31;PRLHR
CD209 (DC-SIGN) signaling Homo sapiens R-HSA-5621575	0.244405	0.637215	3.7339	5.26079	FYN
HS-GAG degradation Homo sapiens R-HSA-2024096	0.244405	0.637215	3.7339	5.26079	HPSE2
Presynaptic function of Kainate receptors Homo sapiens R-HSA-500657	0.244405	0.637215	3.7339	5.26079	GNB2
Aflatoxin activation and detoxification Homo sapiens R-HSA-5423646	0.244405	0.637215	3.7339	5.26079	ACY3
NOTCH2 Activation and Transmission of Signal to the Nucleus Homo sapiens R-HSA-2979096	0.244405	0.637215	3.7339	5.26079	NEURL1
AURKA Activation by TPX2 Homo sapiens R-HSA-8854518	0.247165	0.637215	2.13634	2.98596	NINL;SFI1
Signaling by TGF-beta Receptor Complex Homo sapiens R-HSA-170834	0.252077	0.637215	2.10614	2.90231	TGIF1;CGN
Nephrin interactions Homo sapiens R-HSA-373753	0.254428	0.637215	3.55592	4.86712	FYN
RA biosynthesis pathway Homo sapiens R-HSA-5365859	0.254428	0.637215	3.55592	4.86712	RDH16
ADP signalling through P2Y purinoceptor 12 Homo sapiens R-HSA-392170	0.254428	0.637215	3.55592	4.86712	GNB2
Common Pathway of Fibrin Clot Formation Homo sapiens R-HSA-140875	0.254428	0.637215	3.55592	4.86712	PROC
Intrinsic Pathway of Fibrin Clot Formation Homo sapiens R-HSA-140837	0.254428	0.637215	3.55592	4.86712	PROC
CD28 dependent PI3K/Akt signaling Homo sapiens R-HSA-389357	0.254428	0.637215	3.55592	4.86712	FYN
CTLA4 inhibitory signaling Homo sapiens R-HSA-389513	0.254428	0.637215	3.55592	4.86712	FYN
Asparagine N-linked glycosylation Homo sapiens R-HSA-446203	0.260303	0.64384	1.47494	1.98513	NEU3;CNIH1;MAN2A2;DERL2;NUDT14
Muscle contraction Homo sapiens R-HSA-397014	0.262304	0.64384	1.55995	2.0876	KCNK9;ASPH;NPR2;ANXA6
The canonical retinoid cycle in rods (twilight vision) Homo sapiens R-HSA-2453902	0.264317	0.64384	3.39411	4.51622	RDH16
Thromboxane signalling through TP receptor Homo sapiens R-HSA-428930	0.264317	0.64384	3.39411	4.51622	GNB2
Downregulation of SMAD2/3:SMAD4 transcriptional activity Homo sapiens R-HSA-2173795	0.264317	0.64384	3.39411	4.51622	TGIF1
SHC-mediated cascade:FGFR4 Homo sapiens R-HSA-5654719	0.264317	0.64384	3.39411	4.51622	FGFR4
Cardiac conduction Homo sapiens R-HSA-5576891	0.265779	0.64384	1.70047	2.25327	KCNK9;ASPH;NPR2
TNFs bind their physiological receptors Homo sapiens R-HSA-5669034	0.274076	0.64384	3.24638	4.20194	TNFRSF6B
Post-Elongation Processing of Intronless pre-mRNA Homo sapiens R-HSA-112297	0.274076	0.64384	3.24638	4.20194	PCF11
Processing of Capped Intronless Pre-mRNA Homo sapiens R-HSA-75067	0.274076	0.64384	3.24638	4.20194	PCF11
Endogenous sterols Homo sapiens R-HSA-211976	0.274076	0.64384	3.24638	4.20194	CYP1B1
DARPP-32 events Homo sapiens R-HSA-180024	0.274076	0.64384	3.24638	4.20194	PRKAR1A
Biosynthesis of the N-glycan precursor (dolichol lipid-linked oligosaccharide, LLO) and transfer to a nascent protein Homo sapiens R-HSA-446193	0.276653	0.64384	1.96708	2.52768	NEU3;NUDT14
Centrosome maturation Homo sapiens R-HSA-380287	0.281567	0.64384	1.94143	2.46055	NINL;SFI1
Recruitment of mitotic centrosome proteins and complexes Homo sapiens R-HSA-380270	0.281567	0.64384	1.94143	2.46055	NINL;SFI1
Basigin interactions Homo sapiens R-HSA-210991	0.283706	0.64384	3.11095	3.91923	SLC7A5
Amino acid synthesis and interconversion (transamination) Homo sapiens R-HSA-70614	0.283706	0.64384	3.11095	3.91923	GPT
ADP signalling through P2Y purinoceptor 1 Homo sapiens R-HSA-418592	0.283706	0.64384	3.11095	3.91923	GNB2
Activation of G protein gated Potassium channels Homo sapiens R-HSA-1296041	0.283706	0.64384	3.11095	3.91923	GNB2
Inhibition of voltage gated Ca2+ channels via Gbeta/gamma subunits Homo sapiens R-HSA-997272	0.283706	0.64384	3.11095	3.91923	GNB2
G protein gated Potassium channels Homo sapiens R-HSA-1296059	0.283706	0.64384	3.11095	3.91923	GNB2
Synthesis of IP3 and IP4 in the cytosol Homo sapiens R-HSA-1855204	0.283706	0.64384	3.11095	3.91923	INPPL1
Constitutive Signaling by AKT1 E17K in Cancer Homo sapiens R-HSA-5674400	0.283706	0.64384	3.11095	3.91923	MDM2
Factors involved in megakaryocyte development and platelet production Homo sapiens R-HSA-983231	0.287333	0.646922	1.62604	2.02785	PRKAR1A;HMG20B;KIF21B
Neurotransmitter Receptor Binding And Downstream Transmission In The Postsynaptic Cell Homo sapiens R-HSA-112314	0.29094	0.646922	1.61426	1.99302	GABRB2;GNB2;MDM2
Opioid Signalling Homo sapiens R-HSA-111885	0.291384	0.646922	1.89209	2.33317	PRKAR1A;GNB2
CaM pathway Homo sapiens R-HSA-111997	0.293209	0.646922	2.98636	3.66388	PRKAR1A
Calmodulin induced events Homo sapiens R-HSA-111933	0.293209	0.646922	2.98636	3.66388	PRKAR1A
N-glycan antennae elongation in the medial/trans-Golgi Homo sapiens R-HSA-975576	0.293209	0.646922	2.98636	3.66388	MAN2A2
Attenuation phase Homo sapiens R-HSA-3371568	0.293209	0.646922	2.98636	3.66388	COL4A6
PI5P, PP2A and IER3 Regulate PI3K/AKT Signaling Homo sapiens R-HSA-6811558	0.301184	0.66189	1.84519	2.21429	FYN;FGFR4
Prefoldin mediated transfer of substrate to CCT/TriC Homo sapiens R-HSA-389957	0.302586	0.662354	2.87136	3.43239	TUBB3
Class B/2 (Secretin family receptors) Homo sapiens R-HSA-373080	0.306076	0.667365	1.82259	2.15781	GNB2;IHH
G-protein activation Homo sapiens R-HSA-202040	0.311839	0.669431	2.76487	3.22181	GNB2
Adrenaline,noradrenaline inhibits insulin secretion Homo sapiens R-HSA-400042	0.311839	0.669431	2.76487	3.22181	GNB2
Ca-dependent events Homo sapiens R-HSA-111996	0.311839	0.669431	2.76487	3.22181	PRKAR1A
The role of Nef in HIV-1 replication and disease pathogenesis Homo sapiens R-HSA-164952	0.311839	0.669431	2.76487	3.22181	FYN
Unfolded Protein Response (UPR) Homo sapiens R-HSA-381119	0.315839	0.67541	1.77902	2.05035	SEC61G;SEC62
Regulation of PLK1 Activity at G2/M Transition Homo sapiens R-HSA-2565942	0.32071	0.680105	1.758	1.99923	NINL;SFI1
HSF1 activation Homo sapiens R-HSA-3371511	0.32097	0.680105	2.66599	3.02965	COL4A6
Extracellular matrix organization Homo sapiens R-HSA-1474244	0.321705	0.680105	1.34595	1.52647	COL26A1;MMP13;COL4A6;PLOD3;CAPN1
Tight junction interactions Homo sapiens R-HSA-420029	0.329981	0.682042	2.57393	2.85377	CLDN15
Amine compound SLC transporters Homo sapiens R-HSA-425428	0.329981	0.682042	2.57393	2.85377	SLC44A2
Activation of Kainate Receptors upon glutamate binding Homo sapiens R-HSA-451326	0.329981	0.682042	2.57393	2.85377	GNB2
Glucagon-type ligand receptors Homo sapiens R-HSA-420092	0.329981	0.682042	2.57393	2.85377	GNB2
Activation of the pre-replicative complex Homo sapiens R-HSA-68962	0.329981	0.682042	2.57393	2.85377	MCM4
MAPK targets/ Nuclear events mediated by MAP kinases Homo sapiens R-HSA-450282	0.329981	0.682042	2.57393	2.85377	JUN
Negative regulation of the PI3K/AKT network Homo sapiens R-HSA-199418	0.335268	0.683006	1.69781	1.8554	FYN;FGFR4
Amino acid transport across the plasma membrane Homo sapiens R-HSA-352230	0.338872	0.683006	2.48801	2.69235	SLC7A5
Inwardly rectifying K+ channels Homo sapiens R-HSA-1296065	0.338872	0.683006	2.48801	2.69235	GNB2
Trafficking of AMPA receptors Homo sapiens R-HSA-399719	0.338872	0.683006	2.48801	2.69235	MDM2
Glutamate Binding, Activation of AMPA Receptors and Synaptic Plasticity Homo sapiens R-HSA-399721	0.338872	0.683006	2.48801	2.69235	MDM2
Negative regulation of FGFR4 signaling Homo sapiens R-HSA-5654733	0.338872	0.683006	2.48801	2.69235	FGFR4
Oxidative Stress Induced Senescence Homo sapiens R-HSA-2559580	0.340101	0.683006	1.67864	1.81044	JUN;MDM2
Signaling by Robo receptor Homo sapiens R-HSA-376176	0.347645	0.683006	2.40762	2.54383	ROBO1
Signal amplification Homo sapiens R-HSA-392518	0.347645	0.683006	2.40762	2.54383	GNB2
Activation of Matrix Metalloproteinases Homo sapiens R-HSA-1592389	0.347645	0.683006	2.40762	2.54383	MMP13
DAG and IP3 signaling Homo sapiens R-HSA-1489509	0.347645	0.683006	2.40762	2.54383	PRKAR1A
DNA strand elongation Homo sapiens R-HSA-69190	0.347645	0.683006	2.40762	2.54383	MCM4
Oncogene Induced Senescence Homo sapiens R-HSA-2559585	0.347645	0.683006	2.40762	2.54383	MDM2
SMAD2/SMAD3:SMAD4 heterotrimer regulates transcription Homo sapiens R-HSA-2173796	0.347645	0.683006	2.40762	2.54383	TGIF1
Inactivation, recovery and regulation of the phototransduction cascade Homo sapiens R-HSA-2514859	0.356303	0.685318	2.33227	2.40684	CNGB1
Smooth Muscle Contraction Homo sapiens R-HSA-445355	0.356303	0.685318	2.33227	2.40684	ANXA6
Sialic acid metabolism Homo sapiens R-HSA-4085001	0.356303	0.685318	2.33227	2.40684	NEU3
Cargo concentration in the ER Homo sapiens R-HSA-5694530	0.356303	0.685318	2.33227	2.40684	CNIH1
CD28 co-stimulation Homo sapiens R-HSA-389356	0.356303	0.685318	2.33227	2.40684	FYN
Role of LAT2/NTAL/LAB on calcium mobilization Homo sapiens R-HSA-2730905	0.363314	0.685318	1.40977	1.42737	MDM2;FYN;FGFR4
EPHA-mediated growth cone collapse Homo sapiens R-HSA-3928663	0.364846	0.685318	2.26148	2.2802	FYN
EGFR interacts with phospholipase C-gamma Homo sapiens R-HSA-212718	0.364846	0.685318	2.26148	2.2802	PRKAR1A
PLC-gamma1 signalling Homo sapiens R-HSA-167021	0.364846	0.685318	2.26148	2.2802	PRKAR1A
The phototransduction cascade Homo sapiens R-HSA-2514856	0.364846	0.685318	2.26148	2.2802	CNGB1
Synthesis of PIPs at the plasma membrane Homo sapiens R-HSA-1660499	0.364846	0.685318	2.26148	2.2802	INPPL1
HSF1-dependent transactivation Homo sapiens R-HSA-3371571	0.364846	0.685318	2.26148	2.2802	COL4A6
Nuclear Pore Complex (NPC) Disassembly Homo sapiens R-HSA-3301854	0.364846	0.685318	2.26148	2.2802	NEK7
Neuronal System Homo sapiens R-HSA-112316	0.368807	0.687223	1.26293	1.25975	GABRB2;KCNC1;KCNK9;GNB2;MDM2
Visual phototransduction Homo sapiens R-HSA-2187338	0.368852	0.687223	1.57214	1.56799	RDH16;CNGB1
Signaling by the B Cell Receptor (BCR) Homo sapiens R-HSA-983705	0.372529	0.687223	1.30543	1.28903	MDM2;FYN;FGFR4;CD22
Lysosome Vesicle Biogenesis Homo sapiens R-HSA-432720	0.373276	0.687223	2.19485	2.16289	ARRB1
Regulation of TP53 Degradation Homo sapiens R-HSA-6804757	0.373276	0.687223	2.19485	2.16289	MDM2
Fanconi Anemia Pathway Homo sapiens R-HSA-6783310	0.373276	0.687223	2.19485	2.16289	POLN
NGF signalling via TRKA from the plasma membrane Homo sapiens R-HSA-187037	0.376074	0.690089	1.21917	1.19232	RIT2;PRKAR1A;MDM2;ARRB1;FYN;FGFR4
Transport of inorganic cations/anions and amino acids/oligopeptides Homo sapiens R-HSA-425393	0.378329	0.691945	1.53957	1.49645	SLC7A5;SLC12A5
Regulation of TP53 Expression and Degradation Homo sapiens R-HSA-6806003	0.381594	0.695628	2.13203	2.054	MDM2
Metabolism Homo sapiens R-HSA-1430728	0.388847	0.702685	1.0768	1.01711	VKORC1L1;ACY3;HPSE2;RPL31;SLC44A2;RPLP0;INPPL1;SLC2A1;GPT;NUDT5;RPL7;NEU3;RPS19;CHST11;HYAL2;CYP1B1;CHST14;RPS12;GLYATL3;ARG1;RPS3A;MT4;HS3ST1;EXT1;RPS27;PRKAR1A;GNB2
Apoptotic cleavage of cellular proteins Homo sapiens R-HSA-111465	0.389803	0.702685	2.07271	1.95272	GAS2
Activation of ATR in response to replication stress Homo sapiens R-HSA-176187	0.389803	0.702685	2.07271	1.95272	MCM4
Signalling to p38 via RIT and RIN Homo sapiens R-HSA-187706	0.390521	0.702685	1.2717	1.19575	RIT2;ARRB1;FYN;FGFR4
G alpha (i) signalling events Homo sapiens R-HSA-418594	0.393514	0.705786	1.26625	1.18096	GNB2;HTR1D;GRM8;OXER1
MAP2K and MAPK activation Homo sapiens R-HSA-5674135	0.397903	0.711364	2.01658	1.85838	ARRB1
GABA B receptor activation Homo sapiens R-HSA-977444	0.405896	0.718721	1.96342	1.77033	GNB2
Activation of GABAB receptors Homo sapiens R-HSA-991365	0.405896	0.718721	1.96342	1.77033	GNB2
Formation of Fibrin Clot (Clotting Cascade) Homo sapiens R-HSA-140877	0.405896	0.718721	1.96342	1.77033	PROC
Interleukin receptor SHC signaling Homo sapiens R-HSA-912526	0.408441	0.720931	1.23966	1.11	INPPL1;ARRB1;FYN;FGFR4
Class C/3 (Metabotropic glutamate/pheromone receptors) Homo sapiens R-HSA-420499	0.413783	0.72687	1.91298	1.68803	GRM8
Glycosphingolipid metabolism Homo sapiens R-HSA-1660662	0.421566	0.72687	1.86506	1.611	NEU3
Intra-Golgi and retrograde Golgi-to-ER traffic Homo sapiens R-HSA-6811442	0.423967	0.72687	1.27249	1.09192	MAN2A2;KIF21B;VAMP3
Class A/1 (Rhodopsin-like receptors) Homo sapiens R-HSA-373076	0.426424	0.72687	1.17423	1.00082	GPR68;HTR1D;OXER1;GPR31;PRLHR
Interleukin-2 signaling Homo sapiens R-HSA-451927	0.429213	0.72687	1.20424	1.01855	INPPL1;ARRB1;FYN;FGFR4
EPHB-mediated forward signaling Homo sapiens R-HSA-3928662	0.429246	0.72687	1.81948	1.53877	FYN
Signaling by Retinoic Acid Homo sapiens R-HSA-5362517	0.429246	0.72687	1.81948	1.53877	RDH16
Cooperation of PDCL (PhLP1) and TRiC/CCT in G-protein beta folding Homo sapiens R-HSA-6814122	0.429246	0.72687	1.81948	1.53877	GNB2
Glucose transport Homo sapiens R-HSA-70153	0.429246	0.72687	1.81948	1.53877	SLC2A1
Transcriptional regulation of pluripotent stem cells Homo sapiens R-HSA-452723	0.429246	0.72687	1.81948	1.53877	ZIC3
Signalling to ERKs Homo sapiens R-HSA-187687	0.432166	0.72687	1.19934	1.00618	RIT2;ARRB1;FYN;FGFR4
Organelle biogenesis and maintenance Homo sapiens R-HSA-1852241	0.434224	0.72687	1.16307	0.970228	TCTN1;NINL;SFI1;RAB11A;CNGB1
Voltage gated Potassium channels Homo sapiens R-HSA-1296072	0.436825	0.72687	1.77606	1.47098	KCNC1
Amine ligand-binding receptors Homo sapiens R-HSA-375280	0.436825	0.72687	1.77606	1.47098	HTR1D
Downstream signaling of activated FGFR2 Homo sapiens R-HSA-5654696	0.442002	0.72687	1.15212	0.940643	PRKAR1A;MDM2;ARRB1;FYN;FGFR4
Downstream signaling of activated FGFR4 Homo sapiens R-HSA-5654716	0.442002	0.72687	1.15212	0.940643	PRKAR1A;MDM2;ARRB1;FYN;FGFR4
Downstream signaling of activated FGFR3 Homo sapiens R-HSA-5654708	0.442002	0.72687	1.15212	0.940643	PRKAR1A;MDM2;ARRB1;FYN;FGFR4
Phospholipase C-mediated cascade; FGFR3 Homo sapiens R-HSA-5654227	0.444303	0.72687	1.73467	1.40725	PRKAR1A
PLC beta mediated events Homo sapiens R-HSA-112043	0.444303	0.72687	1.73467	1.40725	PRKAR1A
Intra-Golgi traffic Homo sapiens R-HSA-6811438	0.444303	0.72687	1.73467	1.40725	MAN2A2
Kinesins Homo sapiens R-HSA-983189	0.444303	0.72687	1.73467	1.40725	KIF21B
Inositol phosphate metabolism Homo sapiens R-HSA-1483249	0.444303	0.72687	1.73467	1.40725	INPPL1
Transcriptional activity of SMAD2/SMAD3:SMAD4 heterotrimer Homo sapiens R-HSA-2173793	0.444303	0.72687	1.73467	1.40725	TGIF1
Signaling by ERBB4 Homo sapiens R-HSA-1236394	0.444589	0.72687	1.14852	0.930997	MDM2;WWP1;ARRB1;FYN;FGFR4
Hemostasis Homo sapiens R-HSA-109582	0.448895	0.72687	1.09813	0.879568	SLC7A5;PROC;PRKAR1A;GNB2;HMG20B;ARRB1;FYN;KIF21B
Signaling by FGFR4 Homo sapiens R-HSA-5654743	0.449754	0.72687	1.14138	0.912023	PRKAR1A;MDM2;ARRB1;FYN;FGFR4
Downstream signaling of activated FGFR1 Homo sapiens R-HSA-5654687	0.449754	0.72687	1.14138	0.912023	PRKAR1A;MDM2;ARRB1;FYN;FGFR4
G-protein mediated events Homo sapiens R-HSA-112040	0.451682	0.72687	1.69516	1.34728	PRKAR1A
RMTs methylate histone arginines Homo sapiens R-HSA-3214858	0.451682	0.72687	1.69516	1.34728	PRMT1
Signaling by ERBB2 Homo sapiens R-HSA-1227986	0.451682	0.72687	1.69516	1.34728	FYN
Signaling by FGFR3 Homo sapiens R-HSA-5654741	0.452333	0.72687	1.13784	0.902691	PRKAR1A;MDM2;ARRB1;FYN;FGFR4
Interleukin-3, 5 and GM-CSF signaling Homo sapiens R-HSA-512988	0.455631	0.730061	1.16153	0.913046	INPPL1;ARRB1;FYN;FGFR4
G alpha (z) signalling events Homo sapiens R-HSA-418597	0.458964	0.732913	1.65741	1.29076	GNB2
Signaling by FGFR1 Homo sapiens R-HSA-5654736	0.460048	0.732913	1.12735	0.875305	PRKAR1A;MDM2;ARRB1;FYN;FGFR4
Phospholipase C-mediated cascade: FGFR1 Homo sapiens R-HSA-5654219	0.466149	0.737033	1.62129	1.23745	PRKAR1A
NOTCH1 Intracellular Domain Regulates Transcription Homo sapiens R-HSA-2122947	0.466149	0.737033	1.62129	1.23745	MAML2
Downstream signaling events of B Cell Receptor (BCR) Homo sapiens R-HSA-1168372	0.468999	0.737033	1.18418	0.896604	MDM2;FYN;FGFR4
Downstream signal transduction Homo sapiens R-HSA-186763	0.472837	0.737033	1.11029	0.831612	PRKAR1A;MDM2;ARRB1;FYN;FGFR4
EPH-ephrin mediated repulsion of cells Homo sapiens R-HSA-3928665	0.473239	0.737033	1.58672	1.18711	FYN
G beta:gamma signalling through PI3Kgamma Homo sapiens R-HSA-392451	0.473239	0.737033	1.58672	1.18711	GNB2
TP53 Regulates Transcription of Cell Cycle Genes Homo sapiens R-HSA-6791312	0.473239	0.737033	1.58672	1.18711	PRMT1
Hexose transport Homo sapiens R-HSA-189200	0.473239	0.737033	1.58672	1.18711	SLC2A1
Amino acid and oligopeptide SLC transporters Homo sapiens R-HSA-425374	0.480235	0.737952	1.55358	1.13952	SLC7A5
FCGR activation Homo sapiens R-HSA-2029481	0.480235	0.737952	1.55358	1.13952	FYN
Phospholipase C-mediated cascade; FGFR2 Homo sapiens R-HSA-5654221	0.480235	0.737952	1.55358	1.13952	PRKAR1A
Retrograde transport at the Trans-Golgi-Network Homo sapiens R-HSA-6811440	0.480235	0.737952	1.55358	1.13952	VAMP3
DAP12 signaling Homo sapiens R-HSA-2424491	0.480465	0.737952	1.10029	0.806517	PRKAR1A;MDM2;ARRB1;FYN;FGFR4
Deadenylation-dependent mRNA decay Homo sapiens R-HSA-429914	0.487139	0.740262	1.5218	1.09449	LSM5
Biological oxidations Homo sapiens R-HSA-211859	0.492594	0.740262	1.14147	0.808244	GLYATL3;ACY3;CYP1B1
Metabolism of fat-soluble vitamins Homo sapiens R-HSA-6806667	0.493952	0.740262	1.49129	1.05183	VKORC1L1
G-protein beta:gamma signalling Homo sapiens R-HSA-397795	0.493952	0.740262	1.49129	1.05183	GNB2
Ion homeostasis Homo sapiens R-HSA-5578775	0.493952	0.740262	1.49129	1.05183	ASPH
Apoptotic execution phase Homo sapiens R-HSA-75153	0.493952	0.740262	1.49129	1.05183	GAS2
Nuclear Envelope Breakdown Homo sapiens R-HSA-2980766	0.493952	0.740262	1.49129	1.05183	NEK7
mRNA 3'-end processing Homo sapiens R-HSA-72187	0.493952	0.740262	1.49129	1.05183	PCF11
Post-Elongation Processing of Intron-Containing pre-mRNA Homo sapiens R-HSA-112296	0.493952	0.740262	1.49129	1.05183	PCF11
GPVI-mediated activation cascade Homo sapiens R-HSA-114604	0.507307	0.753345	1.43378	0.973022	FYN
Arachidonic acid metabolism Homo sapiens R-HSA-2142753	0.507307	0.753345	1.43378	0.973022	CYP1B1
Formation of TC-NER Pre-Incision Complex Homo sapiens R-HSA-6781823	0.507307	0.753345	1.43378	0.973022	HMGN1
Signaling by EGFR Homo sapiens R-HSA-177929	0.508102	0.753345	1.06511	0.721158	PRKAR1A;MDM2;ARRB1;FYN;FGFR4
Golgi Associated Vesicle Biogenesis Homo sapiens R-HSA-432722	0.513853	0.75783	1.40666	0.936581	ARRB1
Stabilization of p53 Homo sapiens R-HSA-69541	0.513853	0.75783	1.40666	0.936581	MDM2
DAP12 interactions Homo sapiens R-HSA-2172127	0.518008	0.760418	1.05286	0.692532	PRKAR1A;MDM2;ARRB1;FYN;FGFR4
Cell-Cell communication Homo sapiens R-HSA-1500931	0.520007	0.760418	1.15578	0.755776	CLDN15;FYN
Hh mutants that don't undergo autocatalytic processing are degraded by ERAD Homo sapiens R-HSA-5362768	0.520312	0.760418	1.38054	0.901946	DERL2
MAPK family signaling cascades Homo sapiens R-HSA-5683057	0.521078	0.760418	1.06486	0.694136	JUN;ARRB1;FYN;FGFR4
Signaling by FGFR2 Homo sapiens R-HSA-5654738	0.52293	0.761123	1.04683	0.678671	PRKAR1A;MDM2;ARRB1;FYN;FGFR4
Signaling by PDGF Homo sapiens R-HSA-186797	0.530273	0.76685	1.03793	0.658423	PRKAR1A;MDM2;ARRB1;FYN;FGFR4
Transmission across Chemical Synapses Homo sapiens R-HSA-112315	0.531796	0.76685	1.07496	0.678832	GABRB2;GNB2;MDM2
mRNA Splicing - Major Pathway Homo sapiens R-HSA-72163	0.532165	0.76685	1.12934	0.712387	PCF11;LSM5
Meiotic synapsis Homo sapiens R-HSA-1221632	0.532974	0.76685	1.3311	0.837639	SYNE2
FCERI mediated MAPK activation Homo sapiens R-HSA-2871796	0.534821	0.76685	1.04591	0.654555	JUN;ARRB1;FYN;FGFR4
Signaling by FGFR Homo sapiens R-HSA-190236	0.53514	0.76685	1.03207	0.645277	PRKAR1A;MDM2;ARRB1;FYN;FGFR4
Signalling by NGF Homo sapiens R-HSA-166520	0.551074	0.776072	1.00652	0.599772	RIT2;PRKAR1A;MDM2;ARRB1;FYN;FGFR4
PI Metabolism Homo sapiens R-HSA-1483255	0.551346	0.776072	1.26323	0.752116	INPPL1
Cleavage of Growing Transcript in the Termination Region Homo sapiens R-HSA-109688	0.551346	0.776072	1.26323	0.752116	PCF11
RNA Polymerase II Transcription Termination Homo sapiens R-HSA-73856	0.551346	0.776072	1.26323	0.752116	PCF11
Post-Elongation Processing of the Transcript Homo sapiens R-HSA-76044	0.551346	0.776072	1.26323	0.752116	PCF11
HDACs deacetylate histones Homo sapiens R-HSA-3214815	0.551346	0.776072	1.26323	0.752116	HMG20B
MAP kinase activation in TLR cascade Homo sapiens R-HSA-450294	0.551346	0.776072	1.26323	0.752116	JUN
Cell-cell junction organization Homo sapiens R-HSA-421270	0.557308	0.780513	1.24211	0.726182	CLDN15
Ca2+ pathway Homo sapiens R-HSA-4086398	0.557308	0.780513	1.24211	0.726182	GNB2
Cytochrome P450 - arranged by substrate type Homo sapiens R-HSA-211897	0.563192	0.783076	1.22168	0.701411	CYP1B1
Gap-filling DNA repair synthesis and ligation in TC-NER Homo sapiens R-HSA-6782210	0.563192	0.783076	1.22168	0.701411	HMGN1
G alpha (s) signalling events Homo sapiens R-HSA-418555	0.563548	0.783076	1.06437	0.610417	GNB2;ARRB1
Dual incision in TC-NER Homo sapiens R-HSA-6782135	0.568998	0.783076	1.20192	0.677736	HMGN1
Signaling by FGFR in disease Homo sapiens R-HSA-1226099	0.568998	0.783076	1.20192	0.677736	FGFR4
p53-Dependent G1/S DNA damage checkpoint Homo sapiens R-HSA-69580	0.568998	0.783076	1.20192	0.677736	MDM2
p53-Dependent G1 DNA Damage Response Homo sapiens R-HSA-69563	0.568998	0.783076	1.20192	0.677736	MDM2
mRNA Splicing Homo sapiens R-HSA-72172	0.571155	0.784104	1.04927	0.587689	PCF11;LSM5
Class I MHC mediated antigen processing & presentation Homo sapiens R-HSA-983169	0.577427	0.790762	0.989499	0.543406	TRIM63;SEC61G;WWP1;SH3RF1
ER-Phagosome pathway Homo sapiens R-HSA-1236974	0.580379	0.790909	1.16424	0.633432	SEC61G
G1/S DNA Damage Checkpoints Homo sapiens R-HSA-69615	0.580379	0.790909	1.16424	0.633432	MDM2
O-linked glycosylation of mucins Homo sapiens R-HSA-913709	0.585958	0.791278	1.14627	0.612691	B3GNT8
Metabolism of vitamins and cofactors Homo sapiens R-HSA-196854	0.586081	0.791278	1.02031	0.545151	VKORC1L1;SLC2A1
Gene Expression Homo sapiens R-HSA-74160	0.587746	0.791278	0.968906	0.514935	TGIF1;JUN;MAML2;RPL31;PRMT1;RPLP0;RPS3A;LSM5;NDRG1;RPL7;EEF1G;RPS27;RPS19;MSH2;PCF11;SEC61G;PERP;MDM2;TSR1;BCL2L14;RPS12
Assembly of the pre-replicative complex Homo sapiens R-HSA-68867	0.591462	0.791278	1.12885	0.592822	MCM4
COPII (Coat Protein 2) Mediated Vesicle Transport Homo sapiens R-HSA-204005	0.596893	0.791278	1.11194	0.57378	CNIH1
Fc epsilon receptor (FCERI) signaling Homo sapiens R-HSA-2454202	0.602938	0.791278	0.953895	0.482614	JUN;MDM2;ARRB1;FYN;FGFR4
GRB2 events in EGFR signaling Homo sapiens R-HSA-179812	0.604815	0.791278	0.962572	0.484012	ARRB1;FYN;FGFR4
SHC1 events in EGFR signaling Homo sapiens R-HSA-180336	0.604815	0.791278	0.962572	0.484012	ARRB1;FYN;FGFR4
SOS-mediated signalling Homo sapiens R-HSA-112412	0.604815	0.791278	0.962572	0.484012	ARRB1;FYN;FGFR4
SHC1 events in ERBB4 signaling Homo sapiens R-HSA-1250347	0.604815	0.791278	0.962572	0.484012	ARRB1;FYN;FGFR4
RAF/MAP kinase cascade Homo sapiens R-HSA-5673001	0.604815	0.791278	0.962572	0.484012	ARRB1;FYN;FGFR4
trans-Golgi Network Vesicle Budding Homo sapiens R-HSA-199992	0.607541	0.791278	1.0796	0.538004	ARRB1
Clathrin derived vesicle budding Homo sapiens R-HSA-421837	0.607541	0.791278	1.0796	0.538004	ARRB1
Switching of origins to a post-replicative state Homo sapiens R-HSA-69052	0.607541	0.791278	1.0796	0.538004	MCM4
Orc1 removal from chromatin Homo sapiens R-HSA-68949	0.607541	0.791278	1.0796	0.538004	MCM4
FRS-mediated FGFR2 signaling Homo sapiens R-HSA-5654700	0.60769	0.791278	0.958392	0.477365	ARRB1;FYN;FGFR4
FRS-mediated FGFR4 signaling Homo sapiens R-HSA-5654712	0.60769	0.791278	0.958392	0.477365	ARRB1;FYN;FGFR4
FRS-mediated FGFR3 signaling Homo sapiens R-HSA-5654706	0.60769	0.791278	0.958392	0.477365	ARRB1;FYN;FGFR4
FRS-mediated FGFR1 signaling Homo sapiens R-HSA-5654693	0.60769	0.791278	0.958392	0.477365	ARRB1;FYN;FGFR4
ARMS-mediated activation Homo sapiens R-HSA-170984	0.616232	0.794232	0.946064	0.45802	ARRB1;FYN;FGFR4
Costimulation by the CD28 family Homo sapiens R-HSA-388841	0.617908	0.794232	1.04908	0.505044	FYN
Removal of licensing factors from origins Homo sapiens R-HSA-69300	0.617908	0.794232	1.04908	0.505044	MCM4
TRAF6 Mediated Induction of proinflammatory cytokines Homo sapiens R-HSA-168180	0.617908	0.794232	1.04908	0.505044	JUN
Frs2-mediated activation Homo sapiens R-HSA-170968	0.619051	0.794232	0.942023	0.451764	ARRB1;FYN;FGFR4
MAPK1/MAPK3 signaling Homo sapiens R-HSA-5684996	0.621856	0.794232	0.938017	0.445602	ARRB1;FYN;FGFR4
Prolonged ERK activation events Homo sapiens R-HSA-169893	0.624647	0.794232	0.934045	0.439532	ARRB1;FYN;FGFR4
Cell Cycle Homo sapiens R-HSA-1640170	0.626084	0.794232	0.930732	0.435834	RPS27;NEK7;MDM2;MCM4;NINL;SFI1;SYNE2
Signaling by Leptin Homo sapiens R-HSA-2586552	0.627424	0.794232	0.930105	0.433552	ARRB1;FYN;FGFR4
Signaling by SCF-KIT Homo sapiens R-HSA-1433557	0.627445	0.794232	0.926893	0.432024	MDM2;ARRB1;FYN;FGFR4
Binding and Uptake of Ligands by Scavenger Receptors Homo sapiens R-HSA-2173782	0.628003	0.794232	1.02024	0.474625	MSR1
Sphingolipid metabolism Homo sapiens R-HSA-428157	0.628003	0.794232	1.02024	0.474625	NEU3
Phospholipid metabolism Homo sapiens R-HSA-1483257	0.63192	0.794232	0.93627	0.429741	SLC44A2;INPPL1
Cellular Senescence Homo sapiens R-HSA-2559583	0.63192	0.794232	0.93627	0.429741	JUN;MDM2
G alpha (12/13) signalling events Homo sapiens R-HSA-416482	0.63295	0.794232	1.0064	0.46029	GNB2
Regulation of DNA replication Homo sapiens R-HSA-69304	0.63295	0.794232	1.0064	0.46029	MCM4
Transport to the Golgi and subsequent modification Homo sapiens R-HSA-948021	0.635278	0.794232	0.930371	0.422103	CNIH1;MAN2A2
Signalling to RAS Homo sapiens R-HSA-167044	0.635671	0.794232	0.918481	0.41614	ARRB1;FYN;FGFR4
Transcription-Coupled Nucleotide Excision Repair (TC-NER) Homo sapiens R-HSA-6781827	0.637832	0.795145	0.992929	0.446501	HMGN1
VEGFR2 mediated cell proliferation Homo sapiens R-HSA-5218921	0.641098	0.797429	0.91089	0.404956	ARRB1;FYN;FGFR4
Senescence-Associated Secretory Phenotype (SASP) Homo sapiens R-HSA-2559582	0.642649	0.797573	0.979815	0.433232	JUN
PI3K Cascade Homo sapiens R-HSA-109704	0.652092	0.805696	0.954594	0.408155	FGFR4
Transcriptional regulation of white adipocyte differentiation Homo sapiens R-HSA-381340	0.652092	0.805696	0.954594	0.408155	CEBPD
Platelet activation, signaling and aggregation Homo sapiens R-HSA-76002	0.654418	0.806495	0.892443	0.378404	GNB2;ARRB1;FYN
Regulation of HSF1-mediated heat shock response Homo sapiens R-HSA-3371453	0.65672	0.806495	0.942463	0.396303	COL4A6
COPI-dependent Golgi-to-ER retrograde traffic Homo sapiens R-HSA-6811434	0.661287	0.806495	0.930634	0.38488	KIF21B
Antigen processing-Cross presentation Homo sapiens R-HSA-1236975	0.665793	0.806495	0.919098	0.373867	SEC61G
DNA Replication Pre-Initiation Homo sapiens R-HSA-69002	0.665793	0.806495	0.919098	0.373867	MCM4
M/G1 Transition Homo sapiens R-HSA-68874	0.665793	0.806495	0.919098	0.373867	MCM4
Toll Like Receptor 10 (TLR10) Cascade Homo sapiens R-HSA-168142	0.665793	0.806495	0.919098	0.373867	JUN
Toll Like Receptor 5 (TLR5) Cascade Homo sapiens R-HSA-168176	0.665793	0.806495	0.919098	0.373867	JUN
MyD88 cascade initiated on plasma membrane Homo sapiens R-HSA-975871	0.665793	0.806495	0.919098	0.373867	JUN
TRAF6 mediated induction of NFkB and MAP kinases upon TLR7/8 or 9 activation Homo sapiens R-HSA-975138	0.67024	0.808351	0.907844	0.363246	JUN
G2/M Transition Homo sapiens R-HSA-69275	0.670642	0.808351	0.870033	0.347595	NINL;SFI1
Antigen processing: Ubiquitination & Proteasome degradation Homo sapiens R-HSA-983168	0.672466	0.808351	0.867823	0.344355	TRIM63;WWP1;SH3RF1
Metabolism of polyamines Homo sapiens R-HSA-351202	0.674627	0.808351	0.89686	0.353	ARG1
Mitotic G2-G2/M phases Homo sapiens R-HSA-453274	0.676767	0.808351	0.859887	0.335725	NINL;SFI1
Meiosis Homo sapiens R-HSA-1500620	0.678957	0.808351	0.886138	0.343111	SYNE2
MyD88 dependent cascade initiated on endosome Homo sapiens R-HSA-975155	0.678957	0.808351	0.886138	0.343111	JUN
Toll Like Receptor 7/8 (TLR7/8) Cascade Homo sapiens R-HSA-168181	0.678957	0.808351	0.886138	0.343111	JUN
Gastrin-CREB signalling pathway via PKC and MAPK Homo sapiens R-HSA-881907	0.680728	0.808729	0.869573	0.334431	GPR68;GNB2;ARRB1;FYN;FGFR4
Cell junction organization Homo sapiens R-HSA-446728	0.683229	0.809786	0.875668	0.333565	CLDN15
NCAM signaling for neurite out-growth Homo sapiens R-HSA-375165	0.68738	0.809786	0.847764	0.317799	ARRB1;FYN;FGFR4
Platelet homeostasis Homo sapiens R-HSA-418346	0.687444	0.809786	0.865442	0.324346	GNB2
Metabolism of nucleotides Homo sapiens R-HSA-15869	0.687444	0.809786	0.865442	0.324346	NUDT5
Toll Like Receptor 9 (TLR9) Cascade Homo sapiens R-HSA-168138	0.691603	0.812633	0.855451	0.315441	JUN
Activation of anterior HOX genes in hindbrain development during early embryogenesis Homo sapiens R-HSA-5617472	0.695708	0.812633	0.845687	0.306837	JUN
Activation of HOX genes during differentiation Homo sapiens R-HSA-5619507	0.695708	0.812633	0.845687	0.306837	JUN
Regulation of TP53 Activity through Phosphorylation Homo sapiens R-HSA-6804756	0.695708	0.812633	0.845687	0.306837	MDM2
Cell Cycle Checkpoints Homo sapiens R-HSA-69620	0.697476	0.812991	0.826151	0.297652	MDM2;MCM4
Phase 1 - Functionalization of compounds Homo sapiens R-HSA-211945	0.707697	0.813833	0.817682	0.282705	CYP1B1
MAPK6/MAPK4 signaling Homo sapiens R-HSA-5687128	0.707697	0.813833	0.817682	0.282705	JUN
MyD88:Mal cascade initiated on plasma membrane Homo sapiens R-HSA-166058	0.707697	0.813833	0.817682	0.282705	JUN
Toll Like Receptor TLR1:TLR2 Cascade Homo sapiens R-HSA-168179	0.707697	0.813833	0.817682	0.282705	JUN
Toll Like Receptor TLR6:TLR2 Cascade Homo sapiens R-HSA-168188	0.707697	0.813833	0.817682	0.282705	JUN
Toll Like Receptor 2 (TLR2) Cascade Homo sapiens R-HSA-181438	0.707697	0.813833	0.817682	0.282705	JUN
EPH-Ephrin signaling Homo sapiens R-HSA-2682334	0.719215	0.813833	0.791465	0.260862	FYN
TNFR2 non-canonical NF-kB pathway Homo sapiens R-HSA-5668541	0.719215	0.813833	0.791465	0.260862	TNFRSF6B
G alpha (q) signalling events Homo sapiens R-HSA-416476	0.72248	0.813833	0.786449	0.255647	GPR68;GNB2
Cellular response to heat stress Homo sapiens R-HSA-3371556	0.722954	0.813833	0.783094	0.254044	COL4A6
SUMO E3 ligases SUMOylate target proteins Homo sapiens R-HSA-3108232	0.722954	0.813833	0.783094	0.254044	MDM2
Synthesis of DNA Homo sapiens R-HSA-69239	0.726642	0.813833	0.774897	0.247441	MCM4
MyD88-independent TLR3/TLR4 cascade Homo sapiens R-HSA-166166	0.726642	0.813833	0.774897	0.247441	JUN
Toll Like Receptor 3 (TLR3) Cascade Homo sapiens R-HSA-168164	0.726642	0.813833	0.774897	0.247441	JUN
TRIF-mediated TLR3/TLR4 signaling Homo sapiens R-HSA-937061	0.726642	0.813833	0.774897	0.247441	JUN
Processing of Capped Intron-Containing Pre-mRNA Homo sapiens R-HSA-72203	0.727795	0.813833	0.778134	0.247241	PCF11;LSM5
IRS-mediated signalling Homo sapiens R-HSA-112399	0.729068	0.813833	0.792725	0.250491	ARRB1;FYN;FGFR4
Metabolism of water-soluble vitamins and cofactors Homo sapiens R-HSA-196849	0.730282	0.813833	0.76687	0.241046	SLC2A1
DNA Repair Homo sapiens R-HSA-73894	0.731252	0.813833	0.789873	0.247228	MSH2;POLN;HMGN1
Hedgehog 'off' state Homo sapiens R-HSA-5610787	0.733873	0.813833	0.759006	0.234851	PRKAR1A
Resolution of Sister Chromatid Cohesion Homo sapiens R-HSA-2500257	0.733873	0.813833	0.759006	0.234851	RPS27
Insulin receptor signalling cascade Homo sapiens R-HSA-74751	0.735577	0.813833	0.78423	0.240837	ARRB1;FYN;FGFR4
Cell Cycle, Mitotic Homo sapiens R-HSA-69278	0.735868	0.813833	0.811227	0.248807	RPS27;NEK7;MCM4;NINL;SFI1
Phase II conjugation Homo sapiens R-HSA-156580	0.737417	0.813833	0.751301	0.228848	GLYATL3
IGF1R signaling cascade Homo sapiens R-HSA-2428924	0.737719	0.813833	0.781438	0.237708	ARRB1;FYN;FGFR4
Signaling by Type 1 Insulin-like Growth Factor 1 Receptor (IGF1R) Homo sapiens R-HSA-2404192	0.737719	0.813833	0.781438	0.237708	ARRB1;FYN;FGFR4
IRS-related events triggered by IGF1R Homo sapiens R-HSA-2428928	0.737719	0.813833	0.781438	0.237708	ARRB1;FYN;FGFR4
SUMOylation Homo sapiens R-HSA-2990846	0.740913	0.815738	0.74375	0.223029	MDM2
Glycerophospholipid biosynthesis Homo sapiens R-HSA-1483206	0.744364	0.817918	0.736349	0.217389	SLC44A2
Generic Transcription Pathway Homo sapiens R-HSA-212436	0.753057	0.825728	0.828864	0.235078	TGIF1;JUN;MAML2;MSH2;PRMT1;PERP;MDM2;NDRG1;BCL2L14
DNA Replication Homo sapiens R-HSA-69306	0.754442	0.825728	0.714999	0.20147	MCM4
Mitotic Prophase Homo sapiens R-HSA-68875	0.760941	0.829574	0.701437	0.191632	NEK7
Mitotic Prometaphase Homo sapiens R-HSA-68877	0.760941	0.829574	0.701437	0.191632	RPS27
Nucleotide Excision Repair Homo sapiens R-HSA-5696398	0.764125	0.831416	0.694846	0.18693	HMGN1
Signaling by Interleukins Homo sapiens R-HSA-449147	0.765854	0.83167	0.76419	0.203858	INPPL1;ARRB1;FYN;FGFR4
O-linked glycosylation Homo sapiens R-HSA-5173105	0.770368	0.833316	0.682027	0.177932	B3GNT8
Golgi-to-ER retrograde transport Homo sapiens R-HSA-8856688	0.770368	0.833316	0.682027	0.177932	KIF21B
G1/S Transition Homo sapiens R-HSA-69206	0.776446	0.836636	0.66967	0.169445	MCM4
Activated TLR4 signalling Homo sapiens R-HSA-166054	0.776446	0.836636	0.66967	0.169445	JUN
RHO GTPases Activate Formins Homo sapiens R-HSA-5663220	0.782364	0.840746	0.65775	0.161435	RPS27
Signaling by Insulin receptor Homo sapiens R-HSA-74752	0.783285	0.840746	0.722229	0.176411	ARRB1;FYN;FGFR4
Adaptive Immune System Homo sapiens R-HSA-1280218	0.79539	0.85202	0.783618	0.179388	TRIM63;SEC61G;MDM2;WWP1;FYN;FGFR4;CD22;SH3RF1
Fcgamma receptor (FCGR) dependent phagocytosis Homo sapiens R-HSA-2029480	0.799198	0.85202	0.624395	0.139956	FYN
VEGFA-VEGFR2 Pathway Homo sapiens R-HSA-4420097	0.799253	0.85202	0.701399	0.157168	ARRB1;FYN;FGFR4
Chromatin organization Homo sapiens R-HSA-4839726	0.803705	0.85202	0.662378	0.144745	PRMT1;HMG20B
Chromatin modifying enzymes Homo sapiens R-HSA-3247509	0.803705	0.85202	0.662378	0.144745	PRMT1;HMG20B
Rho GTPase cycle Homo sapiens R-HSA-194840	0.804516	0.85202	0.614012	0.133557	CHN1
Toll Like Receptor 4 (TLR4) Cascade Homo sapiens R-HSA-166016	0.804516	0.85202	0.614012	0.133557	JUN
C-type lectin receptors (CLRs) Homo sapiens R-HSA-5621481	0.807122	0.852631	0.608948	0.130486	FYN
RNA Polymerase II Transcription Homo sapiens R-HSA-73857	0.809693	0.852631	0.603966	0.127497	PCF11
S Phase Homo sapiens R-HSA-69242	0.809693	0.852631	0.603966	0.127497	MCM4
Signaling by VEGF Homo sapiens R-HSA-194138	0.812613	0.854089	0.683852	0.141899	ARRB1;FYN;FGFR4
Axon guidance Homo sapiens R-HSA-422475	0.815757	0.855775	0.724925	0.147623	SEMA7A;ARRB1;FYN;FGFR4;ROBO1
Developmental Biology Homo sapiens R-HSA-1266738	0.821998	0.859132	0.758485	0.148676	JUN;SEMA7A;CEBPD;ZIC3;ARRB1;FYN;FGFR4;ROBO1
Host Interactions of HIV factors Homo sapiens R-HSA-162909	0.822047	0.859132	0.580226	0.1137	FYN
ER to Golgi Anterograde Transport Homo sapiens R-HSA-199977	0.826762	0.862438	0.571241	0.108672	CNIH1
Mitotic G1-G1/S phases Homo sapiens R-HSA-453279	0.838011	0.872536	0.549944	0.0971881	MCM4
Toll-Like Receptors Cascades Homo sapiens R-HSA-168898	0.846485	0.879711	0.534009	0.0889997	JUN
RHO GTPase Effectors Homo sapiens R-HSA-195258	0.854291	0.884751	0.585581	0.0922196	RPS27;NOXA1
Beta-catenin independent WNT signaling Homo sapiens R-HSA-3858494	0.854516	0.884751	0.518966	0.0815917	GNB2
G2/M Checkpoints Homo sapiens R-HSA-69481	0.865785	0.891632	0.497915	0.0717586	MCM4
Cellular responses to stress Homo sapiens R-HSA-2262752	0.867438	0.891632	0.609355	0.0866573	JUN;COL4A6;MDM2
Signaling by Rho GTPases Homo sapiens R-HSA-194315	0.867438	0.891632	0.609355	0.0866573	RPS27;CHN1;NOXA1
Regulation of TP53 Activity Homo sapiens R-HSA-5633007	0.867577	0.891632	0.494571	0.0702542	MDM2
M Phase Homo sapiens R-HSA-68886	0.872866	0.895413	0.556591	0.0756813	RPS27;NEK7
Immunoregulatory interactions between a Lymphoid and a non-Lymphoid cell Homo sapiens R-HSA-198933	0.877838	0.898855	0.475403	0.0619417	CD22
Separation of Sister Chromatids Homo sapiens R-HSA-2467813	0.885781	0.905216	0.460521	0.0558545	RPS27
Apoptosis Homo sapiens R-HSA-109581	0.887307	0.905216	0.457655	0.0547193	GAS2
Programmed Cell Death Homo sapiens R-HSA-5357801	0.891763	0.908096	0.449265	0.0514654	GAS2
Mitotic Anaphase Homo sapiens R-HSA-68882	0.901491	0.915987	0.430827	0.0446792	RPS27
Mitotic Metaphase and Anaphase Homo sapiens R-HSA-2555396	0.902807	0.915987	0.428315	0.0437936	RPS27
Signaling by Wnt Homo sapiens R-HSA-195721	0.904689	0.916224	0.5046	0.050543	GNB2;CXXC4
Cytokine Signaling in Immune system Homo sapiens R-HSA-1280215	0.916811	0.926812	0.597874	0.0519278	TNFRSF6B;INPPL1;ARRB1;FYN;FGFR4
Peptide ligand-binding receptors Homo sapiens R-HSA-375276	0.924743	0.933134	0.385555	0.0301657	PRLHR
TCF dependent signaling in response to WNT Homo sapiens R-HSA-201681	0.930586	0.937329	0.373757	0.0268883	CXXC4
HIV Infection Homo sapiens R-HSA-162906	0.949091	0.95424	0.334465	0.0174759	FYN
Innate Immune System Homo sapiens R-HSA-168249	0.958972	0.962434	0.547597	0.0229406	JUN;PRKAR1A;MDM2;ARRB1;FYN;FGFR4
Immune System Homo sapiens R-HSA-168256	0.974319	0.976075	0.612086	0.0159242	JUN;TNFRSF6B;TRIM63;INPPL1;WWP1;ARRB1;SH3RF1;PRKAR1A;SEC61G;MDM2;FYN;FGFR4;CD22
Metabolism of lipids and lipoproteins Homo sapiens R-HSA-556833	0.976694	0.976694	0.446433	0.0105275	NEU3;SLC44A2;INPPL1;CYP1B1

## Sheet: Sheet11
Node	Site	State	p_0	p_1	Node	Site	State	p_0	p_1
Node3	5_8S_rRNA	0	0.99539	0.00461	Node2	5_8S_rRNA	0	0.99539	0.00461
Node3	5S_rRNA	0	0.90209	0.09791	Node2	5S_rRNA	0	0.90209	0.09791
Node3	A3GALT2	0	0.99656	0.00344	Node2	A3GALT2	0	0.99656	0.00344
Node3	ABCD1	0	0.99418	0.00582	Node2	ABCD1	0	0.99418	0.00582
Node3	ABHD4	0	0.98982	0.01018	Node2	ABHD4	0	0.98982	0.01018
Node3	ABI3BP	0	0.91897	0.08103	Node2	ABI3BP	0	0.91897	0.08103
Node3	ABO	0	0.98982	0.01018	Node2	ABO	0	0.98982	0.01018
Node3	ACADVL	0	0.91897	0.08103	Node2	ACADVL	0	0.91897	0.08103
Node3	ACAP1	0	0.99656	0.00344	Node2	ACAP1	0	0.99656	0.00344
Node3	ACRBP	0	0.98891	0.01109	Node2	ACRBP	0	0.98892	0.01108
Node3	ACTC1	0	0.99539	0.00461	Node2	ACTC1	0	0.99539	0.00461
Node3	ACY3	0	0.518	0.482	Node2	ACY3	0	0.51802	0.48198
Node3	ADAM9	0	0.99418	0.00582	Node2	ADAM9	0	0.99418	0.00582
Node3	ADAMTS2	0	0.99418	0.00582	Node2	ADAMTS2	0	0.99418	0.00582
Node3	ADPRHL1	0	0.98891	0.01109	Node2	ADPRHL1	0	0.98892	0.01108
Node3	AFF2	0	0.91897	0.08103	Node2	AFF2	0	0.91897	0.08103
Node3	AFF3	0	0.89421	0.10579	Node2	AFF3	0	0.89424	0.10576
Node3	AGPAT1	0	0.98891	0.01109	Node2	AGPAT1	0	0.98892	0.01108
Node3	AGPAT2	0	0.98891	0.01109	Node2	AGPAT2	0	0.98892	0.01108
Node3	AGRP	0	0.84436	0.15564	Node2	AGRP	0	0.84435	0.15565
Node3	AHNAK	0	0.99656	0.00344	Node2	AHNAK	0	0.99656	0.00344
Node3	AHRR	0	0.98891	0.01109	Node2	AHRR	0	0.98892	0.01108
Node3	AK1	0	0.84436	0.15564	Node2	AK1	0	0.84435	0.15565
Node3	AK7	0	0.99418	0.00582	Node2	AK7	0	0.99418	0.00582
Node3	AK9	0	0.99656	0.00344	Node2	AK9	0	0.99656	0.00344
Node3	AKAP13	0	0.99418	0.00582	Node2	AKAP13	0	0.99418	0.00582
Node3	AKAP4	0	0.96483	0.03517	Node2	AKAP4	0	0.96483	0.03517
Node3	ALDH18A1	0	0.99656	0.00344	Node2	ALDH18A1	0	0.99656	0.00344
Node3	ALKAL1	0	0.94177	0.05823	Node2	ALKAL1	0	0.94177	0.05823
Node3	ALOXE3	0	0.98982	0.01018	Node2	ALOXE3	0	0.98982	0.01018
Node3	AMER3	0	0.67277	0.32723	Node2	AMER3	0	0.67277	0.32723
Node3	AMPH	0	0.91897	0.08103	Node2	AMPH	0	0.91897	0.08103
Node3	ANGPTL1	0	0.79207	0.20793	Node2	ANGPTL1	0	0.79207	0.20793
Node3	ANKDD1A	0	0.91897	0.08103	Node2	ANKDD1A	0	0.91897	0.08103
Node3	ANKDD1B	0	0.91897	0.08103	Node2	ANKDD1B	0	0.91897	0.08103
Node3	ANKRD33	0	0.99656	0.00344	Node2	ANKRD33	0	0.99656	0.00344
Node3	ANKRD33B	0	0.91897	0.08103	Node2	ANKRD33B	0	0.91897	0.08103
Node3	ANKRD40CL	0	0.99656	0.00344	Node2	ANKRD40CL	0	0.99656	0.00344
Node3	ANKRD50	0	0.89421	0.10579	Node2	ANKRD50	0	0.89424	0.10576
Node3	ANTXR1	0	0.84436	0.15564	Node2	ANTXR1	0	0.84435	0.15565
Node3	ANXA6	0	0.99539	0.00461	Node2	ANXA6	0	0.99539	0.00461
Node3	AP1G2	0	0.98891	0.01109	Node2	AP1G2	0	0.98892	0.01108
Node3	APBB1	0	0.79207	0.20793	Node2	APBB1	0	0.79207	0.20793
Node3	APP	0	0.84436	0.15564	Node2	APP	0	0.84435	0.15565
Node3	AQP2	0	0.99539	0.00461	Node2	AQP2	0	0.99539	0.00461
Node3	AQP4	0	0.98982	0.01018	Node2	AQP4	0	0.98982	0.01018
Node3	ARG1	0	0.518	0.482	Node2	ARG1	0	0.51802	0.48198
Node3	ARHGAP20	0	0.91897	0.08103	Node2	ARHGAP20	0	0.91897	0.08103
Node3	ARHGAP32	0	0.99418	0.00582	Node2	ARHGAP32	0	0.99418	0.00582
Node3	ARHGAP9	0	0.98982	0.01018	Node2	ARHGAP9	0	0.98982	0.01018
Node3	ARHGEF10	0	0.518	0.482	Node2	ARHGEF10	0	0.51802	0.48198
Node3	ARRB1	0	0.90209	0.09791	Node2	ARRB1	0	0.90209	0.09791
Node3	ARX	0	0.91897	0.08103	Node2	ARX	0	0.91897	0.08103
Node3	ASB9	0	0.99656	0.00344	Node2	ASB9	0	0.99656	0.00344
Node3	ASH1L	0	0.98891	0.01109	Node2	ASH1L	0	0.98892	0.01108
Node3	ASPH	0	0.99539	0.00461	Node2	ASPH	0	0.99539	0.00461
Node3	ATF7IP2	0	0.99656	0.00344	Node2	ATF7IP2	0	0.99656	0.00344
Node3	ATOH1	0	0.86991	0.13009	Node2	ATOH1	0	0.86991	0.13009
Node3	ATP2B1	0	0.84436	0.15564	Node2	ATP2B1	0	0.84435	0.15565
Node3	ATP2B4	0	0.99418	0.00582	Node2	ATP2B4	0	0.99418	0.00582
Node3	ATP9B	0	0.99418	0.00582	Node2	ATP9B	0	0.99418	0.00582
Node3	AVPR2	0	0.86991	0.13009	Node2	AVPR2	0	0.86991	0.13009
Node3	B3GNT8	0	0.89421	0.10579	Node2	B3GNT8	0	0.89424	0.10576
Node3	B4GALNT1	0	0.84436	0.15564	Node2	B4GALNT1	0	0.84435	0.15565
Node3	BAP1	0	0.99539	0.00461	Node2	BAP1	0	0.99539	0.00461
Node3	BBOF1	0	0.92514	0.07486	Node2	BBOF1	0	0.92514	0.07486
Node3	BCAP29	0	0.99418	0.00582	Node2	BCAP29	0	0.99418	0.00582
Node3	BCAP31	0	0.99418	0.00582	Node2	BCAP31	0	0.99418	0.00582
Node3	BCAT1	0	0.84436	0.15564	Node2	BCAT1	0	0.84435	0.15565
Node3	BCAT2	0	0.84436	0.15564	Node2	BCAT2	0	0.84435	0.15565
Node3	BCL2L12	0	0.98982	0.01018	Node2	BCL2L12	0	0.98982	0.01018
Node3	BCL2L14	0	0.90209	0.09791	Node2	BCL2L14	0	0.90209	0.09791
Node3	BEST4	0	0.90209	0.09791	Node2	BEST4	0	0.90209	0.09791
Node3	BFAR	0	0.98891	0.01109	Node2	BFAR	0	0.98892	0.01108
Node3	BGN	0	0.98982	0.01018	Node2	BGN	0	0.98982	0.01018
Node3	BLVRB	0	0.79207	0.20793	Node2	BLVRB	0	0.79207	0.20793
Node3	BMP2K	0	0.98891	0.01109	Node2	BMP2K	0	0.98892	0.01108
Node3	BMT2	0	0.98891	0.01109	Node2	BMT2	0	0.98892	0.01108
Node3	BOLL	0	0.96483	0.03517	Node2	BOLL	0	0.96483	0.03517
Node3	BORCS6	0	0.98982	0.01018	Node2	BORCS6	0	0.98982	0.01018
Node3	BPIFB3	0	0.98891	0.01109	Node2	BPIFB3	0	0.98892	0.01108
Node3	BPIFB4	0	0.99656	0.00344	Node2	BPIFB4	0	0.99656	0.00344
Node3	BPIFC	0	0.99656	0.00344	Node2	BPIFC	0	0.99656	0.00344
Node3	BRD4	0	0.90209	0.09791	Node2	BRD4	0	0.90209	0.09791
Node3	BRICD5	0	0.94177	0.05823	Node2	BRICD5	0	0.94177	0.05823
Node3	BRSK2	0	0.98982	0.01018	Node2	BRSK2	0	0.98982	0.01018
Node3	BZW2	0	0.518	0.482	Node2	BZW2	0	0.51802	0.48198
Node3	C11orf16	0	0.98982	0.01018	Node2	C11orf16	0	0.98982	0.01018
Node3	C1QL2	0	0.98982	0.01018	Node2	C1QL2	0	0.98982	0.01018
Node3	C1QL4	0	0.99418	0.00582	Node2	C1QL4	0	0.99418	0.00582
Node3	C3AR1	0	0.95594	0.04406	Node2	C3AR1	0	0.95594	0.04406
Node3	CACNA2D2	0	0.98891	0.01109	Node2	CACNA2D2	0	0.98892	0.01108
Node3	CACNG8	0	0.86991	0.13009	Node2	CACNG8	0	0.86991	0.13009
Node3	CALHM6	0	0.99418	0.00582	Node2	CALHM6	0	0.99418	0.00582
Node3	CAMK2N1	0	0.90209	0.09791	Node2	CAMK2N1	0	0.90209	0.09791
Node3	CAMK2N2	0	0.90209	0.09791	Node2	CAMK2N2	0	0.90209	0.09791
Node3	CAMSAP3	0	0.90209	0.09791	Node2	CAMSAP3	0	0.90209	0.09791
Node3	CAPN1	0	0.99539	0.00461	Node2	CAPN1	0	0.99539	0.00461
Node3	CARNS1	0	0.99656	0.00344	Node2	CARNS1	0	0.99656	0.00344
Node3	CBL	0	0.98982	0.01018	Node2	CBL	0	0.98982	0.01018
Node3	CBLB	0	0.98891	0.01109	Node2	CBLB	0	0.98892	0.01108
Node3	CCDC113	0	0.91897	0.08103	Node2	CCDC113	0	0.91897	0.08103
Node3	CCDC120	0	0.99418	0.00582	Node2	CCDC120	0	0.99418	0.00582
Node3	CCDC141	0	0.99656	0.00344	Node2	CCDC141	0	0.99656	0.00344
Node3	CCDC146	0	0.79207	0.20793	Node2	CCDC146	0	0.79207	0.20793
Node3	CCDC27	0	0.91897	0.08103	Node2	CCDC27	0	0.91897	0.08103
Node3	CCDC38	0	0.91897	0.08103	Node2	CCDC38	0	0.91897	0.08103
Node3	CCDC61	0	0.95594	0.04406	Node2	CCDC61	0	0.95594	0.04406
Node3	CCDC65	0	0.91897	0.08103	Node2	CCDC65	0	0.91897	0.08103
Node3	CCDC68	0	0.518	0.482	Node2	CCDC68	0	0.51802	0.48198
Node3	CCDC69	0	0.518	0.482	Node2	CCDC69	0	0.51802	0.48198
Node3	CCDC71	0	0.79207	0.20793	Node2	CCDC71	0	0.79207	0.20793
Node3	CCDC88A	0	0.53941	0.46059	Node2	CCDC88A	0	0.53941	0.46059
Node3	CCDC9	0	0.98891	0.01109	Node2	CCDC9	0	0.98892	0.01108
Node3	CCL16	0	0.99418	0.00582	Node2	CCL16	0	0.99418	0.00582
Node3	CCL19	0	0.98891	0.01109	Node2	CCL19	0	0.98892	0.01108
Node3	CCL20	0	0.99656	0.00344	Node2	CCL20	0	0.99656	0.00344
Node3	CCR6	0	0.99656	0.00344	Node2	CCR6	0	0.99656	0.00344
Node3	CCR9	0	0.98891	0.01109	Node2	CCR9	0	0.98892	0.01108
Node3	CD22	0	0.96483	0.03517	Node2	CD22	0	0.96483	0.03517
Node3	CD44	0	0.79207	0.20793	Node2	CD44	0	0.79207	0.20793
Node3	CD79B	0	0.98891	0.01109	Node2	CD79B	0	0.98892	0.01108
Node3	CDC20B	0	0.67277	0.32723	Node2	CDC20B	0	0.67277	0.32723
Node3	CDC25C	0	0.98891	0.01109	Node2	CDC25C	0	0.98892	0.01108
Node3	CDC42BPG	0	0.53941	0.46059	Node2	CDC42BPG	0	0.53941	0.46059
Node3	CDC42SE2	0	0.79207	0.20793	Node2	CDC42SE2	0	0.79207	0.20793
Node3	CDCA2	0	0.91897	0.08103	Node2	CDCA2	0	0.91897	0.08103
Node3	CDCA8	0	0.98891	0.01109	Node2	CDCA8	0	0.98892	0.01108
Node3	CDH1	0	0.84436	0.15564	Node2	CDH1	0	0.84435	0.15565
Node3	CDH18	0	0.99656	0.00344	Node2	CDH18	0	0.99656	0.00344
Node3	CDHR1	0	0.99418	0.00582	Node2	CDHR1	0	0.99418	0.00582
Node3	CDK8	0	0.98891	0.01109	Node2	CDK8	0	0.98892	0.01108
Node3	CEBPD	0	0.94177	0.05823	Node2	CEBPD	0	0.94177	0.05823
Node3	CELA1	0	0.90209	0.09791	Node2	CELA1	0	0.90209	0.09791
Node3	CEP350	0	0.79207	0.20793	Node2	CEP350	0	0.79207	0.20793
Node3	CFAP100	0	0.91897	0.08103	Node2	CFAP100	0	0.91897	0.08103
Node3	CFAP46	0	0.99656	0.00344	Node2	CFAP46	0	0.99656	0.00344
Node3	CFAP61	0	0.99656	0.00344	Node2	CFAP61	0	0.99656	0.00344
Node3	CGGBP1	0	0.98982	0.01018	Node2	CGGBP1	0	0.98982	0.01018
Node3	CGN	0	0.89421	0.10579	Node2	CGN	0	0.89424	0.10576
Node3	CGNL1	0	0.89421	0.10579	Node2	CGNL1	0	0.89424	0.10576
Node3	CHN1	0	0.67277	0.32723	Node2	CHN1	0	0.67277	0.32723
Node3	CHST11	0	0.94177	0.05823	Node2	CHST11	0	0.94177	0.05823
Node3	CHST14	0	0.99539	0.00461	Node2	CHST14	0	0.99539	0.00461
Node3	CHSY3	0	0.91897	0.08103	Node2	CHSY3	0	0.91897	0.08103
Node3	CIDEB	0	0.84436	0.15564	Node2	CIDEB	0	0.84435	0.15565
Node3	CIPC	0	0.99418	0.00582	Node2	CIPC	0	0.99418	0.00582
Node3	CLDN15	0	0.89421	0.10579	Node2	CLDN15	0	0.89424	0.10576
Node3	CLDN3	0	0.99656	0.00344	Node2	CLDN3	0	0.99656	0.00344
Node3	CLDN4	0	0.99418	0.00582	Node2	CLDN4	0	0.99418	0.00582
Node3	CLDN8	0	0.98891	0.01109	Node2	CLDN8	0	0.98892	0.01108
Node3	CLIP4	0	0.89421	0.10579	Node2	CLIP4	0	0.89424	0.10576
Node3	CNFN	0	0.98982	0.01018	Node2	CNFN	0	0.98982	0.01018
Node3	CNGB1	0	0.518	0.482	Node2	CNGB1	0	0.51802	0.48198
Node3	CNGB3	0	0.518	0.482	Node2	CNGB3	0	0.51802	0.48198
Node3	CNIH1	0	0.67277	0.32723	Node2	CNIH1	0	0.67277	0.32723
Node3	CNNM2	0	0.99418	0.00582	Node2	CNNM2	0	0.99418	0.00582
Node3	CNR1	0	0.91897	0.08103	Node2	CNR1	0	0.91897	0.08103
Node3	COG5	0	0.99418	0.00582	Node2	COG5	0	0.99418	0.00582
Node3	COL13A1	0	0.99656	0.00344	Node2	COL13A1	0	0.99656	0.00344
Node3	COL26A1	0	0.99539	0.00461	Node2	COL26A1	0	0.99539	0.00461
Node3	COL4A4	0	0.99656	0.00344	Node2	COL4A4	0	0.99656	0.00344
Node3	COL4A6	0	0.518	0.482	Node2	COL4A6	0	0.51802	0.48198
Node3	COL6A6	0	0.99418	0.00582	Node2	COL6A6	0	0.99418	0.00582
Node3	COPS6	0	0.91897	0.08103	Node2	COPS6	0	0.91897	0.08103
Node3	COQ8B	0	0.99418	0.00582	Node2	COQ8B	0	0.99418	0.00582
Node3	CORO1B	0	0.99539	0.00461	Node2	CORO1B	0	0.99539	0.00461
Node3	COX6A1	0	0.79207	0.20793	Node2	COX6A1	0	0.79207	0.20793
Node3	COX7A2	0	0.86991	0.13009	Node2	COX7A2	0	0.86991	0.13009
Node3	CPEB4	0	0.99418	0.00582	Node2	CPEB4	0	0.99418	0.00582
Node3	CPLX1	0	0.92514	0.07486	Node2	CPLX1	0	0.92514	0.07486
Node3	CPSF6	0	0.99656	0.00344	Node2	CPSF6	0	0.99656	0.00344
Node3	CRB3	0	0.84436	0.15564	Node2	CRB3	0	0.84435	0.15565
Node3	CREM	0	0.98891	0.01109	Node2	CREM	0	0.98892	0.01108
Node3	CRH	0	0.98982	0.01018	Node2	CRH	0	0.98982	0.01018
Node3	CRTC2	0	0.84436	0.15564	Node2	CRTC2	0	0.84435	0.15565
Node3	CRYGS	0	0.98891	0.01109	Node2	CRYGS	0	0.98892	0.01108
Node3	CTR9	0	0.99418	0.00582	Node2	CTR9	0	0.99418	0.00582
Node3	CTSK	0	0.99656	0.00344	Node2	CTSK	0	0.99656	0.00344
Node3	CTSS	0	0.98982	0.01018	Node2	CTSS	0	0.98982	0.01018
Node3	CTXND1	0	0.98982	0.01018	Node2	CTXND1	0	0.98982	0.01018
Node3	CUTA	0	0.89421	0.10579	Node2	CUTA	0	0.89424	0.10576
Node3	CXCL8	0	0.98891	0.01109	Node2	CXCL8	0	0.98892	0.01108
Node3	CXXC4	0	0.53941	0.46059	Node2	CXXC4	0	0.53941	0.46059
Node3	CXXC5	0	0.53941	0.46059	Node2	CXXC5	0	0.53941	0.46059
Node3	CYP1B1	0	0.518	0.482	Node2	CYP1B1	0	0.51802	0.48198
Node3	CYP39A1	0	0.99656	0.00344	Node2	CYP39A1	0	0.99656	0.00344
Node3	CYSLTR2	0	0.98891	0.01109	Node2	CYSLTR2	0	0.98892	0.01108
Node3	DAG1	0	0.91897	0.08103	Node2	DAG1	0	0.91897	0.08103
Node3	DCST1	0	0.98982	0.01018	Node2	DCST1	0	0.98982	0.01018
Node3	DDX47	0	0.98891	0.01109	Node2	DDX47	0	0.98892	0.01108
Node3	DDX60	0	0.89421	0.10579	Node2	DDX60	0	0.89424	0.10576
Node3	DENND1B	0	0.79207	0.20793	Node2	DENND1B	0	0.79207	0.20793
Node3	DENND2B	0	0.518	0.482	Node2	DENND2B	0	0.51802	0.48198
Node3	DERL2	0	0.94177	0.05823	Node2	DERL2	0	0.94177	0.05823
Node3	DHX33	0	0.99418	0.00582	Node2	DHX33	0	0.99418	0.00582
Node3	DHX35	0	0.99418	0.00582	Node2	DHX35	0	0.99418	0.00582
Node3	DLK1	0	0.92514	0.07486	Node2	DLK1	0	0.92514	0.07486
Node3	DLX6	0	0.99656	0.00344	Node2	DLX6	0	0.99656	0.00344
Node3	DMGDH	0	0.99418	0.00582	Node2	DMGDH	0	0.99418	0.00582
Node3	DNAH7	0	0.98891	0.01109	Node2	DNAH7	0	0.98892	0.01108
Node3	DNAJC8	0	0.98982	0.01018	Node2	DNAJC8	0	0.98982	0.01018
Node3	DNASE1L1	0	0.86991	0.13009	Node2	DNASE1L1	0	0.86991	0.13009
Node3	DOP1A	0	0.518	0.482	Node2	DOP1A	0	0.51802	0.48198
Node3	DPH6	0	0.67277	0.32723	Node2	DPH6	0	0.67277	0.32723
Node3	DPYD	0	0.98891	0.01109	Node2	DPYD	0	0.98892	0.01108
Node3	DPYSL5	0	0.84436	0.15564	Node2	DPYSL5	0	0.84435	0.15565
Node3	DRD4	0	0.99418	0.00582	Node2	DRD4	0	0.99418	0.00582
Node3	DSG1	0	0.79207	0.20793	Node2	DSG1	0	0.79207	0.20793
Node3	DSTYK	0	0.99539	0.00461	Node2	DSTYK	0	0.99539	0.00461
Node3	DTNA	0	0.518	0.482	Node2	DTNA	0	0.51802	0.48198
Node3	DUSP10	0	0.84436	0.15564	Node2	DUSP10	0	0.84435	0.15565
Node3	DUSP11	0	0.99656	0.00344	Node2	DUSP11	0	0.99656	0.00344
Node3	EEF1G	0	0.99539	0.00461	Node2	EEF1G	0	0.99539	0.00461
Node3	EFCAB5	0	0.99656	0.00344	Node2	EFCAB5	0	0.99656	0.00344
Node3	EFCC1	0	0.94177	0.05823	Node2	EFCC1	0	0.94177	0.05823
Node3	EFHB	0	0.99656	0.00344	Node2	EFHB	0	0.99656	0.00344
Node3	EFS	0	0.89421	0.10579	Node2	EFS	0	0.89424	0.10576
Node3	EMC8	0	0.86991	0.13009	Node2	EMC8	0	0.86991	0.13009
Node3	ENAH	0	0.98891	0.01109	Node2	ENAH	0	0.98892	0.01108
Node3	ENTPD8	0	0.99656	0.00344	Node2	ENTPD8	0	0.99656	0.00344
Node3	EPCAM	0	0.67277	0.32723	Node2	EPCAM	0	0.67277	0.32723
Node3	EPPK1	0	0.98982	0.01018	Node2	EPPK1	0	0.98982	0.01018
Node3	EPS8L1	0	0.98982	0.01018	Node2	EPS8L1	0	0.98982	0.01018
Node3	ERCC2	0	0.84436	0.15564	Node2	ERCC2	0	0.84435	0.15565
Node3	ERCC8	0	0.79207	0.20793	Node2	ERCC8	0	0.79207	0.20793
Node3	ERF	0	0.99418	0.00582	Node2	ERF	0	0.99418	0.00582
Node3	ERMN	0	0.91897	0.08103	Node2	ERMN	0	0.91897	0.08103
Node3	ESD	0	0.98891	0.01109	Node2	ESD	0	0.98892	0.01108
Node3	ETNK2	0	0.91897	0.08103	Node2	ETNK2	0	0.91897	0.08103
Node3	EXOC3L4	0	0.89421	0.10579	Node2	EXOC3L4	0	0.89424	0.10576
Node3	EXOC4	0	0.98891	0.01109	Node2	EXOC4	0	0.98892	0.01108
Node3	EXOC6B	0	0.518	0.482	Node2	EXOC6B	0	0.51802	0.48198
Node3	EXOSC5	0	0.99418	0.00582	Node2	EXOSC5	0	0.99418	0.00582
Node3	EXOSC6	0	0.98982	0.01018	Node2	EXOSC6	0	0.98982	0.01018
Node3	EXT1	0	0.99539	0.00461	Node2	EXT1	0	0.99539	0.00461
Node3	EXTL3	0	0.99656	0.00344	Node2	EXTL3	0	0.99656	0.00344
Node3	F10	0	0.98891	0.01109	Node2	F10	0	0.98892	0.01108
Node3	F11R	0	0.86991	0.13009	Node2	F11R	0	0.86991	0.13009
Node3	F13B	0	0.99656	0.00344	Node2	F13B	0	0.99656	0.00344
Node3	FA2H	0	0.98891	0.01109	Node2	FA2H	0	0.98892	0.01108
Node3	FAF1	0	0.98891	0.01109	Node2	FAF1	0	0.98892	0.01108
Node3	FAM131C	0	0.79207	0.20793	Node2	FAM131C	0	0.79207	0.20793
Node3	FAM13A	0	0.99656	0.00344	Node2	FAM13A	0	0.99656	0.00344
Node3	FAM151A	0	0.98982	0.01018	Node2	FAM151A	0	0.98982	0.01018
Node3	FAM177A1	0	0.99656	0.00344	Node2	FAM177A1	0	0.99656	0.00344
Node3	FAM177B	0	0.99656	0.00344	Node2	FAM177B	0	0.99656	0.00344
Node3	FAM187A	0	0.518	0.482	Node2	FAM187A	0	0.51802	0.48198
Node3	FAM20A	0	0.518	0.482	Node2	FAM20A	0	0.51802	0.48198
Node3	FAM217A	0	0.98891	0.01109	Node2	FAM217A	0	0.98892	0.01108
Node3	FAM221B	0	0.90209	0.09791	Node2	FAM221B	0	0.90209	0.09791
Node3	FASTKD5	0	0.92514	0.07486	Node2	FASTKD5	0	0.92514	0.07486
Node3	FBLN7	0	0.99656	0.00344	Node2	FBLN7	0	0.99656	0.00344
Node3	FBXL17	0	0.99418	0.00582	Node2	FBXL17	0	0.99418	0.00582
Node3	FBXL6	0	0.91897	0.08103	Node2	FBXL6	0	0.91897	0.08103
Node3	FBXO46	0	0.79207	0.20793	Node2	FBXO46	0	0.79207	0.20793
Node3	FCHO2	0	0.98982	0.01018	Node2	FCHO2	0	0.98982	0.01018
Node3	FDXR	0	0.86991	0.13009	Node2	FDXR	0	0.86991	0.13009
Node3	FETUB	0	0.99656	0.00344	Node2	FETUB	0	0.99656	0.00344
Node3	FEZ1	0	0.95594	0.04406	Node2	FEZ1	0	0.95594	0.04406
Node3	FGFBP3	0	0.86991	0.13009	Node2	FGFBP3	0	0.86991	0.13009
Node3	FGFR4	0	0.99539	0.00461	Node2	FGFR4	0	0.99539	0.00461
Node3	FHAD1	0	0.98891	0.01109	Node2	FHAD1	0	0.98892	0.01108
Node3	FHOD3	0	0.86991	0.13009	Node2	FHOD3	0	0.86991	0.13009
Node3	FITM1	0	0.98891	0.01109	Node2	FITM1	0	0.98892	0.01108
Node3	FITM2	0	0.98891	0.01109	Node2	FITM2	0	0.98892	0.01108
Node3	FOXE1	0	0.90209	0.09791	Node2	FOXE1	0	0.90209	0.09791
Node3	FOXL2	0	0.96483	0.03517	Node2	FOXL2	0	0.96483	0.03517
Node3	FOXP2	0	0.99539	0.00461	Node2	FOXP2	0	0.99539	0.00461
Node3	FRMPD3	0	0.91897	0.08103	Node2	FRMPD3	0	0.91897	0.08103
Node3	FRY	0	0.86991	0.13009	Node2	FRY	0	0.86991	0.13009
Node3	FUNDC1	0	0.99539	0.00461	Node2	FUNDC1	0	0.99539	0.00461
Node3	FYB1	0	0.99656	0.00344	Node2	FYB1	0	0.99656	0.00344
Node3	FYB2	0	0.99656	0.00344	Node2	FYB2	0	0.99656	0.00344
Node3	FYCO1	0	0.79207	0.20793	Node2	FYCO1	0	0.79207	0.20793
Node3	FYN	0	0.518	0.482	Node2	FYN	0	0.51802	0.48198
Node3	FYTTD1	0	0.98891	0.01109	Node2	FYTTD1	0	0.98892	0.01108
Node3	G6PC	0	0.99656	0.00344	Node2	G6PC	0	0.99656	0.00344
Node3	GABRB2	0	0.94177	0.05823	Node2	GABRB2	0	0.94177	0.05823
Node3	GABRG3	0	0.99656	0.00344	Node2	GABRG3	0	0.99656	0.00344
Node3	GAL3ST2	0	0.53941	0.46059	Node2	GAL3ST2	0	0.53941	0.46059
Node3	GALNT13	0	0.99418	0.00582	Node2	GALNT13	0	0.99418	0.00582
Node3	GAPDH	0	0.99418	0.00582	Node2	GAPDH	0	0.99418	0.00582
Node3	GAS1	0	0.99539	0.00461	Node2	GAS1	0	0.99539	0.00461
Node3	GAS2	0	0.99539	0.00461	Node2	GAS2	0	0.99539	0.00461
Node3	GAS2L1	0	0.86991	0.13009	Node2	GAS2L1	0	0.86991	0.13009
Node3	GC	0	0.79207	0.20793	Node2	GC	0	0.79207	0.20793
Node3	GFI1	0	0.98982	0.01018	Node2	GFI1	0	0.98982	0.01018
Node3	GFOD1	0	0.99418	0.00582	Node2	GFOD1	0	0.99418	0.00582
Node3	GIPC2	0	0.91897	0.08103	Node2	GIPC2	0	0.91897	0.08103
Node3	GKN1	0	0.99656	0.00344	Node2	GKN1	0	0.99656	0.00344
Node3	GLDC	0	0.99418	0.00582	Node2	GLDC	0	0.99418	0.00582
Node3	GLI3	0	0.98982	0.01018	Node2	GLI3	0	0.98982	0.01018
Node3	GLIPR1	0	0.98891	0.01109	Node2	GLIPR1	0	0.98892	0.01108
Node3	GLYATL3	0	0.89421	0.10579	Node2	GLYATL3	0	0.89424	0.10576
Node3	GMPR	0	0.99656	0.00344	Node2	GMPR	0	0.99656	0.00344
Node3	GNAL	0	0.99418	0.00582	Node2	GNAL	0	0.99418	0.00582
Node3	GNAO1	0	0.99418	0.00582	Node2	GNAO1	0	0.99418	0.00582
Node3	GNB2	0	0.67277	0.32723	Node2	GNB2	0	0.67277	0.32723
Node3	GOLM1	0	0.518	0.482	Node2	GOLM1	0	0.51802	0.48198
Node3	GPC2	0	0.95594	0.04406	Node2	GPC2	0	0.95594	0.04406
Node3	GPR152	0	0.94177	0.05823	Node2	GPR152	0	0.94177	0.05823
Node3	GPR180	0	0.98891	0.01109	Node2	GPR180	0	0.98892	0.01108
Node3	GPR31	0	0.89421	0.10579	Node2	GPR31	0	0.89424	0.10576
Node3	GPR4	0	0.98982	0.01018	Node2	GPR4	0	0.98982	0.01018
Node3	GPR68	0	0.53941	0.46059	Node2	GPR68	0	0.53941	0.46059
Node3	GPSM1	0	0.84436	0.15564	Node2	GPSM1	0	0.84435	0.15565
Node3	GPT	0	0.89421	0.10579	Node2	GPT	0	0.89424	0.10576
Node3	GRAMD1B	0	0.90209	0.09791	Node2	GRAMD1B	0	0.90209	0.09791
Node3	GRM8	0	0.53941	0.46059	Node2	GRM8	0	0.53941	0.46059
Node3	GTF2H3	0	0.99418	0.00582	Node2	GTF2H3	0	0.99418	0.00582
Node3	GTSF1	0	0.92514	0.07486	Node2	GTSF1	0	0.92514	0.07486
Node3	GUCA2A	0	0.89421	0.10579	Node2	GUCA2A	0	0.89424	0.10576
Node3	GUCA2B	0	0.99539	0.00461	Node2	GUCA2B	0	0.99539	0.00461
Node3	GZMM	0	0.99418	0.00582	Node2	GZMM	0	0.99418	0.00582
Node3	H2AX	0	0.90209	0.09791	Node2	H2AX	0	0.90209	0.09791
Node3	H3-5	0	0.99418	0.00582	Node2	H3-5	0	0.99418	0.00582
Node3	H3C15	0	0.98982	0.01018	Node2	H3C15	0	0.98982	0.01018
Node3	H4C1	0	0.99539	0.00461	Node2	H4C1	0	0.99539	0.00461
Node3	HBAD	0	0.98891	0.01109	Node2	HBAD	0	0.98892	0.01108
Node3	HDGFL2	0	0.96483	0.03517	Node2	HDGFL2	0	0.96483	0.03517
Node3	HERC2	0	0.99418	0.00582	Node2	HERC2	0	0.99418	0.00582
Node3	HMG20B	0	0.89421	0.10579	Node2	HMG20B	0	0.89424	0.10576
Node3	HMGN1	0	0.94177	0.05823	Node2	HMGN1	0	0.94177	0.05823
Node3	HMX3	0	0.92514	0.07486	Node2	HMX3	0	0.92514	0.07486
Node3	HNRNPA3	0	0.99656	0.00344	Node2	HNRNPA3	0	0.99656	0.00344
Node3	HOMER1	0	0.84436	0.15564	Node2	HOMER1	0	0.84435	0.15565
Node3	HORMAD1	0	0.86991	0.13009	Node2	HORMAD1	0	0.86991	0.13009
Node3	HOXB1	0	0.99656	0.00344	Node2	HOXB1	0	0.99656	0.00344
Node3	HOXC4	0	0.98891	0.01109	Node2	HOXC4	0	0.98892	0.01108
Node3	HPSE2	0	0.90209	0.09791	Node2	HPSE2	0	0.90209	0.09791
Node3	HS3ST1	0	0.518	0.482	Node2	HS3ST1	0	0.51802	0.48198
Node3	HSPA14	0	0.99418	0.00582	Node2	HSPA14	0	0.99418	0.00582
Node3	HSPA9	0	0.98982	0.01018	Node2	HSPA9	0	0.98982	0.01018
Node3	HTR1D	0	0.96483	0.03517	Node2	HTR1D	0	0.96483	0.03517
Node3	HTR3A	0	0.99539	0.00461	Node2	HTR3A	0	0.99539	0.00461
Node3	HTR6	0	0.98891	0.01109	Node2	HTR6	0	0.98892	0.01108
Node3	HYAL2	0	0.518	0.482	Node2	HYAL2	0	0.51802	0.48198
Node3	ICE1	0	0.98982	0.01018	Node2	ICE1	0	0.98982	0.01018
Node3	IER2	0	0.79207	0.20793	Node2	IER2	0	0.79207	0.20793
Node3	IER5	0	0.98982	0.01018	Node2	IER5	0	0.98982	0.01018
Node3	IER5L	0	0.94177	0.05823	Node2	IER5L	0	0.94177	0.05823
Node3	IGF1	0	0.99418	0.00582	Node2	IGF1	0	0.99418	0.00582
Node3	IGFBP3	0	0.99418	0.00582	Node2	IGFBP3	0	0.99418	0.00582
Node3	IGSF11	0	0.518	0.482	Node2	IGSF11	0	0.51802	0.48198
Node3	IGSF3	0	0.99656	0.00344	Node2	IGSF3	0	0.99656	0.00344
Node3	IHH	0	0.89421	0.10579	Node2	IHH	0	0.89424	0.10576
Node3	IKBIP	0	0.99656	0.00344	Node2	IKBIP	0	0.99656	0.00344
Node3	IL16	0	0.98891	0.01109	Node2	IL16	0	0.98892	0.01108
Node3	INAVA	0	0.99418	0.00582	Node2	INAVA	0	0.99418	0.00582
Node3	INPPL1	0	0.518	0.482	Node2	INPPL1	0	0.51802	0.48198
Node3	INSL5	0	0.98891	0.01109	Node2	INSL5	0	0.98892	0.01108
Node3	IRAG2	0	0.99418	0.00582	Node2	IRAG2	0	0.99418	0.00582
Node3	IRS1	0	0.91897	0.08103	Node2	IRS1	0	0.91897	0.08103
Node3	ISCA1	0	0.98982	0.01018	Node2	ISCA1	0	0.98982	0.01018
Node3	ISG20	0	0.99418	0.00582	Node2	ISG20	0	0.99418	0.00582
Node3	ITPR1	0	0.98982	0.01018	Node2	ITPR1	0	0.98982	0.01018
Node3	ITPR3	0	0.99656	0.00344	Node2	ITPR3	0	0.99656	0.00344
Node3	ITSN1	0	0.99418	0.00582	Node2	ITSN1	0	0.99418	0.00582
Node3	JAKMIP1	0	0.89421	0.10579	Node2	JAKMIP1	0	0.89424	0.10576
Node3	JUN	0	0.99539	0.00461	Node2	JUN	0	0.99539	0.00461
Node3	KANK1	0	0.90209	0.09791	Node2	KANK1	0	0.90209	0.09791
Node3	KCNC1	0	0.99539	0.00461	Node2	KCNC1	0	0.99539	0.00461
Node3	KCND3	0	0.99656	0.00344	Node2	KCND3	0	0.99656	0.00344
Node3	KCNE3	0	0.84436	0.15564	Node2	KCNE3	0	0.84435	0.15565
Node3	KCNK9	0	0.99539	0.00461	Node2	KCNK9	0	0.99539	0.00461
Node3	KCTD3	0	0.86991	0.13009	Node2	KCTD3	0	0.86991	0.13009
Node3	KDM5A	0	0.98891	0.01109	Node2	KDM5A	0	0.98892	0.01108
Node3	KIAA1586	0	0.98891	0.01109	Node2	KIAA1586	0	0.98892	0.01108
Node3	KIF14	0	0.98891	0.01109	Node2	KIF14	0	0.98892	0.01108
Node3	KIF1A	0	0.98891	0.01109	Node2	KIF1A	0	0.98892	0.01108
Node3	KIF21B	0	0.99539	0.00461	Node2	KIF21B	0	0.99539	0.00461
Node3	KIFC2	0	0.98891	0.01109	Node2	KIFC2	0	0.98892	0.01108
Node3	KLF13	0	0.89421	0.10579	Node2	KLF13	0	0.89424	0.10576
Node3	KLF8	0	0.99418	0.00582	Node2	KLF8	0	0.99418	0.00582
Node3	KLRG1	0	0.98982	0.01018	Node2	KLRG1	0	0.98982	0.01018
Node3	KRT12	0	0.98982	0.01018	Node2	KRT12	0	0.98982	0.01018
Node3	LAMB2	0	0.98891	0.01109	Node2	LAMB2	0	0.98892	0.01108
Node3	LAMC1	0	0.99418	0.00582	Node2	LAMC1	0	0.99418	0.00582
Node3	LDB3	0	0.94177	0.05823	Node2	LDB3	0	0.94177	0.05823
Node3	LIF	0	0.99418	0.00582	Node2	LIF	0	0.99418	0.00582
Node3	LIMCH1	0	0.518	0.482	Node2	LIMCH1	0	0.51802	0.48198
Node3	LMF1	0	0.99656	0.00344	Node2	LMF1	0	0.99656	0.00344
Node3	LRCH3	0	0.53941	0.46059	Node2	LRCH3	0	0.53941	0.46059
Node3	LRP1B	0	0.98891	0.01109	Node2	LRP1B	0	0.98892	0.01108
Node3	LRP8	0	0.99418	0.00582	Node2	LRP8	0	0.99418	0.00582
Node3	LRRC74A	0	0.99656	0.00344	Node2	LRRC74A	0	0.99656	0.00344
Node3	LRRC8E	0	0.86991	0.13009	Node2	LRRC8E	0	0.86991	0.13009
Node3	LSM5	0	0.99539	0.00461	Node2	LSM5	0	0.99539	0.00461
Node3	LTA	0	0.86991	0.13009	Node2	LTA	0	0.86991	0.13009
Node3	LYPD3	0	0.90209	0.09791	Node2	LYPD3	0	0.90209	0.09791
Node3	LYZ	0	0.84436	0.15564	Node2	LYZ	0	0.84435	0.15565
Node3	MACF1	0	0.99539	0.00461	Node2	MACF1	0	0.99539	0.00461
Node3	MAF	0	0.98982	0.01018	Node2	MAF	0	0.98982	0.01018
Node3	MAGOH	0	0.99418	0.00582	Node2	MAGOH	0	0.99418	0.00582
Node3	MAML2	0	0.67277	0.32723	Node2	MAML2	0	0.67277	0.32723
Node3	MAN1A2	0	0.99418	0.00582	Node2	MAN1A2	0	0.99418	0.00582
Node3	MAN2A2	0	0.90209	0.09791	Node2	MAN2A2	0	0.90209	0.09791
Node3	MAP1LC3C	0	0.98982	0.01018	Node2	MAP1LC3C	0	0.98982	0.01018
Node3	MAP4K3	0	0.99418	0.00582	Node2	MAP4K3	0	0.99418	0.00582
Node3	MAP4K4	0	0.99418	0.00582	Node2	MAP4K4	0	0.99418	0.00582
Node3	MAPKAP1	0	0.99418	0.00582	Node2	MAPKAP1	0	0.99418	0.00582
Node3	MAZ	0	0.98891	0.01109	Node2	MAZ	0	0.98892	0.01108
Node3	MBD5	0	0.99418	0.00582	Node2	MBD5	0	0.99418	0.00582
Node3	MCC	0	0.99418	0.00582	Node2	MCC	0	0.99418	0.00582
Node3	MCF2L2	0	0.99418	0.00582	Node2	MCF2L2	0	0.99418	0.00582
Node3	MCM4	0	0.89421	0.10579	Node2	MCM4	0	0.89424	0.10576
Node3	MDFIC	0	0.79207	0.20793	Node2	MDFIC	0	0.79207	0.20793
Node3	MDM2	0	0.89421	0.10579	Node2	MDM2	0	0.89424	0.10576
Node3	MED1	0	0.98891	0.01109	Node2	MED1	0	0.98892	0.01108
Node3	Metazoa_SRP	0	0.90209	0.09791	Node2	Metazoa_SRP	0	0.90209	0.09791
Node3	METTL24	0	0.518	0.482	Node2	METTL24	0	0.51802	0.48198
Node3	MID1	0	0.98891	0.01109	Node2	MID1	0	0.98892	0.01108
Node3	MINK1	0	0.98982	0.01018	Node2	MINK1	0	0.98982	0.01018
Node3	MIR133A1	0	0.99539	0.00461	Node2	MIR133A1	0	0.99539	0.00461
Node3	MIR15B	0	0.99656	0.00344	Node2	MIR15B	0	0.99656	0.00344
Node3	MIR16-2	0	0.99656	0.00344	Node2	MIR16-2	0	0.99656	0.00344
Node3	MLPH	0	0.99656	0.00344	Node2	MLPH	0	0.99656	0.00344
Node3	MMP1	0	0.99418	0.00582	Node2	MMP1	0	0.99418	0.00582
Node3	MMP13	0	0.89421	0.10579	Node2	MMP13	0	0.89424	0.10576
Node3	MORC1	0	0.91897	0.08103	Node2	MORC1	0	0.91897	0.08103
Node3	MORC2	0	0.91897	0.08103	Node2	MORC2	0	0.91897	0.08103
Node3	MPDU1	0	0.92514	0.07486	Node2	MPDU1	0	0.92514	0.07486
Node3	MPZ	0	0.518	0.482	Node2	MPZ	0	0.51802	0.48198
Node3	MRC2	0	0.99656	0.00344	Node2	MRC2	0	0.99656	0.00344
Node3	MRPL13	0	0.98982	0.01018	Node2	MRPL13	0	0.98982	0.01018
Node3	MSH2	0	0.99539	0.00461	Node2	MSH2	0	0.99539	0.00461
Node3	MSLNL	0	0.91897	0.08103	Node2	MSLNL	0	0.91897	0.08103
Node3	MSR1	0	0.94177	0.05823	Node2	MSR1	0	0.94177	0.05823
Node3	MSRB3	0	0.99418	0.00582	Node2	MSRB3	0	0.99418	0.00582
Node3	MSS51	0	0.91897	0.08103	Node2	MSS51	0	0.91897	0.08103
Node3	MT4	0	0.96483	0.03517	Node2	MT4	0	0.96483	0.03517
Node3	MTFMT	0	0.99656	0.00344	Node2	MTFMT	0	0.99656	0.00344
Node3	MTUS1	0	0.95594	0.04406	Node2	MTUS1	0	0.95594	0.04406
Node3	MTUS2	0	0.95594	0.04406	Node2	MTUS2	0	0.95594	0.04406
Node3	MYH7B	0	0.96483	0.03517	Node2	MYH7B	0	0.96483	0.03517
Node3	MYL12B	0	0.99656	0.00344	Node2	MYL12B	0	0.99656	0.00344
Node3	MYL5	0	0.99418	0.00582	Node2	MYL5	0	0.99418	0.00582
Node3	MYO15A	0	0.99656	0.00344	Node2	MYO15A	0	0.99656	0.00344
Node3	MYO18A	0	0.98891	0.01109	Node2	MYO18A	0	0.98892	0.01108
Node3	MYOF	0	0.91897	0.08103	Node2	MYOF	0	0.91897	0.08103
Node3	MYOT	0	0.99539	0.00461	Node2	MYOT	0	0.99539	0.00461
Node3	MYT1	0	0.99539	0.00461	Node2	MYT1	0	0.99539	0.00461
Node3	MZT1	0	0.99539	0.00461	Node2	MZT1	0	0.99539	0.00461
Node3	N4BP2L2	0	0.86991	0.13009	Node2	N4BP2L2	0	0.86991	0.13009
Node3	NAIF1	0	0.84436	0.15564	Node2	NAIF1	0	0.84435	0.15565
Node3	NANOS2	0	0.91897	0.08103	Node2	NANOS2	0	0.91897	0.08103
Node3	NCKAP1L	0	0.91897	0.08103	Node2	NCKAP1L	0	0.91897	0.08103
Node3	NCS1	0	0.99656	0.00344	Node2	NCS1	0	0.99656	0.00344
Node3	ND1	0	0.98891	0.01109	Node2	ND1	0	0.98892	0.01108
Node3	ND4L	0	0.98891	0.01109	Node2	ND4L	0	0.98892	0.01108
Node3	NDRG1	0	0.518	0.482	Node2	NDRG1	0	0.51802	0.48198
Node3	NDST3	0	0.99418	0.00582	Node2	NDST3	0	0.99418	0.00582
Node3	NEBL	0	0.99539	0.00461	Node2	NEBL	0	0.99539	0.00461
Node3	NEIL1	0	0.99656	0.00344	Node2	NEIL1	0	0.99656	0.00344
Node3	NEK7	0	0.99539	0.00461	Node2	NEK7	0	0.99539	0.00461
Node3	NEU3	0	0.96483	0.03517	Node2	NEU3	0	0.96483	0.03517
Node3	NEURL1	0	0.99539	0.00461	Node2	NEURL1	0	0.99539	0.00461
Node3	NFATC2	0	0.98891	0.01109	Node2	NFATC2	0	0.98892	0.01108
Node3	NFATC3	0	0.98982	0.01018	Node2	NFATC3	0	0.98982	0.01018
Node3	NIBAN3	0	0.67277	0.32723	Node2	NIBAN3	0	0.67277	0.32723
Node3	NINL	0	0.89421	0.10579	Node2	NINL	0	0.89424	0.10576
Node3	NKG7	0	0.79207	0.20793	Node2	NKG7	0	0.79207	0.20793
Node3	NKX1-2	0	0.98891	0.01109	Node2	NKX1-2	0	0.98892	0.01108
Node3	NLGN1	0	0.95594	0.04406	Node2	NLGN1	0	0.95594	0.04406
Node3	NOTCH2	0	0.86991	0.13009	Node2	NOTCH2	0	0.86991	0.13009
Node3	NOXA1	0	0.518	0.482	Node2	NOXA1	0	0.51802	0.48198
Node3	NPAS4	0	0.98891	0.01109	Node2	NPAS4	0	0.98892	0.01108
Node3	NPB	0	0.98891	0.01109	Node2	NPB	0	0.98892	0.01108
Node3	NPR2	0	0.99539	0.00461	Node2	NPR2	0	0.99539	0.00461
Node3	NPRL3	0	0.99418	0.00582	Node2	NPRL3	0	0.99418	0.00582
Node3	NPSR1	0	0.91897	0.08103	Node2	NPSR1	0	0.91897	0.08103
Node3	NPW	0	0.98891	0.01109	Node2	NPW	0	0.98892	0.01108
Node3	NSRP1	0	0.99656	0.00344	Node2	NSRP1	0	0.99656	0.00344
Node3	NUBP1	0	0.91897	0.08103	Node2	NUBP1	0	0.91897	0.08103
Node3	NUDT14	0	0.518	0.482	Node2	NUDT14	0	0.51802	0.48198
Node3	NUDT16	0	0.99418	0.00582	Node2	NUDT16	0	0.99418	0.00582
Node3	NUDT16L1	0	0.99418	0.00582	Node2	NUDT16L1	0	0.99418	0.00582
Node3	NUDT5	0	0.518	0.482	Node2	NUDT5	0	0.51802	0.48198
Node3	NUP210L	0	0.92514	0.07486	Node2	NUP210L	0	0.92514	0.07486
Node3	NXPE3	0	0.98891	0.01109	Node2	NXPE3	0	0.98892	0.01108
Node3	OASL	0	0.95594	0.04406	Node2	OASL	0	0.95594	0.04406
Node3	OIP5	0	0.99656	0.00344	Node2	OIP5	0	0.99656	0.00344
Node3	OLIG2	0	0.86991	0.13009	Node2	OLIG2	0	0.86991	0.13009
Node3	OPHN1	0	0.99418	0.00582	Node2	OPHN1	0	0.99418	0.00582
Node3	OR10Q1	0	0.99539	0.00461	Node2	OR10Q1	0	0.99539	0.00461
Node3	OR11L1	0	0.96483	0.03517	Node2	OR11L1	0	0.96483	0.03517
Node3	OR51E1	0	0.99539	0.00461	Node2	OR51E1	0	0.99539	0.00461
Node3	OR51E2	0	0.99539	0.00461	Node2	OR51E2	0	0.99539	0.00461
Node3	OR52M1	0	0.99539	0.00461	Node2	OR52M1	0	0.99539	0.00461
Node3	OR5AS1	0	0.96483	0.03517	Node2	OR5AS1	0	0.96483	0.03517
Node3	OR5I1	0	0.99539	0.00461	Node2	OR5I1	0	0.99539	0.00461
Node3	OR5J2	0	0.99539	0.00461	Node2	OR5J2	0	0.99539	0.00461
Node3	OR6B1	0	0.99656	0.00344	Node2	OR6B1	0	0.99656	0.00344
Node3	OR6J1	0	0.99539	0.00461	Node2	OR6J1	0	0.99539	0.00461
Node3	OR6P1	0	0.99539	0.00461	Node2	OR6P1	0	0.99539	0.00461
Node3	OSBPL9	0	0.99418	0.00582	Node2	OSBPL9	0	0.99418	0.00582
Node3	OTOL1	0	0.98891	0.01109	Node2	OTOL1	0	0.98892	0.01108
Node3	OTX2	0	0.90209	0.09791	Node2	OTX2	0	0.90209	0.09791
Node3	OVOL1	0	0.99656	0.00344	Node2	OVOL1	0	0.99656	0.00344
Node3	OXER1	0	0.89421	0.10579	Node2	OXER1	0	0.89424	0.10576
Node3	OXGR1	0	0.99656	0.00344	Node2	OXGR1	0	0.99656	0.00344
Node3	P2RY10	0	0.98891	0.01109	Node2	P2RY10	0	0.98892	0.01108
Node3	PAK5	0	0.99418	0.00582	Node2	PAK5	0	0.99418	0.00582
Node3	PATZ1	0	0.99656	0.00344	Node2	PATZ1	0	0.99656	0.00344
Node3	PBX1	0	0.99656	0.00344	Node2	PBX1	0	0.99656	0.00344
Node3	PCBP2	0	0.99418	0.00582	Node2	PCBP2	0	0.99418	0.00582
Node3	PCDHGA2	0	0.84436	0.15564	Node2	PCDHGA2	0	0.84435	0.15565
Node3	PCF11	0	0.94177	0.05823	Node2	PCF11	0	0.94177	0.05823
Node3	PCLO	0	0.91897	0.08103	Node2	PCLO	0	0.91897	0.08103
Node3	PCSK5	0	0.98891	0.01109	Node2	PCSK5	0	0.98892	0.01108
Node3	PDE4B	0	0.99418	0.00582	Node2	PDE4B	0	0.99418	0.00582
Node3	PDE4DIP	0	0.98891	0.01109	Node2	PDE4DIP	0	0.98892	0.01108
Node3	PDZD7	0	0.79207	0.20793	Node2	PDZD7	0	0.79207	0.20793
Node3	PEAR1	0	0.99656	0.00344	Node2	PEAR1	0	0.99656	0.00344
Node3	PERP	0	0.99539	0.00461	Node2	PERP	0	0.99539	0.00461
Node3	PFDN2	0	0.84436	0.15564	Node2	PFDN2	0	0.84435	0.15565
Node3	PGF	0	0.98891	0.01109	Node2	PGF	0	0.98892	0.01108
Node3	PHACTR3	0	0.99656	0.00344	Node2	PHACTR3	0	0.99656	0.00344
Node3	PHF12	0	0.98891	0.01109	Node2	PHF12	0	0.98892	0.01108
Node3	PHF23	0	0.99656	0.00344	Node2	PHF23	0	0.99656	0.00344
Node3	PHF3	0	0.99418	0.00582	Node2	PHF3	0	0.99418	0.00582
Node3	PIM1	0	0.96483	0.03517	Node2	PIM1	0	0.96483	0.03517
Node3	PLAT	0	0.99418	0.00582	Node2	PLAT	0	0.99418	0.00582
Node3	PLD5	0	0.518	0.482	Node2	PLD5	0	0.51802	0.48198
Node3	PLEC	0	0.99418	0.00582	Node2	PLEC	0	0.99418	0.00582
Node3	PLEKHA6	0	0.99656	0.00344	Node2	PLEKHA6	0	0.99656	0.00344
Node3	PLEKHA8	0	0.99418	0.00582	Node2	PLEKHA8	0	0.99418	0.00582
Node3	PLEKHH3	0	0.99539	0.00461	Node2	PLEKHH3	0	0.99539	0.00461
Node3	PLOD3	0	0.518	0.482	Node2	PLOD3	0	0.51802	0.48198
Node3	PNOC	0	0.98891	0.01109	Node2	PNOC	0	0.98892	0.01108
Node3	PNPLA3	0	0.98891	0.01109	Node2	PNPLA3	0	0.98892	0.01108
Node3	POLDIP3	0	0.99418	0.00582	Node2	POLDIP3	0	0.99418	0.00582
Node3	POLN	0	0.99539	0.00461	Node2	POLN	0	0.99539	0.00461
Node3	POLR2F	0	0.98982	0.01018	Node2	POLR2F	0	0.98982	0.01018
Node3	POLR2L	0	0.84436	0.15564	Node2	POLR2L	0	0.84435	0.15565
Node3	PPDPF	0	0.53941	0.46059	Node2	PPDPF	0	0.53941	0.46059
Node3	PPDPFL	0	0.53941	0.46059	Node2	PPDPFL	0	0.53941	0.46059
Node3	PPFIA3	0	0.98891	0.01109	Node2	PPFIA3	0	0.98892	0.01108
Node3	PPP1R18	0	0.79207	0.20793	Node2	PPP1R18	0	0.79207	0.20793
Node3	PPP2R3B	0	0.84436	0.15564	Node2	PPP2R3B	0	0.84435	0.15565
Node3	PRAG1	0	0.79207	0.20793	Node2	PRAG1	0	0.79207	0.20793
Node3	PRDM2	0	0.86991	0.13009	Node2	PRDM2	0	0.86991	0.13009
Node3	PRG4	0	0.95594	0.04406	Node2	PRG4	0	0.95594	0.04406
Node3	PRKAG3	0	0.98891	0.01109	Node2	PRKAG3	0	0.98892	0.01108
Node3	PRKAR1A	0	0.99539	0.00461	Node2	PRKAR1A	0	0.99539	0.00461
Node3	PRKG1	0	0.98891	0.01109	Node2	PRKG1	0	0.98892	0.01108
Node3	PRLH	0	0.91897	0.08103	Node2	PRLH	0	0.91897	0.08103
Node3	PRLHR	0	0.89421	0.10579	Node2	PRLHR	0	0.89424	0.10576
Node3	PRMT1	0	0.99539	0.00461	Node2	PRMT1	0	0.99539	0.00461
Node3	PROC	0	0.90209	0.09791	Node2	PROC	0	0.90209	0.09791
Node3	PRODH2	0	0.99418	0.00582	Node2	PRODH2	0	0.99418	0.00582
Node3	PROM1	0	0.91897	0.08103	Node2	PROM1	0	0.91897	0.08103
Node3	PROM2	0	0.91897	0.08103	Node2	PROM2	0	0.91897	0.08103
Node3	PROS1	0	0.99656	0.00344	Node2	PROS1	0	0.99656	0.00344
Node3	PROZ	0	0.90209	0.09791	Node2	PROZ	0	0.90209	0.09791
Node3	PRR11	0	0.91897	0.08103	Node2	PRR11	0	0.91897	0.08103
Node3	PRR12	0	0.90209	0.09791	Node2	PRR12	0	0.90209	0.09791
Node3	PRR14L	0	0.79207	0.20793	Node2	PRR14L	0	0.79207	0.20793
Node3	PRRC2A	0	0.98891	0.01109	Node2	PRRC2A	0	0.98892	0.01108
Node3	PSIP1	0	0.98891	0.01109	Node2	PSIP1	0	0.98892	0.01108
Node3	PSPC1	0	0.98982	0.01018	Node2	PSPC1	0	0.98982	0.01018
Node3	PSRC1	0	0.86991	0.13009	Node2	PSRC1	0	0.86991	0.13009
Node3	PTPN4	0	0.89421	0.10579	Node2	PTPN4	0	0.89424	0.10576
Node3	PTPRG	0	0.99418	0.00582	Node2	PTPRG	0	0.99418	0.00582
Node3	PTPRN	0	0.84436	0.15564	Node2	PTPRN	0	0.84435	0.15565
Node3	PTPRN2	0	0.99418	0.00582	Node2	PTPRN2	0	0.99418	0.00582
Node3	PURB	0	0.79207	0.20793	Node2	PURB	0	0.79207	0.20793
Node3	PXN	0	0.98891	0.01109	Node2	PXN	0	0.98892	0.01108
Node3	QSER1	0	0.90209	0.09791	Node2	QSER1	0	0.90209	0.09791
Node3	R3HCC1	0	0.84436	0.15564	Node2	R3HCC1	0	0.84435	0.15565
Node3	R3HCC1L	0	0.84436	0.15564	Node2	R3HCC1L	0	0.84435	0.15565
Node3	RAB10	0	0.99539	0.00461	Node2	RAB10	0	0.99539	0.00461
Node3	RAB11A	0	0.94177	0.05823	Node2	RAB11A	0	0.94177	0.05823
Node3	RAB28	0	0.98891	0.01109	Node2	RAB28	0	0.98892	0.01108
Node3	RACGAP1	0	0.98982	0.01018	Node2	RACGAP1	0	0.98982	0.01018
Node3	RALGPS1	0	0.90209	0.09791	Node2	RALGPS1	0	0.90209	0.09791
Node3	RALGPS2	0	0.98982	0.01018	Node2	RALGPS2	0	0.98982	0.01018
Node3	RANBP2	0	0.99656	0.00344	Node2	RANBP2	0	0.99656	0.00344
Node3	RAP2C	0	0.98891	0.01109	Node2	RAP2C	0	0.98892	0.01108
Node3	RAPGEF5	0	0.99539	0.00461	Node2	RAPGEF5	0	0.99539	0.00461
Node3	RASGEF1C	0	0.98982	0.01018	Node2	RASGEF1C	0	0.98982	0.01018
Node3	RBBP8	0	0.91897	0.08103	Node2	RBBP8	0	0.91897	0.08103
Node3	RBBP8NL	0	0.91897	0.08103	Node2	RBBP8NL	0	0.91897	0.08103
Node3	RBM11	0	0.79207	0.20793	Node2	RBM11	0	0.79207	0.20793
Node3	RDH16	0	0.99539	0.00461	Node2	RDH16	0	0.99539	0.00461
Node3	RDH8	0	0.98891	0.01109	Node2	RDH8	0	0.98892	0.01108
Node3	REPS2	0	0.99418	0.00582	Node2	REPS2	0	0.99418	0.00582
Node3	RFX5	0	0.86991	0.13009	Node2	RFX5	0	0.86991	0.13009
Node3	RHBDD1	0	0.98982	0.01018	Node2	RHBDD1	0	0.98982	0.01018
Node3	RHOF	0	0.99418	0.00582	Node2	RHOF	0	0.99418	0.00582
Node3	RIC3	0	0.91897	0.08103	Node2	RIC3	0	0.91897	0.08103
Node3	RIMS2	0	0.99539	0.00461	Node2	RIMS2	0	0.99539	0.00461
Node3	RIPK2	0	0.98891	0.01109	Node2	RIPK2	0	0.98892	0.01108
Node3	RIT2	0	0.99539	0.00461	Node2	RIT2	0	0.99539	0.00461
Node3	RNase_MRP	0	0.99539	0.00461	Node2	RNase_MRP	0	0.99539	0.00461
Node3	RNASE4	0	0.89421	0.10579	Node2	RNASE4	0	0.89424	0.10576
Node3	RNF13	0	0.98891	0.01109	Node2	RNF13	0	0.98892	0.01108
Node3	RNF7	0	0.98891	0.01109	Node2	RNF7	0	0.98892	0.01108
Node3	ROBO1	0	0.89421	0.10579	Node2	ROBO1	0	0.89424	0.10576
Node3	RPGR	0	0.99418	0.00582	Node2	RPGR	0	0.99418	0.00582
Node3	RPGRIP1	0	0.518	0.482	Node2	RPGRIP1	0	0.51802	0.48198
Node3	RPL10A	0	0.79207	0.20793	Node2	RPL10A	0	0.79207	0.20793
Node3	RPL17-C18orf32	0	0.90209	0.09791	Node2	RPL17-C18orf32	0	0.90209	0.09791
Node3	RPL26	0	0.98982	0.01018	Node2	RPL26	0	0.98982	0.01018
Node3	RPL26L1	0	0.98982	0.01018	Node2	RPL26L1	0	0.98982	0.01018
Node3	RPL31	0	0.99539	0.00461	Node2	RPL31	0	0.99539	0.00461
Node3	RPL34	0	0.79207	0.20793	Node2	RPL34	0	0.79207	0.20793
Node3	RPL37A	0	0.98891	0.01109	Node2	RPL37A	0	0.98892	0.01108
Node3	RPL5	0	0.86991	0.13009	Node2	RPL5	0	0.86991	0.13009
Node3	RPL7	0	0.518	0.482	Node2	RPL7	0	0.51802	0.48198
Node3	RPLP0	0	0.99539	0.00461	Node2	RPLP0	0	0.99539	0.00461
Node3	RPS12	0	0.99539	0.00461	Node2	RPS12	0	0.99539	0.00461
Node3	RPS18	0	0.98982	0.01018	Node2	RPS18	0	0.98982	0.01018
Node3	RPS19	0	0.94177	0.05823	Node2	RPS19	0	0.94177	0.05823
Node3	RPS23	0	0.99656	0.00344	Node2	RPS23	0	0.99656	0.00344
Node3	RPS25	0	0.98891	0.01109	Node2	RPS25	0	0.98892	0.01108
Node3	RPS27	0	0.99539	0.00461	Node2	RPS27	0	0.99539	0.00461
Node3	RPS27A	0	0.99418	0.00582	Node2	RPS27A	0	0.99418	0.00582
Node3	RPS27AP5	0	0.99418	0.00582	Node2	RPS27AP5	0	0.99418	0.00582
Node3	RPS3A	0	0.89421	0.10579	Node2	RPS3A	0	0.89424	0.10576
Node3	RPS4X	0	0.98982	0.01018	Node2	RPS4X	0	0.98982	0.01018
Node3	RUNDC3A	0	0.99539	0.00461	Node2	RUNDC3A	0	0.99539	0.00461
Node3	S100A12	0	0.99418	0.00582	Node2	S100A12	0	0.99418	0.00582
Node3	SAPCD2	0	0.99539	0.00461	Node2	SAPCD2	0	0.99539	0.00461
Node3	SASS6	0	0.91897	0.08103	Node2	SASS6	0	0.91897	0.08103
Node3	SCAF1	0	0.98982	0.01018	Node2	SCAF1	0	0.98982	0.01018
Node3	SCAF4	0	0.96483	0.03517	Node2	SCAF4	0	0.96483	0.03517
Node3	SCAF8	0	0.53941	0.46059	Node2	SCAF8	0	0.53941	0.46059
Node3	SCAPER	0	0.99418	0.00582	Node2	SCAPER	0	0.99418	0.00582
Node3	SCIN	0	0.98891	0.01109	Node2	SCIN	0	0.98892	0.01108
Node3	SEC61G	0	0.99539	0.00461	Node2	SEC61G	0	0.99539	0.00461
Node3	SEC62	0	0.99539	0.00461	Node2	SEC62	0	0.99539	0.00461
Node3	SELP	0	0.99418	0.00582	Node2	SELP	0	0.99418	0.00582
Node3	SEMA7A	0	0.94177	0.05823	Node2	SEMA7A	0	0.94177	0.05823
Node3	SERP1	0	0.84436	0.15564	Node2	SERP1	0	0.84435	0.15565
Node3	SERPINB11	0	0.99418	0.00582	Node2	SERPINB11	0	0.99418	0.00582
Node3	SFI1	0	0.90209	0.09791	Node2	SFI1	0	0.90209	0.09791
Node3	SFTPC	0	0.98982	0.01018	Node2	SFTPC	0	0.98982	0.01018
Node3	SGCZ	0	0.98891	0.01109	Node2	SGCZ	0	0.98892	0.01108
Node3	SGK1	0	0.99656	0.00344	Node2	SGK1	0	0.99656	0.00344
Node3	SH3RF1	0	0.99539	0.00461	Node2	SH3RF1	0	0.99539	0.00461
Node3	SHANK1	0	0.79207	0.20793	Node2	SHANK1	0	0.79207	0.20793
Node3	SHANK3	0	0.89421	0.10579	Node2	SHANK3	0	0.89424	0.10576
Node3	SHBG	0	0.99656	0.00344	Node2	SHBG	0	0.99656	0.00344
Node3	SIRT7	0	0.99656	0.00344	Node2	SIRT7	0	0.99656	0.00344
Node3	SIX3	0	0.99656	0.00344	Node2	SIX3	0	0.99656	0.00344
Node3	SLC12A5	0	0.99539	0.00461	Node2	SLC12A5	0	0.99539	0.00461
Node3	SLC13A1	0	0.91897	0.08103	Node2	SLC13A1	0	0.91897	0.08103
Node3	SLC22A6	0	0.99539	0.00461	Node2	SLC22A6	0	0.99539	0.00461
Node3	SLC23A3	0	0.89421	0.10579	Node2	SLC23A3	0	0.89424	0.10576
Node3	SLC25A22	0	0.91897	0.08103	Node2	SLC25A22	0	0.91897	0.08103
Node3	SLC25A4	0	0.91897	0.08103	Node2	SLC25A4	0	0.91897	0.08103
Node3	SLC26A7	0	0.91897	0.08103	Node2	SLC26A7	0	0.91897	0.08103
Node3	SLC2A1	0	0.99539	0.00461	Node2	SLC2A1	0	0.99539	0.00461
Node3	SLC30A2	0	0.99539	0.00461	Node2	SLC30A2	0	0.99539	0.00461
Node3	SLC39A10	0	0.99539	0.00461	Node2	SLC39A10	0	0.99539	0.00461
Node3	SLC39A13	0	0.90209	0.09791	Node2	SLC39A13	0	0.90209	0.09791
Node3	SLC44A2	0	0.99539	0.00461	Node2	SLC44A2	0	0.99539	0.00461
Node3	SLC5A1	0	0.99656	0.00344	Node2	SLC5A1	0	0.99656	0.00344
Node3	SLC66A3	0	0.92514	0.07486	Node2	SLC66A3	0	0.92514	0.07486
Node3	SLC6A13	0	0.98891	0.01109	Node2	SLC6A13	0	0.98892	0.01108
Node3	SLC6A15	0	0.99418	0.00582	Node2	SLC6A15	0	0.99418	0.00582
Node3	SLC7A5	0	0.99539	0.00461	Node2	SLC7A5	0	0.99539	0.00461
Node3	SLC8A3	0	0.99418	0.00582	Node2	SLC8A3	0	0.99418	0.00582
Node3	SMAD1	0	0.99418	0.00582	Node2	SMAD1	0	0.99418	0.00582
Node3	SMYD2	0	0.98982	0.01018	Node2	SMYD2	0	0.98982	0.01018
Node3	SNED1	0	0.98982	0.01018	Node2	SNED1	0	0.98982	0.01018
Node3	SNORA5C	0	0.90209	0.09791	Node2	SNORA5C	0	0.90209	0.09791
Node3	SNORA71	0	0.90209	0.09791	Node2	SNORA71	0	0.90209	0.09791
Node3	SNORA73	0	0.90209	0.09791	Node2	SNORA73	0	0.90209	0.09791
Node3	SNORA74	0	0.99539	0.00461	Node2	SNORA74	0	0.99539	0.00461
Node3	SNORD15	0	0.90209	0.09791	Node2	SNORD15	0	0.90209	0.09791
Node3	SNORD18	0	0.99656	0.00344	Node2	SNORD18	0	0.99656	0.00344
Node3	SNORD21	0	0.99539	0.00461	Node2	SNORD21	0	0.99539	0.00461
Node3	SNORD24	0	0.90209	0.09791	Node2	SNORD24	0	0.90209	0.09791
Node3	SNORD33	0	0.90209	0.09791	Node2	SNORD33	0	0.90209	0.09791
Node3	SNORD39	0	0.98982	0.01018	Node2	SNORD39	0	0.98982	0.01018
Node3	SNORD66	0	0.98982	0.01018	Node2	SNORD66	0	0.98982	0.01018
Node3	SNORD79	0	0.99539	0.00461	Node2	SNORD79	0	0.99539	0.00461
Node3	SOCS3	0	0.99418	0.00582	Node2	SOCS3	0	0.99418	0.00582
Node3	SOWAHA	0	0.90209	0.09791	Node2	SOWAHA	0	0.90209	0.09791
Node3	SPAG1	0	0.518	0.482	Node2	SPAG1	0	0.51802	0.48198
Node3	SPAST	0	0.99539	0.00461	Node2	SPAST	0	0.99539	0.00461
Node3	SPATA6L	0	0.99539	0.00461	Node2	SPATA6L	0	0.99539	0.00461
Node3	SPINT2	0	0.99418	0.00582	Node2	SPINT2	0	0.99418	0.00582
Node3	SPOCK1	0	0.99418	0.00582	Node2	SPOCK1	0	0.99418	0.00582
Node3	SPTB	0	0.98982	0.01018	Node2	SPTB	0	0.98982	0.01018
Node3	SPTY2D1	0	0.67277	0.32723	Node2	SPTY2D1	0	0.67277	0.32723
Node3	SRSF4	0	0.99656	0.00344	Node2	SRSF4	0	0.99656	0.00344
Node3	SSTR4	0	0.95594	0.04406	Node2	SSTR4	0	0.95594	0.04406
Node3	SSX2IP	0	0.98982	0.01018	Node2	SSX2IP	0	0.98982	0.01018
Node3	ST14	0	0.98891	0.01109	Node2	ST14	0	0.98892	0.01108
Node3	ST3GAL2	0	0.86991	0.13009	Node2	ST3GAL2	0	0.86991	0.13009
Node3	STAT2	0	0.84436	0.15564	Node2	STAT2	0	0.84435	0.15565
Node3	STK10	0	0.99656	0.00344	Node2	STK10	0	0.99656	0.00344
Node3	STK26	0	0.79207	0.20793	Node2	STK26	0	0.79207	0.20793
Node3	STK39	0	0.99656	0.00344	Node2	STK39	0	0.99656	0.00344
Node3	STRC	0	0.79207	0.20793	Node2	STRC	0	0.79207	0.20793
Node3	STXBP1	0	0.98982	0.01018	Node2	STXBP1	0	0.98982	0.01018
Node3	STYK1	0	0.99656	0.00344	Node2	STYK1	0	0.99656	0.00344
Node3	SUB1	0	0.99539	0.00461	Node2	SUB1	0	0.99539	0.00461
Node3	SULT2B1	0	0.98982	0.01018	Node2	SULT2B1	0	0.98982	0.01018
Node3	SUN2	0	0.98891	0.01109	Node2	SUN2	0	0.98892	0.01108
Node3	SUSD1	0	0.98982	0.01018	Node2	SUSD1	0	0.98982	0.01018
Node3	SYCP2L	0	0.98891	0.01109	Node2	SYCP2L	0	0.98892	0.01108
Node3	SYNE2	0	0.99539	0.00461	Node2	SYNE2	0	0.99539	0.00461
Node3	SYNPO	0	0.518	0.482	Node2	SYNPO	0	0.51802	0.48198
Node3	SZT2	0	0.99539	0.00461	Node2	SZT2	0	0.99539	0.00461
Node3	TACC1	0	0.98982	0.01018	Node2	TACC1	0	0.98982	0.01018
Node3	TACSTD2	0	0.95594	0.04406	Node2	TACSTD2	0	0.95594	0.04406
Node3	TAFA4	0	0.99539	0.00461	Node2	TAFA4	0	0.99539	0.00461
Node3	TAGLN2	0	0.99418	0.00582	Node2	TAGLN2	0	0.99418	0.00582
Node3	TATDN1	0	0.98982	0.01018	Node2	TATDN1	0	0.98982	0.01018
Node3	TBC1D20	0	0.79207	0.20793	Node2	TBC1D20	0	0.79207	0.20793
Node3	TBC1D9B	0	0.99539	0.00461	Node2	TBC1D9B	0	0.99539	0.00461
Node3	TBPL2	0	0.99418	0.00582	Node2	TBPL2	0	0.99418	0.00582
Node3	TBX10	0	0.98982	0.01018	Node2	TBX10	0	0.98982	0.01018
Node3	TCEA3	0	0.99418	0.00582	Node2	TCEA3	0	0.99418	0.00582
Node3	TCF12	0	0.84436	0.15564	Node2	TCF12	0	0.84435	0.15565
Node3	TCTEX1D1	0	0.98891	0.01109	Node2	TCTEX1D1	0	0.98892	0.01108
Node3	TCTEX1D4	0	0.84436	0.15564	Node2	TCTEX1D4	0	0.84435	0.15565
Node3	TCTN1	0	0.53941	0.46059	Node2	TCTN1	0	0.53941	0.46059
Node3	TEC	0	0.98891	0.01109	Node2	TEC	0	0.98892	0.01108
Node3	TEX47	0	0.98891	0.01109	Node2	TEX47	0	0.98892	0.01108
Node3	TFF2	0	0.99539	0.00461	Node2	TFF2	0	0.99539	0.00461
Node3	TGFBR3L	0	0.98982	0.01018	Node2	TGFBR3L	0	0.98982	0.01018
Node3	TGIF1	0	0.94177	0.05823	Node2	TGIF1	0	0.94177	0.05823
Node3	TGM6	0	0.98982	0.01018	Node2	TGM6	0	0.98982	0.01018
Node3	THAP4	0	0.99418	0.00582	Node2	THAP4	0	0.99418	0.00582
Node3	THEMIS	0	0.79207	0.20793	Node2	THEMIS	0	0.79207	0.20793
Node3	THNSL2	0	0.98891	0.01109	Node2	THNSL2	0	0.98892	0.01108
Node3	TIA1	0	0.99656	0.00344	Node2	TIA1	0	0.99656	0.00344
Node3	TJP1	0	0.99656	0.00344	Node2	TJP1	0	0.99656	0.00344
Node3	TLCD2	0	0.98891	0.01109	Node2	TLCD2	0	0.98892	0.01108
Node3	TMEM102	0	0.96483	0.03517	Node2	TMEM102	0	0.96483	0.03517
Node3	TMEM135	0	0.99539	0.00461	Node2	TMEM135	0	0.99539	0.00461
Node3	TMEM145	0	0.98891	0.01109	Node2	TMEM145	0	0.98892	0.01108
Node3	TMEM150B	0	0.98982	0.01018	Node2	TMEM150B	0	0.98982	0.01018
Node3	TMEM238	0	0.79207	0.20793	Node2	TMEM238	0	0.79207	0.20793
Node3	TMEM244	0	0.99656	0.00344	Node2	TMEM244	0	0.99656	0.00344
Node3	TMEM54	0	0.84436	0.15564	Node2	TMEM54	0	0.84435	0.15565
Node3	TMEM67	0	0.91897	0.08103	Node2	TMEM67	0	0.91897	0.08103
Node3	TMEM79	0	0.86991	0.13009	Node2	TMEM79	0	0.86991	0.13009
Node3	TMEM86B	0	0.98982	0.01018	Node2	TMEM86B	0	0.98982	0.01018
Node3	TMPRSS9	0	0.98982	0.01018	Node2	TMPRSS9	0	0.98982	0.01018
Node3	TNFRSF6B	0	0.89421	0.10579	Node2	TNFRSF6B	0	0.89424	0.10576
Node3	TNIP3	0	0.91897	0.08103	Node2	TNIP3	0	0.91897	0.08103
Node3	TNKS	0	0.99418	0.00582	Node2	TNKS	0	0.99418	0.00582
Node3	TOMM20	0	0.79207	0.20793	Node2	TOMM20	0	0.79207	0.20793
Node3	TOMM20L	0	0.79207	0.20793	Node2	TOMM20L	0	0.79207	0.20793
Node3	TOPORS	0	0.95594	0.04406	Node2	TOPORS	0	0.95594	0.04406
Node3	TPM1	0	0.99656	0.00344	Node2	TPM1	0	0.99656	0.00344
Node3	TPM3	0	0.98891	0.01109	Node2	TPM3	0	0.98892	0.01108
Node3	TPT1	0	0.99418	0.00582	Node2	TPT1	0	0.99418	0.00582
Node3	TRABD2A	0	0.91897	0.08103	Node2	TRABD2A	0	0.91897	0.08103
Node3	TRAFD1	0	0.53941	0.46059	Node2	TRAFD1	0	0.53941	0.46059
Node3	TRAPPC3L	0	0.95594	0.04406	Node2	TRAPPC3L	0	0.95594	0.04406
Node3	TRIM54	0	0.79207	0.20793	Node2	TRIM54	0	0.79207	0.20793
Node3	TRIM56	0	0.91897	0.08103	Node2	TRIM56	0	0.91897	0.08103
Node3	TRIM63	0	0.94177	0.05823	Node2	TRIM63	0	0.94177	0.05823
Node3	TRPV3	0	0.99656	0.00344	Node2	TRPV3	0	0.99656	0.00344
Node3	TSC22D3	0	0.99539	0.00461	Node2	TSC22D3	0	0.99539	0.00461
Node3	TSN	0	0.95594	0.04406	Node2	TSN	0	0.95594	0.04406
Node3	TSPO	0	0.518	0.482	Node2	TSPO	0	0.51802	0.48198
Node3	TSR1	0	0.518	0.482	Node2	TSR1	0	0.51802	0.48198
Node3	TTR	0	0.91897	0.08103	Node2	TTR	0	0.91897	0.08103
Node3	TTYH1	0	0.98891	0.01109	Node2	TTYH1	0	0.98892	0.01108
Node3	TUBA1A	0	0.98982	0.01018	Node2	TUBA1A	0	0.98982	0.01018
Node3	TUBA1B	0	0.99656	0.00344	Node2	TUBA1B	0	0.99656	0.00344
Node3	TUBA3E	0	0.99539	0.00461	Node2	TUBA3E	0	0.99539	0.00461
Node3	TUBA8	0	0.99656	0.00344	Node2	TUBA8	0	0.99656	0.00344
Node3	TUBB1	0	0.98982	0.01018	Node2	TUBB1	0	0.98982	0.01018
Node3	TUBB3	0	0.99539	0.00461	Node2	TUBB3	0	0.99539	0.00461
Node3	TUBB4B	0	0.86991	0.13009	Node2	TUBB4B	0	0.86991	0.13009
Node3	TULP1	0	0.99656	0.00344	Node2	TULP1	0	0.99656	0.00344
Node3	TWIST1	0	0.84436	0.15564	Node2	TWIST1	0	0.84435	0.15565
Node3	U1	0	0.90209	0.09791	Node2	U1	0	0.90209	0.09791
Node3	U2	0	0.90209	0.09791	Node2	U2	0	0.90209	0.09791
Node3	U3	0	0.90209	0.09791	Node2	U3	0	0.90209	0.09791
Node3	U4	0	0.90209	0.09791	Node2	U4	0	0.90209	0.09791
Node3	U5	0	0.90209	0.09791	Node2	U5	0	0.90209	0.09791
Node3	U6	0	0.90209	0.09791	Node2	U6	0	0.90209	0.09791
Node3	U7	0	0.99539	0.00461	Node2	U7	0	0.99539	0.00461
Node3	UBE2E1	0	0.98982	0.01018	Node2	UBE2E1	0	0.98982	0.01018
Node3	UBE2L3	0	0.99656	0.00344	Node2	UBE2L3	0	0.99656	0.00344
Node3	UBE2V2	0	0.98891	0.01109	Node2	UBE2V2	0	0.98892	0.01108
Node3	UBXN1	0	0.67277	0.32723	Node2	UBXN1	0	0.67277	0.32723
Node3	UCN	0	0.98982	0.01018	Node2	UCN	0	0.98982	0.01018
Node3	USP5	0	0.96483	0.03517	Node2	USP5	0	0.96483	0.03517
Node3	UTS2R	0	0.84436	0.15564	Node2	UTS2R	0	0.84435	0.15565
Node3	VAMP3	0	0.99539	0.00461	Node2	VAMP3	0	0.99539	0.00461
Node3	Vault	0	0.99539	0.00461	Node2	Vault	0	0.99539	0.00461
Node3	VIT	0	0.84436	0.15564	Node2	VIT	0	0.84435	0.15565
Node3	VKORC1L1	0	0.99539	0.00461	Node2	VKORC1L1	0	0.99539	0.00461
Node3	VTCN1	0	0.99539	0.00461	Node2	VTCN1	0	0.99539	0.00461
Node3	WBP1	0	0.86991	0.13009	Node2	WBP1	0	0.86991	0.13009
Node3	WIPF2	0	0.99418	0.00582	Node2	WIPF2	0	0.99418	0.00582
Node3	WNT3	0	0.95594	0.04406	Node2	WNT3	0	0.95594	0.04406
Node3	WWC1	0	0.91897	0.08103	Node2	WWC1	0	0.91897	0.08103
Node3	WWC2	0	0.518	0.482	Node2	WWC2	0	0.51802	0.48198
Node3	WWOX	0	0.84436	0.15564	Node2	WWOX	0	0.84435	0.15565
Node3	WWP1	0	0.96483	0.03517	Node2	WWP1	0	0.96483	0.03517
Node3	XIRP2	0	0.96483	0.03517	Node2	XIRP2	0	0.96483	0.03517
Node3	Y_RNA	0	0.90209	0.09791	Node2	Y_RNA	0	0.90209	0.09791
Node3	YPEL1	0	0.89421	0.10579	Node2	YPEL1	0	0.89424	0.10576
Node3	ZBED1	0	0.98891	0.01109	Node2	ZBED1	0	0.98892	0.01108
Node3	ZBED6CL	0	0.99539	0.00461	Node2	ZBED6CL	0	0.99539	0.00461
Node3	ZBTB16	0	0.99418	0.00582	Node2	ZBTB16	0	0.99418	0.00582
Node3	ZBTB17	0	0.84436	0.15564	Node2	ZBTB17	0	0.84435	0.15565
Node3	ZCWPW1	0	0.98891	0.01109	Node2	ZCWPW1	0	0.98892	0.01108
Node3	ZFHX3	0	0.99656	0.00344	Node2	ZFHX3	0	0.99656	0.00344
Node3	ZIC3	0	0.99539	0.00461	Node2	ZIC3	0	0.99539	0.00461
Node3	ZMYND19	0	0.518	0.482	Node2	ZMYND19	0	0.51802	0.48198
Node3	ZNF212	0	0.98891	0.01109	Node2	ZNF212	0	0.98892	0.01108
Node3	ZNF581	0	0.98982	0.01018	Node2	ZNF581	0	0.98982	0.01018
Node3	ZNF750	0	0.91897	0.08103	Node2	ZNF750	0	0.91897	0.08103
Node3	ZP1	0	0.99656	0.00344	Node2	ZP1	0	0.99656	0.00344
Node3	ZPBP	0	0.92514	0.07486	Node2	ZPBP	0	0.92514	0.07486
Node3	A4GALT	1	0.04387	0.95613	Node2	A4GALT	1	0.04387	0.95613
Node3	AAMP	1	0.00255	0.99745	Node2	AAMP	1	0.00255	0.99745
Node3	AATK	1	0.01974	0.98026	Node2	AATK	1	0.01974	0.98026
Node3	ABCA10	1	0.01974	0.98026	Node2	ABCA10	1	0.01974	0.98026
Node3	ABCD2	1	0.02631	0.97369	Node2	ABCD2	1	0.02631	0.97369
Node3	ABCD3	1	0.02631	0.97369	Node2	ABCD3	1	0.02631	0.97369
Node3	ABCD4	1	0.04387	0.95613	Node2	ABCD4	1	0.04387	0.95613
Node3	ABHD15	1	0.00255	0.99745	Node2	ABHD15	1	0.00255	0.99745
Node3	ABHD2	1	0.00255	0.99745	Node2	ABHD2	1	0.00255	0.99745
Node3	ABHD3	1	0.00255	0.99745	Node2	ABHD3	1	0.00255	0.99745
Node3	ABHD5	1	0.01974	0.98026	Node2	ABHD5	1	0.01974	0.98026
Node3	ABL1	1	0.00255	0.99745	Node2	ABL1	1	0.00255	0.99745
Node3	ABL2	1	0.02631	0.97369	Node2	ABL2	1	0.02631	0.97369
Node3	ABLIM1	1	0.00255	0.99745	Node2	ABLIM1	1	0.00255	0.99745
Node3	ABLIM2	1	0.00255	0.99745	Node2	ABLIM2	1	0.00255	0.99745
Node3	ABLIM3	1	0.07454	0.92546	Node2	ABLIM3	1	0.07455	0.92545
Node3	ABR	1	0.01974	0.98026	Node2	ABR	1	0.01974	0.98026
Node3	ABRAXAS1	1	0.00255	0.99745	Node2	ABRAXAS1	1	0.00255	0.99745
Node3	ABRAXAS2	1	0.00255	0.99745	Node2	ABRAXAS2	1	0.00255	0.99745
Node3	ACAA1	1	0.00255	0.99745	Node2	ACAA1	1	0.00255	0.99745
Node3	ACAA2	1	0.00255	0.99745	Node2	ACAA2	1	0.00255	0.99745
Node3	ACAT1	1	0.00255	0.99745	Node2	ACAT1	1	0.00255	0.99745
Node3	ACAT2	1	0.00255	0.99745	Node2	ACAT2	1	0.00255	0.99745
Node3	ACBD3	1	0.00255	0.99745	Node2	ACBD3	1	0.00255	0.99745
Node3	ACER1	1	0.00255	0.99745	Node2	ACER1	1	0.00255	0.99745
Node3	ACER2	1	0.00255	0.99745	Node2	ACER2	1	0.00255	0.99745
Node3	ACKR2	1	0.00255	0.99745	Node2	ACKR2	1	0.00255	0.99745
Node3	ACKR3	1	0.02631	0.97369	Node2	ACKR3	1	0.02631	0.97369
Node3	ACKR4	1	0.02631	0.97369	Node2	ACKR4	1	0.02631	0.97369
Node3	ACOD1	1	0.01974	0.98026	Node2	ACOD1	1	0.01974	0.98026
Node3	ACSL1	1	0.00255	0.99745	Node2	ACSL1	1	0.00255	0.99745
Node3	ACSM3	1	0.17529	0.82471	Node2	ACSM3	1	0.17528	0.82472
Node3	ACTA2	1	0.04387	0.95613	Node2	ACTA2	1	0.04387	0.95613
Node3	ACTB	1	0.00255	0.99745	Node2	ACTB	1	0.00255	0.99745
Node3	ACTG1	1	0.00255	0.99745	Node2	ACTG1	1	0.00255	0.99745
Node3	ACTG2	1	0.06134	0.93866	Node2	ACTG2	1	0.06134	0.93866
Node3	ACTN2	1	0.00255	0.99745	Node2	ACTN2	1	0.00255	0.99745
Node3	ACTR2	1	0.00255	0.99745	Node2	ACTR2	1	0.00255	0.99745
Node3	ACYP1	1	0.00255	0.99745	Node2	ACYP1	1	0.00255	0.99745
Node3	ACYP2	1	0.04387	0.95613	Node2	ACYP2	1	0.04387	0.95613
Node3	ADA	1	0.07454	0.92546	Node2	ADA	1	0.07455	0.92545
Node3	ADA2	1	0.00255	0.99745	Node2	ADA2	1	0.00255	0.99745
Node3	ADAL	1	0.00255	0.99745	Node2	ADAL	1	0.00255	0.99745
Node3	ADCYAP1	1	0.00255	0.99745	Node2	ADCYAP1	1	0.00255	0.99745
Node3	ADNP	1	0.00255	0.99745	Node2	ADNP	1	0.00255	0.99745
Node3	ADNP2	1	0.00255	0.99745	Node2	ADNP2	1	0.00255	0.99745
Node3	ADORA1	1	0.00255	0.99745	Node2	ADORA1	1	0.00255	0.99745
Node3	ADORA2A	1	0.00255	0.99745	Node2	ADORA2A	1	0.00255	0.99745
Node3	ADORA2B	1	0.00255	0.99745	Node2	ADORA2B	1	0.00255	0.99745
Node3	ADORA3	1	0.07454	0.92546	Node2	ADORA3	1	0.07455	0.92545
Node3	ADPRH	1	0.00255	0.99745	Node2	ADPRH	1	0.00255	0.99745
Node3	ADSL	1	0.00255	0.99745	Node2	ADSL	1	0.00255	0.99745
Node3	ADSS1	1	0.04387	0.95613	Node2	ADSS1	1	0.04387	0.95613
Node3	ADSS2	1	0.00255	0.99745	Node2	ADSS2	1	0.00255	0.99745
Node3	AFAP1	1	0.00255	0.99745	Node2	AFAP1	1	0.00255	0.99745
Node3	AFAP1L1	1	0.00255	0.99745	Node2	AFAP1L1	1	0.00255	0.99745
Node3	AFAP1L2	1	0.00255	0.99745	Node2	AFAP1L2	1	0.00255	0.99745
Node3	AFF1	1	0.00255	0.99745	Node2	AFF1	1	0.00255	0.99745
Node3	AFF4	1	0.06134	0.93866	Node2	AFF4	1	0.06134	0.93866
Node3	AGA	1	0.00255	0.99745	Node2	AGA	1	0.00255	0.99745
Node3	AGBL4	1	0.17529	0.82471	Node2	AGBL4	1	0.17528	0.82472
Node3	AGMAT	1	0.06134	0.93866	Node2	AGMAT	1	0.06134	0.93866
Node3	AGPAT3	1	0.02631	0.97369	Node2	AGPAT3	1	0.02631	0.97369
Node3	AGPAT4	1	0.00255	0.99745	Node2	AGPAT4	1	0.00255	0.99745
Node3	AGPAT5	1	0.00255	0.99745	Node2	AGPAT5	1	0.00255	0.99745
Node3	AGR2	1	0.00255	0.99745	Node2	AGR2	1	0.00255	0.99745
Node3	AGR3	1	0.00255	0.99745	Node2	AGR3	1	0.00255	0.99745
Node3	AGTR1	1	0.00255	0.99745	Node2	AGTR1	1	0.00255	0.99745
Node3	AGTR2	1	0.00255	0.99745	Node2	AGTR2	1	0.00255	0.99745
Node3	AGXT	1	0.01974	0.98026	Node2	AGXT	1	0.01974	0.98026
Node3	AHCY	1	0.00255	0.99745	Node2	AHCY	1	0.00255	0.99745
Node3	AHCYL1	1	0.00255	0.99745	Node2	AHCYL1	1	0.00255	0.99745
Node3	AHCYL2	1	0.00255	0.99745	Node2	AHCYL2	1	0.00255	0.99745
Node3	AHSG	1	0.07454	0.92546	Node2	AHSG	1	0.07455	0.92545
Node3	AIF1	1	0.17529	0.82471	Node2	AIF1	1	0.17528	0.82472
Node3	AIF1L	1	0.01974	0.98026	Node2	AIF1L	1	0.01974	0.98026
Node3	AIP	1	0.00255	0.99745	Node2	AIP	1	0.00255	0.99745
Node3	AKAP11	1	0.02631	0.97369	Node2	AKAP11	1	0.02631	0.97369
Node3	AKAP17A	1	0.02631	0.97369	Node2	AKAP17A	1	0.02631	0.97369
Node3	AKAP3	1	0.00255	0.99745	Node2	AKAP3	1	0.00255	0.99745
Node3	AKAP6	1	0.04387	0.95613	Node2	AKAP6	1	0.04387	0.95613
Node3	AKAP8	1	0.00255	0.99745	Node2	AKAP8	1	0.00255	0.99745
Node3	AKAP8L	1	0.00255	0.99745	Node2	AKAP8L	1	0.00255	0.99745
Node3	ALB	1	0.04387	0.95613	Node2	ALB	1	0.04387	0.95613
Node3	ALDOA	1	0.02631	0.97369	Node2	ALDOA	1	0.02631	0.97369
Node3	ALDOB	1	0.02631	0.97369	Node2	ALDOB	1	0.02631	0.97369
Node3	ALDOC	1	0.00255	0.99745	Node2	ALDOC	1	0.00255	0.99745
Node3	ALG12	1	0.00255	0.99745	Node2	ALG12	1	0.00255	0.99745
Node3	ALG5	1	0.02631	0.97369	Node2	ALG5	1	0.02631	0.97369
Node3	ALG6	1	0.02631	0.97369	Node2	ALG6	1	0.02631	0.97369
Node3	ALG8	1	0.00255	0.99745	Node2	ALG8	1	0.00255	0.99745
Node3	ALPL	1	0.00255	0.99745	Node2	ALPL	1	0.00255	0.99745
Node3	AMER1	1	0.06134	0.93866	Node2	AMER1	1	0.06134	0.93866
Node3	AMIGO1	1	0.00255	0.99745	Node2	AMIGO1	1	0.00255	0.99745
Node3	AMIGO2	1	0.06134	0.93866	Node2	AMIGO2	1	0.06134	0.93866
Node3	AMIGO3	1	0.01974	0.98026	Node2	AMIGO3	1	0.01974	0.98026
Node3	AMMECR1	1	0.00255	0.99745	Node2	AMMECR1	1	0.00255	0.99745
Node3	AMMECR1L	1	0.00255	0.99745	Node2	AMMECR1L	1	0.00255	0.99745
Node3	AMPD1	1	0.00255	0.99745	Node2	AMPD1	1	0.00255	0.99745
Node3	AMPD2	1	0.00255	0.99745	Node2	AMPD2	1	0.00255	0.99745
Node3	AMPD3	1	0.00255	0.99745	Node2	AMPD3	1	0.00255	0.99745
Node3	AMZ1	1	0.00255	0.99745	Node2	AMZ1	1	0.00255	0.99745
Node3	AMZ2	1	0.00255	0.99745	Node2	AMZ2	1	0.00255	0.99745
Node3	ANAPC7	1	0.00255	0.99745	Node2	ANAPC7	1	0.00255	0.99745
Node3	ANKRD1	1	0.00255	0.99745	Node2	ANKRD1	1	0.00255	0.99745
Node3	ANKRD13A	1	0.00255	0.99745	Node2	ANKRD13A	1	0.00255	0.99745
Node3	ANKRD13B	1	0.01974	0.98026	Node2	ANKRD13B	1	0.01974	0.98026
Node3	ANKRD13C	1	0.02631	0.97369	Node2	ANKRD13C	1	0.02631	0.97369
Node3	ANKRD13D	1	0.01974	0.98026	Node2	ANKRD13D	1	0.01974	0.98026
Node3	ANKRD16	1	0.04387	0.95613	Node2	ANKRD16	1	0.04387	0.95613
Node3	ANKRD17	1	0.04387	0.95613	Node2	ANKRD17	1	0.04387	0.95613
Node3	ANKRD28	1	0.00255	0.99745	Node2	ANKRD28	1	0.00255	0.99745
Node3	ANKRD29	1	0.00255	0.99745	Node2	ANKRD29	1	0.00255	0.99745
Node3	ANKRD34A	1	0.00255	0.99745	Node2	ANKRD34A	1	0.00255	0.99745
Node3	ANKRD34B	1	0.00255	0.99745	Node2	ANKRD34B	1	0.00255	0.99745
Node3	ANKRD35	1	0.00255	0.99745	Node2	ANKRD35	1	0.00255	0.99745
Node3	ANKRD37	1	0.01974	0.98026	Node2	ANKRD37	1	0.01974	0.98026
Node3	ANKRD40	1	0.02631	0.97369	Node2	ANKRD40	1	0.02631	0.97369
Node3	ANKRD44	1	0.00255	0.99745	Node2	ANKRD44	1	0.00255	0.99745
Node3	ANKRD52	1	0.00255	0.99745	Node2	ANKRD52	1	0.00255	0.99745
Node3	ANKRD55	1	0.00255	0.99745	Node2	ANKRD55	1	0.00255	0.99745
Node3	ANKS4B	1	0.00255	0.99745	Node2	ANKS4B	1	0.00255	0.99745
Node3	ANP32E	1	0.00255	0.99745	Node2	ANP32E	1	0.00255	0.99745
Node3	ANTKMT	1	0.00255	0.99745	Node2	ANTKMT	1	0.00255	0.99745
Node3	AOC1	1	0.17529	0.82471	Node2	AOC1	1	0.17528	0.82472
Node3	AP1G1	1	0.02631	0.97369	Node2	AP1G1	1	0.02631	0.97369
Node3	AP1S1	1	0.02631	0.97369	Node2	AP1S1	1	0.02631	0.97369
Node3	AP1S2	1	0.02631	0.97369	Node2	AP1S2	1	0.02631	0.97369
Node3	AP1S3	1	0.06134	0.93866	Node2	AP1S3	1	0.06134	0.93866
Node3	AP2A2	1	0.00255	0.99745	Node2	AP2A2	1	0.00255	0.99745
Node3	AP2S1	1	0.00255	0.99745	Node2	AP2S1	1	0.00255	0.99745
Node3	AP3S1	1	0.00255	0.99745	Node2	AP3S1	1	0.00255	0.99745
Node3	AP4E1	1	0.00255	0.99745	Node2	AP4E1	1	0.00255	0.99745
Node3	AP4S1	1	0.00255	0.99745	Node2	AP4S1	1	0.00255	0.99745
Node3	APBB2	1	0.00255	0.99745	Node2	APBB2	1	0.00255	0.99745
Node3	APBB3	1	0.01974	0.98026	Node2	APBB3	1	0.01974	0.98026
Node3	APC2	1	0.00255	0.99745	Node2	APC2	1	0.00255	0.99745
Node3	APCDD1	1	0.00255	0.99745	Node2	APCDD1	1	0.00255	0.99745
Node3	APCDD1L	1	0.00255	0.99745	Node2	APCDD1L	1	0.00255	0.99745
Node3	APEX2	1	0.01974	0.98026	Node2	APEX2	1	0.01974	0.98026
Node3	APH1A	1	0.00255	0.99745	Node2	APH1A	1	0.00255	0.99745
Node3	APH1B	1	0.01974	0.98026	Node2	APH1B	1	0.01974	0.98026
Node3	APLNR	1	0.00255	0.99745	Node2	APLNR	1	0.00255	0.99745
Node3	APLP1	1	0.00255	0.99745	Node2	APLP1	1	0.00255	0.99745
Node3	APLP2	1	0.00255	0.99745	Node2	APLP2	1	0.00255	0.99745
Node3	APOA1	1	0.00255	0.99745	Node2	APOA1	1	0.00255	0.99745
Node3	APOA4	1	0.00255	0.99745	Node2	APOA4	1	0.00255	0.99745
Node3	APOA5	1	0.04387	0.95613	Node2	APOA5	1	0.04387	0.95613
Node3	APOLD1	1	0.00255	0.99745	Node2	APOLD1	1	0.00255	0.99745
Node3	APOO	1	0.17529	0.82471	Node2	APOO	1	0.17528	0.82472
Node3	APOOL	1	0.01974	0.98026	Node2	APOOL	1	0.01974	0.98026
Node3	AQP11	1	0.02631	0.97369	Node2	AQP11	1	0.02631	0.97369
Node3	ARF1	1	0.00255	0.99745	Node2	ARF1	1	0.00255	0.99745
Node3	ARFIP1	1	0.00255	0.99745	Node2	ARFIP1	1	0.00255	0.99745
Node3	ARFIP2	1	0.01974	0.98026	Node2	ARFIP2	1	0.01974	0.98026
Node3	ARG2	1	0.00255	0.99745	Node2	ARG2	1	0.00255	0.99745
Node3	ARHGAP12	1	0.00255	0.99745	Node2	ARHGAP12	1	0.00255	0.99745
Node3	ARHGAP15	1	0.00255	0.99745	Node2	ARHGAP15	1	0.00255	0.99745
Node3	ARHGAP22	1	0.00255	0.99745	Node2	ARHGAP22	1	0.00255	0.99745
Node3	ARHGAP24	1	0.01974	0.98026	Node2	ARHGAP24	1	0.01974	0.98026
Node3	ARHGAP25	1	0.00255	0.99745	Node2	ARHGAP25	1	0.00255	0.99745
Node3	ARHGAP29	1	0.02631	0.97369	Node2	ARHGAP29	1	0.02631	0.97369
Node3	ARHGAP35	1	0.04387	0.95613	Node2	ARHGAP35	1	0.04387	0.95613
Node3	ARHGAP45	1	0.00255	0.99745	Node2	ARHGAP45	1	0.00255	0.99745
Node3	ARHGAP6	1	0.17529	0.82471	Node2	ARHGAP6	1	0.17528	0.82472
Node3	ARHGDIA	1	0.00255	0.99745	Node2	ARHGDIA	1	0.00255	0.99745
Node3	ARHGDIB	1	0.00255	0.99745	Node2	ARHGDIB	1	0.00255	0.99745
Node3	ARHGDIG	1	0.01974	0.98026	Node2	ARHGDIG	1	0.01974	0.98026
Node3	ARHGEF10L	1	0.00255	0.99745	Node2	ARHGEF10L	1	0.00255	0.99745
Node3	ARHGEF16	1	0.00255	0.99745	Node2	ARHGEF16	1	0.00255	0.99745
Node3	ARHGEF17	1	0.02631	0.97369	Node2	ARHGEF17	1	0.02631	0.97369
Node3	ARHGEF19	1	0.17529	0.82471	Node2	ARHGEF19	1	0.17528	0.82472
Node3	ARHGEF26	1	0.00255	0.99745	Node2	ARHGEF26	1	0.00255	0.99745
Node3	ARHGEF37	1	0.04387	0.95613	Node2	ARHGEF37	1	0.04387	0.95613
Node3	ARHGEF9	1	0.00255	0.99745	Node2	ARHGEF9	1	0.00255	0.99745
Node3	ARL6IP5	1	0.01974	0.98026	Node2	ARL6IP5	1	0.01974	0.98026
Node3	ARPC1B	1	0.01974	0.98026	Node2	ARPC1B	1	0.01974	0.98026
Node3	ARR3	1	0.00255	0.99745	Node2	ARR3	1	0.00255	0.99745
Node3	ART1	1	0.00255	0.99745	Node2	ART1	1	0.00255	0.99745
Node3	ART4	1	0.00255	0.99745	Node2	ART4	1	0.00255	0.99745
Node3	ART5	1	0.00255	0.99745	Node2	ART5	1	0.00255	0.99745
Node3	ARTN	1	0.17529	0.82471	Node2	ARTN	1	0.17528	0.82472
Node3	ASAH1	1	0.00255	0.99745	Node2	ASAH1	1	0.00255	0.99745
Node3	ASB1	1	0.04387	0.95613	Node2	ASB1	1	0.04387	0.95613
Node3	ASB12	1	0.00255	0.99745	Node2	ASB12	1	0.00255	0.99745
Node3	ASF1A	1	0.00255	0.99745	Node2	ASF1A	1	0.00255	0.99745
Node3	ASF1B	1	0.07454	0.92546	Node2	ASF1B	1	0.07455	0.92545
Node3	ASIP	1	0.01974	0.98026	Node2	ASIP	1	0.01974	0.98026
Node3	ASPA	1	0.00255	0.99745	Node2	ASPA	1	0.00255	0.99745
Node3	ASRGL1	1	0.00255	0.99745	Node2	ASRGL1	1	0.00255	0.99745
Node3	ASTN1	1	0.02631	0.97369	Node2	ASTN1	1	0.02631	0.97369
Node3	ASTN2	1	0.00255	0.99745	Node2	ASTN2	1	0.00255	0.99745
Node3	ASXL1	1	0.04387	0.95613	Node2	ASXL1	1	0.04387	0.95613
Node3	ASXL2	1	0.00255	0.99745	Node2	ASXL2	1	0.00255	0.99745
Node3	ATAD2	1	0.00255	0.99745	Node2	ATAD2	1	0.00255	0.99745
Node3	ATAD2B	1	0.00255	0.99745	Node2	ATAD2B	1	0.00255	0.99745
Node3	ATAD5	1	0.02631	0.97369	Node2	ATAD5	1	0.02631	0.97369
Node3	ATF4	1	0.00255	0.99745	Node2	ATF4	1	0.00255	0.99745
Node3	ATF5	1	0.00255	0.99745	Node2	ATF5	1	0.00255	0.99745
Node3	ATF7IP	1	0.00255	0.99745	Node2	ATF7IP	1	0.00255	0.99745
Node3	ATG16L1	1	0.00255	0.99745	Node2	ATG16L1	1	0.00255	0.99745
Node3	ATG16L2	1	0.00255	0.99745	Node2	ATG16L2	1	0.00255	0.99745
Node3	ATG2A	1	0.00255	0.99745	Node2	ATG2A	1	0.00255	0.99745
Node3	ATG2B	1	0.00255	0.99745	Node2	ATG2B	1	0.00255	0.99745
Node3	ATG4A	1	0.00255	0.99745	Node2	ATG4A	1	0.00255	0.99745
Node3	ATG4B	1	0.00255	0.99745	Node2	ATG4B	1	0.00255	0.99745
Node3	ATG4C	1	0.02631	0.97369	Node2	ATG4C	1	0.02631	0.97369
Node3	ATG4D	1	0.01974	0.98026	Node2	ATG4D	1	0.01974	0.98026
Node3	ATN1	1	0.00255	0.99745	Node2	ATN1	1	0.00255	0.99745
Node3	ATP1B1	1	0.00255	0.99745	Node2	ATP1B1	1	0.00255	0.99745
Node3	ATP1B2	1	0.00255	0.99745	Node2	ATP1B2	1	0.00255	0.99745
Node3	ATP1B3	1	0.00255	0.99745	Node2	ATP1B3	1	0.00255	0.99745
Node3	ATP1B4	1	0.00255	0.99745	Node2	ATP1B4	1	0.00255	0.99745
Node3	ATP4B	1	0.00255	0.99745	Node2	ATP4B	1	0.00255	0.99745
Node3	ATP5F1B	1	0.06134	0.93866	Node2	ATP5F1B	1	0.06134	0.93866
Node3	ATP5MC1	1	0.01974	0.98026	Node2	ATP5MC1	1	0.01974	0.98026
Node3	ATP6V0A1	1	0.00255	0.99745	Node2	ATP6V0A1	1	0.00255	0.99745
Node3	ATP6V0A2	1	0.02631	0.97369	Node2	ATP6V0A2	1	0.02631	0.97369
Node3	ATP6V0A4	1	0.00255	0.99745	Node2	ATP6V0A4	1	0.00255	0.99745
Node3	ATP6V0D2	1	0.00255	0.99745	Node2	ATP6V0D2	1	0.00255	0.99745
Node3	ATP6V1A	1	0.00255	0.99745	Node2	ATP6V1A	1	0.00255	0.99745
Node3	ATP6V1B2	1	0.06134	0.93866	Node2	ATP6V1B2	1	0.06134	0.93866
Node3	ATP6V1C1	1	0.00255	0.99745	Node2	ATP6V1C1	1	0.00255	0.99745
Node3	ATP6V1C2	1	0.00255	0.99745	Node2	ATP6V1C2	1	0.00255	0.99745
Node3	ATP6V1FNB	1	0.01974	0.98026	Node2	ATP6V1FNB	1	0.01974	0.98026
Node3	ATPSCKMT	1	0.00255	0.99745	Node2	ATPSCKMT	1	0.00255	0.99745
Node3	ATXN1	1	0.00255	0.99745	Node2	ATXN1	1	0.00255	0.99745
Node3	ATXN1L	1	0.02631	0.97369	Node2	ATXN1L	1	0.02631	0.97369
Node3	AVPR1A	1	0.04387	0.95613	Node2	AVPR1A	1	0.04387	0.95613
Node3	AVPR1B	1	0.02631	0.97369	Node2	AVPR1B	1	0.02631	0.97369
Node3	AZI2	1	0.00255	0.99745	Node2	AZI2	1	0.00255	0.99745
Node3	AZIN1	1	0.00255	0.99745	Node2	AZIN1	1	0.00255	0.99745
Node3	AZIN2	1	0.00255	0.99745	Node2	AZIN2	1	0.00255	0.99745
Node3	B3GALT2	1	0.02631	0.97369	Node2	B3GALT2	1	0.02631	0.97369
Node3	B3GALT4	1	0.17529	0.82471	Node2	B3GALT4	1	0.17528	0.82472
Node3	B4GALNT3	1	0.00255	0.99745	Node2	B4GALNT3	1	0.00255	0.99745
Node3	B4GALNT4	1	0.00255	0.99745	Node2	B4GALNT4	1	0.00255	0.99745
Node3	BAAT	1	0.00255	0.99745	Node2	BAAT	1	0.00255	0.99745
Node3	BAIAP2	1	0.00255	0.99745	Node2	BAIAP2	1	0.00255	0.99745
Node3	BAIAP2L1	1	0.00255	0.99745	Node2	BAIAP2L1	1	0.00255	0.99745
Node3	BAIAP2L2	1	0.00255	0.99745	Node2	BAIAP2L2	1	0.00255	0.99745
Node3	BAK1	1	0.02631	0.97369	Node2	BAK1	1	0.02631	0.97369
Node3	BAMBI	1	0.01974	0.98026	Node2	BAMBI	1	0.01974	0.98026
Node3	BANK1	1	0.07454	0.92546	Node2	BANK1	1	0.07455	0.92545
Node3	BBOX1	1	0.00255	0.99745	Node2	BBOX1	1	0.00255	0.99745
Node3	BCAR1	1	0.01974	0.98026	Node2	BCAR1	1	0.01974	0.98026
Node3	BCAR3	1	0.02631	0.97369	Node2	BCAR3	1	0.02631	0.97369
Node3	BCAS4	1	0.04387	0.95613	Node2	BCAS4	1	0.04387	0.95613
Node3	BCDIN3D	1	0.06134	0.93866	Node2	BCDIN3D	1	0.06134	0.93866
Node3	BCHE	1	0.00255	0.99745	Node2	BCHE	1	0.00255	0.99745
Node3	BCKDK	1	0.00255	0.99745	Node2	BCKDK	1	0.00255	0.99745
Node3	BCL2	1	0.00255	0.99745	Node2	BCL2	1	0.00255	0.99745
Node3	BCL2A1	1	0.00255	0.99745	Node2	BCL2A1	1	0.00255	0.99745
Node3	BCL2L1	1	0.00255	0.99745	Node2	BCL2L1	1	0.00255	0.99745
Node3	BCL7A	1	0.01974	0.98026	Node2	BCL7A	1	0.01974	0.98026
Node3	BCL7B	1	0.00255	0.99745	Node2	BCL7B	1	0.00255	0.99745
Node3	BCL7C	1	0.17529	0.82471	Node2	BCL7C	1	0.17528	0.82472
Node3	BCL9	1	0.00255	0.99745	Node2	BCL9	1	0.00255	0.99745
Node3	BCL9L	1	0.00255	0.99745	Node2	BCL9L	1	0.00255	0.99745
Node3	BCLAF1	1	0.00255	0.99745	Node2	BCLAF1	1	0.00255	0.99745
Node3	BCO1	1	0.02631	0.97369	Node2	BCO1	1	0.02631	0.97369
Node3	BCO2	1	0.00255	0.99745	Node2	BCO2	1	0.00255	0.99745
Node3	BCOR	1	0.02631	0.97369	Node2	BCOR	1	0.02631	0.97369
Node3	BCORL1	1	0.06134	0.93866	Node2	BCORL1	1	0.06134	0.93866
Node3	BCR	1	0.00255	0.99745	Node2	BCR	1	0.00255	0.99745
Node3	BDH1	1	0.00255	0.99745	Node2	BDH1	1	0.00255	0.99745
Node3	BDKRB2	1	0.00255	0.99745	Node2	BDKRB2	1	0.00255	0.99745
Node3	BDNF	1	0.00255	0.99745	Node2	BDNF	1	0.00255	0.99745
Node3	BICD1	1	0.00255	0.99745	Node2	BICD1	1	0.00255	0.99745
Node3	BICD2	1	0.00255	0.99745	Node2	BICD2	1	0.00255	0.99745
Node3	BIN1	1	0.00255	0.99745	Node2	BIN1	1	0.00255	0.99745
Node3	BIN2	1	0.00255	0.99745	Node2	BIN2	1	0.00255	0.99745
Node3	BIN3	1	0.00255	0.99745	Node2	BIN3	1	0.00255	0.99745
Node3	BLOC1S4	1	0.07454	0.92546	Node2	BLOC1S4	1	0.07455	0.92545
Node3	BMERB1	1	0.00255	0.99745	Node2	BMERB1	1	0.00255	0.99745
Node3	BMS1	1	0.02631	0.97369	Node2	BMS1	1	0.02631	0.97369
Node3	BNC1	1	0.00255	0.99745	Node2	BNC1	1	0.00255	0.99745
Node3	BNC2	1	0.00255	0.99745	Node2	BNC2	1	0.00255	0.99745
Node3	BNIP3	1	0.00255	0.99745	Node2	BNIP3	1	0.00255	0.99745
Node3	BNIP3L	1	0.00255	0.99745	Node2	BNIP3L	1	0.00255	0.99745
Node3	BOK	1	0.00255	0.99745	Node2	BOK	1	0.00255	0.99745
Node3	BPGM	1	0.00255	0.99745	Node2	BPGM	1	0.00255	0.99745
Node3	BRD2	1	0.17529	0.82471	Node2	BRD2	1	0.17528	0.82472
Node3	BRD3	1	0.01974	0.98026	Node2	BRD3	1	0.01974	0.98026
Node3	BRD7	1	0.00255	0.99745	Node2	BRD7	1	0.00255	0.99745
Node3	BRD9	1	0.00255	0.99745	Node2	BRD9	1	0.00255	0.99745
Node3	BRIP1	1	0.00255	0.99745	Node2	BRIP1	1	0.00255	0.99745
Node3	BRS3	1	0.00255	0.99745	Node2	BRS3	1	0.00255	0.99745
Node3	BRWD1	1	0.02631	0.97369	Node2	BRWD1	1	0.02631	0.97369
Node3	BRWD3	1	0.00255	0.99745	Node2	BRWD3	1	0.00255	0.99745
Node3	BST1	1	0.00255	0.99745	Node2	BST1	1	0.00255	0.99745
Node3	BTBD10	1	0.04387	0.95613	Node2	BTBD10	1	0.04387	0.95613
Node3	BTBD17	1	0.01974	0.98026	Node2	BTBD17	1	0.01974	0.98026
Node3	BTD	1	0.00255	0.99745	Node2	BTD	1	0.00255	0.99745
Node3	BTG1	1	0.00255	0.99745	Node2	BTG1	1	0.00255	0.99745
Node3	BTG2	1	0.02631	0.97369	Node2	BTG2	1	0.02631	0.97369
Node3	BTG4	1	0.04387	0.95613	Node2	BTG4	1	0.04387	0.95613
Node3	BUB3	1	0.00255	0.99745	Node2	BUB3	1	0.00255	0.99745
Node3	BVES	1	0.00255	0.99745	Node2	BVES	1	0.00255	0.99745
Node3	BZW1	1	0.00255	0.99745	Node2	BZW1	1	0.00255	0.99745
Node3	C10orf90	1	0.00255	0.99745	Node2	C10orf90	1	0.00255	0.99745
Node3	C12orf50	1	0.01974	0.98026	Node2	C12orf50	1	0.01974	0.98026
Node3	C16orf70	1	0.00255	0.99745	Node2	C16orf70	1	0.00255	0.99745
Node3	C1orf194	1	0.17529	0.82471	Node2	C1orf194	1	0.17528	0.82472
Node3	C20orf85	1	0.00255	0.99745	Node2	C20orf85	1	0.00255	0.99745
Node3	C2CD2	1	0.02631	0.97369	Node2	C2CD2	1	0.02631	0.97369
Node3	C2CD2L	1	0.00255	0.99745	Node2	C2CD2L	1	0.00255	0.99745
Node3	C2orf50	1	0.00255	0.99745	Node2	C2orf50	1	0.00255	0.99745
Node3	C3orf18	1	0.02631	0.97369	Node2	C3orf18	1	0.02631	0.97369
Node3	C3orf20	1	0.00255	0.99745	Node2	C3orf20	1	0.00255	0.99745
Node3	C4orf33	1	0.06134	0.93866	Node2	C4orf33	1	0.06134	0.93866
Node3	C8orf74	1	0.00255	0.99745	Node2	C8orf74	1	0.00255	0.99745
Node3	CAB39	1	0.00255	0.99745	Node2	CAB39	1	0.00255	0.99745
Node3	CAB39L	1	0.00255	0.99745	Node2	CAB39L	1	0.00255	0.99745
Node3	CABLES1	1	0.00255	0.99745	Node2	CABLES1	1	0.00255	0.99745
Node3	CABLES2	1	0.00255	0.99745	Node2	CABLES2	1	0.00255	0.99745
Node3	CABP1	1	0.06134	0.93866	Node2	CABP1	1	0.06134	0.93866
Node3	CACNB1	1	0.00255	0.99745	Node2	CACNB1	1	0.00255	0.99745
Node3	CACNB2	1	0.00255	0.99745	Node2	CACNB2	1	0.00255	0.99745
Node3	CACNB3	1	0.02631	0.97369	Node2	CACNB3	1	0.02631	0.97369
Node3	CACNG1	1	0.01974	0.98026	Node2	CACNG1	1	0.01974	0.98026
Node3	CACNG2	1	0.00255	0.99745	Node2	CACNG2	1	0.00255	0.99745
Node3	CACNG3	1	0.00255	0.99745	Node2	CACNG3	1	0.00255	0.99745
Node3	CACNG4	1	0.00255	0.99745	Node2	CACNG4	1	0.00255	0.99745
Node3	CACNG5	1	0.00255	0.99745	Node2	CACNG5	1	0.00255	0.99745
Node3	CACNG7	1	0.07454	0.92546	Node2	CACNG7	1	0.07455	0.92545
Node3	CACTIN	1	0.00255	0.99745	Node2	CACTIN	1	0.00255	0.99745
Node3	CADPS2	1	0.00255	0.99745	Node2	CADPS2	1	0.00255	0.99745
Node3	CALB1	1	0.00255	0.99745	Node2	CALB1	1	0.00255	0.99745
Node3	CALB2	1	0.02631	0.97369	Node2	CALB2	1	0.02631	0.97369
Node3	CALCOCO1	1	0.00255	0.99745	Node2	CALCOCO1	1	0.00255	0.99745
Node3	CALCOCO2	1	0.00255	0.99745	Node2	CALCOCO2	1	0.00255	0.99745
Node3	CALD1	1	0.00255	0.99745	Node2	CALD1	1	0.00255	0.99745
Node3	CALHM1	1	0.00255	0.99745	Node2	CALHM1	1	0.00255	0.99745
Node3	CALHM2	1	0.00255	0.99745	Node2	CALHM2	1	0.00255	0.99745
Node3	CALHM3	1	0.00255	0.99745	Node2	CALHM3	1	0.00255	0.99745
Node3	CALHM5	1	0.00255	0.99745	Node2	CALHM5	1	0.00255	0.99745
Node3	CALM1	1	0.04387	0.95613	Node2	CALM1	1	0.04387	0.95613
Node3	CALM2	1	0.01974	0.98026	Node2	CALM2	1	0.01974	0.98026
Node3	CALM3	1	0.06134	0.93866	Node2	CALM3	1	0.06134	0.93866
Node3	CALML3	1	0.02631	0.97369	Node2	CALML3	1	0.02631	0.97369
Node3	CALR3	1	0.01974	0.98026	Node2	CALR3	1	0.01974	0.98026
Node3	CALU	1	0.00255	0.99745	Node2	CALU	1	0.00255	0.99745
Node3	CALY	1	0.17529	0.82471	Node2	CALY	1	0.17528	0.82472
Node3	CAMKK1	1	0.06134	0.93866	Node2	CAMKK1	1	0.06134	0.93866
Node3	CAMSAP1	1	0.06134	0.93866	Node2	CAMSAP1	1	0.06134	0.93866
Node3	CAMSAP2	1	0.02631	0.97369	Node2	CAMSAP2	1	0.02631	0.97369
Node3	CAND1	1	0.00255	0.99745	Node2	CAND1	1	0.00255	0.99745
Node3	CAND2	1	0.00255	0.99745	Node2	CAND2	1	0.00255	0.99745
Node3	CANX	1	0.01974	0.98026	Node2	CANX	1	0.01974	0.98026
Node3	CAP1	1	0.00255	0.99745	Node2	CAP1	1	0.00255	0.99745
Node3	CAP2	1	0.00255	0.99745	Node2	CAP2	1	0.00255	0.99745
Node3	CAPRIN1	1	0.00255	0.99745	Node2	CAPRIN1	1	0.00255	0.99745
Node3	CAPSL	1	0.01974	0.98026	Node2	CAPSL	1	0.01974	0.98026
Node3	CAPZA1	1	0.00255	0.99745	Node2	CAPZA1	1	0.00255	0.99745
Node3	CAPZA2	1	0.00255	0.99745	Node2	CAPZA2	1	0.00255	0.99745
Node3	CARHSP1	1	0.00255	0.99745	Node2	CARHSP1	1	0.00255	0.99745
Node3	CARS1	1	0.00255	0.99745	Node2	CARS1	1	0.00255	0.99745
Node3	CARS2	1	0.00255	0.99745	Node2	CARS2	1	0.00255	0.99745
Node3	CARTPT	1	0.01974	0.98026	Node2	CARTPT	1	0.01974	0.98026
Node3	CASP3	1	0.00255	0.99745	Node2	CASP3	1	0.00255	0.99745
Node3	CASP7	1	0.00255	0.99745	Node2	CASP7	1	0.00255	0.99745
Node3	CASQ1	1	0.00255	0.99745	Node2	CASQ1	1	0.00255	0.99745
Node3	CASQ2	1	0.00255	0.99745	Node2	CASQ2	1	0.00255	0.99745
Node3	CASS4	1	0.00255	0.99745	Node2	CASS4	1	0.00255	0.99745
Node3	CASTOR2	1	0.01974	0.98026	Node2	CASTOR2	1	0.01974	0.98026
Node3	CATIP	1	0.01974	0.98026	Node2	CATIP	1	0.01974	0.98026
Node3	CAV1	1	0.01974	0.98026	Node2	CAV1	1	0.01974	0.98026
Node3	CAV2	1	0.00255	0.99745	Node2	CAV2	1	0.00255	0.99745
Node3	CAV3	1	0.00255	0.99745	Node2	CAV3	1	0.00255	0.99745
Node3	CAVIN1	1	0.00255	0.99745	Node2	CAVIN1	1	0.00255	0.99745
Node3	CAVIN4	1	0.00255	0.99745	Node2	CAVIN4	1	0.00255	0.99745
Node3	CBFA2T2	1	0.00255	0.99745	Node2	CBFA2T2	1	0.00255	0.99745
Node3	CBFA2T3	1	0.02631	0.97369	Node2	CBFA2T3	1	0.02631	0.97369
Node3	CBLIF	1	0.01974	0.98026	Node2	CBLIF	1	0.01974	0.98026
Node3	CBX6	1	0.00255	0.99745	Node2	CBX6	1	0.00255	0.99745
Node3	CBY1	1	0.00255	0.99745	Node2	CBY1	1	0.00255	0.99745
Node3	CBY3	1	0.00255	0.99745	Node2	CBY3	1	0.00255	0.99745
Node3	CC2D1A	1	0.00255	0.99745	Node2	CC2D1A	1	0.00255	0.99745
Node3	CC2D1B	1	0.02631	0.97369	Node2	CC2D1B	1	0.02631	0.97369
Node3	CCAR1	1	0.00255	0.99745	Node2	CCAR1	1	0.00255	0.99745
Node3	CCAR2	1	0.00255	0.99745	Node2	CCAR2	1	0.00255	0.99745
Node3	CCBE1	1	0.01974	0.98026	Node2	CCBE1	1	0.01974	0.98026
Node3	CCDC102A	1	0.00255	0.99745	Node2	CCDC102A	1	0.00255	0.99745
Node3	CCDC112	1	0.00255	0.99745	Node2	CCDC112	1	0.00255	0.99745
Node3	CCDC126	1	0.07454	0.92546	Node2	CCDC126	1	0.07455	0.92545
Node3	CCDC130	1	0.07454	0.92546	Node2	CCDC130	1	0.07455	0.92545
Node3	CCDC148	1	0.00255	0.99745	Node2	CCDC148	1	0.00255	0.99745
Node3	CCDC151	1	0.04387	0.95613	Node2	CCDC151	1	0.04387	0.95613
Node3	CCDC170	1	0.01974	0.98026	Node2	CCDC170	1	0.01974	0.98026
Node3	CCDC18	1	0.02631	0.97369	Node2	CCDC18	1	0.02631	0.97369
Node3	CCDC180	1	0.00255	0.99745	Node2	CCDC180	1	0.00255	0.99745
Node3	CCDC189	1	0.00255	0.99745	Node2	CCDC189	1	0.00255	0.99745
Node3	CCDC191	1	0.00255	0.99745	Node2	CCDC191	1	0.00255	0.99745
Node3	CCDC28A	1	0.00255	0.99745	Node2	CCDC28A	1	0.00255	0.99745
Node3	CCDC28B	1	0.00255	0.99745	Node2	CCDC28B	1	0.00255	0.99745
Node3	CCDC57	1	0.04387	0.95613	Node2	CCDC57	1	0.04387	0.95613
Node3	CCDC63	1	0.00255	0.99745	Node2	CCDC63	1	0.00255	0.99745
Node3	CCDC92	1	0.00255	0.99745	Node2	CCDC92	1	0.00255	0.99745
Node3	CCKAR	1	0.00255	0.99745	Node2	CCKAR	1	0.00255	0.99745
Node3	CCKBR	1	0.17529	0.82471	Node2	CCKBR	1	0.17528	0.82472
Node3	CCM2	1	0.00255	0.99745	Node2	CCM2	1	0.00255	0.99745
Node3	CCM2L	1	0.04387	0.95613	Node2	CCM2L	1	0.04387	0.95613
Node3	CCN1	1	0.02631	0.97369	Node2	CCN1	1	0.02631	0.97369
Node3	CCN2	1	0.00255	0.99745	Node2	CCN2	1	0.00255	0.99745
Node3	CCN6	1	0.01974	0.98026	Node2	CCN6	1	0.01974	0.98026
Node3	CCNY	1	0.00255	0.99745	Node2	CCNY	1	0.00255	0.99745
Node3	CCNYL1	1	0.00255	0.99745	Node2	CCNYL1	1	0.00255	0.99745
Node3	CCR4	1	0.02631	0.97369	Node2	CCR4	1	0.02631	0.97369
Node3	CCR7	1	0.00255	0.99745	Node2	CCR7	1	0.00255	0.99745
Node3	CCSER1	1	0.01974	0.98026	Node2	CCSER1	1	0.01974	0.98026
Node3	CCSER2	1	0.00255	0.99745	Node2	CCSER2	1	0.00255	0.99745
Node3	CD164	1	0.00255	0.99745	Node2	CD164	1	0.00255	0.99745
Node3	CD28	1	0.00255	0.99745	Node2	CD28	1	0.00255	0.99745
Node3	CD36	1	0.00255	0.99745	Node2	CD36	1	0.00255	0.99745
Node3	CD38	1	0.00255	0.99745	Node2	CD38	1	0.00255	0.99745
Node3	CD3E	1	0.00255	0.99745	Node2	CD3E	1	0.00255	0.99745
Node3	CD40LG	1	0.00255	0.99745	Node2	CD40LG	1	0.00255	0.99745
Node3	CD68	1	0.04387	0.95613	Node2	CD68	1	0.04387	0.95613
Node3	CD99L2	1	0.04387	0.95613	Node2	CD99L2	1	0.04387	0.95613
Node3	CDADC1	1	0.00255	0.99745	Node2	CDADC1	1	0.00255	0.99745
Node3	CDC16	1	0.00255	0.99745	Node2	CDC16	1	0.00255	0.99745
Node3	CDC20	1	0.00255	0.99745	Node2	CDC20	1	0.00255	0.99745
Node3	CDC23	1	0.00255	0.99745	Node2	CDC23	1	0.00255	0.99745
Node3	CDC27	1	0.00255	0.99745	Node2	CDC27	1	0.00255	0.99745
Node3	CDC37	1	0.00255	0.99745	Node2	CDC37	1	0.00255	0.99745
Node3	CDC37L1	1	0.00255	0.99745	Node2	CDC37L1	1	0.00255	0.99745
Node3	CDC40	1	0.00255	0.99745	Node2	CDC40	1	0.00255	0.99745
Node3	CDC42BPA	1	0.00255	0.99745	Node2	CDC42BPA	1	0.00255	0.99745
Node3	CDC42BPB	1	0.00255	0.99745	Node2	CDC42BPB	1	0.00255	0.99745
Node3	CDC6	1	0.01974	0.98026	Node2	CDC6	1	0.01974	0.98026
Node3	CDCA4	1	0.00255	0.99745	Node2	CDCA4	1	0.00255	0.99745
Node3	CDH10	1	0.02631	0.97369	Node2	CDH10	1	0.02631	0.97369
Node3	CDH11	1	0.02631	0.97369	Node2	CDH11	1	0.02631	0.97369
Node3	CDH12	1	0.00255	0.99745	Node2	CDH12	1	0.00255	0.99745
Node3	CDH8	1	0.02631	0.97369	Node2	CDH8	1	0.02631	0.97369
Node3	CDIPT	1	0.04387	0.95613	Node2	CDIPT	1	0.04387	0.95613
Node3	CDK1	1	0.00255	0.99745	Node2	CDK1	1	0.00255	0.99745
Node3	CDK3	1	0.00255	0.99745	Node2	CDK3	1	0.00255	0.99745
Node3	CDK5R1	1	0.01974	0.98026	Node2	CDK5R1	1	0.01974	0.98026
Node3	CDK5R2	1	0.01974	0.98026	Node2	CDK5R2	1	0.01974	0.98026
Node3	CDK5RAP2	1	0.00255	0.99745	Node2	CDK5RAP2	1	0.00255	0.99745
Node3	CDKN1A	1	0.01974	0.98026	Node2	CDKN1A	1	0.01974	0.98026
Node3	CDNF	1	0.00255	0.99745	Node2	CDNF	1	0.00255	0.99745
Node3	CDR2	1	0.00255	0.99745	Node2	CDR2	1	0.00255	0.99745
Node3	CDR2L	1	0.00255	0.99745	Node2	CDR2L	1	0.00255	0.99745
Node3	CELF5	1	0.00255	0.99745	Node2	CELF5	1	0.00255	0.99745
Node3	CEMIP	1	0.00255	0.99745	Node2	CEMIP	1	0.00255	0.99745
Node3	CEMIP2	1	0.00255	0.99745	Node2	CEMIP2	1	0.00255	0.99745
Node3	CENPJ	1	0.04387	0.95613	Node2	CENPJ	1	0.04387	0.95613
Node3	CEP152	1	0.00255	0.99745	Node2	CEP152	1	0.00255	0.99745
Node3	CEP164	1	0.04387	0.95613	Node2	CEP164	1	0.04387	0.95613
Node3	CEP57	1	0.00255	0.99745	Node2	CEP57	1	0.00255	0.99745
Node3	CEP57L1	1	0.00255	0.99745	Node2	CEP57L1	1	0.00255	0.99745
Node3	CEP63	1	0.00255	0.99745	Node2	CEP63	1	0.00255	0.99745
Node3	CEP68	1	0.04387	0.95613	Node2	CEP68	1	0.04387	0.95613
Node3	CEP83	1	0.00255	0.99745	Node2	CEP83	1	0.00255	0.99745
Node3	CEP85	1	0.01974	0.98026	Node2	CEP85	1	0.01974	0.98026
Node3	CEP85L	1	0.00255	0.99745	Node2	CEP85L	1	0.00255	0.99745
Node3	CEPT1	1	0.00255	0.99745	Node2	CEPT1	1	0.00255	0.99745
Node3	CERCAM	1	0.00255	0.99745	Node2	CERCAM	1	0.00255	0.99745
Node3	CERK	1	0.17529	0.82471	Node2	CERK	1	0.17528	0.82472
Node3	CERS1	1	0.00255	0.99745	Node2	CERS1	1	0.00255	0.99745
Node3	CERS2	1	0.00255	0.99745	Node2	CERS2	1	0.00255	0.99745
Node3	CERS3	1	0.00255	0.99745	Node2	CERS3	1	0.00255	0.99745
Node3	CERS5	1	0.00255	0.99745	Node2	CERS5	1	0.00255	0.99745
Node3	CERS6	1	0.00255	0.99745	Node2	CERS6	1	0.00255	0.99745
Node3	CETP	1	0.00255	0.99745	Node2	CETP	1	0.00255	0.99745
Node3	CFAP58	1	0.00255	0.99745	Node2	CFAP58	1	0.00255	0.99745
Node3	CFL1	1	0.00255	0.99745	Node2	CFL1	1	0.00255	0.99745
Node3	CFL2	1	0.00255	0.99745	Node2	CFL2	1	0.00255	0.99745
Node3	CGAS	1	0.00255	0.99745	Node2	CGAS	1	0.00255	0.99745
Node3	CHAC1	1	0.00255	0.99745	Node2	CHAC1	1	0.00255	0.99745
Node3	CHAC2	1	0.00255	0.99745	Node2	CHAC2	1	0.00255	0.99745
Node3	CHAT	1	0.00255	0.99745	Node2	CHAT	1	0.00255	0.99745
Node3	CHCHD3	1	0.04387	0.95613	Node2	CHCHD3	1	0.04387	0.95613
Node3	CHCHD6	1	0.04387	0.95613	Node2	CHCHD6	1	0.04387	0.95613
Node3	CHD8	1	0.17529	0.82471	Node2	CHD8	1	0.17528	0.82472
Node3	CHGA	1	0.00255	0.99745	Node2	CHGA	1	0.00255	0.99745
Node3	CHGB	1	0.00255	0.99745	Node2	CHGB	1	0.00255	0.99745
Node3	CHIA	1	0.17529	0.82471	Node2	CHIA	1	0.17528	0.82472
Node3	CHIC1	1	0.00255	0.99745	Node2	CHIC1	1	0.00255	0.99745
Node3	CHIC2	1	0.00255	0.99745	Node2	CHIC2	1	0.00255	0.99745
Node3	CHKA	1	0.00255	0.99745	Node2	CHKA	1	0.00255	0.99745
Node3	CHMP1B	1	0.00255	0.99745	Node2	CHMP1B	1	0.00255	0.99745
Node3	CHMP2A	1	0.00255	0.99745	Node2	CHMP2A	1	0.00255	0.99745
Node3	CHMP2B	1	0.00255	0.99745	Node2	CHMP2B	1	0.00255	0.99745
Node3	CHODL	1	0.00255	0.99745	Node2	CHODL	1	0.00255	0.99745
Node3	CHPF2	1	0.01974	0.98026	Node2	CHPF2	1	0.01974	0.98026
Node3	CHPT1	1	0.00255	0.99745	Node2	CHPT1	1	0.00255	0.99745
Node3	CHRNA9	1	0.00255	0.99745	Node2	CHRNA9	1	0.00255	0.99745
Node3	CHSY1	1	0.00255	0.99745	Node2	CHSY1	1	0.00255	0.99745
Node3	CHUK	1	0.02631	0.97369	Node2	CHUK	1	0.02631	0.97369
Node3	CIAO2A	1	0.00255	0.99745	Node2	CIAO2A	1	0.00255	0.99745
Node3	CIAO2B	1	0.00255	0.99745	Node2	CIAO2B	1	0.00255	0.99745
Node3	CIAO3	1	0.00255	0.99745	Node2	CIAO3	1	0.00255	0.99745
Node3	CIBAR1	1	0.04387	0.95613	Node2	CIBAR1	1	0.04387	0.95613
Node3	CIDEA	1	0.00255	0.99745	Node2	CIDEA	1	0.00255	0.99745
Node3	CIDEC	1	0.02631	0.97369	Node2	CIDEC	1	0.02631	0.97369
Node3	CILP	1	0.00255	0.99745	Node2	CILP	1	0.00255	0.99745
Node3	CILP2	1	0.00255	0.99745	Node2	CILP2	1	0.00255	0.99745
Node3	CIP2A	1	0.00255	0.99745	Node2	CIP2A	1	0.00255	0.99745
Node3	CIRBP	1	0.00255	0.99745	Node2	CIRBP	1	0.00255	0.99745
Node3	CISH	1	0.00255	0.99745	Node2	CISH	1	0.00255	0.99745
Node3	CIT	1	0.01974	0.98026	Node2	CIT	1	0.01974	0.98026
Node3	CITED1	1	0.01974	0.98026	Node2	CITED1	1	0.01974	0.98026
Node3	CITED2	1	0.01974	0.98026	Node2	CITED2	1	0.01974	0.98026
Node3	CKAP2	1	0.02631	0.97369	Node2	CKAP2	1	0.02631	0.97369
Node3	CKAP2L	1	0.17529	0.82471	Node2	CKAP2L	1	0.17528	0.82472
Node3	CKB	1	0.00255	0.99745	Node2	CKB	1	0.00255	0.99745
Node3	CKM	1	0.01974	0.98026	Node2	CKM	1	0.01974	0.98026
Node3	CKMT2	1	0.00255	0.99745	Node2	CKMT2	1	0.00255	0.99745
Node3	CKS1B	1	0.01974	0.98026	Node2	CKS1B	1	0.01974	0.98026
Node3	CKS2	1	0.00255	0.99745	Node2	CKS2	1	0.00255	0.99745
Node3	CLASRP	1	0.00255	0.99745	Node2	CLASRP	1	0.00255	0.99745
Node3	CLBA1	1	0.01974	0.98026	Node2	CLBA1	1	0.01974	0.98026
Node3	CLCF1	1	0.00255	0.99745	Node2	CLCF1	1	0.00255	0.99745
Node3	CLCN3	1	0.00255	0.99745	Node2	CLCN3	1	0.00255	0.99745
Node3	CLCN5	1	0.00255	0.99745	Node2	CLCN5	1	0.00255	0.99745
Node3	CLEC3A	1	0.02631	0.97369	Node2	CLEC3A	1	0.02631	0.97369
[truncated: 2,974 more rows]

## Sheet: Gopherus_evgoodei
Node	Site	State	p_0	p_1	Gopherus_evgoodei
[truncated: 4,313 more rows]

[truncated: 3 more sheets: Gopherus_evgoodei enrichments, Chelonoidis_abingdonii, Chelonoidis_abingdonii enrichme]
