# Supplementary material for: Concurrent Evolution of Antiaging Gene Duplications and Cellular Phenotypes in Long-Lived Turtles
Source: Genome Biol Evol. 2021 Nov 18;13(12):evab244. doi: 10.1093/gbe/evab244 (PMC8688777; doi:10.1093/gbe/evab244)
Supplement: evab244_Supplementary_Data [file evab244_supplementary_data.zip › Source data files and figure supplements/Figure 3 ΓÇô source data 1. Ancestral reconstruction of copy number changes/IQTREE/commands.txt]

./iqtree2 -s matrix.phy -st BIN -m GTR2+FO -T AUTO --ancestral -te sp.tree -redo

./iqtree2 -s matrix.phy -st BIN -m MFP -T AUTO -B 10000 --alrt 10000 --alrt 0 --abayes --lbp 10000 -redo
