# Supplementary material for: Concurrent Evolution of Antiaging Gene Duplications and Cellular Phenotypes in Long-Lived Turtles
Source: Genome Biol Evol. 2021 Nov 18;13(12):evab244. doi: 10.1093/gbe/evab244 (PMC8688777; doi:10.1093/gbe/evab244)
Supplement: evab244_Supplementary_Data [file evab244_supplementary_data.zip › Source data files and figure supplements/Figure 3 ΓÇô source data 1. Ancestral reconstruction of copy number changes/IQTREE/Branch supports/matrix.phy.parstree]

(Terrapene_carolina_triunguis:0.2490448072,(Snake:0.1382065700,(Pelodiscus_sinensis:0.1999350860,Gallus:0.1588756493):0.0664565274):0.0801721819,(Chrysemys_picta:0.0776855076,(Chelonoidis_abingdonii:0.1311091601,Gopherus_evgoodei:0.0896910036):0.0333910463):0.0430622010);
