# Supplementary material for: Concurrent Evolution of Antiaging Gene Duplications and Cellular Phenotypes in Long-Lived Turtles
Source: Genome Biol Evol. 2021 Nov 18;13(12):evab244. doi: 10.1093/gbe/evab244 (PMC8688777; doi:10.1093/gbe/evab244)
Supplement: evab244_Supplementary_Data [file evab244_supplementary_data.zip › Source data files and figure supplements/Figure 3 ΓÇô source data 1. Ancestral reconstruction of copy number changes/IQTREE/Branch supports/matrix.phy.contree]

(Snake:0.2071900189,(Gallus:0.1542626524,Pelodiscus_sinensis:0.2127517964)100:0.0685098104,(((Chelonoidis_abingdonii:0.1690070649,Gopherus_evgoodei:0.1212802956)56:0.0066777074,Chrysemys_picta:0.1771402107)100:0.0475718607,Terrapene_carolina_triunguis:0.2460065057)100:0.0680061214);
