# Supplementary material for: Concurrent Evolution of Antiaging Gene Duplications and Cellular Phenotypes in Long-Lived Turtles
Source: Genome Biol Evol. 2021 Nov 18;13(12):evab244. doi: 10.1093/gbe/evab244 (PMC8688777; doi:10.1093/gbe/evab244)
Supplement: evab244_Supplementary_Data [file evab244_supplementary_data.zip › Source data files and figure supplements/Figure 3 ΓÇô source data 1. Ancestral reconstruction of copy number changes/IQTREE/Branch supports/matrix.phy.treefile.tree]

(Snake:0.2071784808,(Gallus:0.1542643293,Pelodiscus_sinensis:0.2127524202)100/99.9/1/1/100:0.0685089198,(((Chelonoidis_abingdonii:0.1689288393,Gopherus_evgoodei:0.1212265231)38.6/56.9/0.525/0.432/56:0.0067036278,Chrysemys_picta:0.1771406663)99.5/99.5/1/1/100:0.0475932285,Terrapene_carolina_triunguis:0.2460073559)99.9/99.9/1/1/100:0.0679978219);
