# Supplementary material for: Concurrent Evolution of Antiaging Gene Duplications and Cellular Phenotypes in Long-Lived Turtles
Source: Genome Biol Evol. 2021 Nov 18;13(12):evab244. doi: 10.1093/gbe/evab244 (PMC8688777; doi:10.1093/gbe/evab244)
Supplement: evab244_Supplementary_Data [file evab244_supplementary_data.zip › Source data files and figure supplements/Figure 3 ΓÇô source data 1. Ancestral reconstruction of copy number changes/IQTREE/Branch supports/matrix.phy.bionj]

((Snake:0.32996389,(Gallus:0.19342865,Pelodiscus_sinensis:0.29566169):0.0486072):0.13022581,(Terrapene_carolina_triunguis:0.42447218,Chrysemys_picta:0.32364652):-0.035344183,(Chelonoidis_abingdonii:0.27105346,Gopherus_evgoodei:0.15409537):0.058651119);
