# Supplementary material for: Concurrent Evolution of Antiaging Gene Duplications and Cellular Phenotypes in Long-Lived Turtles
Source: Genome Biol Evol. 2021 Nov 18;13(12):evab244. doi: 10.1093/gbe/evab244 (PMC8688777; doi:10.1093/gbe/evab244)
Supplement: evab244_Supplementary_Data [file evab244_supplementary_data.zip › Source data files and figure supplements/Figure 3 ΓÇô source data 1. Ancestral reconstruction of copy number changes/IQTREE/Branch supports/matrix.phy.splits.nex]

#nexus

BEGIN Taxa;
DIMENSIONS ntax=7;
TAXLABELS
[1] 'Snake'
[2] 'Gallus'
[3] 'Chelonoidis_abingdonii'
[4] 'Chrysemys_picta'
[5] 'Gopherus_evgoodei'
[6] 'Pelodiscus_sinensis'
[7] 'Terrapene_carolina_triunguis'
;
END; [Taxa]

BEGIN Splits;
DIMENSIONS ntax=7 nsplits=20;
FORMAT labels=no weights=yes confidences=no intervals=no;
MATRIX
	100	 2,
	100	 6,
	100	 2 6,
	100	 3,
	100	 4,
	100	 5,
	31	 4 5,
	100	 3 4 5,
	100	 7,
	100	 1 2 6,
	100	 1,
	56	 3 5,
	12	 3 4,
	0	 3 5 7,
	0	 4 5 7,
	0	 4 7,
	0	 1 7,
	0	 5 7,
	0	 1 2,
	0	 3 7,
;
END; [Splits]
