# Supplementary material for: Concurrent Evolution of Antiaging Gene Duplications and Cellular Phenotypes in Long-Lived Turtles
Source: Genome Biol Evol. 2021 Nov 18;13(12):evab244. doi: 10.1093/gbe/evab244 (PMC8688777; doi:10.1093/gbe/evab244)
Supplement: evab244_Supplementary_Data [file evab244_supplementary_data.zip › Source data files and figure supplements/Figure 3 ΓÇô source data 1. Ancestral reconstruction of copy number changes/ENSEMBL homology types/Gopherus evgoodei-rGopEvg1_v1.p.txt]

Gene stable ID	Gene name	Goodes thornscrub tortoise paralogue homology type
ENSGEVG00005000002	C21orf62
ENSGEVG00005000003	RAB6A	other_paralog
ENSGEVG00005000003	RAB6A	other_paralog
ENSGEVG00005000003	RAB6A	other_paralog
ENSGEVG00005000003	RAB6A	other_paralog
ENSGEVG00005000003	RAB6A	other_paralog
ENSGEVG00005000003	RAB6A	other_paralog
ENSGEVG00005000003	RAB6A	other_paralog
ENSGEVG00005000003	RAB6A	other_paralog
ENSGEVG00005000003	RAB6A	other_paralog
ENSGEVG00005000003	RAB6A	other_paralog
ENSGEVG00005000003	RAB6A	other_paralog
ENSGEVG00005000003	RAB6A	other_paralog
ENSGEVG00005000003	RAB6A	other_paralog
ENSGEVG00005000003	RAB6A	other_paralog
ENSGEVG00005000003	RAB6A	other_paralog
ENSGEVG00005000003	RAB6A	other_paralog
ENSGEVG00005000003	RAB6A	other_paralog
ENSGEVG00005000003	RAB6A	other_paralog
ENSGEVG00005000003	RAB6A	other_paralog
ENSGEVG00005000003	RAB6A	other_paralog
ENSGEVG00005000003	RAB6A	other_paralog
ENSGEVG00005000003	RAB6A	other_paralog
ENSGEVG00005000003	RAB6A	other_paralog
ENSGEVG00005000003	RAB6A	other_paralog
ENSGEVG00005000003	RAB6A	other_paralog
ENSGEVG00005000003	RAB6A	other_paralog
ENSGEVG00005000003	RAB6A	other_paralog
ENSGEVG00005000003	RAB6A	other_paralog
ENSGEVG00005000003	RAB6A	other_paralog
ENSGEVG00005000003	RAB6A	other_paralog
ENSGEVG00005000003	RAB6A	other_paralog
ENSGEVG00005000003	RAB6A	other_paralog
ENSGEVG00005000003	RAB6A	other_paralog
ENSGEVG00005000003	RAB6A	other_paralog
ENSGEVG00005000003	RAB6A	other_paralog
ENSGEVG00005000003	RAB6A	other_paralog
ENSGEVG00005000003	RAB6A	other_paralog
ENSGEVG00005000003	RAB6A	other_paralog
ENSGEVG00005000003	RAB6A	other_paralog
ENSGEVG00005000003	RAB6A	other_paralog
ENSGEVG00005000003	RAB6A	other_paralog
ENSGEVG00005000003	RAB6A	other_paralog
ENSGEVG00005000003	RAB6A	other_paralog
ENSGEVG00005000003	RAB6A	other_paralog
ENSGEVG00005000003	RAB6A	other_paralog
ENSGEVG00005000003	RAB6A	other_paralog
ENSGEVG00005000003	RAB6A	other_paralog
ENSGEVG00005000003	RAB6A	other_paralog
ENSGEVG00005000003	RAB6A	other_paralog
ENSGEVG00005000003	RAB6A	other_paralog
ENSGEVG00005000003	RAB6A	other_paralog
ENSGEVG00005000003	RAB6A	other_paralog
ENSGEVG00005000003	RAB6A	other_paralog
ENSGEVG00005000003	RAB6A	other_paralog
ENSGEVG00005000003	RAB6A	other_paralog
ENSGEVG00005000003	RAB6A	other_paralog
ENSGEVG00005000003	RAB6A	other_paralog
ENSGEVG00005000003	RAB6A	other_paralog
ENSGEVG00005000003	RAB6A	other_paralog
ENSGEVG00005000003	RAB6A	other_paralog
ENSGEVG00005000003	RAB6A	other_paralog
ENSGEVG00005000003	RAB6A	other_paralog
ENSGEVG00005000003	RAB6A	other_paralog
ENSGEVG00005000003	RAB6A	other_paralog
ENSGEVG00005000003	RAB6A	other_paralog
ENSGEVG00005000003	RAB6A	other_paralog
ENSGEVG00005000003	RAB6A	other_paralog
ENSGEVG00005000003	RAB6A	other_paralog
ENSGEVG00005000003	RAB6A	other_paralog
ENSGEVG00005000003	RAB6A	within_species_paralog
ENSGEVG00005000004	PLEKHB1	within_species_paralog
ENSGEVG00005000005	PAXBP1	within_species_paralog
ENSGEVG00005000006		within_species_paralog
ENSGEVG00005000006		within_species_paralog
ENSGEVG00005000006		within_species_paralog
ENSGEVG00005000006		within_species_paralog
ENSGEVG00005000006		within_species_paralog
ENSGEVG00005000006		within_species_paralog
ENSGEVG00005000006		within_species_paralog
ENSGEVG00005000006		within_species_paralog
ENSGEVG00005000006		within_species_paralog
ENSGEVG00005000006		within_species_paralog
ENSGEVG00005000006		within_species_paralog
ENSGEVG00005000006		within_species_paralog
ENSGEVG00005000007		within_species_paralog
ENSGEVG00005000008
ENSGEVG00005000009
ENSGEVG00005000010		other_paralog
ENSGEVG00005000010		other_paralog
ENSGEVG00005000010		other_paralog
ENSGEVG00005000010		other_paralog
ENSGEVG00005000010		other_paralog
ENSGEVG00005000010		other_paralog
ENSGEVG00005000010		other_paralog
ENSGEVG00005000010		other_paralog
ENSGEVG00005000010		other_paralog
ENSGEVG00005000010		other_paralog
ENSGEVG00005000010		other_paralog
ENSGEVG00005000010		other_paralog
ENSGEVG00005000010		other_paralog
ENSGEVG00005000010		other_paralog
ENSGEVG00005000010		other_paralog
ENSGEVG00005000010		other_paralog
ENSGEVG00005000010		within_species_paralog
ENSGEVG00005000011	TEX33
ENSGEVG00005000012	NAP1L1	within_species_paralog
ENSGEVG00005000012	NAP1L1	other_paralog
ENSGEVG00005000013		other_paralog
ENSGEVG00005000013		other_paralog
ENSGEVG00005000013		other_paralog
ENSGEVG00005000013		other_paralog
ENSGEVG00005000013		other_paralog
ENSGEVG00005000013		other_paralog
ENSGEVG00005000013		other_paralog
ENSGEVG00005000013		other_paralog
ENSGEVG00005000013		other_paralog
ENSGEVG00005000013		other_paralog
ENSGEVG00005000013		other_paralog
ENSGEVG00005000013		other_paralog
ENSGEVG00005000013		other_paralog
ENSGEVG00005000013		other_paralog
ENSGEVG00005000013		within_species_paralog
ENSGEVG00005000013		within_species_paralog
ENSGEVG00005000014	FAM168A	within_species_paralog
ENSGEVG00005000015		within_species_paralog
ENSGEVG00005000015		within_species_paralog
ENSGEVG00005000015		within_species_paralog
ENSGEVG00005000015		within_species_paralog
ENSGEVG00005000015		within_species_paralog
ENSGEVG00005000015		within_species_paralog
ENSGEVG00005000015		within_species_paralog
ENSGEVG00005000015		within_species_paralog
ENSGEVG00005000015		within_species_paralog
ENSGEVG00005000015		within_species_paralog
ENSGEVG00005000015		within_species_paralog
ENSGEVG00005000015		other_paralog
ENSGEVG00005000015		other_paralog
ENSGEVG00005000015		other_paralog
ENSGEVG00005000015		other_paralog
ENSGEVG00005000015		other_paralog
ENSGEVG00005000015		other_paralog
ENSGEVG00005000015		other_paralog
ENSGEVG00005000015		other_paralog
ENSGEVG00005000015		other_paralog
ENSGEVG00005000015		other_paralog
ENSGEVG00005000015		other_paralog
ENSGEVG00005000015		other_paralog
ENSGEVG00005000015		other_paralog
ENSGEVG00005000016		within_species_paralog
ENSGEVG00005000016		within_species_paralog
ENSGEVG00005000016		within_species_paralog
ENSGEVG00005000016		within_species_paralog
ENSGEVG00005000016		within_species_paralog
ENSGEVG00005000016		within_species_paralog
ENSGEVG00005000016		within_species_paralog
ENSGEVG00005000016		within_species_paralog
ENSGEVG00005000016		within_species_paralog
ENSGEVG00005000016		within_species_paralog
ENSGEVG00005000016		within_species_paralog
ENSGEVG00005000016		within_species_paralog
ENSGEVG00005000017	EEF1AKMT1
ENSGEVG00005000018	PHLDA1	within_species_paralog
ENSGEVG00005000019	TST	within_species_paralog
ENSGEVG00005000020	GEMIN8
ENSGEVG00005000021	TYMP
ENSGEVG00005000022	MPST	within_species_paralog
ENSGEVG00005000023	KRR1
ENSGEVG00005000024	SNU13
ENSGEVG00005000025	TDRD3
ENSGEVG00005000026	GLRA2	other_paralog
ENSGEVG00005000026	GLRA2	other_paralog
ENSGEVG00005000026	GLRA2	other_paralog
ENSGEVG00005000026	GLRA2	other_paralog
ENSGEVG00005000026	GLRA2	other_paralog
ENSGEVG00005000026	GLRA2	other_paralog
ENSGEVG00005000026	GLRA2	other_paralog
ENSGEVG00005000026	GLRA2	other_paralog
ENSGEVG00005000026	GLRA2	other_paralog
ENSGEVG00005000026	GLRA2	other_paralog
ENSGEVG00005000026	GLRA2	other_paralog
ENSGEVG00005000026	GLRA2	other_paralog
ENSGEVG00005000026	GLRA2	other_paralog
ENSGEVG00005000026	GLRA2	other_paralog
ENSGEVG00005000026	GLRA2	other_paralog
ENSGEVG00005000026	GLRA2	other_paralog
ENSGEVG00005000026	GLRA2	other_paralog
ENSGEVG00005000026	GLRA2	other_paralog
ENSGEVG00005000026	GLRA2	other_paralog
ENSGEVG00005000026	GLRA2	other_paralog
ENSGEVG00005000026	GLRA2	other_paralog
ENSGEVG00005000026	GLRA2	other_paralog
ENSGEVG00005000026	GLRA2	other_paralog
ENSGEVG00005000026	GLRA2	other_paralog
ENSGEVG00005000026	GLRA2	other_paralog
ENSGEVG00005000026	GLRA2	other_paralog
ENSGEVG00005000026	GLRA2	other_paralog
ENSGEVG00005000026	GLRA2	other_paralog
ENSGEVG00005000026	GLRA2	other_paralog
ENSGEVG00005000026	GLRA2	other_paralog
ENSGEVG00005000026	GLRA2	other_paralog
ENSGEVG00005000026	GLRA2	other_paralog
ENSGEVG00005000026	GLRA2	other_paralog
ENSGEVG00005000026	GLRA2	other_paralog
ENSGEVG00005000026	GLRA2	other_paralog
ENSGEVG00005000026	GLRA2	other_paralog
ENSGEVG00005000026	GLRA2	other_paralog
ENSGEVG00005000026	GLRA2	other_paralog
ENSGEVG00005000026	GLRA2	other_paralog
ENSGEVG00005000026	GLRA2	other_paralog
ENSGEVG00005000026	GLRA2	other_paralog
ENSGEVG00005000026	GLRA2	other_paralog
ENSGEVG00005000026	GLRA2	other_paralog
ENSGEVG00005000026	GLRA2	other_paralog
ENSGEVG00005000026	GLRA2	other_paralog
ENSGEVG00005000027	KCTD17	other_paralog
ENSGEVG00005000027	KCTD17	other_paralog
ENSGEVG00005000027	KCTD17	other_paralog
ENSGEVG00005000028	SCO2	within_species_paralog
ENSGEVG00005000029
ENSGEVG00005000030	SYNJ1	other_paralog
ENSGEVG00005000030	SYNJ1	other_paralog
ENSGEVG00005000030	SYNJ1	other_paralog
ENSGEVG00005000030	SYNJ1	other_paralog
ENSGEVG00005000030	SYNJ1	other_paralog
ENSGEVG00005000030	SYNJ1	other_paralog
ENSGEVG00005000030	SYNJ1	other_paralog
ENSGEVG00005000030	SYNJ1	other_paralog
ENSGEVG00005000030	SYNJ1	other_paralog
ENSGEVG00005000030	SYNJ1	other_paralog
ENSGEVG00005000030	SYNJ1	other_paralog
ENSGEVG00005000030	SYNJ1	other_paralog
ENSGEVG00005000030	SYNJ1	other_paralog
ENSGEVG00005000030	SYNJ1	other_paralog
ENSGEVG00005000031		other_paralog
ENSGEVG00005000031		other_paralog
ENSGEVG00005000031		other_paralog
ENSGEVG00005000031		other_paralog
ENSGEVG00005000031		other_paralog
ENSGEVG00005000031		other_paralog
ENSGEVG00005000031		other_paralog
ENSGEVG00005000031		other_paralog
ENSGEVG00005000031		other_paralog
ENSGEVG00005000031		other_paralog
ENSGEVG00005000031		other_paralog
ENSGEVG00005000032	FANCB
ENSGEVG00005000033	CELSR1	other_paralog
ENSGEVG00005000033	CELSR1	other_paralog
ENSGEVG00005000033	CELSR1	other_paralog
ENSGEVG00005000033	CELSR1	other_paralog
ENSGEVG00005000033	CELSR1	other_paralog
ENSGEVG00005000033	CELSR1	other_paralog
ENSGEVG00005000033	CELSR1	other_paralog
ENSGEVG00005000033	CELSR1	other_paralog
ENSGEVG00005000033	CELSR1	other_paralog
ENSGEVG00005000034	NPM2	other_paralog
ENSGEVG00005000034	NPM2	other_paralog
ENSGEVG00005000035		other_paralog
ENSGEVG00005000035		other_paralog
ENSGEVG00005000035		other_paralog
ENSGEVG00005000035		other_paralog
ENSGEVG00005000035		other_paralog
ENSGEVG00005000035		other_paralog
ENSGEVG00005000035		other_paralog
ENSGEVG00005000035		other_paralog
ENSGEVG00005000035		other_paralog
ENSGEVG00005000035		other_paralog
ENSGEVG00005000035		other_paralog
ENSGEVG00005000035		other_paralog
ENSGEVG00005000035		other_paralog
ENSGEVG00005000035		other_paralog
ENSGEVG00005000035		gene_split
ENSGEVG00005000035		within_species_paralog
ENSGEVG00005000036		other_paralog
ENSGEVG00005000037		within_species_paralog
ENSGEVG00005000037		other_paralog
ENSGEVG00005000037		other_paralog
ENSGEVG00005000037		other_paralog
ENSGEVG00005000037		other_paralog
ENSGEVG00005000037		other_paralog
ENSGEVG00005000037		other_paralog
ENSGEVG00005000037		other_paralog
ENSGEVG00005000037		other_paralog
ENSGEVG00005000037		other_paralog
ENSGEVG00005000037		other_paralog
ENSGEVG00005000037		other_paralog
ENSGEVG00005000037		other_paralog
ENSGEVG00005000037		other_paralog
ENSGEVG00005000037		other_paralog
ENSGEVG00005000037		other_paralog
ENSGEVG00005000037		other_paralog
ENSGEVG00005000037		other_paralog
ENSGEVG00005000037		other_paralog
ENSGEVG00005000037		other_paralog
ENSGEVG00005000037		other_paralog
ENSGEVG00005000037		other_paralog
ENSGEVG00005000037		other_paralog
ENSGEVG00005000037		other_paralog
ENSGEVG00005000038	MAOA	other_paralog
ENSGEVG00005000038	MAOA	other_paralog
ENSGEVG00005000038	MAOA	other_paralog
ENSGEVG00005000038	MAOA	other_paralog
ENSGEVG00005000038	MAOA	other_paralog
ENSGEVG00005000038	MAOA	other_paralog
ENSGEVG00005000038	MAOA	other_paralog
ENSGEVG00005000038	MAOA	other_paralog
ENSGEVG00005000038	MAOA	other_paralog
ENSGEVG00005000039	STRA8
ENSGEVG00005000040	XPO4	within_species_paralog
ENSGEVG00005000040	XPO4	within_species_paralog
ENSGEVG00005000041	RELT	other_paralog
ENSGEVG00005000041	RELT	other_paralog
ENSGEVG00005000041	RELT	other_paralog
ENSGEVG00005000041	RELT	other_paralog
ENSGEVG00005000041	RELT	other_paralog
ENSGEVG00005000041	RELT	other_paralog
ENSGEVG00005000041	RELT	other_paralog
ENSGEVG00005000041	RELT	other_paralog
ENSGEVG00005000041	RELT	other_paralog
ENSGEVG00005000041	RELT	other_paralog
ENSGEVG00005000041	RELT	other_paralog
ENSGEVG00005000041	RELT	other_paralog
ENSGEVG00005000041	RELT	other_paralog
ENSGEVG00005000041	RELT	other_paralog
ENSGEVG00005000041	RELT	other_paralog
ENSGEVG00005000041	RELT	other_paralog
ENSGEVG00005000041	RELT	other_paralog
ENSGEVG00005000042		other_paralog
ENSGEVG00005000042		other_paralog
ENSGEVG00005000042		other_paralog
ENSGEVG00005000042		other_paralog
ENSGEVG00005000042		other_paralog
ENSGEVG00005000042		other_paralog
ENSGEVG00005000042		other_paralog
ENSGEVG00005000042		other_paralog
ENSGEVG00005000042		other_paralog
ENSGEVG00005000042		other_paralog
ENSGEVG00005000042		other_paralog
ENSGEVG00005000042		other_paralog
ENSGEVG00005000042		other_paralog
ENSGEVG00005000042		other_paralog
ENSGEVG00005000042		other_paralog
ENSGEVG00005000042		other_paralog
ENSGEVG00005000042		other_paralog
ENSGEVG00005000042		other_paralog
ENSGEVG00005000042		other_paralog
ENSGEVG00005000042		other_paralog
ENSGEVG00005000042		other_paralog
ENSGEVG00005000042		other_paralog
ENSGEVG00005000042		other_paralog
ENSGEVG00005000042		other_paralog
ENSGEVG00005000042		other_paralog
ENSGEVG00005000042		other_paralog
ENSGEVG00005000042		other_paralog
ENSGEVG00005000042		other_paralog
ENSGEVG00005000042		other_paralog
ENSGEVG00005000042		other_paralog
ENSGEVG00005000042		other_paralog
ENSGEVG00005000042		other_paralog
ENSGEVG00005000042		other_paralog
ENSGEVG00005000042		other_paralog
ENSGEVG00005000042		other_paralog
ENSGEVG00005000042		other_paralog
ENSGEVG00005000042		other_paralog
ENSGEVG00005000042		other_paralog
ENSGEVG00005000043		other_paralog
ENSGEVG00005000043		other_paralog
ENSGEVG00005000043		other_paralog
ENSGEVG00005000043		other_paralog
ENSGEVG00005000043		other_paralog
ENSGEVG00005000043		other_paralog
ENSGEVG00005000043		other_paralog
ENSGEVG00005000043		other_paralog
ENSGEVG00005000043		other_paralog
ENSGEVG00005000043		other_paralog
ENSGEVG00005000043		other_paralog
ENSGEVG00005000044	MOSPD2
ENSGEVG00005000045	TMPRSS6	other_paralog
ENSGEVG00005000045	TMPRSS6	other_paralog
ENSGEVG00005000045	TMPRSS6	other_paralog
ENSGEVG00005000045	TMPRSS6	other_paralog
ENSGEVG00005000045	TMPRSS6	other_paralog
ENSGEVG00005000045	TMPRSS6	other_paralog
ENSGEVG00005000045	TMPRSS6	other_paralog
ENSGEVG00005000045	TMPRSS6	other_paralog
ENSGEVG00005000045	TMPRSS6	other_paralog
ENSGEVG00005000045	TMPRSS6	other_paralog
ENSGEVG00005000045	TMPRSS6	other_paralog
ENSGEVG00005000045	TMPRSS6	other_paralog
ENSGEVG00005000045	TMPRSS6	other_paralog
ENSGEVG00005000045	TMPRSS6	other_paralog
ENSGEVG00005000045	TMPRSS6	other_paralog
ENSGEVG00005000045	TMPRSS6	other_paralog
ENSGEVG00005000045	TMPRSS6	other_paralog
ENSGEVG00005000045	TMPRSS6	other_paralog
ENSGEVG00005000045	TMPRSS6	other_paralog
ENSGEVG00005000046	NCAPH2
ENSGEVG00005000047	PBDC1
ENSGEVG00005000048		within_species_paralog
ENSGEVG00005000048		within_species_paralog
ENSGEVG00005000048		within_species_paralog
ENSGEVG00005000048		within_species_paralog
ENSGEVG00005000048		within_species_paralog
ENSGEVG00005000048		within_species_paralog
ENSGEVG00005000048		within_species_paralog
ENSGEVG00005000048		within_species_paralog
ENSGEVG00005000048		within_species_paralog
ENSGEVG00005000048		within_species_paralog
ENSGEVG00005000049	ZNF704	other_paralog
ENSGEVG00005000049	ZNF704	other_paralog
ENSGEVG00005000050	RPS20
ENSGEVG00005000051	CCDC134
ENSGEVG00005000052		within_species_paralog
ENSGEVG00005000052		within_species_paralog
ENSGEVG00005000052		within_species_paralog
ENSGEVG00005000052		within_species_paralog
ENSGEVG00005000053	GPR15	within_species_paralog
ENSGEVG00005000053	GPR15	within_species_paralog
ENSGEVG00005000053	GPR15	within_species_paralog
ENSGEVG00005000053	GPR15	other_paralog
ENSGEVG00005000053	GPR15	other_paralog
ENSGEVG00005000053	GPR15	other_paralog
ENSGEVG00005000053	GPR15	other_paralog
ENSGEVG00005000053	GPR15	other_paralog
ENSGEVG00005000053	GPR15	other_paralog
ENSGEVG00005000053	GPR15	other_paralog
ENSGEVG00005000053	GPR15	other_paralog
ENSGEVG00005000054		within_species_paralog
ENSGEVG00005000054		within_species_paralog
ENSGEVG00005000055	Metazoa_SRP	within_species_paralog
ENSGEVG00005000055	Metazoa_SRP	within_species_paralog
ENSGEVG00005000055	Metazoa_SRP	within_species_paralog
ENSGEVG00005000055	Metazoa_SRP	within_species_paralog
ENSGEVG00005000055	Metazoa_SRP	within_species_paralog
ENSGEVG00005000055	Metazoa_SRP	within_species_paralog
ENSGEVG00005000055	Metazoa_SRP	within_species_paralog
ENSGEVG00005000055	Metazoa_SRP	within_species_paralog
ENSGEVG00005000055	Metazoa_SRP	within_species_paralog
ENSGEVG00005000055	Metazoa_SRP	within_species_paralog
ENSGEVG00005000055	Metazoa_SRP	within_species_paralog
ENSGEVG00005000055	Metazoa_SRP	within_species_paralog
ENSGEVG00005000055	Metazoa_SRP	within_species_paralog
ENSGEVG00005000055	Metazoa_SRP	within_species_paralog
ENSGEVG00005000055	Metazoa_SRP	within_species_paralog
ENSGEVG00005000055	Metazoa_SRP	within_species_paralog
ENSGEVG00005000055	Metazoa_SRP	within_species_paralog
ENSGEVG00005000055	Metazoa_SRP	within_species_paralog
ENSGEVG00005000055	Metazoa_SRP	within_species_paralog
ENSGEVG00005000055	Metazoa_SRP	within_species_paralog
ENSGEVG00005000055	Metazoa_SRP	within_species_paralog
ENSGEVG00005000055	Metazoa_SRP	within_species_paralog
ENSGEVG00005000055	Metazoa_SRP	within_species_paralog
ENSGEVG00005000055	Metazoa_SRP	within_species_paralog
ENSGEVG00005000055	Metazoa_SRP	within_species_paralog
ENSGEVG00005000055	Metazoa_SRP	within_species_paralog
ENSGEVG00005000055	Metazoa_SRP	within_species_paralog
ENSGEVG00005000055	Metazoa_SRP	within_species_paralog
ENSGEVG00005000055	Metazoa_SRP	within_species_paralog
ENSGEVG00005000055	Metazoa_SRP	within_species_paralog
ENSGEVG00005000055	Metazoa_SRP	within_species_paralog
ENSGEVG00005000055	Metazoa_SRP	within_species_paralog
ENSGEVG00005000055	Metazoa_SRP	within_species_paralog
ENSGEVG00005000055	Metazoa_SRP	within_species_paralog
ENSGEVG00005000055	Metazoa_SRP	within_species_paralog
ENSGEVG00005000055	Metazoa_SRP	within_species_paralog
ENSGEVG00005000055	Metazoa_SRP	within_species_paralog
ENSGEVG00005000055	Metazoa_SRP	within_species_paralog
ENSGEVG00005000055	Metazoa_SRP	within_species_paralog
ENSGEVG00005000055	Metazoa_SRP	within_species_paralog
ENSGEVG00005000055	Metazoa_SRP	within_species_paralog
ENSGEVG00005000055	Metazoa_SRP	within_species_paralog
ENSGEVG00005000055	Metazoa_SRP	within_species_paralog
ENSGEVG00005000055	Metazoa_SRP	within_species_paralog
ENSGEVG00005000055	Metazoa_SRP	within_species_paralog
ENSGEVG00005000055	Metazoa_SRP	within_species_paralog
ENSGEVG00005000055	Metazoa_SRP	within_species_paralog
ENSGEVG00005000055	Metazoa_SRP	within_species_paralog
ENSGEVG00005000055	Metazoa_SRP	within_species_paralog
ENSGEVG00005000055	Metazoa_SRP	within_species_paralog
ENSGEVG00005000055	Metazoa_SRP	within_species_paralog
ENSGEVG00005000055	Metazoa_SRP	within_species_paralog
ENSGEVG00005000055	Metazoa_SRP	within_species_paralog
ENSGEVG00005000055	Metazoa_SRP	within_species_paralog
ENSGEVG00005000055	Metazoa_SRP	within_species_paralog
ENSGEVG00005000055	Metazoa_SRP	within_species_paralog
ENSGEVG00005000055	Metazoa_SRP	within_species_paralog
ENSGEVG00005000055	Metazoa_SRP	within_species_paralog
ENSGEVG00005000055	Metazoa_SRP	within_species_paralog
ENSGEVG00005000055	Metazoa_SRP	within_species_paralog
ENSGEVG00005000055	Metazoa_SRP	within_species_paralog
ENSGEVG00005000056	FRRS1L	other_paralog
ENSGEVG00005000056	FRRS1L	other_paralog
ENSGEVG00005000057	NR4A1	within_species_paralog
ENSGEVG00005000057	NR4A1	within_species_paralog
ENSGEVG00005000057	NR4A1	within_species_paralog
ENSGEVG00005000058	PSMG4
ENSGEVG00005000059	Metazoa_SRP	within_species_paralog
ENSGEVG00005000059	Metazoa_SRP	within_species_paralog
ENSGEVG00005000059	Metazoa_SRP	within_species_paralog
ENSGEVG00005000059	Metazoa_SRP	within_species_paralog
ENSGEVG00005000059	Metazoa_SRP	within_species_paralog
ENSGEVG00005000059	Metazoa_SRP	within_species_paralog
ENSGEVG00005000059	Metazoa_SRP	within_species_paralog
ENSGEVG00005000059	Metazoa_SRP	within_species_paralog
ENSGEVG00005000059	Metazoa_SRP	within_species_paralog
ENSGEVG00005000059	Metazoa_SRP	within_species_paralog
ENSGEVG00005000059	Metazoa_SRP	within_species_paralog
ENSGEVG00005000059	Metazoa_SRP	within_species_paralog
ENSGEVG00005000059	Metazoa_SRP	within_species_paralog
ENSGEVG00005000059	Metazoa_SRP	within_species_paralog
ENSGEVG00005000059	Metazoa_SRP	within_species_paralog
ENSGEVG00005000059	Metazoa_SRP	within_species_paralog
ENSGEVG00005000059	Metazoa_SRP	within_species_paralog
ENSGEVG00005000059	Metazoa_SRP	within_species_paralog
ENSGEVG00005000059	Metazoa_SRP	within_species_paralog
ENSGEVG00005000059	Metazoa_SRP	within_species_paralog
ENSGEVG00005000059	Metazoa_SRP	within_species_paralog
ENSGEVG00005000059	Metazoa_SRP	within_species_paralog
ENSGEVG00005000059	Metazoa_SRP	within_species_paralog
ENSGEVG00005000059	Metazoa_SRP	within_species_paralog
ENSGEVG00005000059	Metazoa_SRP	within_species_paralog
ENSGEVG00005000059	Metazoa_SRP	within_species_paralog
ENSGEVG00005000059	Metazoa_SRP	within_species_paralog
ENSGEVG00005000059	Metazoa_SRP	within_species_paralog
ENSGEVG00005000059	Metazoa_SRP	within_species_paralog
ENSGEVG00005000059	Metazoa_SRP	within_species_paralog
ENSGEVG00005000059	Metazoa_SRP	within_species_paralog
ENSGEVG00005000059	Metazoa_SRP	within_species_paralog
ENSGEVG00005000059	Metazoa_SRP	within_species_paralog
ENSGEVG00005000059	Metazoa_SRP	within_species_paralog
ENSGEVG00005000059	Metazoa_SRP	within_species_paralog
ENSGEVG00005000059	Metazoa_SRP	within_species_paralog
ENSGEVG00005000059	Metazoa_SRP	within_species_paralog
ENSGEVG00005000059	Metazoa_SRP	within_species_paralog
ENSGEVG00005000059	Metazoa_SRP	within_species_paralog
ENSGEVG00005000059	Metazoa_SRP	within_species_paralog
ENSGEVG00005000059	Metazoa_SRP	within_species_paralog
ENSGEVG00005000059	Metazoa_SRP	within_species_paralog
ENSGEVG00005000059	Metazoa_SRP	within_species_paralog
ENSGEVG00005000059	Metazoa_SRP	within_species_paralog
ENSGEVG00005000059	Metazoa_SRP	within_species_paralog
ENSGEVG00005000059	Metazoa_SRP	within_species_paralog
ENSGEVG00005000059	Metazoa_SRP	within_species_paralog
ENSGEVG00005000059	Metazoa_SRP	within_species_paralog
ENSGEVG00005000059	Metazoa_SRP	within_species_paralog
ENSGEVG00005000059	Metazoa_SRP	within_species_paralog
ENSGEVG00005000059	Metazoa_SRP	within_species_paralog
ENSGEVG00005000059	Metazoa_SRP	within_species_paralog
ENSGEVG00005000059	Metazoa_SRP	within_species_paralog
ENSGEVG00005000059	Metazoa_SRP	within_species_paralog
ENSGEVG00005000059	Metazoa_SRP	within_species_paralog
ENSGEVG00005000059	Metazoa_SRP	within_species_paralog
ENSGEVG00005000059	Metazoa_SRP	within_species_paralog
ENSGEVG00005000059	Metazoa_SRP	within_species_paralog
ENSGEVG00005000059	Metazoa_SRP	within_species_paralog
ENSGEVG00005000059	Metazoa_SRP	within_species_paralog
ENSGEVG00005000059	Metazoa_SRP	within_species_paralog
ENSGEVG00005000060
ENSGEVG00005000061		other_paralog
ENSGEVG00005000061		other_paralog
ENSGEVG00005000061		other_paralog
ENSGEVG00005000061		other_paralog
ENSGEVG00005000061		other_paralog
ENSGEVG00005000061		other_paralog
ENSGEVG00005000061		other_paralog
ENSGEVG00005000061		other_paralog
ENSGEVG00005000061		other_paralog
ENSGEVG00005000061		other_paralog
ENSGEVG00005000061		other_paralog
ENSGEVG00005000061		other_paralog
ENSGEVG00005000061		other_paralog
ENSGEVG00005000061		other_paralog
ENSGEVG00005000061		other_paralog
ENSGEVG00005000061		other_paralog
ENSGEVG00005000061		other_paralog
ENSGEVG00005000061		other_paralog
ENSGEVG00005000061		other_paralog
ENSGEVG00005000061		other_paralog
ENSGEVG00005000061		other_paralog
ENSGEVG00005000061		other_paralog
ENSGEVG00005000061		other_paralog
ENSGEVG00005000061		other_paralog
ENSGEVG00005000061		other_paralog
ENSGEVG00005000061		other_paralog
ENSGEVG00005000061		other_paralog
ENSGEVG00005000061		other_paralog
ENSGEVG00005000061		other_paralog
ENSGEVG00005000061		other_paralog
ENSGEVG00005000061		other_paralog
ENSGEVG00005000061		other_paralog
ENSGEVG00005000061		other_paralog
ENSGEVG00005000061		other_paralog
ENSGEVG00005000061		other_paralog
ENSGEVG00005000061		other_paralog
ENSGEVG00005000061		other_paralog
ENSGEVG00005000061		other_paralog
ENSGEVG00005000061		other_paralog
ENSGEVG00005000061		other_paralog
ENSGEVG00005000062		within_species_paralog
ENSGEVG00005000062		within_species_paralog
ENSGEVG00005000062		within_species_paralog
ENSGEVG00005000062		within_species_paralog
ENSGEVG00005000062		within_species_paralog
ENSGEVG00005000062		within_species_paralog
ENSGEVG00005000062		within_species_paralog
ENSGEVG00005000062		within_species_paralog
ENSGEVG00005000062		within_species_paralog
ENSGEVG00005000062		within_species_paralog
ENSGEVG00005000063
ENSGEVG00005000064	GLIPR1	other_paralog
ENSGEVG00005000064	GLIPR1	other_paralog
ENSGEVG00005000064	GLIPR1	other_paralog
ENSGEVG00005000064	GLIPR1	other_paralog
ENSGEVG00005000064	GLIPR1	other_paralog
ENSGEVG00005000064	GLIPR1	other_paralog
ENSGEVG00005000064	GLIPR1	other_paralog
ENSGEVG00005000064	GLIPR1	other_paralog
ENSGEVG00005000064	GLIPR1	other_paralog
ENSGEVG00005000064	GLIPR1	other_paralog
ENSGEVG00005000064	GLIPR1	other_paralog
ENSGEVG00005000065	Metazoa_SRP	within_species_paralog
ENSGEVG00005000065	Metazoa_SRP	within_species_paralog
ENSGEVG00005000065	Metazoa_SRP	within_species_paralog
ENSGEVG00005000065	Metazoa_SRP	within_species_paralog
ENSGEVG00005000065	Metazoa_SRP	within_species_paralog
ENSGEVG00005000065	Metazoa_SRP	within_species_paralog
ENSGEVG00005000065	Metazoa_SRP	within_species_paralog
ENSGEVG00005000065	Metazoa_SRP	within_species_paralog
ENSGEVG00005000065	Metazoa_SRP	within_species_paralog
ENSGEVG00005000065	Metazoa_SRP	within_species_paralog
ENSGEVG00005000065	Metazoa_SRP	within_species_paralog
ENSGEVG00005000065	Metazoa_SRP	within_species_paralog
ENSGEVG00005000065	Metazoa_SRP	within_species_paralog
ENSGEVG00005000065	Metazoa_SRP	within_species_paralog
ENSGEVG00005000065	Metazoa_SRP	within_species_paralog
ENSGEVG00005000065	Metazoa_SRP	within_species_paralog
ENSGEVG00005000065	Metazoa_SRP	within_species_paralog
ENSGEVG00005000065	Metazoa_SRP	within_species_paralog
ENSGEVG00005000065	Metazoa_SRP	within_species_paralog
ENSGEVG00005000065	Metazoa_SRP	within_species_paralog
ENSGEVG00005000065	Metazoa_SRP	within_species_paralog
ENSGEVG00005000065	Metazoa_SRP	within_species_paralog
ENSGEVG00005000065	Metazoa_SRP	within_species_paralog
ENSGEVG00005000065	Metazoa_SRP	within_species_paralog
ENSGEVG00005000065	Metazoa_SRP	within_species_paralog
ENSGEVG00005000065	Metazoa_SRP	within_species_paralog
ENSGEVG00005000065	Metazoa_SRP	within_species_paralog
ENSGEVG00005000065	Metazoa_SRP	within_species_paralog
ENSGEVG00005000065	Metazoa_SRP	within_species_paralog
ENSGEVG00005000065	Metazoa_SRP	within_species_paralog
ENSGEVG00005000065	Metazoa_SRP	within_species_paralog
ENSGEVG00005000065	Metazoa_SRP	within_species_paralog
ENSGEVG00005000065	Metazoa_SRP	within_species_paralog
ENSGEVG00005000065	Metazoa_SRP	within_species_paralog
ENSGEVG00005000065	Metazoa_SRP	within_species_paralog
ENSGEVG00005000065	Metazoa_SRP	within_species_paralog
ENSGEVG00005000065	Metazoa_SRP	within_species_paralog
ENSGEVG00005000065	Metazoa_SRP	within_species_paralog
ENSGEVG00005000065	Metazoa_SRP	within_species_paralog
ENSGEVG00005000065	Metazoa_SRP	within_species_paralog
ENSGEVG00005000065	Metazoa_SRP	within_species_paralog
ENSGEVG00005000065	Metazoa_SRP	within_species_paralog
ENSGEVG00005000065	Metazoa_SRP	within_species_paralog
ENSGEVG00005000065	Metazoa_SRP	within_species_paralog
ENSGEVG00005000065	Metazoa_SRP	within_species_paralog
ENSGEVG00005000065	Metazoa_SRP	within_species_paralog
ENSGEVG00005000065	Metazoa_SRP	within_species_paralog
ENSGEVG00005000065	Metazoa_SRP	within_species_paralog
ENSGEVG00005000065	Metazoa_SRP	within_species_paralog
ENSGEVG00005000065	Metazoa_SRP	within_species_paralog
ENSGEVG00005000065	Metazoa_SRP	within_species_paralog
ENSGEVG00005000065	Metazoa_SRP	within_species_paralog
ENSGEVG00005000065	Metazoa_SRP	within_species_paralog
ENSGEVG00005000065	Metazoa_SRP	within_species_paralog
ENSGEVG00005000065	Metazoa_SRP	within_species_paralog
ENSGEVG00005000065	Metazoa_SRP	within_species_paralog
ENSGEVG00005000065	Metazoa_SRP	within_species_paralog
ENSGEVG00005000065	Metazoa_SRP	within_species_paralog
ENSGEVG00005000065	Metazoa_SRP	within_species_paralog
ENSGEVG00005000065	Metazoa_SRP	within_species_paralog
ENSGEVG00005000065	Metazoa_SRP	within_species_paralog
ENSGEVG00005000066	CLDND1
ENSGEVG00005000067	MOS	other_paralog
ENSGEVG00005000067	MOS	other_paralog
ENSGEVG00005000067	MOS	other_paralog
ENSGEVG00005000067	MOS	other_paralog
ENSGEVG00005000067	MOS	other_paralog
ENSGEVG00005000067	MOS	other_paralog
ENSGEVG00005000067	MOS	other_paralog
ENSGEVG00005000067	MOS	other_paralog
ENSGEVG00005000067	MOS	other_paralog
ENSGEVG00005000067	MOS	other_paralog
ENSGEVG00005000067	MOS	other_paralog
ENSGEVG00005000067	MOS	other_paralog
ENSGEVG00005000067	MOS	other_paralog
ENSGEVG00005000067	MOS	other_paralog
ENSGEVG00005000067	MOS	other_paralog
ENSGEVG00005000067	MOS	other_paralog
ENSGEVG00005000067	MOS	other_paralog
ENSGEVG00005000067	MOS	other_paralog
ENSGEVG00005000067	MOS	other_paralog
ENSGEVG00005000067	MOS	other_paralog
ENSGEVG00005000067	MOS	other_paralog
ENSGEVG00005000067	MOS	other_paralog
ENSGEVG00005000067	MOS	other_paralog
ENSGEVG00005000068	ASB9	other_paralog
ENSGEVG00005000068	ASB9	other_paralog
ENSGEVG00005000069	SLC22A23	other_paralog
ENSGEVG00005000069	SLC22A23	other_paralog
ENSGEVG00005000069	SLC22A23	other_paralog
ENSGEVG00005000069	SLC22A23	other_paralog
ENSGEVG00005000069	SLC22A23	other_paralog
ENSGEVG00005000069	SLC22A23	other_paralog
ENSGEVG00005000069	SLC22A23	other_paralog
ENSGEVG00005000069	SLC22A23	other_paralog
ENSGEVG00005000069	SLC22A23	other_paralog
ENSGEVG00005000069	SLC22A23	other_paralog
ENSGEVG00005000069	SLC22A23	other_paralog
ENSGEVG00005000069	SLC22A23	other_paralog
ENSGEVG00005000069	SLC22A23	other_paralog
ENSGEVG00005000069	SLC22A23	other_paralog
ENSGEVG00005000069	SLC22A23	other_paralog
ENSGEVG00005000069	SLC22A23	other_paralog
ENSGEVG00005000069	SLC22A23	other_paralog
ENSGEVG00005000069	SLC22A23	other_paralog
ENSGEVG00005000069	SLC22A23	other_paralog
ENSGEVG00005000070	TAMALIN	within_species_paralog
ENSGEVG00005000071		within_species_paralog
ENSGEVG00005000071		other_paralog
ENSGEVG00005000071		other_paralog
ENSGEVG00005000071		other_paralog
ENSGEVG00005000071		other_paralog
ENSGEVG00005000071		other_paralog
ENSGEVG00005000071		other_paralog
ENSGEVG00005000071		other_paralog
ENSGEVG00005000071		other_paralog
ENSGEVG00005000071		other_paralog
ENSGEVG00005000071		other_paralog
ENSGEVG00005000071		other_paralog
ENSGEVG00005000071		other_paralog
ENSGEVG00005000071		other_paralog
ENSGEVG00005000071		other_paralog
ENSGEVG00005000071		other_paralog
ENSGEVG00005000071		other_paralog
ENSGEVG00005000071		other_paralog
ENSGEVG00005000071		other_paralog
ENSGEVG00005000071		other_paralog
ENSGEVG00005000071		other_paralog
ENSGEVG00005000071		other_paralog
ENSGEVG00005000071		other_paralog
ENSGEVG00005000071		other_paralog
ENSGEVG00005000071		other_paralog
ENSGEVG00005000071		other_paralog
ENSGEVG00005000071		other_paralog
ENSGEVG00005000071		other_paralog
ENSGEVG00005000071		other_paralog
ENSGEVG00005000071		other_paralog
ENSGEVG00005000071		other_paralog
ENSGEVG00005000071		other_paralog
ENSGEVG00005000071		other_paralog
ENSGEVG00005000071		other_paralog
ENSGEVG00005000071		other_paralog
ENSGEVG00005000071		other_paralog
ENSGEVG00005000071		other_paralog
ENSGEVG00005000071		other_paralog
ENSGEVG00005000072	PAG1
ENSGEVG00005000073	Metazoa_SRP	within_species_paralog
ENSGEVG00005000073	Metazoa_SRP	within_species_paralog
ENSGEVG00005000073	Metazoa_SRP	within_species_paralog
ENSGEVG00005000073	Metazoa_SRP	within_species_paralog
ENSGEVG00005000073	Metazoa_SRP	within_species_paralog
ENSGEVG00005000073	Metazoa_SRP	within_species_paralog
ENSGEVG00005000073	Metazoa_SRP	within_species_paralog
ENSGEVG00005000073	Metazoa_SRP	within_species_paralog
ENSGEVG00005000073	Metazoa_SRP	within_species_paralog
ENSGEVG00005000073	Metazoa_SRP	within_species_paralog
ENSGEVG00005000073	Metazoa_SRP	within_species_paralog
ENSGEVG00005000073	Metazoa_SRP	within_species_paralog
ENSGEVG00005000073	Metazoa_SRP	within_species_paralog
ENSGEVG00005000073	Metazoa_SRP	within_species_paralog
ENSGEVG00005000073	Metazoa_SRP	within_species_paralog
ENSGEVG00005000073	Metazoa_SRP	within_species_paralog
ENSGEVG00005000073	Metazoa_SRP	within_species_paralog
ENSGEVG00005000073	Metazoa_SRP	within_species_paralog
ENSGEVG00005000073	Metazoa_SRP	within_species_paralog
ENSGEVG00005000073	Metazoa_SRP	within_species_paralog
ENSGEVG00005000073	Metazoa_SRP	within_species_paralog
ENSGEVG00005000073	Metazoa_SRP	within_species_paralog
ENSGEVG00005000073	Metazoa_SRP	within_species_paralog
ENSGEVG00005000073	Metazoa_SRP	within_species_paralog
ENSGEVG00005000073	Metazoa_SRP	within_species_paralog
ENSGEVG00005000073	Metazoa_SRP	within_species_paralog
ENSGEVG00005000073	Metazoa_SRP	within_species_paralog
ENSGEVG00005000073	Metazoa_SRP	within_species_paralog
ENSGEVG00005000073	Metazoa_SRP	within_species_paralog
ENSGEVG00005000073	Metazoa_SRP	within_species_paralog
ENSGEVG00005000073	Metazoa_SRP	within_species_paralog
ENSGEVG00005000073	Metazoa_SRP	within_species_paralog
ENSGEVG00005000073	Metazoa_SRP	within_species_paralog
ENSGEVG00005000073	Metazoa_SRP	within_species_paralog
ENSGEVG00005000073	Metazoa_SRP	within_species_paralog
ENSGEVG00005000073	Metazoa_SRP	within_species_paralog
ENSGEVG00005000073	Metazoa_SRP	within_species_paralog
ENSGEVG00005000073	Metazoa_SRP	within_species_paralog
ENSGEVG00005000073	Metazoa_SRP	within_species_paralog
ENSGEVG00005000073	Metazoa_SRP	within_species_paralog
ENSGEVG00005000073	Metazoa_SRP	within_species_paralog
ENSGEVG00005000073	Metazoa_SRP	within_species_paralog
ENSGEVG00005000073	Metazoa_SRP	within_species_paralog
ENSGEVG00005000073	Metazoa_SRP	within_species_paralog
ENSGEVG00005000073	Metazoa_SRP	within_species_paralog
ENSGEVG00005000073	Metazoa_SRP	within_species_paralog
ENSGEVG00005000073	Metazoa_SRP	within_species_paralog
ENSGEVG00005000073	Metazoa_SRP	within_species_paralog
ENSGEVG00005000073	Metazoa_SRP	within_species_paralog
ENSGEVG00005000073	Metazoa_SRP	within_species_paralog
ENSGEVG00005000073	Metazoa_SRP	within_species_paralog
ENSGEVG00005000073	Metazoa_SRP	within_species_paralog
ENSGEVG00005000073	Metazoa_SRP	within_species_paralog
ENSGEVG00005000073	Metazoa_SRP	within_species_paralog
ENSGEVG00005000073	Metazoa_SRP	within_species_paralog
ENSGEVG00005000073	Metazoa_SRP	within_species_paralog
ENSGEVG00005000073	Metazoa_SRP	within_species_paralog
ENSGEVG00005000073	Metazoa_SRP	within_species_paralog
ENSGEVG00005000073	Metazoa_SRP	within_species_paralog
ENSGEVG00005000073	Metazoa_SRP	within_species_paralog
ENSGEVG00005000073	Metazoa_SRP	within_species_paralog
ENSGEVG00005000074
ENSGEVG00005000075
ENSGEVG00005000076
ENSGEVG00005000077		within_species_paralog
ENSGEVG00005000077		within_species_paralog
ENSGEVG00005000077		within_species_paralog
ENSGEVG00005000077		within_species_paralog
ENSGEVG00005000077		within_species_paralog
ENSGEVG00005000077		within_species_paralog
ENSGEVG00005000077		within_species_paralog
ENSGEVG00005000077		within_species_paralog
ENSGEVG00005000077		within_species_paralog
ENSGEVG00005000077		within_species_paralog
ENSGEVG00005000077		within_species_paralog
ENSGEVG00005000077		within_species_paralog
ENSGEVG00005000077		within_species_paralog
ENSGEVG00005000077		within_species_paralog
ENSGEVG00005000077		within_species_paralog
ENSGEVG00005000077		within_species_paralog
ENSGEVG00005000077		within_species_paralog
ENSGEVG00005000077		within_species_paralog
ENSGEVG00005000077		within_species_paralog
ENSGEVG00005000077		within_species_paralog
ENSGEVG00005000077		within_species_paralog
ENSGEVG00005000077		within_species_paralog
ENSGEVG00005000077		within_species_paralog
ENSGEVG00005000077		within_species_paralog
ENSGEVG00005000077		within_species_paralog
ENSGEVG00005000077		within_species_paralog
ENSGEVG00005000077		within_species_paralog
ENSGEVG00005000077		within_species_paralog
ENSGEVG00005000077		within_species_paralog
ENSGEVG00005000077		within_species_paralog
ENSGEVG00005000077		within_species_paralog
ENSGEVG00005000077		within_species_paralog
ENSGEVG00005000077		within_species_paralog
ENSGEVG00005000077		within_species_paralog
ENSGEVG00005000077		within_species_paralog
ENSGEVG00005000077		within_species_paralog
ENSGEVG00005000077		within_species_paralog
ENSGEVG00005000077		within_species_paralog
ENSGEVG00005000077		within_species_paralog
ENSGEVG00005000077		within_species_paralog
ENSGEVG00005000077		within_species_paralog
ENSGEVG00005000077		within_species_paralog
ENSGEVG00005000077		other_paralog
ENSGEVG00005000077		other_paralog
ENSGEVG00005000077		other_paralog
ENSGEVG00005000077		other_paralog
ENSGEVG00005000077		other_paralog
ENSGEVG00005000077		other_paralog
ENSGEVG00005000077		other_paralog
ENSGEVG00005000077		other_paralog
ENSGEVG00005000077		other_paralog
ENSGEVG00005000077		other_paralog
ENSGEVG00005000077		other_paralog
ENSGEVG00005000077		other_paralog
ENSGEVG00005000077		other_paralog
ENSGEVG00005000077		other_paralog
ENSGEVG00005000077		other_paralog
ENSGEVG00005000077		other_paralog
ENSGEVG00005000077		other_paralog
ENSGEVG00005000077		other_paralog
ENSGEVG00005000077		other_paralog
ENSGEVG00005000077		other_paralog
ENSGEVG00005000077		other_paralog
ENSGEVG00005000077		other_paralog
ENSGEVG00005000077		other_paralog
ENSGEVG00005000077		other_paralog
ENSGEVG00005000077		other_paralog
ENSGEVG00005000077		other_paralog
ENSGEVG00005000077		other_paralog
ENSGEVG00005000077		other_paralog
ENSGEVG00005000077		other_paralog
ENSGEVG00005000077		other_paralog
ENSGEVG00005000077		other_paralog
ENSGEVG00005000077		other_paralog
ENSGEVG00005000077		other_paralog
ENSGEVG00005000077		other_paralog
ENSGEVG00005000077		other_paralog
ENSGEVG00005000077		other_paralog
ENSGEVG00005000077		other_paralog
ENSGEVG00005000077		other_paralog
ENSGEVG00005000077		other_paralog
ENSGEVG00005000077		other_paralog
ENSGEVG00005000077		other_paralog
ENSGEVG00005000077		other_paralog
ENSGEVG00005000077		other_paralog
ENSGEVG00005000077		other_paralog
ENSGEVG00005000077		other_paralog
ENSGEVG00005000077		other_paralog
ENSGEVG00005000077		other_paralog
ENSGEVG00005000077		other_paralog
ENSGEVG00005000077		other_paralog
ENSGEVG00005000077		other_paralog
ENSGEVG00005000077		other_paralog
ENSGEVG00005000077		other_paralog
ENSGEVG00005000077		other_paralog
ENSGEVG00005000077		other_paralog
ENSGEVG00005000077		other_paralog
ENSGEVG00005000077		other_paralog
ENSGEVG00005000077		other_paralog
ENSGEVG00005000077		other_paralog
ENSGEVG00005000077		other_paralog
ENSGEVG00005000077		other_paralog
ENSGEVG00005000077		other_paralog
ENSGEVG00005000077		other_paralog
ENSGEVG00005000077		other_paralog
ENSGEVG00005000077		other_paralog
ENSGEVG00005000077		other_paralog
ENSGEVG00005000077		other_paralog
ENSGEVG00005000077		other_paralog
ENSGEVG00005000077		other_paralog
ENSGEVG00005000077		other_paralog
ENSGEVG00005000077		other_paralog
ENSGEVG00005000077		other_paralog
ENSGEVG00005000077		other_paralog
ENSGEVG00005000077		other_paralog
ENSGEVG00005000077		other_paralog
ENSGEVG00005000077		other_paralog
ENSGEVG00005000077		other_paralog
ENSGEVG00005000077		other_paralog
ENSGEVG00005000077		other_paralog
ENSGEVG00005000077		other_paralog
ENSGEVG00005000077		other_paralog
ENSGEVG00005000078	Metazoa_SRP	within_species_paralog
ENSGEVG00005000078	Metazoa_SRP	within_species_paralog
ENSGEVG00005000078	Metazoa_SRP	within_species_paralog
ENSGEVG00005000078	Metazoa_SRP	within_species_paralog
ENSGEVG00005000078	Metazoa_SRP	within_species_paralog
ENSGEVG00005000078	Metazoa_SRP	within_species_paralog
ENSGEVG00005000078	Metazoa_SRP	within_species_paralog
ENSGEVG00005000078	Metazoa_SRP	within_species_paralog
ENSGEVG00005000078	Metazoa_SRP	within_species_paralog
ENSGEVG00005000078	Metazoa_SRP	within_species_paralog
ENSGEVG00005000078	Metazoa_SRP	within_species_paralog
ENSGEVG00005000078	Metazoa_SRP	within_species_paralog
ENSGEVG00005000078	Metazoa_SRP	within_species_paralog
ENSGEVG00005000078	Metazoa_SRP	within_species_paralog
ENSGEVG00005000078	Metazoa_SRP	within_species_paralog
ENSGEVG00005000078	Metazoa_SRP	within_species_paralog
ENSGEVG00005000078	Metazoa_SRP	within_species_paralog
ENSGEVG00005000078	Metazoa_SRP	within_species_paralog
ENSGEVG00005000078	Metazoa_SRP	within_species_paralog
ENSGEVG00005000078	Metazoa_SRP	within_species_paralog
ENSGEVG00005000078	Metazoa_SRP	within_species_paralog
ENSGEVG00005000078	Metazoa_SRP	within_species_paralog
ENSGEVG00005000078	Metazoa_SRP	within_species_paralog
ENSGEVG00005000078	Metazoa_SRP	within_species_paralog
ENSGEVG00005000078	Metazoa_SRP	within_species_paralog
ENSGEVG00005000078	Metazoa_SRP	within_species_paralog
ENSGEVG00005000078	Metazoa_SRP	within_species_paralog
ENSGEVG00005000078	Metazoa_SRP	within_species_paralog
ENSGEVG00005000078	Metazoa_SRP	within_species_paralog
ENSGEVG00005000078	Metazoa_SRP	within_species_paralog
ENSGEVG00005000078	Metazoa_SRP	within_species_paralog
ENSGEVG00005000078	Metazoa_SRP	within_species_paralog
ENSGEVG00005000078	Metazoa_SRP	within_species_paralog
ENSGEVG00005000078	Metazoa_SRP	within_species_paralog
ENSGEVG00005000078	Metazoa_SRP	within_species_paralog
ENSGEVG00005000078	Metazoa_SRP	within_species_paralog
ENSGEVG00005000078	Metazoa_SRP	within_species_paralog
ENSGEVG00005000078	Metazoa_SRP	within_species_paralog
ENSGEVG00005000078	Metazoa_SRP	within_species_paralog
ENSGEVG00005000078	Metazoa_SRP	within_species_paralog
ENSGEVG00005000078	Metazoa_SRP	within_species_paralog
ENSGEVG00005000078	Metazoa_SRP	within_species_paralog
ENSGEVG00005000078	Metazoa_SRP	within_species_paralog
ENSGEVG00005000078	Metazoa_SRP	within_species_paralog
ENSGEVG00005000078	Metazoa_SRP	within_species_paralog
ENSGEVG00005000078	Metazoa_SRP	within_species_paralog
ENSGEVG00005000078	Metazoa_SRP	within_species_paralog
ENSGEVG00005000078	Metazoa_SRP	within_species_paralog
ENSGEVG00005000078	Metazoa_SRP	within_species_paralog
ENSGEVG00005000078	Metazoa_SRP	within_species_paralog
ENSGEVG00005000078	Metazoa_SRP	within_species_paralog
ENSGEVG00005000078	Metazoa_SRP	within_species_paralog
ENSGEVG00005000078	Metazoa_SRP	within_species_paralog
ENSGEVG00005000078	Metazoa_SRP	within_species_paralog
ENSGEVG00005000078	Metazoa_SRP	within_species_paralog
ENSGEVG00005000078	Metazoa_SRP	within_species_paralog
ENSGEVG00005000078	Metazoa_SRP	within_species_paralog
ENSGEVG00005000078	Metazoa_SRP	within_species_paralog
ENSGEVG00005000078	Metazoa_SRP	within_species_paralog
ENSGEVG00005000078	Metazoa_SRP	within_species_paralog
ENSGEVG00005000078	Metazoa_SRP	within_species_paralog
ENSGEVG00005000079	ARHGAP5	other_paralog
ENSGEVG00005000079	ARHGAP5	other_paralog
ENSGEVG00005000080	TRMU
ENSGEVG00005000081		within_species_paralog
ENSGEVG00005000081		within_species_paralog
ENSGEVG00005000081		within_species_paralog
ENSGEVG00005000081		within_species_paralog
ENSGEVG00005000081		within_species_paralog
ENSGEVG00005000081		within_species_paralog
ENSGEVG00005000081		within_species_paralog
ENSGEVG00005000081		within_species_paralog
ENSGEVG00005000081		within_species_paralog
ENSGEVG00005000081		within_species_paralog
ENSGEVG00005000082	PLAG1	within_species_paralog
ENSGEVG00005000082	PLAG1	other_paralog
ENSGEVG00005000082	PLAG1	other_paralog
ENSGEVG00005000082	PLAG1	other_paralog
ENSGEVG00005000082	PLAG1	other_paralog
ENSGEVG00005000082	PLAG1	other_paralog
ENSGEVG00005000082	PLAG1	other_paralog
ENSGEVG00005000082	PLAG1	other_paralog
ENSGEVG00005000082	PLAG1	other_paralog
ENSGEVG00005000082	PLAG1	other_paralog
ENSGEVG00005000082	PLAG1	other_paralog
ENSGEVG00005000082	PLAG1	other_paralog
ENSGEVG00005000082	PLAG1	other_paralog
ENSGEVG00005000083		within_species_paralog
ENSGEVG00005000083		within_species_paralog
ENSGEVG00005000083		within_species_paralog
ENSGEVG00005000084	PXDC1
ENSGEVG00005000085	IL2RB	other_paralog
ENSGEVG00005000085	IL2RB	other_paralog
ENSGEVG00005000085	IL2RB	other_paralog
ENSGEVG00005000085	IL2RB	other_paralog
ENSGEVG00005000085	IL2RB	other_paralog
ENSGEVG00005000085	IL2RB	other_paralog
ENSGEVG00005000085	IL2RB	other_paralog
ENSGEVG00005000086
ENSGEVG00005000087	PCDH9	within_species_paralog
ENSGEVG00005000087	PCDH9	other_paralog
ENSGEVG00005000087	PCDH9	other_paralog
ENSGEVG00005000087	PCDH9	other_paralog
ENSGEVG00005000087	PCDH9	other_paralog
ENSGEVG00005000087	PCDH9	other_paralog
ENSGEVG00005000087	PCDH9	other_paralog
ENSGEVG00005000087	PCDH9	other_paralog
ENSGEVG00005000087	PCDH9	other_paralog
ENSGEVG00005000087	PCDH9	other_paralog
ENSGEVG00005000087	PCDH9	other_paralog
ENSGEVG00005000087	PCDH9	other_paralog
ENSGEVG00005000087	PCDH9	other_paralog
ENSGEVG00005000087	PCDH9	other_paralog
ENSGEVG00005000087	PCDH9	other_paralog
ENSGEVG00005000087	PCDH9	other_paralog
ENSGEVG00005000087	PCDH9	other_paralog
ENSGEVG00005000087	PCDH9	other_paralog
ENSGEVG00005000087	PCDH9	other_paralog
ENSGEVG00005000087	PCDH9	other_paralog
ENSGEVG00005000087	PCDH9	other_paralog
ENSGEVG00005000087	PCDH9	other_paralog
ENSGEVG00005000087	PCDH9	other_paralog
ENSGEVG00005000087	PCDH9	other_paralog
ENSGEVG00005000087	PCDH9	other_paralog
ENSGEVG00005000087	PCDH9	other_paralog
ENSGEVG00005000087	PCDH9	other_paralog
ENSGEVG00005000087	PCDH9	other_paralog
ENSGEVG00005000087	PCDH9	other_paralog
ENSGEVG00005000087	PCDH9	other_paralog
ENSGEVG00005000087	PCDH9	other_paralog
ENSGEVG00005000087	PCDH9	other_paralog
ENSGEVG00005000087	PCDH9	other_paralog
ENSGEVG00005000087	PCDH9	other_paralog
ENSGEVG00005000087	PCDH9	other_paralog
ENSGEVG00005000087	PCDH9	other_paralog
ENSGEVG00005000087	PCDH9	other_paralog
ENSGEVG00005000087	PCDH9	other_paralog
ENSGEVG00005000088	Metazoa_SRP	within_species_paralog
ENSGEVG00005000088	Metazoa_SRP	within_species_paralog
ENSGEVG00005000088	Metazoa_SRP	within_species_paralog
ENSGEVG00005000088	Metazoa_SRP	within_species_paralog
ENSGEVG00005000088	Metazoa_SRP	within_species_paralog
ENSGEVG00005000088	Metazoa_SRP	within_species_paralog
ENSGEVG00005000088	Metazoa_SRP	within_species_paralog
ENSGEVG00005000088	Metazoa_SRP	within_species_paralog
ENSGEVG00005000088	Metazoa_SRP	within_species_paralog
ENSGEVG00005000088	Metazoa_SRP	within_species_paralog
ENSGEVG00005000088	Metazoa_SRP	within_species_paralog
ENSGEVG00005000088	Metazoa_SRP	within_species_paralog
ENSGEVG00005000088	Metazoa_SRP	within_species_paralog
ENSGEVG00005000088	Metazoa_SRP	within_species_paralog
ENSGEVG00005000088	Metazoa_SRP	within_species_paralog
ENSGEVG00005000088	Metazoa_SRP	within_species_paralog
ENSGEVG00005000088	Metazoa_SRP	within_species_paralog
ENSGEVG00005000088	Metazoa_SRP	within_species_paralog
ENSGEVG00005000088	Metazoa_SRP	within_species_paralog
ENSGEVG00005000088	Metazoa_SRP	within_species_paralog
ENSGEVG00005000088	Metazoa_SRP	within_species_paralog
ENSGEVG00005000088	Metazoa_SRP	within_species_paralog
ENSGEVG00005000088	Metazoa_SRP	within_species_paralog
ENSGEVG00005000088	Metazoa_SRP	within_species_paralog
ENSGEVG00005000088	Metazoa_SRP	within_species_paralog
ENSGEVG00005000088	Metazoa_SRP	within_species_paralog
ENSGEVG00005000088	Metazoa_SRP	within_species_paralog
ENSGEVG00005000088	Metazoa_SRP	within_species_paralog
ENSGEVG00005000088	Metazoa_SRP	within_species_paralog
ENSGEVG00005000088	Metazoa_SRP	within_species_paralog
ENSGEVG00005000088	Metazoa_SRP	within_species_paralog
ENSGEVG00005000088	Metazoa_SRP	within_species_paralog
ENSGEVG00005000088	Metazoa_SRP	within_species_paralog
ENSGEVG00005000088	Metazoa_SRP	within_species_paralog
ENSGEVG00005000088	Metazoa_SRP	within_species_paralog
ENSGEVG00005000088	Metazoa_SRP	within_species_paralog
ENSGEVG00005000088	Metazoa_SRP	within_species_paralog
ENSGEVG00005000088	Metazoa_SRP	within_species_paralog
ENSGEVG00005000088	Metazoa_SRP	within_species_paralog
ENSGEVG00005000088	Metazoa_SRP	within_species_paralog
ENSGEVG00005000088	Metazoa_SRP	within_species_paralog
ENSGEVG00005000088	Metazoa_SRP	within_species_paralog
ENSGEVG00005000088	Metazoa_SRP	within_species_paralog
ENSGEVG00005000088	Metazoa_SRP	within_species_paralog
ENSGEVG00005000088	Metazoa_SRP	within_species_paralog
ENSGEVG00005000088	Metazoa_SRP	within_species_paralog
ENSGEVG00005000088	Metazoa_SRP	within_species_paralog
ENSGEVG00005000088	Metazoa_SRP	within_species_paralog
ENSGEVG00005000088	Metazoa_SRP	within_species_paralog
ENSGEVG00005000088	Metazoa_SRP	within_species_paralog
ENSGEVG00005000088	Metazoa_SRP	within_species_paralog
ENSGEVG00005000088	Metazoa_SRP	within_species_paralog
ENSGEVG00005000088	Metazoa_SRP	within_species_paralog
ENSGEVG00005000088	Metazoa_SRP	within_species_paralog
ENSGEVG00005000088	Metazoa_SRP	within_species_paralog
ENSGEVG00005000088	Metazoa_SRP	within_species_paralog
ENSGEVG00005000088	Metazoa_SRP	within_species_paralog
ENSGEVG00005000088	Metazoa_SRP	within_species_paralog
ENSGEVG00005000088	Metazoa_SRP	within_species_paralog
ENSGEVG00005000088	Metazoa_SRP	within_species_paralog
ENSGEVG00005000088	Metazoa_SRP	within_species_paralog
ENSGEVG00005000089	ACVR1B	other_paralog
ENSGEVG00005000089	ACVR1B	other_paralog
ENSGEVG00005000089	ACVR1B	other_paralog
ENSGEVG00005000089	ACVR1B	other_paralog
ENSGEVG00005000089	ACVR1B	other_paralog
ENSGEVG00005000089	ACVR1B	other_paralog
ENSGEVG00005000089	ACVR1B	other_paralog
ENSGEVG00005000089	ACVR1B	other_paralog
ENSGEVG00005000089	ACVR1B	other_paralog
ENSGEVG00005000089	ACVR1B	other_paralog
ENSGEVG00005000089	ACVR1B	other_paralog
ENSGEVG00005000089	ACVR1B	other_paralog
ENSGEVG00005000089	ACVR1B	other_paralog
ENSGEVG00005000089	ACVR1B	other_paralog
ENSGEVG00005000089	ACVR1B	other_paralog
ENSGEVG00005000089	ACVR1B	other_paralog
ENSGEVG00005000090	BCKDHB	other_paralog
ENSGEVG00005000090	BCKDHB	other_paralog
ENSGEVG00005000090	BCKDHB	other_paralog
ENSGEVG00005000091	GPR135	within_species_paralog
ENSGEVG00005000091	GPR135	within_species_paralog
ENSGEVG00005000091	GPR135	within_species_paralog
ENSGEVG00005000092
ENSGEVG00005000093
ENSGEVG00005000094		other_paralog
ENSGEVG00005000094		other_paralog
ENSGEVG00005000094		other_paralog
ENSGEVG00005000094		other_paralog
ENSGEVG00005000094		other_paralog
ENSGEVG00005000094		other_paralog
ENSGEVG00005000094		other_paralog
ENSGEVG00005000094		other_paralog
ENSGEVG00005000094		other_paralog
ENSGEVG00005000094		other_paralog
ENSGEVG00005000094		other_paralog
ENSGEVG00005000094		other_paralog
ENSGEVG00005000094		other_paralog
ENSGEVG00005000094		other_paralog
ENSGEVG00005000094		gene_split
ENSGEVG00005000094		within_species_paralog
ENSGEVG00005000095	SREBF2	other_paralog
ENSGEVG00005000095	SREBF2	other_paralog
ENSGEVG00005000095	SREBF2	other_paralog
ENSGEVG00005000096		within_species_paralog
ENSGEVG00005000096		within_species_paralog
ENSGEVG00005000096		within_species_paralog
ENSGEVG00005000096		within_species_paralog
ENSGEVG00005000096		within_species_paralog
ENSGEVG00005000096		within_species_paralog
ENSGEVG00005000096		within_species_paralog
ENSGEVG00005000096		within_species_paralog
ENSGEVG00005000096		within_species_paralog
ENSGEVG00005000096		within_species_paralog
ENSGEVG00005000096		within_species_paralog
ENSGEVG00005000096		within_species_paralog
ENSGEVG00005000096		within_species_paralog
ENSGEVG00005000096		within_species_paralog
ENSGEVG00005000096		within_species_paralog
ENSGEVG00005000096		within_species_paralog
ENSGEVG00005000096		within_species_paralog
ENSGEVG00005000096		within_species_paralog
ENSGEVG00005000096		within_species_paralog
ENSGEVG00005000096		within_species_paralog
ENSGEVG00005000096		within_species_paralog
ENSGEVG00005000096		within_species_paralog
ENSGEVG00005000096		within_species_paralog
ENSGEVG00005000096		within_species_paralog
ENSGEVG00005000096		within_species_paralog
ENSGEVG00005000096		within_species_paralog
ENSGEVG00005000096		within_species_paralog
ENSGEVG00005000096		within_species_paralog
ENSGEVG00005000096		within_species_paralog
ENSGEVG00005000096		within_species_paralog
ENSGEVG00005000096		within_species_paralog
ENSGEVG00005000096		within_species_paralog
ENSGEVG00005000096		within_species_paralog
ENSGEVG00005000096		within_species_paralog
ENSGEVG00005000096		within_species_paralog
ENSGEVG00005000096		within_species_paralog
ENSGEVG00005000096		within_species_paralog
ENSGEVG00005000096		within_species_paralog
ENSGEVG00005000096		within_species_paralog
ENSGEVG00005000096		within_species_paralog
ENSGEVG00005000096		within_species_paralog
ENSGEVG00005000096		within_species_paralog
ENSGEVG00005000096		within_species_paralog
ENSGEVG00005000096		within_species_paralog
ENSGEVG00005000096		within_species_paralog
ENSGEVG00005000096		within_species_paralog
ENSGEVG00005000096		within_species_paralog
ENSGEVG00005000096		within_species_paralog
ENSGEVG00005000096		within_species_paralog
ENSGEVG00005000096		within_species_paralog
ENSGEVG00005000096		within_species_paralog
ENSGEVG00005000096		within_species_paralog
ENSGEVG00005000096		within_species_paralog
ENSGEVG00005000096		within_species_paralog
ENSGEVG00005000096		within_species_paralog
ENSGEVG00005000096		within_species_paralog
ENSGEVG00005000096		within_species_paralog
ENSGEVG00005000096		other_paralog
ENSGEVG00005000096		other_paralog
ENSGEVG00005000096		other_paralog
ENSGEVG00005000096		other_paralog
ENSGEVG00005000096		other_paralog
ENSGEVG00005000096		other_paralog
ENSGEVG00005000096		other_paralog
ENSGEVG00005000096		other_paralog
ENSGEVG00005000096		other_paralog
ENSGEVG00005000096		other_paralog
ENSGEVG00005000096		other_paralog
ENSGEVG00005000096		other_paralog
ENSGEVG00005000096		other_paralog
ENSGEVG00005000096		other_paralog
ENSGEVG00005000096		other_paralog
ENSGEVG00005000096		other_paralog
ENSGEVG00005000096		other_paralog
ENSGEVG00005000096		other_paralog
ENSGEVG00005000096		other_paralog
ENSGEVG00005000096		other_paralog
ENSGEVG00005000096		other_paralog
ENSGEVG00005000096		other_paralog
ENSGEVG00005000096		other_paralog
ENSGEVG00005000096		other_paralog
ENSGEVG00005000096		other_paralog
ENSGEVG00005000096		other_paralog
ENSGEVG00005000096		other_paralog
ENSGEVG00005000096		other_paralog
ENSGEVG00005000096		other_paralog
ENSGEVG00005000096		other_paralog
ENSGEVG00005000096		other_paralog
ENSGEVG00005000096		other_paralog
ENSGEVG00005000096		other_paralog
ENSGEVG00005000096		other_paralog
ENSGEVG00005000096		other_paralog
ENSGEVG00005000096		other_paralog
ENSGEVG00005000096		other_paralog
ENSGEVG00005000096		other_paralog
ENSGEVG00005000096		other_paralog
ENSGEVG00005000096		other_paralog
ENSGEVG00005000096		other_paralog
ENSGEVG00005000096		other_paralog
ENSGEVG00005000096		other_paralog
ENSGEVG00005000096		other_paralog
ENSGEVG00005000096		other_paralog
ENSGEVG00005000096		other_paralog
ENSGEVG00005000096		other_paralog
ENSGEVG00005000096		other_paralog
ENSGEVG00005000096		other_paralog
ENSGEVG00005000096		other_paralog
ENSGEVG00005000096		other_paralog
ENSGEVG00005000096		other_paralog
ENSGEVG00005000096		other_paralog
ENSGEVG00005000096		other_paralog
ENSGEVG00005000096		other_paralog
ENSGEVG00005000096		other_paralog
ENSGEVG00005000096		other_paralog
ENSGEVG00005000096		other_paralog
ENSGEVG00005000096		other_paralog
ENSGEVG00005000096		other_paralog
ENSGEVG00005000096		other_paralog
ENSGEVG00005000096		other_paralog
ENSGEVG00005000096		other_paralog
ENSGEVG00005000096		other_paralog
ENSGEVG00005000096		other_paralog
ENSGEVG00005000097	LATS2	other_paralog
ENSGEVG00005000097	LATS2	other_paralog
ENSGEVG00005000097	LATS2	other_paralog
ENSGEVG00005000097	LATS2	other_paralog
ENSGEVG00005000097	LATS2	other_paralog
ENSGEVG00005000097	LATS2	other_paralog
ENSGEVG00005000097	LATS2	other_paralog
ENSGEVG00005000097	LATS2	other_paralog
ENSGEVG00005000097	LATS2	other_paralog
ENSGEVG00005000097	LATS2	other_paralog
ENSGEVG00005000097	LATS2	other_paralog
ENSGEVG00005000097	LATS2	other_paralog
ENSGEVG00005000097	LATS2	other_paralog
ENSGEVG00005000097	LATS2	other_paralog
ENSGEVG00005000098	Metazoa_SRP	within_species_paralog
ENSGEVG00005000098	Metazoa_SRP	within_species_paralog
ENSGEVG00005000098	Metazoa_SRP	within_species_paralog
ENSGEVG00005000098	Metazoa_SRP	within_species_paralog
ENSGEVG00005000098	Metazoa_SRP	within_species_paralog
ENSGEVG00005000098	Metazoa_SRP	within_species_paralog
ENSGEVG00005000098	Metazoa_SRP	within_species_paralog
ENSGEVG00005000098	Metazoa_SRP	within_species_paralog
ENSGEVG00005000098	Metazoa_SRP	within_species_paralog
ENSGEVG00005000098	Metazoa_SRP	within_species_paralog
ENSGEVG00005000098	Metazoa_SRP	within_species_paralog
ENSGEVG00005000098	Metazoa_SRP	within_species_paralog
ENSGEVG00005000098	Metazoa_SRP	within_species_paralog
ENSGEVG00005000098	Metazoa_SRP	within_species_paralog
ENSGEVG00005000098	Metazoa_SRP	within_species_paralog
ENSGEVG00005000098	Metazoa_SRP	within_species_paralog
ENSGEVG00005000098	Metazoa_SRP	within_species_paralog
ENSGEVG00005000098	Metazoa_SRP	within_species_paralog
ENSGEVG00005000098	Metazoa_SRP	within_species_paralog
ENSGEVG00005000098	Metazoa_SRP	within_species_paralog
ENSGEVG00005000098	Metazoa_SRP	within_species_paralog
ENSGEVG00005000098	Metazoa_SRP	within_species_paralog
ENSGEVG00005000098	Metazoa_SRP	within_species_paralog
ENSGEVG00005000098	Metazoa_SRP	within_species_paralog
ENSGEVG00005000098	Metazoa_SRP	within_species_paralog
ENSGEVG00005000098	Metazoa_SRP	within_species_paralog
ENSGEVG00005000098	Metazoa_SRP	within_species_paralog
ENSGEVG00005000098	Metazoa_SRP	within_species_paralog
ENSGEVG00005000098	Metazoa_SRP	within_species_paralog
ENSGEVG00005000098	Metazoa_SRP	within_species_paralog
ENSGEVG00005000098	Metazoa_SRP	within_species_paralog
ENSGEVG00005000098	Metazoa_SRP	within_species_paralog
ENSGEVG00005000098	Metazoa_SRP	within_species_paralog
ENSGEVG00005000098	Metazoa_SRP	within_species_paralog
ENSGEVG00005000098	Metazoa_SRP	within_species_paralog
ENSGEVG00005000098	Metazoa_SRP	within_species_paralog
ENSGEVG00005000098	Metazoa_SRP	within_species_paralog
ENSGEVG00005000098	Metazoa_SRP	within_species_paralog
ENSGEVG00005000098	Metazoa_SRP	within_species_paralog
ENSGEVG00005000098	Metazoa_SRP	within_species_paralog
ENSGEVG00005000098	Metazoa_SRP	within_species_paralog
ENSGEVG00005000098	Metazoa_SRP	within_species_paralog
ENSGEVG00005000098	Metazoa_SRP	within_species_paralog
ENSGEVG00005000098	Metazoa_SRP	within_species_paralog
ENSGEVG00005000098	Metazoa_SRP	within_species_paralog
ENSGEVG00005000098	Metazoa_SRP	within_species_paralog
ENSGEVG00005000098	Metazoa_SRP	within_species_paralog
ENSGEVG00005000098	Metazoa_SRP	within_species_paralog
ENSGEVG00005000098	Metazoa_SRP	within_species_paralog
ENSGEVG00005000098	Metazoa_SRP	within_species_paralog
ENSGEVG00005000098	Metazoa_SRP	within_species_paralog
ENSGEVG00005000098	Metazoa_SRP	within_species_paralog
ENSGEVG00005000098	Metazoa_SRP	within_species_paralog
ENSGEVG00005000098	Metazoa_SRP	within_species_paralog
ENSGEVG00005000098	Metazoa_SRP	within_species_paralog
ENSGEVG00005000098	Metazoa_SRP	within_species_paralog
ENSGEVG00005000098	Metazoa_SRP	within_species_paralog
ENSGEVG00005000098	Metazoa_SRP	within_species_paralog
ENSGEVG00005000098	Metazoa_SRP	within_species_paralog
ENSGEVG00005000098	Metazoa_SRP	within_species_paralog
ENSGEVG00005000098	Metazoa_SRP	within_species_paralog
ENSGEVG00005000099	EPB41L4B	other_paralog
ENSGEVG00005000099	EPB41L4B	other_paralog
ENSGEVG00005000099	EPB41L4B	other_paralog
ENSGEVG00005000099	EPB41L4B	other_paralog
ENSGEVG00005000099	EPB41L4B	other_paralog
ENSGEVG00005000099	EPB41L4B	other_paralog
ENSGEVG00005000099	EPB41L4B	other_paralog
ENSGEVG00005000099	EPB41L4B	other_paralog
ENSGEVG00005000099	EPB41L4B	other_paralog
ENSGEVG00005000099	EPB41L4B	other_paralog
ENSGEVG00005000100	TMEM18
ENSGEVG00005000101	PTK7
ENSGEVG00005000102	ARHGEF17	within_species_paralog
ENSGEVG00005000102	ARHGEF17	within_species_paralog
ENSGEVG00005000103	CAPS2	other_paralog
ENSGEVG00005000103	CAPS2	other_paralog
ENSGEVG00005000103	CAPS2	other_paralog
ENSGEVG00005000103	CAPS2	other_paralog
ENSGEVG00005000104	OTULIN	within_species_paralog
ENSGEVG00005000105
ENSGEVG00005000106		other_paralog
ENSGEVG00005000106		other_paralog
ENSGEVG00005000106		other_paralog
ENSGEVG00005000106		other_paralog
ENSGEVG00005000106		other_paralog
ENSGEVG00005000106		other_paralog
ENSGEVG00005000106		other_paralog
ENSGEVG00005000106		other_paralog
ENSGEVG00005000106		other_paralog
ENSGEVG00005000106		other_paralog
ENSGEVG00005000106		other_paralog
ENSGEVG00005000106		other_paralog
ENSGEVG00005000107	Metazoa_SRP	within_species_paralog
ENSGEVG00005000107	Metazoa_SRP	within_species_paralog
ENSGEVG00005000107	Metazoa_SRP	within_species_paralog
ENSGEVG00005000107	Metazoa_SRP	within_species_paralog
ENSGEVG00005000107	Metazoa_SRP	within_species_paralog
ENSGEVG00005000107	Metazoa_SRP	within_species_paralog
ENSGEVG00005000107	Metazoa_SRP	within_species_paralog
ENSGEVG00005000107	Metazoa_SRP	within_species_paralog
ENSGEVG00005000107	Metazoa_SRP	within_species_paralog
ENSGEVG00005000107	Metazoa_SRP	within_species_paralog
ENSGEVG00005000107	Metazoa_SRP	within_species_paralog
ENSGEVG00005000107	Metazoa_SRP	within_species_paralog
ENSGEVG00005000107	Metazoa_SRP	within_species_paralog
ENSGEVG00005000107	Metazoa_SRP	within_species_paralog
ENSGEVG00005000107	Metazoa_SRP	within_species_paralog
ENSGEVG00005000107	Metazoa_SRP	within_species_paralog
ENSGEVG00005000107	Metazoa_SRP	within_species_paralog
ENSGEVG00005000107	Metazoa_SRP	within_species_paralog
ENSGEVG00005000107	Metazoa_SRP	within_species_paralog
ENSGEVG00005000107	Metazoa_SRP	within_species_paralog
ENSGEVG00005000107	Metazoa_SRP	within_species_paralog
ENSGEVG00005000107	Metazoa_SRP	within_species_paralog
ENSGEVG00005000107	Metazoa_SRP	within_species_paralog
ENSGEVG00005000107	Metazoa_SRP	within_species_paralog
ENSGEVG00005000107	Metazoa_SRP	within_species_paralog
ENSGEVG00005000107	Metazoa_SRP	within_species_paralog
ENSGEVG00005000107	Metazoa_SRP	within_species_paralog
ENSGEVG00005000107	Metazoa_SRP	within_species_paralog
ENSGEVG00005000107	Metazoa_SRP	within_species_paralog
ENSGEVG00005000107	Metazoa_SRP	within_species_paralog
ENSGEVG00005000107	Metazoa_SRP	within_species_paralog
ENSGEVG00005000107	Metazoa_SRP	within_species_paralog
ENSGEVG00005000107	Metazoa_SRP	within_species_paralog
ENSGEVG00005000107	Metazoa_SRP	within_species_paralog
ENSGEVG00005000107	Metazoa_SRP	within_species_paralog
ENSGEVG00005000107	Metazoa_SRP	within_species_paralog
ENSGEVG00005000107	Metazoa_SRP	within_species_paralog
ENSGEVG00005000107	Metazoa_SRP	within_species_paralog
ENSGEVG00005000107	Metazoa_SRP	within_species_paralog
ENSGEVG00005000107	Metazoa_SRP	within_species_paralog
ENSGEVG00005000107	Metazoa_SRP	within_species_paralog
ENSGEVG00005000107	Metazoa_SRP	within_species_paralog
ENSGEVG00005000107	Metazoa_SRP	within_species_paralog
ENSGEVG00005000107	Metazoa_SRP	within_species_paralog
ENSGEVG00005000107	Metazoa_SRP	within_species_paralog
ENSGEVG00005000107	Metazoa_SRP	within_species_paralog
ENSGEVG00005000107	Metazoa_SRP	within_species_paralog
ENSGEVG00005000107	Metazoa_SRP	within_species_paralog
ENSGEVG00005000107	Metazoa_SRP	within_species_paralog
ENSGEVG00005000107	Metazoa_SRP	within_species_paralog
ENSGEVG00005000107	Metazoa_SRP	within_species_paralog
ENSGEVG00005000107	Metazoa_SRP	within_species_paralog
ENSGEVG00005000107	Metazoa_SRP	within_species_paralog
ENSGEVG00005000107	Metazoa_SRP	within_species_paralog
ENSGEVG00005000107	Metazoa_SRP	within_species_paralog
ENSGEVG00005000107	Metazoa_SRP	within_species_paralog
ENSGEVG00005000107	Metazoa_SRP	within_species_paralog
ENSGEVG00005000107	Metazoa_SRP	within_species_paralog
ENSGEVG00005000107	Metazoa_SRP	within_species_paralog
ENSGEVG00005000107	Metazoa_SRP	within_species_paralog
ENSGEVG00005000107	Metazoa_SRP	within_species_paralog
ENSGEVG00005000108	CCDC185
ENSGEVG00005000109		other_paralog
ENSGEVG00005000109		other_paralog
ENSGEVG00005000109		other_paralog
ENSGEVG00005000109		other_paralog
ENSGEVG00005000109		other_paralog
ENSGEVG00005000109		other_paralog
ENSGEVG00005000109		other_paralog
ENSGEVG00005000109		other_paralog
ENSGEVG00005000110	C1QTNF6	other_paralog
ENSGEVG00005000110	C1QTNF6	other_paralog
ENSGEVG00005000110	C1QTNF6	other_paralog
ENSGEVG00005000110	C1QTNF6	other_paralog
ENSGEVG00005000110	C1QTNF6	other_paralog
ENSGEVG00005000110	C1QTNF6	other_paralog
ENSGEVG00005000110	C1QTNF6	other_paralog
ENSGEVG00005000110	C1QTNF6	other_paralog
ENSGEVG00005000110	C1QTNF6	other_paralog
ENSGEVG00005000110	C1QTNF6	other_paralog
ENSGEVG00005000110	C1QTNF6	other_paralog
ENSGEVG00005000110	C1QTNF6	other_paralog
ENSGEVG00005000110	C1QTNF6	other_paralog
ENSGEVG00005000110	C1QTNF6	other_paralog
ENSGEVG00005000110	C1QTNF6	other_paralog
ENSGEVG00005000110	C1QTNF6	other_paralog
ENSGEVG00005000110	C1QTNF6	other_paralog
ENSGEVG00005000110	C1QTNF6	other_paralog
ENSGEVG00005000110	C1QTNF6	other_paralog
ENSGEVG00005000110	C1QTNF6	other_paralog
ENSGEVG00005000111	FABP5	other_paralog
ENSGEVG00005000111	FABP5	other_paralog
ENSGEVG00005000111	FABP5	other_paralog
ENSGEVG00005000111	FABP5	other_paralog
ENSGEVG00005000111	FABP5	other_paralog
ENSGEVG00005000111	FABP5	other_paralog
ENSGEVG00005000111	FABP5	other_paralog
ENSGEVG00005000111	FABP5	other_paralog
ENSGEVG00005000111	FABP5	other_paralog
ENSGEVG00005000111	FABP5	other_paralog
ENSGEVG00005000111	FABP5	other_paralog
ENSGEVG00005000111	FABP5	other_paralog
ENSGEVG00005000111	FABP5	other_paralog
ENSGEVG00005000111	FABP5	other_paralog
ENSGEVG00005000111	FABP5	other_paralog
ENSGEVG00005000111	FABP5	other_paralog
ENSGEVG00005000111	FABP5	other_paralog
ENSGEVG00005000111	FABP5	other_paralog
ENSGEVG00005000111	FABP5	other_paralog
ENSGEVG00005000112	Metazoa_SRP	within_species_paralog
ENSGEVG00005000112	Metazoa_SRP	within_species_paralog
ENSGEVG00005000112	Metazoa_SRP	within_species_paralog
ENSGEVG00005000112	Metazoa_SRP	within_species_paralog
ENSGEVG00005000112	Metazoa_SRP	within_species_paralog
ENSGEVG00005000112	Metazoa_SRP	within_species_paralog
ENSGEVG00005000112	Metazoa_SRP	within_species_paralog
ENSGEVG00005000112	Metazoa_SRP	within_species_paralog
ENSGEVG00005000112	Metazoa_SRP	within_species_paralog
ENSGEVG00005000112	Metazoa_SRP	within_species_paralog
ENSGEVG00005000112	Metazoa_SRP	within_species_paralog
ENSGEVG00005000112	Metazoa_SRP	within_species_paralog
ENSGEVG00005000112	Metazoa_SRP	within_species_paralog
ENSGEVG00005000112	Metazoa_SRP	within_species_paralog
ENSGEVG00005000112	Metazoa_SRP	within_species_paralog
ENSGEVG00005000112	Metazoa_SRP	within_species_paralog
ENSGEVG00005000112	Metazoa_SRP	within_species_paralog
ENSGEVG00005000112	Metazoa_SRP	within_species_paralog
ENSGEVG00005000112	Metazoa_SRP	within_species_paralog
ENSGEVG00005000112	Metazoa_SRP	within_species_paralog
ENSGEVG00005000112	Metazoa_SRP	within_species_paralog
ENSGEVG00005000112	Metazoa_SRP	within_species_paralog
ENSGEVG00005000112	Metazoa_SRP	within_species_paralog
ENSGEVG00005000112	Metazoa_SRP	within_species_paralog
ENSGEVG00005000112	Metazoa_SRP	within_species_paralog
ENSGEVG00005000112	Metazoa_SRP	within_species_paralog
ENSGEVG00005000112	Metazoa_SRP	within_species_paralog
ENSGEVG00005000112	Metazoa_SRP	within_species_paralog
ENSGEVG00005000112	Metazoa_SRP	within_species_paralog
ENSGEVG00005000112	Metazoa_SRP	within_species_paralog
ENSGEVG00005000112	Metazoa_SRP	within_species_paralog
ENSGEVG00005000112	Metazoa_SRP	within_species_paralog
ENSGEVG00005000112	Metazoa_SRP	within_species_paralog
ENSGEVG00005000112	Metazoa_SRP	within_species_paralog
ENSGEVG00005000112	Metazoa_SRP	within_species_paralog
ENSGEVG00005000112	Metazoa_SRP	within_species_paralog
ENSGEVG00005000112	Metazoa_SRP	within_species_paralog
ENSGEVG00005000112	Metazoa_SRP	within_species_paralog
ENSGEVG00005000112	Metazoa_SRP	within_species_paralog
ENSGEVG00005000112	Metazoa_SRP	within_species_paralog
ENSGEVG00005000112	Metazoa_SRP	within_species_paralog
ENSGEVG00005000112	Metazoa_SRP	within_species_paralog
ENSGEVG00005000112	Metazoa_SRP	within_species_paralog
ENSGEVG00005000112	Metazoa_SRP	within_species_paralog
ENSGEVG00005000112	Metazoa_SRP	within_species_paralog
ENSGEVG00005000112	Metazoa_SRP	within_species_paralog
ENSGEVG00005000112	Metazoa_SRP	within_species_paralog
ENSGEVG00005000112	Metazoa_SRP	within_species_paralog
ENSGEVG00005000112	Metazoa_SRP	within_species_paralog
ENSGEVG00005000112	Metazoa_SRP	within_species_paralog
ENSGEVG00005000112	Metazoa_SRP	within_species_paralog
ENSGEVG00005000112	Metazoa_SRP	within_species_paralog
ENSGEVG00005000112	Metazoa_SRP	within_species_paralog
ENSGEVG00005000112	Metazoa_SRP	within_species_paralog
ENSGEVG00005000112	Metazoa_SRP	within_species_paralog
ENSGEVG00005000112	Metazoa_SRP	within_species_paralog
ENSGEVG00005000112	Metazoa_SRP	within_species_paralog
ENSGEVG00005000112	Metazoa_SRP	within_species_paralog
ENSGEVG00005000112	Metazoa_SRP	within_species_paralog
ENSGEVG00005000112	Metazoa_SRP	within_species_paralog
ENSGEVG00005000112	Metazoa_SRP	within_species_paralog
ENSGEVG00005000113	CHCHD7
ENSGEVG00005000114	ADCK1	other_paralog
ENSGEVG00005000114	ADCK1	other_paralog
ENSGEVG00005000114	ADCK1	other_paralog
ENSGEVG00005000114	ADCK1	other_paralog
ENSGEVG00005000114	ADCK1	other_paralog
ENSGEVG00005000115		within_species_paralog
ENSGEVG00005000115		within_species_paralog
ENSGEVG00005000115		within_species_paralog
ENSGEVG00005000115		within_species_paralog
ENSGEVG00005000115		within_species_paralog
ENSGEVG00005000115		within_species_paralog
ENSGEVG00005000115		within_species_paralog
ENSGEVG00005000115		within_species_paralog
ENSGEVG00005000115		within_species_paralog
ENSGEVG00005000115		within_species_paralog
ENSGEVG00005000115		within_species_paralog
ENSGEVG00005000115		within_species_paralog
ENSGEVG00005000115		within_species_paralog
ENSGEVG00005000115		within_species_paralog
ENSGEVG00005000115		within_species_paralog
ENSGEVG00005000115		within_species_paralog
ENSGEVG00005000115		within_species_paralog
ENSGEVG00005000115		within_species_paralog
ENSGEVG00005000115		within_species_paralog
ENSGEVG00005000115		within_species_paralog
ENSGEVG00005000115		within_species_paralog
ENSGEVG00005000115		within_species_paralog
ENSGEVG00005000115		within_species_paralog
ENSGEVG00005000115		within_species_paralog
ENSGEVG00005000115		within_species_paralog
ENSGEVG00005000115		within_species_paralog
ENSGEVG00005000115		within_species_paralog
ENSGEVG00005000115		within_species_paralog
ENSGEVG00005000115		within_species_paralog
ENSGEVG00005000115		within_species_paralog
ENSGEVG00005000115		within_species_paralog
ENSGEVG00005000115		within_species_paralog
ENSGEVG00005000115		within_species_paralog
ENSGEVG00005000115		within_species_paralog
ENSGEVG00005000115		within_species_paralog
ENSGEVG00005000115		within_species_paralog
ENSGEVG00005000115		within_species_paralog
ENSGEVG00005000115		within_species_paralog
ENSGEVG00005000115		within_species_paralog
ENSGEVG00005000115		within_species_paralog
ENSGEVG00005000115		within_species_paralog
ENSGEVG00005000115		within_species_paralog
ENSGEVG00005000115		within_species_paralog
ENSGEVG00005000115		within_species_paralog
ENSGEVG00005000115		within_species_paralog
ENSGEVG00005000115		within_species_paralog
ENSGEVG00005000115		within_species_paralog
ENSGEVG00005000115		within_species_paralog
ENSGEVG00005000115		within_species_paralog
ENSGEVG00005000115		within_species_paralog
ENSGEVG00005000115		within_species_paralog
ENSGEVG00005000115		within_species_paralog
ENSGEVG00005000115		within_species_paralog
ENSGEVG00005000115		within_species_paralog
ENSGEVG00005000115		within_species_paralog
ENSGEVG00005000115		within_species_paralog
ENSGEVG00005000115		within_species_paralog
ENSGEVG00005000115		other_paralog
ENSGEVG00005000115		other_paralog
ENSGEVG00005000115		other_paralog
ENSGEVG00005000115		other_paralog
ENSGEVG00005000115		other_paralog
ENSGEVG00005000115		other_paralog
ENSGEVG00005000115		other_paralog
ENSGEVG00005000115		other_paralog
ENSGEVG00005000115		other_paralog
ENSGEVG00005000115		other_paralog
ENSGEVG00005000115		other_paralog
ENSGEVG00005000115		other_paralog
ENSGEVG00005000115		other_paralog
ENSGEVG00005000115		other_paralog
ENSGEVG00005000115		other_paralog
ENSGEVG00005000115		other_paralog
ENSGEVG00005000115		other_paralog
ENSGEVG00005000115		other_paralog
ENSGEVG00005000115		other_paralog
ENSGEVG00005000115		other_paralog
ENSGEVG00005000115		other_paralog
ENSGEVG00005000115		other_paralog
ENSGEVG00005000115		other_paralog
ENSGEVG00005000115		other_paralog
ENSGEVG00005000115		other_paralog
ENSGEVG00005000115		other_paralog
ENSGEVG00005000115		other_paralog
ENSGEVG00005000115		other_paralog
ENSGEVG00005000115		other_paralog
ENSGEVG00005000115		other_paralog
ENSGEVG00005000115		other_paralog
ENSGEVG00005000115		other_paralog
ENSGEVG00005000115		other_paralog
ENSGEVG00005000115		other_paralog
ENSGEVG00005000115		other_paralog
ENSGEVG00005000115		other_paralog
ENSGEVG00005000115		other_paralog
ENSGEVG00005000115		other_paralog
ENSGEVG00005000115		other_paralog
ENSGEVG00005000115		other_paralog
ENSGEVG00005000115		other_paralog
ENSGEVG00005000115		other_paralog
ENSGEVG00005000115		other_paralog
ENSGEVG00005000115		other_paralog
ENSGEVG00005000115		other_paralog
ENSGEVG00005000115		other_paralog
ENSGEVG00005000115		other_paralog
ENSGEVG00005000115		other_paralog
ENSGEVG00005000115		other_paralog
ENSGEVG00005000115		other_paralog
ENSGEVG00005000115		other_paralog
ENSGEVG00005000115		other_paralog
ENSGEVG00005000115		other_paralog
ENSGEVG00005000115		other_paralog
ENSGEVG00005000115		other_paralog
ENSGEVG00005000115		other_paralog
ENSGEVG00005000115		other_paralog
ENSGEVG00005000115		other_paralog
ENSGEVG00005000115		other_paralog
ENSGEVG00005000115		other_paralog
ENSGEVG00005000115		other_paralog
ENSGEVG00005000115		other_paralog
ENSGEVG00005000115		other_paralog
ENSGEVG00005000115		other_paralog
ENSGEVG00005000115		other_paralog
ENSGEVG00005000116	MTCH2	within_species_paralog
ENSGEVG00005000117	L3HYPDH
ENSGEVG00005000118	U2	within_species_paralog
ENSGEVG00005000118	U2	within_species_paralog
ENSGEVG00005000118	U2	within_species_paralog
ENSGEVG00005000118	U2	within_species_paralog
ENSGEVG00005000118	U2	within_species_paralog
ENSGEVG00005000118	U2	within_species_paralog
ENSGEVG00005000118	U2	within_species_paralog
ENSGEVG00005000118	U2	within_species_paralog
ENSGEVG00005000118	U2	within_species_paralog
ENSGEVG00005000118	U2	within_species_paralog
ENSGEVG00005000118	U2	within_species_paralog
ENSGEVG00005000118	U2	within_species_paralog
ENSGEVG00005000118	U2	within_species_paralog
ENSGEVG00005000118	U2	within_species_paralog
ENSGEVG00005000118	U2	within_species_paralog
ENSGEVG00005000118	U2	within_species_paralog
ENSGEVG00005000118	U2	within_species_paralog
ENSGEVG00005000118	U2	within_species_paralog
ENSGEVG00005000118	U2	within_species_paralog
ENSGEVG00005000118	U2	within_species_paralog
ENSGEVG00005000118	U2	within_species_paralog
ENSGEVG00005000118	U2	within_species_paralog
ENSGEVG00005000118	U2	within_species_paralog
ENSGEVG00005000118	U2	within_species_paralog
ENSGEVG00005000118	U2	within_species_paralog
ENSGEVG00005000118	U2	within_species_paralog
ENSGEVG00005000118	U2	within_species_paralog
ENSGEVG00005000118	U2	within_species_paralog
ENSGEVG00005000118	U2	within_species_paralog
ENSGEVG00005000118	U2	within_species_paralog
ENSGEVG00005000118	U2	within_species_paralog
ENSGEVG00005000118	U2	within_species_paralog
ENSGEVG00005000118	U2	within_species_paralog
ENSGEVG00005000118	U2	within_species_paralog
ENSGEVG00005000118	U2	within_species_paralog
ENSGEVG00005000118	U2	within_species_paralog
ENSGEVG00005000118	U2	within_species_paralog
ENSGEVG00005000118	U2	within_species_paralog
ENSGEVG00005000118	U2	within_species_paralog
ENSGEVG00005000118	U2	within_species_paralog
ENSGEVG00005000118	U2	within_species_paralog
ENSGEVG00005000118	U2	within_species_paralog
ENSGEVG00005000118	U2	within_species_paralog
ENSGEVG00005000118	U2	within_species_paralog
ENSGEVG00005000118	U2	within_species_paralog
ENSGEVG00005000118	U2	within_species_paralog
ENSGEVG00005000118	U2	within_species_paralog
ENSGEVG00005000118	U2	within_species_paralog
ENSGEVG00005000118	U2	within_species_paralog
ENSGEVG00005000118	U2	within_species_paralog
ENSGEVG00005000118	U2	within_species_paralog
ENSGEVG00005000118	U2	within_species_paralog
ENSGEVG00005000118	U2	within_species_paralog
ENSGEVG00005000118	U2	within_species_paralog
ENSGEVG00005000118	U2	other_paralog
ENSGEVG00005000118	U2	other_paralog
ENSGEVG00005000118	U2	other_paralog
ENSGEVG00005000118	U2	other_paralog
ENSGEVG00005000118	U2	other_paralog
ENSGEVG00005000118	U2	other_paralog
ENSGEVG00005000118	U2	other_paralog
ENSGEVG00005000118	U2	other_paralog
ENSGEVG00005000118	U2	other_paralog
ENSGEVG00005000118	U2	other_paralog
ENSGEVG00005000118	U2	other_paralog
ENSGEVG00005000118	U2	other_paralog
ENSGEVG00005000118	U2	other_paralog
ENSGEVG00005000118	U2	other_paralog
ENSGEVG00005000118	U2	other_paralog
ENSGEVG00005000118	U2	other_paralog
ENSGEVG00005000118	U2	other_paralog
ENSGEVG00005000118	U2	other_paralog
ENSGEVG00005000118	U2	other_paralog
ENSGEVG00005000118	U2	other_paralog
ENSGEVG00005000118	U2	other_paralog
ENSGEVG00005000118	U2	other_paralog
ENSGEVG00005000118	U2	other_paralog
ENSGEVG00005000118	U2	other_paralog
ENSGEVG00005000118	U2	other_paralog
ENSGEVG00005000118	U2	other_paralog
ENSGEVG00005000118	U2	other_paralog
ENSGEVG00005000118	U2	other_paralog
ENSGEVG00005000118	U2	other_paralog
ENSGEVG00005000118	U2	other_paralog
ENSGEVG00005000118	U2	other_paralog
ENSGEVG00005000118	U2	other_paralog
ENSGEVG00005000118	U2	other_paralog
ENSGEVG00005000118	U2	other_paralog
ENSGEVG00005000118	U2	other_paralog
ENSGEVG00005000118	U2	other_paralog
ENSGEVG00005000118	U2	other_paralog
ENSGEVG00005000118	U2	other_paralog
ENSGEVG00005000118	U2	other_paralog
ENSGEVG00005000118	U2	other_paralog
ENSGEVG00005000118	U2	other_paralog
ENSGEVG00005000118	U2	other_paralog
ENSGEVG00005000118	U2	other_paralog
ENSGEVG00005000118	U2	other_paralog
ENSGEVG00005000118	U2	other_paralog
ENSGEVG00005000118	U2	other_paralog
ENSGEVG00005000118	U2	other_paralog
ENSGEVG00005000118	U2	other_paralog
ENSGEVG00005000118	U2	other_paralog
ENSGEVG00005000118	U2	other_paralog
ENSGEVG00005000118	U2	other_paralog
ENSGEVG00005000118	U2	other_paralog
ENSGEVG00005000118	U2	other_paralog
ENSGEVG00005000118	U2	other_paralog
ENSGEVG00005000118	U2	other_paralog
ENSGEVG00005000118	U2	other_paralog
ENSGEVG00005000118	U2	other_paralog
ENSGEVG00005000118	U2	other_paralog
ENSGEVG00005000118	U2	other_paralog
ENSGEVG00005000118	U2	other_paralog
ENSGEVG00005000118	U2	other_paralog
ENSGEVG00005000118	U2	other_paralog
ENSGEVG00005000118	U2	other_paralog
ENSGEVG00005000118	U2	other_paralog
ENSGEVG00005000118	U2	other_paralog
ENSGEVG00005000118	U2	other_paralog
ENSGEVG00005000118	U2	other_paralog
ENSGEVG00005000118	U2	other_paralog
ENSGEVG00005000118	U2	other_paralog
ENSGEVG00005000118	U2	other_paralog
ENSGEVG00005000118	U2	other_paralog
ENSGEVG00005000118	U2	other_paralog
ENSGEVG00005000118	U2	other_paralog
ENSGEVG00005000118	U2	other_paralog
ENSGEVG00005000118	U2	other_paralog
ENSGEVG00005000118	U2	other_paralog
ENSGEVG00005000118	U2	other_paralog
ENSGEVG00005000118	U2	other_paralog
ENSGEVG00005000118	U2	other_paralog
ENSGEVG00005000118	U2	other_paralog
ENSGEVG00005000118	U2	other_paralog
ENSGEVG00005000118	U2	other_paralog
ENSGEVG00005000118	U2	other_paralog
ENSGEVG00005000118	U2	other_paralog
ENSGEVG00005000118	U2	other_paralog
ENSGEVG00005000118	U2	other_paralog
ENSGEVG00005000118	U2	other_paralog
ENSGEVG00005000118	U2	other_paralog
ENSGEVG00005000118	U2	other_paralog
ENSGEVG00005000118	U2	other_paralog
ENSGEVG00005000118	U2	other_paralog
ENSGEVG00005000118	U2	other_paralog
ENSGEVG00005000118	U2	other_paralog
ENSGEVG00005000118	U2	other_paralog
ENSGEVG00005000118	U2	other_paralog
ENSGEVG00005000118	U2	other_paralog
ENSGEVG00005000118	U2	other_paralog
ENSGEVG00005000118	U2	other_paralog
ENSGEVG00005000118	U2	other_paralog
ENSGEVG00005000118	U2	other_paralog
ENSGEVG00005000119	LMF2	within_species_paralog
ENSGEVG00005000119	LMF2	within_species_paralog
ENSGEVG00005000120	NUBPL	within_species_paralog
ENSGEVG00005000120	NUBPL	within_species_paralog
ENSGEVG00005000120	NUBPL	within_species_paralog
ENSGEVG00005000121	Metazoa_SRP	within_species_paralog
ENSGEVG00005000121	Metazoa_SRP	within_species_paralog
ENSGEVG00005000121	Metazoa_SRP	within_species_paralog
ENSGEVG00005000121	Metazoa_SRP	within_species_paralog
ENSGEVG00005000121	Metazoa_SRP	within_species_paralog
ENSGEVG00005000121	Metazoa_SRP	within_species_paralog
ENSGEVG00005000121	Metazoa_SRP	within_species_paralog
ENSGEVG00005000121	Metazoa_SRP	within_species_paralog
ENSGEVG00005000121	Metazoa_SRP	within_species_paralog
ENSGEVG00005000121	Metazoa_SRP	within_species_paralog
ENSGEVG00005000121	Metazoa_SRP	within_species_paralog
ENSGEVG00005000121	Metazoa_SRP	within_species_paralog
ENSGEVG00005000121	Metazoa_SRP	within_species_paralog
ENSGEVG00005000121	Metazoa_SRP	within_species_paralog
ENSGEVG00005000121	Metazoa_SRP	within_species_paralog
ENSGEVG00005000121	Metazoa_SRP	within_species_paralog
ENSGEVG00005000121	Metazoa_SRP	within_species_paralog
ENSGEVG00005000121	Metazoa_SRP	within_species_paralog
ENSGEVG00005000121	Metazoa_SRP	within_species_paralog
ENSGEVG00005000121	Metazoa_SRP	within_species_paralog
ENSGEVG00005000121	Metazoa_SRP	within_species_paralog
ENSGEVG00005000121	Metazoa_SRP	within_species_paralog
ENSGEVG00005000121	Metazoa_SRP	within_species_paralog
ENSGEVG00005000121	Metazoa_SRP	within_species_paralog
ENSGEVG00005000121	Metazoa_SRP	within_species_paralog
ENSGEVG00005000121	Metazoa_SRP	within_species_paralog
ENSGEVG00005000121	Metazoa_SRP	within_species_paralog
ENSGEVG00005000121	Metazoa_SRP	within_species_paralog
ENSGEVG00005000121	Metazoa_SRP	within_species_paralog
ENSGEVG00005000121	Metazoa_SRP	within_species_paralog
ENSGEVG00005000121	Metazoa_SRP	within_species_paralog
ENSGEVG00005000121	Metazoa_SRP	within_species_paralog
ENSGEVG00005000121	Metazoa_SRP	within_species_paralog
ENSGEVG00005000121	Metazoa_SRP	within_species_paralog
ENSGEVG00005000121	Metazoa_SRP	within_species_paralog
ENSGEVG00005000121	Metazoa_SRP	within_species_paralog
ENSGEVG00005000121	Metazoa_SRP	within_species_paralog
ENSGEVG00005000121	Metazoa_SRP	within_species_paralog
ENSGEVG00005000121	Metazoa_SRP	within_species_paralog
ENSGEVG00005000121	Metazoa_SRP	within_species_paralog
ENSGEVG00005000121	Metazoa_SRP	within_species_paralog
ENSGEVG00005000121	Metazoa_SRP	within_species_paralog
ENSGEVG00005000121	Metazoa_SRP	within_species_paralog
ENSGEVG00005000121	Metazoa_SRP	within_species_paralog
ENSGEVG00005000121	Metazoa_SRP	within_species_paralog
ENSGEVG00005000121	Metazoa_SRP	within_species_paralog
ENSGEVG00005000121	Metazoa_SRP	within_species_paralog
ENSGEVG00005000121	Metazoa_SRP	within_species_paralog
ENSGEVG00005000121	Metazoa_SRP	within_species_paralog
ENSGEVG00005000121	Metazoa_SRP	within_species_paralog
ENSGEVG00005000121	Metazoa_SRP	within_species_paralog
ENSGEVG00005000121	Metazoa_SRP	within_species_paralog
ENSGEVG00005000121	Metazoa_SRP	within_species_paralog
ENSGEVG00005000121	Metazoa_SRP	within_species_paralog
ENSGEVG00005000121	Metazoa_SRP	within_species_paralog
ENSGEVG00005000121	Metazoa_SRP	within_species_paralog
ENSGEVG00005000121	Metazoa_SRP	within_species_paralog
ENSGEVG00005000121	Metazoa_SRP	within_species_paralog
ENSGEVG00005000121	Metazoa_SRP	within_species_paralog
ENSGEVG00005000121	Metazoa_SRP	within_species_paralog
ENSGEVG00005000121	Metazoa_SRP	within_species_paralog
ENSGEVG00005000122		other_paralog
ENSGEVG00005000122		other_paralog
ENSGEVG00005000122		other_paralog
ENSGEVG00005000122		other_paralog
ENSGEVG00005000122		other_paralog
ENSGEVG00005000122		other_paralog
ENSGEVG00005000122		other_paralog
ENSGEVG00005000122		other_paralog
ENSGEVG00005000122		other_paralog
ENSGEVG00005000122		other_paralog
ENSGEVG00005000122		other_paralog
ENSGEVG00005000122		other_paralog
ENSGEVG00005000122		other_paralog
ENSGEVG00005000122		other_paralog
ENSGEVG00005000122		other_paralog
ENSGEVG00005000122		other_paralog
ENSGEVG00005000123	ALKAL2
ENSGEVG00005000124	KLHL1	other_paralog
ENSGEVG00005000124	KLHL1	other_paralog
ENSGEVG00005000124	KLHL1	other_paralog
ENSGEVG00005000124	KLHL1	other_paralog
ENSGEVG00005000124	KLHL1	other_paralog
ENSGEVG00005000124	KLHL1	other_paralog
ENSGEVG00005000124	KLHL1	other_paralog
ENSGEVG00005000124	KLHL1	other_paralog
ENSGEVG00005000124	KLHL1	other_paralog
ENSGEVG00005000124	KLHL1	other_paralog
ENSGEVG00005000124	KLHL1	other_paralog
ENSGEVG00005000124	KLHL1	other_paralog
ENSGEVG00005000124	KLHL1	other_paralog
ENSGEVG00005000124	KLHL1	other_paralog
ENSGEVG00005000124	KLHL1	other_paralog
ENSGEVG00005000124	KLHL1	other_paralog
ENSGEVG00005000124	KLHL1	other_paralog
ENSGEVG00005000124	KLHL1	other_paralog
ENSGEVG00005000124	KLHL1	other_paralog
ENSGEVG00005000124	KLHL1	other_paralog
ENSGEVG00005000124	KLHL1	other_paralog
ENSGEVG00005000124	KLHL1	other_paralog
ENSGEVG00005000124	KLHL1	other_paralog
ENSGEVG00005000124	KLHL1	other_paralog
ENSGEVG00005000124	KLHL1	other_paralog
ENSGEVG00005000124	KLHL1	other_paralog
ENSGEVG00005000124	KLHL1	other_paralog
ENSGEVG00005000124	KLHL1	other_paralog
ENSGEVG00005000124	KLHL1	other_paralog
ENSGEVG00005000124	KLHL1	other_paralog
ENSGEVG00005000124	KLHL1	other_paralog
ENSGEVG00005000124	KLHL1	other_paralog
ENSGEVG00005000124	KLHL1	other_paralog
ENSGEVG00005000124	KLHL1	other_paralog
ENSGEVG00005000124	KLHL1	other_paralog
ENSGEVG00005000124	KLHL1	other_paralog
ENSGEVG00005000124	KLHL1	other_paralog
ENSGEVG00005000124	KLHL1	other_paralog
ENSGEVG00005000124	KLHL1	other_paralog
ENSGEVG00005000124	KLHL1	other_paralog
[truncated: 343,952 more rows]
