# Supplementary material for: Concurrent Evolution of Antiaging Gene Duplications and Cellular Phenotypes in Long-Lived Turtles
Source: Genome Biol Evol. 2021 Nov 18;13(12):evab244. doi: 10.1093/gbe/evab244 (PMC8688777; doi:10.1093/gbe/evab244)
Supplement: evab244_Supplementary_Data [file evab244_supplementary_data.zip › Source data files and figure supplements/Figure 3 ΓÇô source data 1. Ancestral reconstruction of copy number changes/ENSEMBL homology types/Terrapene carolina triunguis-T_m_triunguis-2.0.txt]

Gene stable ID	Gene name	Three-toed box turtle paralogue homology type
ENSTMTG00000000002		within_species_paralog
ENSTMTG00000000002		other_paralog
ENSTMTG00000000002		other_paralog
ENSTMTG00000000002		other_paralog
ENSTMTG00000000002		other_paralog
ENSTMTG00000000002		other_paralog
ENSTMTG00000000002		other_paralog
ENSTMTG00000000002		other_paralog
ENSTMTG00000000002		other_paralog
ENSTMTG00000000002		other_paralog
ENSTMTG00000000002		other_paralog
ENSTMTG00000000003	PHF11	within_species_paralog
ENSTMTG00000000003	PHF11	within_species_paralog
ENSTMTG00000000003	PHF11	within_species_paralog
ENSTMTG00000000003	PHF11	within_species_paralog
ENSTMTG00000000004		within_species_paralog
ENSTMTG00000000004		other_paralog
ENSTMTG00000000004		other_paralog
ENSTMTG00000000004		other_paralog
ENSTMTG00000000004		other_paralog
ENSTMTG00000000004		other_paralog
ENSTMTG00000000004		other_paralog
ENSTMTG00000000004		other_paralog
ENSTMTG00000000004		other_paralog
ENSTMTG00000000004		other_paralog
ENSTMTG00000000004		other_paralog
ENSTMTG00000000004		other_paralog
ENSTMTG00000000004		other_paralog
ENSTMTG00000000004		other_paralog
ENSTMTG00000000004		other_paralog
ENSTMTG00000000004		other_paralog
ENSTMTG00000000004		other_paralog
ENSTMTG00000000004		other_paralog
ENSTMTG00000000004		other_paralog
ENSTMTG00000000004		other_paralog
ENSTMTG00000000004		other_paralog
ENSTMTG00000000004		other_paralog
ENSTMTG00000000004		other_paralog
ENSTMTG00000000004		other_paralog
ENSTMTG00000000005	CAB39L	within_species_paralog
ENSTMTG00000000006	CDADC1	within_species_paralog
ENSTMTG00000000006	CDADC1	within_species_paralog
ENSTMTG00000000007	MLNR	within_species_paralog
ENSTMTG00000000007	MLNR	within_species_paralog
ENSTMTG00000000007	MLNR	within_species_paralog
ENSTMTG00000000007	MLNR	within_species_paralog
ENSTMTG00000000007	MLNR	within_species_paralog
ENSTMTG00000000007	MLNR	other_paralog
ENSTMTG00000000007	MLNR	other_paralog
ENSTMTG00000000007	MLNR	other_paralog
ENSTMTG00000000007	MLNR	other_paralog
ENSTMTG00000000007	MLNR	other_paralog
ENSTMTG00000000007	MLNR	other_paralog
ENSTMTG00000000007	MLNR	other_paralog
ENSTMTG00000000007	MLNR	other_paralog
ENSTMTG00000000007	MLNR	other_paralog
ENSTMTG00000000007	MLNR	other_paralog
ENSTMTG00000000007	MLNR	other_paralog
ENSTMTG00000000007	MLNR	other_paralog
ENSTMTG00000000007	MLNR	other_paralog
ENSTMTG00000000007	MLNR	other_paralog
ENSTMTG00000000007	MLNR	other_paralog
ENSTMTG00000000008	FNDC3A	other_paralog
ENSTMTG00000000008	FNDC3A	other_paralog
ENSTMTG00000000008	FNDC3A	other_paralog
ENSTMTG00000000008	FNDC3A	other_paralog
ENSTMTG00000000008	FNDC3A	other_paralog
ENSTMTG00000000008	FNDC3A	other_paralog
ENSTMTG00000000008	FNDC3A	other_paralog
ENSTMTG00000000008	FNDC3A	other_paralog
ENSTMTG00000000008	FNDC3A	other_paralog
ENSTMTG00000000008	FNDC3A	other_paralog
ENSTMTG00000000009		within_species_paralog
ENSTMTG00000000009		within_species_paralog
ENSTMTG00000000009		within_species_paralog
ENSTMTG00000000009		within_species_paralog
ENSTMTG00000000009		within_species_paralog
ENSTMTG00000000009		within_species_paralog
ENSTMTG00000000009		within_species_paralog
ENSTMTG00000000009		within_species_paralog
ENSTMTG00000000009		other_paralog
ENSTMTG00000000009		other_paralog
ENSTMTG00000000009		other_paralog
ENSTMTG00000000009		other_paralog
ENSTMTG00000000009		other_paralog
ENSTMTG00000000009		other_paralog
ENSTMTG00000000009		other_paralog
ENSTMTG00000000009		other_paralog
ENSTMTG00000000009		other_paralog
ENSTMTG00000000009		other_paralog
ENSTMTG00000000009		other_paralog
ENSTMTG00000000009		other_paralog
ENSTMTG00000000010	RCBTB2	other_paralog
ENSTMTG00000000010	RCBTB2	other_paralog
ENSTMTG00000000010	RCBTB2	other_paralog
ENSTMTG00000000010	RCBTB2	other_paralog
ENSTMTG00000000010	RCBTB2	other_paralog
ENSTMTG00000000010	RCBTB2	other_paralog
ENSTMTG00000000010	RCBTB2	other_paralog
ENSTMTG00000000010	RCBTB2	other_paralog
ENSTMTG00000000010	RCBTB2	other_paralog
ENSTMTG00000000010	RCBTB2	other_paralog
ENSTMTG00000000010	RCBTB2	other_paralog
ENSTMTG00000000011	RB1	within_species_paralog
ENSTMTG00000000011	RB1	within_species_paralog
ENSTMTG00000000012	LPAR6	within_species_paralog
ENSTMTG00000000012	LPAR6	within_species_paralog
ENSTMTG00000000012	LPAR6	within_species_paralog
ENSTMTG00000000012	LPAR6	within_species_paralog
ENSTMTG00000000012	LPAR6	within_species_paralog
ENSTMTG00000000012	LPAR6	within_species_paralog
ENSTMTG00000000012	LPAR6	within_species_paralog
ENSTMTG00000000012	LPAR6	within_species_paralog
ENSTMTG00000000012	LPAR6	within_species_paralog
ENSTMTG00000000012	LPAR6	other_paralog
ENSTMTG00000000012	LPAR6	other_paralog
ENSTMTG00000000012	LPAR6	other_paralog
ENSTMTG00000000012	LPAR6	other_paralog
ENSTMTG00000000012	LPAR6	other_paralog
ENSTMTG00000000012	LPAR6	other_paralog
ENSTMTG00000000012	LPAR6	other_paralog
ENSTMTG00000000012	LPAR6	other_paralog
ENSTMTG00000000012	LPAR6	other_paralog
ENSTMTG00000000012	LPAR6	other_paralog
ENSTMTG00000000012	LPAR6	other_paralog
ENSTMTG00000000012	LPAR6	other_paralog
ENSTMTG00000000012	LPAR6	other_paralog
ENSTMTG00000000012	LPAR6	other_paralog
ENSTMTG00000000012	LPAR6	other_paralog
ENSTMTG00000000012	LPAR6	other_paralog
ENSTMTG00000000012	LPAR6	other_paralog
ENSTMTG00000000012	LPAR6	other_paralog
ENSTMTG00000000012	LPAR6	other_paralog
ENSTMTG00000000012	LPAR6	other_paralog
ENSTMTG00000000012	LPAR6	other_paralog
ENSTMTG00000000012	LPAR6	other_paralog
ENSTMTG00000000012	LPAR6	other_paralog
ENSTMTG00000000013	U6	within_species_paralog
ENSTMTG00000000013	U6	within_species_paralog
ENSTMTG00000000013	U6	within_species_paralog
ENSTMTG00000000013	U6	within_species_paralog
ENSTMTG00000000013	U6	within_species_paralog
ENSTMTG00000000013	U6	other_paralog
ENSTMTG00000000013	U6	other_paralog
ENSTMTG00000000013	U6	other_paralog
ENSTMTG00000000013	U6	other_paralog
ENSTMTG00000000013	U6	other_paralog
ENSTMTG00000000013	U6	other_paralog
ENSTMTG00000000013	U6	other_paralog
ENSTMTG00000000013	U6	other_paralog
ENSTMTG00000000013	U6	other_paralog
ENSTMTG00000000013	U6	other_paralog
ENSTMTG00000000013	U6	other_paralog
ENSTMTG00000000013	U6	other_paralog
ENSTMTG00000000013	U6	other_paralog
ENSTMTG00000000013	U6	other_paralog
ENSTMTG00000000013	U6	other_paralog
ENSTMTG00000000013	U6	other_paralog
ENSTMTG00000000013	U6	other_paralog
ENSTMTG00000000013	U6	other_paralog
ENSTMTG00000000013	U6	other_paralog
ENSTMTG00000000013	U6	other_paralog
ENSTMTG00000000013	U6	other_paralog
ENSTMTG00000000013	U6	other_paralog
ENSTMTG00000000013	U6	other_paralog
ENSTMTG00000000013	U6	other_paralog
ENSTMTG00000000013	U6	other_paralog
ENSTMTG00000000013	U6	other_paralog
ENSTMTG00000000013	U6	other_paralog
ENSTMTG00000000013	U6	other_paralog
ENSTMTG00000000013	U6	other_paralog
ENSTMTG00000000013	U6	other_paralog
ENSTMTG00000000013	U6	other_paralog
ENSTMTG00000000013	U6	other_paralog
ENSTMTG00000000013	U6	other_paralog
ENSTMTG00000000013	U6	other_paralog
ENSTMTG00000000013	U6	other_paralog
ENSTMTG00000000013	U6	other_paralog
ENSTMTG00000000013	U6	other_paralog
ENSTMTG00000000013	U6	other_paralog
ENSTMTG00000000013	U6	other_paralog
ENSTMTG00000000013	U6	other_paralog
ENSTMTG00000000013	U6	other_paralog
ENSTMTG00000000013	U6	other_paralog
ENSTMTG00000000013	U6	other_paralog
ENSTMTG00000000013	U6	other_paralog
ENSTMTG00000000013	U6	other_paralog
ENSTMTG00000000013	U6	other_paralog
ENSTMTG00000000013	U6	other_paralog
ENSTMTG00000000013	U6	other_paralog
ENSTMTG00000000013	U6	other_paralog
ENSTMTG00000000013	U6	other_paralog
ENSTMTG00000000014	ITM2B	within_species_paralog
ENSTMTG00000000014	ITM2B	within_species_paralog
ENSTMTG00000000014	ITM2B	within_species_paralog
ENSTMTG00000000015	NUDT15
ENSTMTG00000000016
ENSTMTG00000000017		within_species_paralog
ENSTMTG00000000017		within_species_paralog
ENSTMTG00000000018		within_species_paralog
ENSTMTG00000000018		within_species_paralog
ENSTMTG00000000018		within_species_paralog
ENSTMTG00000000018		within_species_paralog
ENSTMTG00000000018		within_species_paralog
ENSTMTG00000000018		other_paralog
ENSTMTG00000000018		other_paralog
ENSTMTG00000000018		other_paralog
ENSTMTG00000000018		other_paralog
ENSTMTG00000000018		other_paralog
ENSTMTG00000000019		within_species_paralog
ENSTMTG00000000020	ITGBL1	other_paralog
ENSTMTG00000000020	ITGBL1	other_paralog
ENSTMTG00000000020	ITGBL1	other_paralog
ENSTMTG00000000020	ITGBL1	other_paralog
ENSTMTG00000000020	ITGBL1	within_species_paralog
ENSTMTG00000000020	ITGBL1	within_species_paralog
ENSTMTG00000000020	ITGBL1	within_species_paralog
ENSTMTG00000000020	ITGBL1	within_species_paralog
ENSTMTG00000000021		within_species_paralog
ENSTMTG00000000022		within_species_paralog
ENSTMTG00000000022		other_paralog
ENSTMTG00000000022		other_paralog
ENSTMTG00000000022		other_paralog
ENSTMTG00000000022		other_paralog
ENSTMTG00000000022		other_paralog
ENSTMTG00000000022		other_paralog
ENSTMTG00000000022		other_paralog
ENSTMTG00000000022		other_paralog
ENSTMTG00000000022		other_paralog
ENSTMTG00000000022		other_paralog
ENSTMTG00000000022		other_paralog
ENSTMTG00000000022		other_paralog
ENSTMTG00000000022		other_paralog
ENSTMTG00000000022		other_paralog
ENSTMTG00000000022		other_paralog
ENSTMTG00000000022		other_paralog
ENSTMTG00000000022		other_paralog
ENSTMTG00000000022		other_paralog
ENSTMTG00000000022		other_paralog
ENSTMTG00000000022		other_paralog
ENSTMTG00000000022		other_paralog
ENSTMTG00000000022		other_paralog
ENSTMTG00000000022		other_paralog
ENSTMTG00000000022		other_paralog
ENSTMTG00000000022		other_paralog
ENSTMTG00000000022		other_paralog
ENSTMTG00000000022		other_paralog
ENSTMTG00000000022		other_paralog
ENSTMTG00000000022		other_paralog
ENSTMTG00000000022		other_paralog
ENSTMTG00000000022		other_paralog
ENSTMTG00000000022		other_paralog
ENSTMTG00000000022		other_paralog
ENSTMTG00000000022		other_paralog
ENSTMTG00000000023		within_species_paralog
ENSTMTG00000000024		other_paralog
ENSTMTG00000000024		other_paralog
ENSTMTG00000000024		other_paralog
ENSTMTG00000000024		other_paralog
ENSTMTG00000000024		other_paralog
ENSTMTG00000000024		other_paralog
ENSTMTG00000000024		other_paralog
ENSTMTG00000000024		other_paralog
ENSTMTG00000000024		other_paralog
ENSTMTG00000000024		other_paralog
ENSTMTG00000000024		other_paralog
ENSTMTG00000000024		other_paralog
ENSTMTG00000000024		other_paralog
ENSTMTG00000000024		other_paralog
ENSTMTG00000000024		other_paralog
ENSTMTG00000000024		other_paralog
ENSTMTG00000000024		other_paralog
ENSTMTG00000000024		other_paralog
ENSTMTG00000000024		other_paralog
ENSTMTG00000000024		other_paralog
ENSTMTG00000000024		other_paralog
ENSTMTG00000000024		other_paralog
ENSTMTG00000000024		other_paralog
ENSTMTG00000000024		other_paralog
ENSTMTG00000000024		other_paralog
ENSTMTG00000000024		other_paralog
ENSTMTG00000000024		other_paralog
ENSTMTG00000000024		other_paralog
ENSTMTG00000000024		other_paralog
ENSTMTG00000000024		other_paralog
ENSTMTG00000000024		other_paralog
ENSTMTG00000000024		other_paralog
ENSTMTG00000000024		within_species_paralog
ENSTMTG00000000025	FGF14	other_paralog
ENSTMTG00000000025	FGF14	other_paralog
ENSTMTG00000000025	FGF14	other_paralog
ENSTMTG00000000025	FGF14	other_paralog
ENSTMTG00000000025	FGF14	other_paralog
ENSTMTG00000000025	FGF14	other_paralog
ENSTMTG00000000025	FGF14	other_paralog
ENSTMTG00000000025	FGF14	other_paralog
ENSTMTG00000000025	FGF14	other_paralog
ENSTMTG00000000025	FGF14	other_paralog
ENSTMTG00000000025	FGF14	other_paralog
ENSTMTG00000000025	FGF14	other_paralog
ENSTMTG00000000025	FGF14	other_paralog
ENSTMTG00000000025	FGF14	other_paralog
ENSTMTG00000000025	FGF14	other_paralog
ENSTMTG00000000025	FGF14	other_paralog
ENSTMTG00000000025	FGF14	other_paralog
ENSTMTG00000000025	FGF14	other_paralog
ENSTMTG00000000025	FGF14	other_paralog
ENSTMTG00000000025	FGF14	other_paralog
ENSTMTG00000000025	FGF14	other_paralog
ENSTMTG00000000025	FGF14	other_paralog
ENSTMTG00000000025	FGF14	other_paralog
ENSTMTG00000000025	FGF14	other_paralog
ENSTMTG00000000026		within_species_paralog
ENSTMTG00000000026		other_paralog
ENSTMTG00000000026		other_paralog
ENSTMTG00000000026		other_paralog
ENSTMTG00000000026		other_paralog
ENSTMTG00000000026		other_paralog
ENSTMTG00000000026		other_paralog
ENSTMTG00000000026		other_paralog
ENSTMTG00000000026		other_paralog
ENSTMTG00000000026		other_paralog
ENSTMTG00000000026		other_paralog
ENSTMTG00000000026		other_paralog
ENSTMTG00000000026		other_paralog
ENSTMTG00000000026		other_paralog
ENSTMTG00000000026		other_paralog
ENSTMTG00000000026		other_paralog
ENSTMTG00000000026		other_paralog
ENSTMTG00000000026		other_paralog
ENSTMTG00000000026		other_paralog
ENSTMTG00000000026		other_paralog
ENSTMTG00000000026		other_paralog
ENSTMTG00000000026		other_paralog
ENSTMTG00000000026		other_paralog
ENSTMTG00000000026		other_paralog
ENSTMTG00000000026		other_paralog
ENSTMTG00000000026		other_paralog
ENSTMTG00000000026		other_paralog
ENSTMTG00000000026		other_paralog
ENSTMTG00000000026		other_paralog
ENSTMTG00000000026		other_paralog
ENSTMTG00000000026		other_paralog
ENSTMTG00000000026		other_paralog
ENSTMTG00000000026		other_paralog
ENSTMTG00000000026		other_paralog
ENSTMTG00000000026		other_paralog
ENSTMTG00000000026		other_paralog
ENSTMTG00000000026		other_paralog
ENSTMTG00000000026		other_paralog
ENSTMTG00000000026		other_paralog
ENSTMTG00000000026		other_paralog
ENSTMTG00000000026		other_paralog
ENSTMTG00000000026		other_paralog
ENSTMTG00000000026		other_paralog
ENSTMTG00000000026		other_paralog
ENSTMTG00000000026		other_paralog
ENSTMTG00000000026		other_paralog
ENSTMTG00000000026		other_paralog
ENSTMTG00000000026		other_paralog
ENSTMTG00000000026		other_paralog
ENSTMTG00000000026		other_paralog
ENSTMTG00000000026		other_paralog
ENSTMTG00000000026		other_paralog
ENSTMTG00000000026		other_paralog
ENSTMTG00000000026		other_paralog
ENSTMTG00000000026		other_paralog
ENSTMTG00000000026		other_paralog
ENSTMTG00000000026		other_paralog
ENSTMTG00000000026		other_paralog
ENSTMTG00000000026		other_paralog
ENSTMTG00000000026		other_paralog
ENSTMTG00000000026		other_paralog
ENSTMTG00000000026		other_paralog
ENSTMTG00000000026		other_paralog
ENSTMTG00000000026		other_paralog
ENSTMTG00000000026		other_paralog
ENSTMTG00000000026		other_paralog
ENSTMTG00000000026		other_paralog
ENSTMTG00000000026		other_paralog
ENSTMTG00000000026		other_paralog
ENSTMTG00000000026		other_paralog
ENSTMTG00000000026		other_paralog
ENSTMTG00000000026		other_paralog
ENSTMTG00000000027
ENSTMTG00000000028		within_species_paralog
ENSTMTG00000000028		other_paralog
ENSTMTG00000000028		other_paralog
ENSTMTG00000000028		other_paralog
ENSTMTG00000000028		other_paralog
ENSTMTG00000000028		other_paralog
ENSTMTG00000000028		other_paralog
ENSTMTG00000000028		other_paralog
ENSTMTG00000000028		other_paralog
ENSTMTG00000000028		other_paralog
ENSTMTG00000000028		other_paralog
ENSTMTG00000000028		other_paralog
ENSTMTG00000000028		other_paralog
ENSTMTG00000000028		other_paralog
ENSTMTG00000000028		other_paralog
ENSTMTG00000000028		other_paralog
ENSTMTG00000000028		other_paralog
ENSTMTG00000000028		other_paralog
ENSTMTG00000000028		other_paralog
ENSTMTG00000000028		other_paralog
ENSTMTG00000000028		other_paralog
ENSTMTG00000000028		other_paralog
ENSTMTG00000000028		other_paralog
ENSTMTG00000000028		other_paralog
ENSTMTG00000000028		other_paralog
ENSTMTG00000000029		other_paralog
ENSTMTG00000000029		other_paralog
ENSTMTG00000000029		other_paralog
ENSTMTG00000000029		other_paralog
ENSTMTG00000000029		other_paralog
ENSTMTG00000000029		within_species_paralog
ENSTMTG00000000030	MITD1
ENSTMTG00000000031	TPP2	other_paralog
ENSTMTG00000000031	TPP2	other_paralog
ENSTMTG00000000031	TPP2	other_paralog
ENSTMTG00000000031	TPP2	other_paralog
ENSTMTG00000000031	TPP2	other_paralog
ENSTMTG00000000031	TPP2	other_paralog
ENSTMTG00000000031	TPP2	other_paralog
ENSTMTG00000000031	TPP2	other_paralog
ENSTMTG00000000031	TPP2	other_paralog
ENSTMTG00000000031	TPP2	other_paralog
ENSTMTG00000000032		other_paralog
ENSTMTG00000000032		other_paralog
ENSTMTG00000000032		other_paralog
ENSTMTG00000000032		other_paralog
ENSTMTG00000000032		other_paralog
ENSTMTG00000000032		other_paralog
ENSTMTG00000000032		other_paralog
ENSTMTG00000000032		within_species_paralog
ENSTMTG00000000033	U1	within_species_paralog
ENSTMTG00000000033	U1	within_species_paralog
ENSTMTG00000000033	U1	within_species_paralog
ENSTMTG00000000033	U1	within_species_paralog
ENSTMTG00000000033	U1	within_species_paralog
ENSTMTG00000000033	U1	within_species_paralog
ENSTMTG00000000033	U1	within_species_paralog
ENSTMTG00000000033	U1	within_species_paralog
ENSTMTG00000000033	U1	within_species_paralog
ENSTMTG00000000033	U1	other_paralog
ENSTMTG00000000033	U1	other_paralog
ENSTMTG00000000033	U1	other_paralog
ENSTMTG00000000033	U1	other_paralog
ENSTMTG00000000033	U1	other_paralog
ENSTMTG00000000033	U1	other_paralog
ENSTMTG00000000033	U1	other_paralog
ENSTMTG00000000033	U1	other_paralog
ENSTMTG00000000033	U1	other_paralog
ENSTMTG00000000033	U1	other_paralog
ENSTMTG00000000033	U1	other_paralog
ENSTMTG00000000033	U1	other_paralog
ENSTMTG00000000033	U1	other_paralog
ENSTMTG00000000033	U1	other_paralog
ENSTMTG00000000033	U1	other_paralog
ENSTMTG00000000033	U1	other_paralog
ENSTMTG00000000033	U1	other_paralog
ENSTMTG00000000033	U1	other_paralog
ENSTMTG00000000033	U1	other_paralog
ENSTMTG00000000033	U1	other_paralog
ENSTMTG00000000033	U1	other_paralog
ENSTMTG00000000033	U1	other_paralog
ENSTMTG00000000033	U1	other_paralog
ENSTMTG00000000033	U1	other_paralog
ENSTMTG00000000033	U1	other_paralog
ENSTMTG00000000033	U1	other_paralog
ENSTMTG00000000033	U1	other_paralog
ENSTMTG00000000033	U1	other_paralog
ENSTMTG00000000033	U1	other_paralog
ENSTMTG00000000033	U1	other_paralog
ENSTMTG00000000033	U1	other_paralog
ENSTMTG00000000033	U1	other_paralog
ENSTMTG00000000033	U1	other_paralog
ENSTMTG00000000033	U1	other_paralog
ENSTMTG00000000034	LIPT1
ENSTMTG00000000035	METTL21C	other_paralog
ENSTMTG00000000035	METTL21C	other_paralog
ENSTMTG00000000035	METTL21C	other_paralog
ENSTMTG00000000035	METTL21C	other_paralog
ENSTMTG00000000035	METTL21C	other_paralog
ENSTMTG00000000036
ENSTMTG00000000037
ENSTMTG00000000038		within_species_paralog
ENSTMTG00000000038		within_species_paralog
ENSTMTG00000000038		within_species_paralog
ENSTMTG00000000038		within_species_paralog
ENSTMTG00000000038		within_species_paralog
ENSTMTG00000000039	POGLUT2	other_paralog
ENSTMTG00000000039	POGLUT2	other_paralog
ENSTMTG00000000040	TSGA10	other_paralog
ENSTMTG00000000040	TSGA10	other_paralog
ENSTMTG00000000040	TSGA10	other_paralog
ENSTMTG00000000040	TSGA10	other_paralog
ENSTMTG00000000041		other_paralog
ENSTMTG00000000041		other_paralog
ENSTMTG00000000041		within_species_paralog
ENSTMTG00000000042
ENSTMTG00000000043		within_species_paralog
ENSTMTG00000000044
ENSTMTG00000000045	ELAC1	other_paralog
ENSTMTG00000000046
ENSTMTG00000000047	GEM	other_paralog
ENSTMTG00000000047	GEM	other_paralog
ENSTMTG00000000047	GEM	other_paralog
ENSTMTG00000000047	GEM	other_paralog
ENSTMTG00000000047	GEM	other_paralog
ENSTMTG00000000047	GEM	other_paralog
ENSTMTG00000000047	GEM	other_paralog
ENSTMTG00000000047	GEM	other_paralog
ENSTMTG00000000047	GEM	other_paralog
ENSTMTG00000000047	GEM	other_paralog
ENSTMTG00000000047	GEM	other_paralog
ENSTMTG00000000047	GEM	other_paralog
ENSTMTG00000000047	GEM	other_paralog
ENSTMTG00000000047	GEM	other_paralog
ENSTMTG00000000047	GEM	other_paralog
ENSTMTG00000000047	GEM	other_paralog
ENSTMTG00000000047	GEM	other_paralog
ENSTMTG00000000047	GEM	other_paralog
ENSTMTG00000000047	GEM	other_paralog
ENSTMTG00000000047	GEM	other_paralog
ENSTMTG00000000047	GEM	other_paralog
ENSTMTG00000000047	GEM	other_paralog
ENSTMTG00000000047	GEM	other_paralog
ENSTMTG00000000047	GEM	other_paralog
ENSTMTG00000000047	GEM	other_paralog
ENSTMTG00000000047	GEM	other_paralog
ENSTMTG00000000047	GEM	other_paralog
ENSTMTG00000000047	GEM	other_paralog
ENSTMTG00000000047	GEM	other_paralog
ENSTMTG00000000047	GEM	other_paralog
ENSTMTG00000000047	GEM	other_paralog
ENSTMTG00000000047	GEM	other_paralog
ENSTMTG00000000047	GEM	other_paralog
ENSTMTG00000000047	GEM	other_paralog
ENSTMTG00000000047	GEM	other_paralog
ENSTMTG00000000047	GEM	other_paralog
ENSTMTG00000000047	GEM	other_paralog
ENSTMTG00000000047	GEM	other_paralog
ENSTMTG00000000047	GEM	other_paralog
ENSTMTG00000000047	GEM	other_paralog
ENSTMTG00000000047	GEM	other_paralog
ENSTMTG00000000048
ENSTMTG00000000049		gene_split
ENSTMTG00000000050		within_species_paralog
ENSTMTG00000000050		other_paralog
ENSTMTG00000000050		other_paralog
ENSTMTG00000000050		other_paralog
ENSTMTG00000000050		other_paralog
ENSTMTG00000000050		other_paralog
ENSTMTG00000000050		other_paralog
ENSTMTG00000000050		other_paralog
ENSTMTG00000000050		other_paralog
ENSTMTG00000000050		other_paralog
ENSTMTG00000000050		other_paralog
ENSTMTG00000000050		other_paralog
ENSTMTG00000000050		other_paralog
ENSTMTG00000000050		other_paralog
ENSTMTG00000000051		within_species_paralog
ENSTMTG00000000051		other_paralog
ENSTMTG00000000051		other_paralog
ENSTMTG00000000051		other_paralog
ENSTMTG00000000052		other_paralog
ENSTMTG00000000052		other_paralog
ENSTMTG00000000052		other_paralog
ENSTMTG00000000052		within_species_paralog
ENSTMTG00000000052		within_species_paralog
ENSTMTG00000000053		other_paralog
ENSTMTG00000000053		other_paralog
ENSTMTG00000000053		other_paralog
ENSTMTG00000000053		other_paralog
ENSTMTG00000000054		gene_split
ENSTMTG00000000054		other_paralog
ENSTMTG00000000054		other_paralog
ENSTMTG00000000054		other_paralog
ENSTMTG00000000055		within_species_paralog
ENSTMTG00000000055		within_species_paralog
ENSTMTG00000000055		within_species_paralog
ENSTMTG00000000055		within_species_paralog
ENSTMTG00000000055		within_species_paralog
ENSTMTG00000000055		within_species_paralog
ENSTMTG00000000055		within_species_paralog
ENSTMTG00000000055		within_species_paralog
ENSTMTG00000000055		other_paralog
ENSTMTG00000000055		other_paralog
ENSTMTG00000000055		other_paralog
ENSTMTG00000000055		other_paralog
ENSTMTG00000000055		other_paralog
ENSTMTG00000000055		other_paralog
ENSTMTG00000000055		other_paralog
ENSTMTG00000000055		other_paralog
ENSTMTG00000000055		other_paralog
ENSTMTG00000000055		other_paralog
ENSTMTG00000000055		other_paralog
ENSTMTG00000000055		other_paralog
ENSTMTG00000000055		other_paralog
ENSTMTG00000000056		other_paralog
ENSTMTG00000000056		other_paralog
ENSTMTG00000000056		other_paralog
ENSTMTG00000000056		other_paralog
ENSTMTG00000000056		other_paralog
ENSTMTG00000000056		other_paralog
ENSTMTG00000000056		other_paralog
ENSTMTG00000000056		other_paralog
ENSTMTG00000000056		other_paralog
ENSTMTG00000000056		other_paralog
ENSTMTG00000000056		other_paralog
ENSTMTG00000000056		other_paralog
ENSTMTG00000000056		other_paralog
ENSTMTG00000000056		other_paralog
ENSTMTG00000000056		within_species_paralog
ENSTMTG00000000057	TMEM186
ENSTMTG00000000058	SHH	other_paralog
ENSTMTG00000000058	SHH	other_paralog
ENSTMTG00000000058	SHH	other_paralog
ENSTMTG00000000059	AP5B1
ENSTMTG00000000060	UBE2K	other_paralog
ENSTMTG00000000060	UBE2K	other_paralog
ENSTMTG00000000060	UBE2K	other_paralog
ENSTMTG00000000060	UBE2K	other_paralog
ENSTMTG00000000060	UBE2K	other_paralog
ENSTMTG00000000060	UBE2K	other_paralog
ENSTMTG00000000060	UBE2K	other_paralog
ENSTMTG00000000060	UBE2K	other_paralog
ENSTMTG00000000060	UBE2K	other_paralog
ENSTMTG00000000060	UBE2K	other_paralog
ENSTMTG00000000060	UBE2K	other_paralog
ENSTMTG00000000060	UBE2K	other_paralog
ENSTMTG00000000060	UBE2K	other_paralog
ENSTMTG00000000060	UBE2K	other_paralog
ENSTMTG00000000060	UBE2K	other_paralog
ENSTMTG00000000060	UBE2K	other_paralog
ENSTMTG00000000060	UBE2K	other_paralog
ENSTMTG00000000060	UBE2K	other_paralog
ENSTMTG00000000060	UBE2K	other_paralog
ENSTMTG00000000060	UBE2K	other_paralog
ENSTMTG00000000060	UBE2K	other_paralog
ENSTMTG00000000060	UBE2K	other_paralog
ENSTMTG00000000060	UBE2K	other_paralog
ENSTMTG00000000060	UBE2K	other_paralog
ENSTMTG00000000060	UBE2K	other_paralog
ENSTMTG00000000060	UBE2K	other_paralog
ENSTMTG00000000060	UBE2K	other_paralog
ENSTMTG00000000061		within_species_paralog
ENSTMTG00000000061		within_species_paralog
ENSTMTG00000000061		within_species_paralog
ENSTMTG00000000061		within_species_paralog
ENSTMTG00000000061		within_species_paralog
ENSTMTG00000000061		within_species_paralog
ENSTMTG00000000062	NUP42	other_paralog
ENSTMTG00000000062	NUP42	other_paralog
ENSTMTG00000000063	NCOA7	other_paralog
ENSTMTG00000000063	NCOA7	other_paralog
ENSTMTG00000000063	NCOA7	other_paralog
ENSTMTG00000000063	NCOA7	other_paralog
ENSTMTG00000000064
ENSTMTG00000000065		within_species_paralog
ENSTMTG00000000065		within_species_paralog
ENSTMTG00000000066	KCNK16	other_paralog
ENSTMTG00000000066	KCNK16	other_paralog
ENSTMTG00000000066	KCNK16	other_paralog
ENSTMTG00000000066	KCNK16	other_paralog
ENSTMTG00000000066	KCNK16	other_paralog
ENSTMTG00000000066	KCNK16	other_paralog
ENSTMTG00000000066	KCNK16	other_paralog
ENSTMTG00000000066	KCNK16	other_paralog
ENSTMTG00000000066	KCNK16	other_paralog
ENSTMTG00000000066	KCNK16	other_paralog
ENSTMTG00000000066	KCNK16	other_paralog
ENSTMTG00000000066	KCNK16	other_paralog
ENSTMTG00000000066	KCNK16	other_paralog
ENSTMTG00000000066	KCNK16	other_paralog
ENSTMTG00000000066	KCNK16	other_paralog
ENSTMTG00000000066	KCNK16	other_paralog
ENSTMTG00000000066	KCNK16	other_paralog
ENSTMTG00000000067	COPS5	other_paralog
ENSTMTG00000000067	COPS5	other_paralog
ENSTMTG00000000067	COPS5	other_paralog
ENSTMTG00000000068	SMAD4	other_paralog
ENSTMTG00000000068	SMAD4	other_paralog
ENSTMTG00000000068	SMAD4	other_paralog
ENSTMTG00000000068	SMAD4	other_paralog
ENSTMTG00000000068	SMAD4	other_paralog
ENSTMTG00000000068	SMAD4	other_paralog
ENSTMTG00000000068	SMAD4	other_paralog
ENSTMTG00000000068	SMAD4	other_paralog
ENSTMTG00000000068	SMAD4	other_paralog
ENSTMTG00000000068	SMAD4	other_paralog
ENSTMTG00000000069	CPN1	other_paralog
ENSTMTG00000000069	CPN1	other_paralog
ENSTMTG00000000069	CPN1	other_paralog
ENSTMTG00000000069	CPN1	other_paralog
ENSTMTG00000000069	CPN1	other_paralog
ENSTMTG00000000069	CPN1	other_paralog
ENSTMTG00000000069	CPN1	other_paralog
ENSTMTG00000000069	CPN1	other_paralog
ENSTMTG00000000070	RPF2
ENSTMTG00000000071	KIAA0232
ENSTMTG00000000072	CD82	other_paralog
ENSTMTG00000000072	CD82	other_paralog
ENSTMTG00000000072	CD82	other_paralog
ENSTMTG00000000072	CD82	other_paralog
ENSTMTG00000000072	CD82	other_paralog
ENSTMTG00000000072	CD82	other_paralog
ENSTMTG00000000072	CD82	other_paralog
ENSTMTG00000000072	CD82	other_paralog
ENSTMTG00000000072	CD82	other_paralog
ENSTMTG00000000072	CD82	other_paralog
ENSTMTG00000000072	CD82	other_paralog
ENSTMTG00000000072	CD82	other_paralog
ENSTMTG00000000072	CD82	other_paralog
ENSTMTG00000000072	CD82	other_paralog
ENSTMTG00000000072	CD82	other_paralog
ENSTMTG00000000072	CD82	other_paralog
ENSTMTG00000000072	CD82	other_paralog
ENSTMTG00000000072	CD82	other_paralog
ENSTMTG00000000072	CD82	other_paralog
ENSTMTG00000000072	CD82	other_paralog
ENSTMTG00000000072	CD82	other_paralog
ENSTMTG00000000072	CD82	other_paralog
ENSTMTG00000000072	CD82	other_paralog
ENSTMTG00000000072	CD82	other_paralog
ENSTMTG00000000072	CD82	other_paralog
ENSTMTG00000000072	CD82	other_paralog
ENSTMTG00000000072	CD82	other_paralog
ENSTMTG00000000072	CD82	other_paralog
ENSTMTG00000000072	CD82	other_paralog
ENSTMTG00000000072	CD82	other_paralog
ENSTMTG00000000072	CD82	other_paralog
ENSTMTG00000000072	CD82	other_paralog
ENSTMTG00000000072	CD82	other_paralog
ENSTMTG00000000072	CD82	other_paralog
ENSTMTG00000000072	CD82	other_paralog
ENSTMTG00000000072	CD82	other_paralog
ENSTMTG00000000073	ZNF710	other_paralog
ENSTMTG00000000073	ZNF710	other_paralog
ENSTMTG00000000073	ZNF710	other_paralog
ENSTMTG00000000073	ZNF710	other_paralog
ENSTMTG00000000073	ZNF710	other_paralog
ENSTMTG00000000073	ZNF710	other_paralog
ENSTMTG00000000073	ZNF710	other_paralog
ENSTMTG00000000074	ASB2	other_paralog
ENSTMTG00000000075	RHOBTB1	other_paralog
ENSTMTG00000000075	RHOBTB1	other_paralog
ENSTMTG00000000075	RHOBTB1	other_paralog
ENSTMTG00000000075	RHOBTB1	other_paralog
ENSTMTG00000000075	RHOBTB1	other_paralog
ENSTMTG00000000075	RHOBTB1	other_paralog
ENSTMTG00000000075	RHOBTB1	other_paralog
ENSTMTG00000000075	RHOBTB1	other_paralog
ENSTMTG00000000075	RHOBTB1	other_paralog
ENSTMTG00000000075	RHOBTB1	other_paralog
ENSTMTG00000000075	RHOBTB1	other_paralog
ENSTMTG00000000075	RHOBTB1	other_paralog
ENSTMTG00000000075	RHOBTB1	other_paralog
ENSTMTG00000000075	RHOBTB1	other_paralog
ENSTMTG00000000075	RHOBTB1	other_paralog
ENSTMTG00000000075	RHOBTB1	other_paralog
ENSTMTG00000000075	RHOBTB1	other_paralog
ENSTMTG00000000075	RHOBTB1	other_paralog
ENSTMTG00000000075	RHOBTB1	other_paralog
ENSTMTG00000000075	RHOBTB1	other_paralog
ENSTMTG00000000075	RHOBTB1	other_paralog
ENSTMTG00000000075	RHOBTB1	other_paralog
ENSTMTG00000000075	RHOBTB1	other_paralog
ENSTMTG00000000075	RHOBTB1	other_paralog
ENSTMTG00000000075	RHOBTB1	other_paralog
ENSTMTG00000000075	RHOBTB1	other_paralog
ENSTMTG00000000075	RHOBTB1	other_paralog
ENSTMTG00000000075	RHOBTB1	other_paralog
ENSTMTG00000000076	CRACDL
ENSTMTG00000000077	MYF5	within_species_paralog
ENSTMTG00000000077	MYF5	within_species_paralog
ENSTMTG00000000077	MYF5	within_species_paralog
ENSTMTG00000000078	RHOBTB2	other_paralog
ENSTMTG00000000078	RHOBTB2	other_paralog
ENSTMTG00000000078	RHOBTB2	other_paralog
ENSTMTG00000000078	RHOBTB2	other_paralog
ENSTMTG00000000078	RHOBTB2	other_paralog
ENSTMTG00000000078	RHOBTB2	other_paralog
ENSTMTG00000000078	RHOBTB2	other_paralog
ENSTMTG00000000078	RHOBTB2	other_paralog
ENSTMTG00000000078	RHOBTB2	other_paralog
ENSTMTG00000000078	RHOBTB2	other_paralog
ENSTMTG00000000078	RHOBTB2	other_paralog
ENSTMTG00000000078	RHOBTB2	other_paralog
ENSTMTG00000000078	RHOBTB2	other_paralog
ENSTMTG00000000078	RHOBTB2	other_paralog
ENSTMTG00000000078	RHOBTB2	other_paralog
ENSTMTG00000000078	RHOBTB2	other_paralog
ENSTMTG00000000078	RHOBTB2	other_paralog
ENSTMTG00000000078	RHOBTB2	other_paralog
ENSTMTG00000000078	RHOBTB2	other_paralog
ENSTMTG00000000078	RHOBTB2	other_paralog
ENSTMTG00000000078	RHOBTB2	other_paralog
ENSTMTG00000000078	RHOBTB2	other_paralog
ENSTMTG00000000078	RHOBTB2	other_paralog
ENSTMTG00000000078	RHOBTB2	other_paralog
ENSTMTG00000000078	RHOBTB2	other_paralog
ENSTMTG00000000078	RHOBTB2	other_paralog
ENSTMTG00000000078	RHOBTB2	other_paralog
ENSTMTG00000000078	RHOBTB2	other_paralog
ENSTMTG00000000079	SETD6	within_species_paralog
ENSTMTG00000000079	SETD6	within_species_paralog
ENSTMTG00000000079	SETD6	within_species_paralog
ENSTMTG00000000080		other_paralog
ENSTMTG00000000080		other_paralog
ENSTMTG00000000081		within_species_paralog
ENSTMTG00000000081		within_species_paralog
ENSTMTG00000000081		within_species_paralog
ENSTMTG00000000081		other_paralog
ENSTMTG00000000081		other_paralog
ENSTMTG00000000081		other_paralog
ENSTMTG00000000081		other_paralog
ENSTMTG00000000082	PRRG4	within_species_paralog
ENSTMTG00000000082	PRRG4	other_paralog
ENSTMTG00000000082	PRRG4	other_paralog
ENSTMTG00000000082	PRRG4	other_paralog
ENSTMTG00000000082	PRRG4	other_paralog
ENSTMTG00000000082	PRRG4	other_paralog
ENSTMTG00000000083	OPTN	within_species_paralog
ENSTMTG00000000084		other_paralog
ENSTMTG00000000084		other_paralog
ENSTMTG00000000084		other_paralog
ENSTMTG00000000084		other_paralog
ENSTMTG00000000084		other_paralog
ENSTMTG00000000084		other_paralog
ENSTMTG00000000084		other_paralog
ENSTMTG00000000084		other_paralog
ENSTMTG00000000084		other_paralog
ENSTMTG00000000084		other_paralog
ENSTMTG00000000084		other_paralog
ENSTMTG00000000084		other_paralog
ENSTMTG00000000084		other_paralog
ENSTMTG00000000084		other_paralog
ENSTMTG00000000084		other_paralog
ENSTMTG00000000084		other_paralog
ENSTMTG00000000084		other_paralog
ENSTMTG00000000084		other_paralog
ENSTMTG00000000084		other_paralog
ENSTMTG00000000084		other_paralog
ENSTMTG00000000084		other_paralog
ENSTMTG00000000084		other_paralog
ENSTMTG00000000084		other_paralog
ENSTMTG00000000084		other_paralog
ENSTMTG00000000084		other_paralog
ENSTMTG00000000084		other_paralog
ENSTMTG00000000084		other_paralog
ENSTMTG00000000084		other_paralog
ENSTMTG00000000084		other_paralog
ENSTMTG00000000084		other_paralog
ENSTMTG00000000084		other_paralog
ENSTMTG00000000084		other_paralog
ENSTMTG00000000084		other_paralog
ENSTMTG00000000084		other_paralog
ENSTMTG00000000084		other_paralog
ENSTMTG00000000084		other_paralog
ENSTMTG00000000084		other_paralog
ENSTMTG00000000084		other_paralog
ENSTMTG00000000084		other_paralog
ENSTMTG00000000084		other_paralog
ENSTMTG00000000084		other_paralog
ENSTMTG00000000084		other_paralog
ENSTMTG00000000084		other_paralog
ENSTMTG00000000084		other_paralog
ENSTMTG00000000084		other_paralog
ENSTMTG00000000084		other_paralog
ENSTMTG00000000084		other_paralog
ENSTMTG00000000084		other_paralog
ENSTMTG00000000084		other_paralog
ENSTMTG00000000084		other_paralog
ENSTMTG00000000084		other_paralog
ENSTMTG00000000084		other_paralog
ENSTMTG00000000084		other_paralog
ENSTMTG00000000084		other_paralog
ENSTMTG00000000084		other_paralog
ENSTMTG00000000084		other_paralog
ENSTMTG00000000084		other_paralog
ENSTMTG00000000084		other_paralog
ENSTMTG00000000084		other_paralog
ENSTMTG00000000084		other_paralog
ENSTMTG00000000084		other_paralog
ENSTMTG00000000084		other_paralog
ENSTMTG00000000084		other_paralog
ENSTMTG00000000084		other_paralog
ENSTMTG00000000084		other_paralog
ENSTMTG00000000084		other_paralog
ENSTMTG00000000084		other_paralog
ENSTMTG00000000084		other_paralog
ENSTMTG00000000084		other_paralog
ENSTMTG00000000084		other_paralog
ENSTMTG00000000084		other_paralog
ENSTMTG00000000084		other_paralog
ENSTMTG00000000084		other_paralog
ENSTMTG00000000084		other_paralog
ENSTMTG00000000084		other_paralog
ENSTMTG00000000084		other_paralog
ENSTMTG00000000084		other_paralog
ENSTMTG00000000084		other_paralog
ENSTMTG00000000084		other_paralog
ENSTMTG00000000084		other_paralog
ENSTMTG00000000084		other_paralog
ENSTMTG00000000084		other_paralog
ENSTMTG00000000084		other_paralog
ENSTMTG00000000084		other_paralog
ENSTMTG00000000084		other_paralog
ENSTMTG00000000084		other_paralog
ENSTMTG00000000084		other_paralog
ENSTMTG00000000084		other_paralog
ENSTMTG00000000084		other_paralog
ENSTMTG00000000084		other_paralog
ENSTMTG00000000084		other_paralog
ENSTMTG00000000084		other_paralog
ENSTMTG00000000084		other_paralog
ENSTMTG00000000084		other_paralog
ENSTMTG00000000084		other_paralog
ENSTMTG00000000084		other_paralog
ENSTMTG00000000084		other_paralog
ENSTMTG00000000084		other_paralog
ENSTMTG00000000084		other_paralog
ENSTMTG00000000084		other_paralog
ENSTMTG00000000084		other_paralog
ENSTMTG00000000084		other_paralog
ENSTMTG00000000084		other_paralog
ENSTMTG00000000084		other_paralog
ENSTMTG00000000084		other_paralog
ENSTMTG00000000084		other_paralog
ENSTMTG00000000084		other_paralog
ENSTMTG00000000084		other_paralog
ENSTMTG00000000084		other_paralog
ENSTMTG00000000084		other_paralog
ENSTMTG00000000084		other_paralog
ENSTMTG00000000084		other_paralog
ENSTMTG00000000084		within_species_paralog
ENSTMTG00000000084		within_species_paralog
ENSTMTG00000000084		within_species_paralog
ENSTMTG00000000084		within_species_paralog
ENSTMTG00000000084		within_species_paralog
ENSTMTG00000000084		within_species_paralog
ENSTMTG00000000084		within_species_paralog
ENSTMTG00000000084		within_species_paralog
ENSTMTG00000000084		within_species_paralog
ENSTMTG00000000084		within_species_paralog
ENSTMTG00000000084		within_species_paralog
ENSTMTG00000000084		within_species_paralog
ENSTMTG00000000084		within_species_paralog
ENSTMTG00000000084		within_species_paralog
ENSTMTG00000000084		within_species_paralog
ENSTMTG00000000084		within_species_paralog
ENSTMTG00000000084		within_species_paralog
ENSTMTG00000000084		within_species_paralog
ENSTMTG00000000084		within_species_paralog
ENSTMTG00000000084		within_species_paralog
ENSTMTG00000000084		within_species_paralog
ENSTMTG00000000084		within_species_paralog
ENSTMTG00000000084		within_species_paralog
ENSTMTG00000000084		within_species_paralog
ENSTMTG00000000084		within_species_paralog
ENSTMTG00000000084		within_species_paralog
ENSTMTG00000000084		within_species_paralog
ENSTMTG00000000084		within_species_paralog
ENSTMTG00000000084		within_species_paralog
ENSTMTG00000000084		within_species_paralog
ENSTMTG00000000084		within_species_paralog
ENSTMTG00000000084		within_species_paralog
ENSTMTG00000000084		within_species_paralog
ENSTMTG00000000084		within_species_paralog
ENSTMTG00000000084		within_species_paralog
ENSTMTG00000000084		within_species_paralog
ENSTMTG00000000084		within_species_paralog
ENSTMTG00000000084		within_species_paralog
ENSTMTG00000000084		within_species_paralog
ENSTMTG00000000084		within_species_paralog
ENSTMTG00000000084		within_species_paralog
ENSTMTG00000000084		within_species_paralog
ENSTMTG00000000084		within_species_paralog
ENSTMTG00000000084		within_species_paralog
ENSTMTG00000000084		within_species_paralog
ENSTMTG00000000085		other_paralog
ENSTMTG00000000085		other_paralog
ENSTMTG00000000085		other_paralog
ENSTMTG00000000085		other_paralog
ENSTMTG00000000085		other_paralog
ENSTMTG00000000085		other_paralog
ENSTMTG00000000085		other_paralog
ENSTMTG00000000085		other_paralog
ENSTMTG00000000085		other_paralog
ENSTMTG00000000085		other_paralog
ENSTMTG00000000085		other_paralog
ENSTMTG00000000085		gene_split
ENSTMTG00000000086	RAD54B	other_paralog
ENSTMTG00000000086	RAD54B	other_paralog
ENSTMTG00000000086	RAD54B	other_paralog
ENSTMTG00000000086	RAD54B	other_paralog
ENSTMTG00000000086	RAD54B	other_paralog
ENSTMTG00000000086	RAD54B	other_paralog
ENSTMTG00000000086	RAD54B	other_paralog
ENSTMTG00000000086	RAD54B	other_paralog
ENSTMTG00000000086	RAD54B	other_paralog
ENSTMTG00000000086	RAD54B	other_paralog
ENSTMTG00000000086	RAD54B	other_paralog
ENSTMTG00000000086	RAD54B	other_paralog
ENSTMTG00000000086	RAD54B	other_paralog
ENSTMTG00000000086	RAD54B	other_paralog
ENSTMTG00000000086	RAD54B	other_paralog
ENSTMTG00000000086	RAD54B	other_paralog
ENSTMTG00000000086	RAD54B	other_paralog
ENSTMTG00000000086	RAD54B	other_paralog
ENSTMTG00000000086	RAD54B	other_paralog
ENSTMTG00000000086	RAD54B	other_paralog
ENSTMTG00000000086	RAD54B	other_paralog
ENSTMTG00000000086	RAD54B	other_paralog
ENSTMTG00000000086	RAD54B	other_paralog
ENSTMTG00000000086	RAD54B	other_paralog
ENSTMTG00000000086	RAD54B	other_paralog
ENSTMTG00000000086	RAD54B	other_paralog
ENSTMTG00000000086	RAD54B	other_paralog
ENSTMTG00000000086	RAD54B	other_paralog
ENSTMTG00000000086	RAD54B	other_paralog
ENSTMTG00000000086	RAD54B	other_paralog
ENSTMTG00000000086	RAD54B	other_paralog
ENSTMTG00000000086	RAD54B	other_paralog
ENSTMTG00000000086	RAD54B	other_paralog
ENSTMTG00000000087		other_paralog
ENSTMTG00000000087		other_paralog
ENSTMTG00000000087		other_paralog
ENSTMTG00000000087		other_paralog
ENSTMTG00000000087		other_paralog
ENSTMTG00000000087		other_paralog
ENSTMTG00000000087		other_paralog
ENSTMTG00000000087		other_paralog
ENSTMTG00000000087		other_paralog
ENSTMTG00000000087		other_paralog
ENSTMTG00000000087		other_paralog
ENSTMTG00000000087		other_paralog
ENSTMTG00000000087		other_paralog
ENSTMTG00000000087		other_paralog
ENSTMTG00000000087		other_paralog
ENSTMTG00000000087		other_paralog
ENSTMTG00000000087		other_paralog
ENSTMTG00000000087		other_paralog
ENSTMTG00000000087		other_paralog
ENSTMTG00000000087		other_paralog
ENSTMTG00000000087		other_paralog
ENSTMTG00000000087		other_paralog
ENSTMTG00000000087		other_paralog
ENSTMTG00000000087		other_paralog
ENSTMTG00000000087		other_paralog
ENSTMTG00000000087		other_paralog
ENSTMTG00000000087		other_paralog
ENSTMTG00000000087		other_paralog
ENSTMTG00000000087		other_paralog
ENSTMTG00000000087		other_paralog
ENSTMTG00000000087		other_paralog
ENSTMTG00000000087		other_paralog
ENSTMTG00000000087		other_paralog
ENSTMTG00000000087		other_paralog
ENSTMTG00000000087		other_paralog
ENSTMTG00000000087		other_paralog
ENSTMTG00000000087		other_paralog
ENSTMTG00000000087		other_paralog
ENSTMTG00000000087		other_paralog
ENSTMTG00000000087		other_paralog
ENSTMTG00000000087		other_paralog
ENSTMTG00000000087		other_paralog
ENSTMTG00000000087		other_paralog
ENSTMTG00000000087		other_paralog
ENSTMTG00000000087		other_paralog
ENSTMTG00000000087		other_paralog
ENSTMTG00000000087		other_paralog
ENSTMTG00000000087		other_paralog
ENSTMTG00000000087		other_paralog
ENSTMTG00000000087		other_paralog
ENSTMTG00000000087		other_paralog
ENSTMTG00000000087		other_paralog
ENSTMTG00000000087		other_paralog
ENSTMTG00000000087		other_paralog
ENSTMTG00000000087		other_paralog
ENSTMTG00000000087		other_paralog
ENSTMTG00000000087		other_paralog
ENSTMTG00000000087		other_paralog
ENSTMTG00000000087		other_paralog
ENSTMTG00000000087		other_paralog
ENSTMTG00000000087		other_paralog
ENSTMTG00000000087		other_paralog
ENSTMTG00000000087		other_paralog
ENSTMTG00000000087		other_paralog
ENSTMTG00000000087		other_paralog
ENSTMTG00000000087		other_paralog
ENSTMTG00000000087		other_paralog
ENSTMTG00000000087		other_paralog
ENSTMTG00000000087		other_paralog
ENSTMTG00000000087		other_paralog
ENSTMTG00000000087		other_paralog
ENSTMTG00000000087		other_paralog
ENSTMTG00000000087		other_paralog
ENSTMTG00000000087		other_paralog
ENSTMTG00000000087		other_paralog
ENSTMTG00000000087		other_paralog
ENSTMTG00000000087		other_paralog
ENSTMTG00000000087		other_paralog
ENSTMTG00000000087		other_paralog
ENSTMTG00000000087		within_species_paralog
ENSTMTG00000000087		within_species_paralog
ENSTMTG00000000087		within_species_paralog
ENSTMTG00000000087		within_species_paralog
ENSTMTG00000000087		within_species_paralog
ENSTMTG00000000087		within_species_paralog
ENSTMTG00000000087		within_species_paralog
ENSTMTG00000000087		within_species_paralog
ENSTMTG00000000087		within_species_paralog
ENSTMTG00000000087		within_species_paralog
ENSTMTG00000000087		within_species_paralog
ENSTMTG00000000087		within_species_paralog
ENSTMTG00000000087		within_species_paralog
ENSTMTG00000000087		within_species_paralog
ENSTMTG00000000087		within_species_paralog
ENSTMTG00000000087		within_species_paralog
ENSTMTG00000000087		within_species_paralog
ENSTMTG00000000087		within_species_paralog
ENSTMTG00000000087		within_species_paralog
ENSTMTG00000000087		within_species_paralog
ENSTMTG00000000087		within_species_paralog
ENSTMTG00000000087		within_species_paralog
ENSTMTG00000000087		within_species_paralog
ENSTMTG00000000087		within_species_paralog
ENSTMTG00000000087		within_species_paralog
ENSTMTG00000000088		gene_split
ENSTMTG00000000088		other_paralog
ENSTMTG00000000088		other_paralog
ENSTMTG00000000088		other_paralog
ENSTMTG00000000089		within_species_paralog
ENSTMTG00000000089		other_paralog
ENSTMTG00000000089		other_paralog
ENSTMTG00000000089		other_paralog
ENSTMTG00000000089		other_paralog
ENSTMTG00000000089		other_paralog
ENSTMTG00000000089		other_paralog
ENSTMTG00000000089		other_paralog
ENSTMTG00000000089		other_paralog
ENSTMTG00000000089		other_paralog
ENSTMTG00000000089		other_paralog
ENSTMTG00000000089		other_paralog
ENSTMTG00000000089		other_paralog
ENSTMTG00000000089		other_paralog
ENSTMTG00000000089		other_paralog
ENSTMTG00000000089		other_paralog
ENSTMTG00000000089		other_paralog
ENSTMTG00000000089		other_paralog
ENSTMTG00000000089		other_paralog
ENSTMTG00000000089		other_paralog
ENSTMTG00000000089		other_paralog
ENSTMTG00000000089		other_paralog
ENSTMTG00000000089		other_paralog
ENSTMTG00000000089		other_paralog
ENSTMTG00000000089		other_paralog
ENSTMTG00000000089		other_paralog
ENSTMTG00000000089		other_paralog
ENSTMTG00000000089		other_paralog
ENSTMTG00000000089		other_paralog
ENSTMTG00000000089		other_paralog
ENSTMTG00000000089		other_paralog
ENSTMTG00000000089		other_paralog
ENSTMTG00000000089		other_paralog
ENSTMTG00000000089		other_paralog
ENSTMTG00000000089		other_paralog
ENSTMTG00000000089		other_paralog
ENSTMTG00000000089		other_paralog
ENSTMTG00000000089		other_paralog
ENSTMTG00000000089		other_paralog
ENSTMTG00000000089		other_paralog
ENSTMTG00000000089		other_paralog
ENSTMTG00000000089		other_paralog
ENSTMTG00000000089		other_paralog
ENSTMTG00000000089		other_paralog
ENSTMTG00000000089		other_paralog
ENSTMTG00000000089		other_paralog
ENSTMTG00000000089		other_paralog
ENSTMTG00000000090	CFAP69
ENSTMTG00000000091		within_species_paralog
ENSTMTG00000000091		within_species_paralog
ENSTMTG00000000091		within_species_paralog
ENSTMTG00000000091		within_species_paralog
ENSTMTG00000000091		within_species_paralog
ENSTMTG00000000091		within_species_paralog
ENSTMTG00000000091		within_species_paralog
ENSTMTG00000000091		within_species_paralog
ENSTMTG00000000091		within_species_paralog
ENSTMTG00000000091		within_species_paralog
ENSTMTG00000000091		within_species_paralog
ENSTMTG00000000091		within_species_paralog
ENSTMTG00000000091		other_paralog
ENSTMTG00000000091		other_paralog
ENSTMTG00000000092	KLHL7	other_paralog
ENSTMTG00000000092	KLHL7	other_paralog
ENSTMTG00000000092	KLHL7	other_paralog
ENSTMTG00000000092	KLHL7	other_paralog
ENSTMTG00000000092	KLHL7	other_paralog
ENSTMTG00000000092	KLHL7	other_paralog
ENSTMTG00000000092	KLHL7	other_paralog
ENSTMTG00000000092	KLHL7	other_paralog
ENSTMTG00000000092	KLHL7	other_paralog
ENSTMTG00000000092	KLHL7	other_paralog
ENSTMTG00000000092	KLHL7	other_paralog
ENSTMTG00000000092	KLHL7	other_paralog
ENSTMTG00000000092	KLHL7	other_paralog
ENSTMTG00000000092	KLHL7	other_paralog
ENSTMTG00000000092	KLHL7	other_paralog
ENSTMTG00000000092	KLHL7	other_paralog
ENSTMTG00000000092	KLHL7	other_paralog
ENSTMTG00000000092	KLHL7	other_paralog
ENSTMTG00000000092	KLHL7	other_paralog
ENSTMTG00000000092	KLHL7	other_paralog
ENSTMTG00000000092	KLHL7	other_paralog
ENSTMTG00000000092	KLHL7	other_paralog
ENSTMTG00000000092	KLHL7	other_paralog
ENSTMTG00000000092	KLHL7	other_paralog
ENSTMTG00000000092	KLHL7	other_paralog
ENSTMTG00000000092	KLHL7	other_paralog
ENSTMTG00000000092	KLHL7	other_paralog
ENSTMTG00000000092	KLHL7	other_paralog
ENSTMTG00000000092	KLHL7	other_paralog
ENSTMTG00000000092	KLHL7	other_paralog
ENSTMTG00000000092	KLHL7	other_paralog
ENSTMTG00000000092	KLHL7	other_paralog
ENSTMTG00000000092	KLHL7	other_paralog
ENSTMTG00000000092	KLHL7	other_paralog
ENSTMTG00000000092	KLHL7	other_paralog
ENSTMTG00000000092	KLHL7	other_paralog
ENSTMTG00000000092	KLHL7	other_paralog
ENSTMTG00000000092	KLHL7	other_paralog
ENSTMTG00000000092	KLHL7	other_paralog
ENSTMTG00000000092	KLHL7	other_paralog
ENSTMTG00000000092	KLHL7	other_paralog
ENSTMTG00000000092	KLHL7	other_paralog
ENSTMTG00000000092	KLHL7	other_paralog
ENSTMTG00000000092	KLHL7	other_paralog
ENSTMTG00000000092	KLHL7	other_paralog
ENSTMTG00000000092	KLHL7	other_paralog
ENSTMTG00000000092	KLHL7	other_paralog
ENSTMTG00000000092	KLHL7	other_paralog
ENSTMTG00000000092	KLHL7	other_paralog
ENSTMTG00000000092	KLHL7	other_paralog
ENSTMTG00000000092	KLHL7	other_paralog
ENSTMTG00000000092	KLHL7	other_paralog
ENSTMTG00000000092	KLHL7	other_paralog
ENSTMTG00000000092	KLHL7	other_paralog
ENSTMTG00000000092	KLHL7	other_paralog
ENSTMTG00000000092	KLHL7	other_paralog
ENSTMTG00000000092	KLHL7	other_paralog
ENSTMTG00000000092	KLHL7	other_paralog
ENSTMTG00000000092	KLHL7	other_paralog
ENSTMTG00000000092	KLHL7	other_paralog
ENSTMTG00000000092	KLHL7	other_paralog
ENSTMTG00000000092	KLHL7	other_paralog
ENSTMTG00000000092	KLHL7	other_paralog
ENSTMTG00000000092	KLHL7	other_paralog
ENSTMTG00000000092	KLHL7	other_paralog
ENSTMTG00000000092	KLHL7	other_paralog
ENSTMTG00000000092	KLHL7	other_paralog
ENSTMTG00000000092	KLHL7	other_paralog
ENSTMTG00000000092	KLHL7	other_paralog
ENSTMTG00000000092	KLHL7	other_paralog
ENSTMTG00000000092	KLHL7	other_paralog
ENSTMTG00000000092	KLHL7	other_paralog
ENSTMTG00000000093	SMIM14
ENSTMTG00000000094	PHACTR1	other_paralog
ENSTMTG00000000094	PHACTR1	other_paralog
ENSTMTG00000000094	PHACTR1	other_paralog
ENSTMTG00000000094	PHACTR1	other_paralog
ENSTMTG00000000095		within_species_paralog
ENSTMTG00000000095		other_paralog
ENSTMTG00000000095		other_paralog
ENSTMTG00000000096		within_species_paralog
ENSTMTG00000000096		other_paralog
ENSTMTG00000000096		other_paralog
ENSTMTG00000000096		other_paralog
ENSTMTG00000000096		other_paralog
ENSTMTG00000000096		other_paralog
ENSTMTG00000000096		other_paralog
ENSTMTG00000000096		other_paralog
ENSTMTG00000000096		other_paralog
ENSTMTG00000000096		other_paralog
ENSTMTG00000000096		other_paralog
ENSTMTG00000000096		other_paralog
ENSTMTG00000000096		other_paralog
ENSTMTG00000000096		other_paralog
ENSTMTG00000000096		other_paralog
ENSTMTG00000000096		other_paralog
ENSTMTG00000000096		other_paralog
ENSTMTG00000000097		other_paralog
ENSTMTG00000000097		other_paralog
ENSTMTG00000000097		other_paralog
ENSTMTG00000000097		other_paralog
ENSTMTG00000000097		other_paralog
ENSTMTG00000000098	KCNK17	other_paralog
ENSTMTG00000000098	KCNK17	other_paralog
ENSTMTG00000000098	KCNK17	other_paralog
ENSTMTG00000000098	KCNK17	other_paralog
ENSTMTG00000000098	KCNK17	other_paralog
ENSTMTG00000000098	KCNK17	other_paralog
ENSTMTG00000000098	KCNK17	other_paralog
ENSTMTG00000000098	KCNK17	other_paralog
ENSTMTG00000000098	KCNK17	other_paralog
ENSTMTG00000000098	KCNK17	other_paralog
ENSTMTG00000000098	KCNK17	other_paralog
ENSTMTG00000000098	KCNK17	other_paralog
ENSTMTG00000000098	KCNK17	other_paralog
ENSTMTG00000000098	KCNK17	other_paralog
ENSTMTG00000000098	KCNK17	other_paralog
ENSTMTG00000000098	KCNK17	other_paralog
ENSTMTG00000000098	KCNK17	other_paralog
ENSTMTG00000000099		within_species_paralog
ENSTMTG00000000099		within_species_paralog
ENSTMTG00000000099		within_species_paralog
ENSTMTG00000000099		within_species_paralog
ENSTMTG00000000100	GTF3C6
ENSTMTG00000000101		within_species_paralog
ENSTMTG00000000102	HEY2	other_paralog
ENSTMTG00000000102	HEY2	other_paralog
ENSTMTG00000000102	HEY2	other_paralog
ENSTMTG00000000102	HEY2	other_paralog
ENSTMTG00000000102	HEY2	other_paralog
ENSTMTG00000000102	HEY2	other_paralog
ENSTMTG00000000102	HEY2	other_paralog
ENSTMTG00000000102	HEY2	other_paralog
ENSTMTG00000000102	HEY2	other_paralog
ENSTMTG00000000102	HEY2	other_paralog
ENSTMTG00000000102	HEY2	other_paralog
ENSTMTG00000000102	HEY2	other_paralog
ENSTMTG00000000102	HEY2	other_paralog
ENSTMTG00000000102	HEY2	other_paralog
ENSTMTG00000000103	MGAT4A	other_paralog
ENSTMTG00000000103	MGAT4A	other_paralog
ENSTMTG00000000103	MGAT4A	other_paralog
ENSTMTG00000000103	MGAT4A	other_paralog
ENSTMTG00000000103	MGAT4A	other_paralog
ENSTMTG00000000103	MGAT4A	other_paralog
ENSTMTG00000000103	MGAT4A	other_paralog
ENSTMTG00000000104	MEX3C	other_paralog
ENSTMTG00000000104	MEX3C	other_paralog
ENSTMTG00000000104	MEX3C	other_paralog
ENSTMTG00000000105	FUCA2	within_species_paralog
ENSTMTG00000000106		other_paralog
ENSTMTG00000000106		other_paralog
ENSTMTG00000000106		other_paralog
ENSTMTG00000000106		within_species_paralog
ENSTMTG00000000106		within_species_paralog
ENSTMTG00000000107	TSPAN18	other_paralog
ENSTMTG00000000107	TSPAN18	other_paralog
ENSTMTG00000000107	TSPAN18	other_paralog
ENSTMTG00000000107	TSPAN18	other_paralog
ENSTMTG00000000107	TSPAN18	other_paralog
ENSTMTG00000000107	TSPAN18	other_paralog
ENSTMTG00000000107	TSPAN18	other_paralog
ENSTMTG00000000107	TSPAN18	other_paralog
ENSTMTG00000000107	TSPAN18	other_paralog
ENSTMTG00000000107	TSPAN18	other_paralog
ENSTMTG00000000107	TSPAN18	other_paralog
ENSTMTG00000000107	TSPAN18	other_paralog
ENSTMTG00000000107	TSPAN18	other_paralog
ENSTMTG00000000107	TSPAN18	other_paralog
ENSTMTG00000000107	TSPAN18	other_paralog
ENSTMTG00000000107	TSPAN18	other_paralog
ENSTMTG00000000107	TSPAN18	other_paralog
ENSTMTG00000000107	TSPAN18	other_paralog
ENSTMTG00000000107	TSPAN18	other_paralog
ENSTMTG00000000107	TSPAN18	other_paralog
ENSTMTG00000000107	TSPAN18	other_paralog
ENSTMTG00000000107	TSPAN18	other_paralog
ENSTMTG00000000107	TSPAN18	other_paralog
ENSTMTG00000000107	TSPAN18	other_paralog
ENSTMTG00000000107	TSPAN18	other_paralog
ENSTMTG00000000107	TSPAN18	other_paralog
ENSTMTG00000000107	TSPAN18	other_paralog
ENSTMTG00000000107	TSPAN18	other_paralog
ENSTMTG00000000107	TSPAN18	other_paralog
ENSTMTG00000000107	TSPAN18	other_paralog
ENSTMTG00000000107	TSPAN18	other_paralog
ENSTMTG00000000107	TSPAN18	other_paralog
ENSTMTG00000000107	TSPAN18	other_paralog
ENSTMTG00000000107	TSPAN18	other_paralog
ENSTMTG00000000107	TSPAN18	other_paralog
ENSTMTG00000000107	TSPAN18	other_paralog
ENSTMTG00000000108	DKK1
ENSTMTG00000000109
ENSTMTG00000000110	PEBP4	other_paralog
ENSTMTG00000000110	PEBP4	other_paralog
ENSTMTG00000000111		other_paralog
ENSTMTG00000000111		other_paralog
ENSTMTG00000000111		other_paralog
ENSTMTG00000000111		other_paralog
ENSTMTG00000000111		other_paralog
ENSTMTG00000000111		other_paralog
ENSTMTG00000000111		other_paralog
ENSTMTG00000000111		other_paralog
ENSTMTG00000000111		other_paralog
ENSTMTG00000000111		other_paralog
ENSTMTG00000000111		other_paralog
ENSTMTG00000000111		other_paralog
ENSTMTG00000000111		other_paralog
ENSTMTG00000000111		other_paralog
ENSTMTG00000000111		other_paralog
ENSTMTG00000000111		other_paralog
ENSTMTG00000000111		other_paralog
ENSTMTG00000000111		other_paralog
ENSTMTG00000000111		other_paralog
ENSTMTG00000000111		other_paralog
ENSTMTG00000000111		other_paralog
ENSTMTG00000000111		other_paralog
ENSTMTG00000000111		other_paralog
ENSTMTG00000000111		other_paralog
ENSTMTG00000000111		other_paralog
ENSTMTG00000000111		other_paralog
ENSTMTG00000000111		other_paralog
ENSTMTG00000000111		other_paralog
ENSTMTG00000000111		other_paralog
ENSTMTG00000000111		other_paralog
ENSTMTG00000000111		other_paralog
ENSTMTG00000000111		other_paralog
ENSTMTG00000000111		other_paralog
ENSTMTG00000000111		other_paralog
ENSTMTG00000000111		other_paralog
ENSTMTG00000000111		other_paralog
ENSTMTG00000000111		other_paralog
ENSTMTG00000000111		other_paralog
ENSTMTG00000000111		other_paralog
ENSTMTG00000000111		other_paralog
ENSTMTG00000000111		other_paralog
ENSTMTG00000000111		other_paralog
ENSTMTG00000000111		other_paralog
ENSTMTG00000000111		other_paralog
ENSTMTG00000000111		other_paralog
ENSTMTG00000000111		other_paralog
ENSTMTG00000000111		other_paralog
ENSTMTG00000000111		other_paralog
ENSTMTG00000000111		other_paralog
ENSTMTG00000000111		other_paralog
ENSTMTG00000000111		other_paralog
ENSTMTG00000000111		other_paralog
ENSTMTG00000000111		other_paralog
ENSTMTG00000000111		other_paralog
ENSTMTG00000000111		other_paralog
ENSTMTG00000000111		other_paralog
ENSTMTG00000000111		other_paralog
ENSTMTG00000000111		other_paralog
ENSTMTG00000000111		other_paralog
ENSTMTG00000000111		other_paralog
ENSTMTG00000000111		other_paralog
ENSTMTG00000000111		other_paralog
ENSTMTG00000000111		other_paralog
ENSTMTG00000000111		other_paralog
ENSTMTG00000000111		other_paralog
ENSTMTG00000000111		other_paralog
ENSTMTG00000000111		other_paralog
ENSTMTG00000000111		other_paralog
ENSTMTG00000000111		other_paralog
ENSTMTG00000000111		other_paralog
ENSTMTG00000000111		other_paralog
ENSTMTG00000000111		other_paralog
ENSTMTG00000000111		other_paralog
ENSTMTG00000000111		other_paralog
ENSTMTG00000000111		other_paralog
ENSTMTG00000000111		other_paralog
ENSTMTG00000000111		other_paralog
ENSTMTG00000000111		other_paralog
ENSTMTG00000000111		other_paralog
ENSTMTG00000000111		other_paralog
ENSTMTG00000000111		other_paralog
ENSTMTG00000000111		other_paralog
ENSTMTG00000000111		other_paralog
ENSTMTG00000000111		other_paralog
ENSTMTG00000000111		other_paralog
ENSTMTG00000000111		other_paralog
ENSTMTG00000000111		other_paralog
ENSTMTG00000000111		other_paralog
ENSTMTG00000000111		other_paralog
ENSTMTG00000000111		other_paralog
ENSTMTG00000000111		other_paralog
ENSTMTG00000000111		other_paralog
ENSTMTG00000000111		other_paralog
ENSTMTG00000000111		other_paralog
ENSTMTG00000000111		other_paralog
ENSTMTG00000000111		other_paralog
ENSTMTG00000000111		other_paralog
ENSTMTG00000000111		other_paralog
ENSTMTG00000000111		other_paralog
ENSTMTG00000000111		other_paralog
ENSTMTG00000000111		other_paralog
ENSTMTG00000000111		other_paralog
ENSTMTG00000000111		other_paralog
ENSTMTG00000000111		other_paralog
ENSTMTG00000000111		other_paralog
ENSTMTG00000000111		other_paralog
ENSTMTG00000000111		other_paralog
ENSTMTG00000000111		other_paralog
ENSTMTG00000000111		other_paralog
ENSTMTG00000000111		other_paralog
ENSTMTG00000000111		other_paralog
ENSTMTG00000000111		other_paralog
ENSTMTG00000000111		within_species_paralog
ENSTMTG00000000111		within_species_paralog
ENSTMTG00000000111		within_species_paralog
ENSTMTG00000000111		within_species_paralog
ENSTMTG00000000111		within_species_paralog
ENSTMTG00000000111		within_species_paralog
ENSTMTG00000000111		within_species_paralog
ENSTMTG00000000111		within_species_paralog
ENSTMTG00000000111		within_species_paralog
ENSTMTG00000000111		within_species_paralog
ENSTMTG00000000111		within_species_paralog
ENSTMTG00000000111		within_species_paralog
ENSTMTG00000000111		within_species_paralog
ENSTMTG00000000111		within_species_paralog
ENSTMTG00000000111		within_species_paralog
ENSTMTG00000000111		within_species_paralog
ENSTMTG00000000111		within_species_paralog
ENSTMTG00000000111		within_species_paralog
ENSTMTG00000000111		within_species_paralog
ENSTMTG00000000111		within_species_paralog
ENSTMTG00000000111		within_species_paralog
ENSTMTG00000000111		within_species_paralog
ENSTMTG00000000111		within_species_paralog
ENSTMTG00000000111		within_species_paralog
ENSTMTG00000000111		within_species_paralog
ENSTMTG00000000111		within_species_paralog
ENSTMTG00000000111		within_species_paralog
ENSTMTG00000000111		within_species_paralog
ENSTMTG00000000111		within_species_paralog
ENSTMTG00000000111		within_species_paralog
ENSTMTG00000000111		within_species_paralog
ENSTMTG00000000111		within_species_paralog
ENSTMTG00000000111		within_species_paralog
ENSTMTG00000000111		within_species_paralog
ENSTMTG00000000111		within_species_paralog
ENSTMTG00000000111		within_species_paralog
ENSTMTG00000000111		within_species_paralog
ENSTMTG00000000111		within_species_paralog
ENSTMTG00000000111		within_species_paralog
ENSTMTG00000000111		within_species_paralog
ENSTMTG00000000111		within_species_paralog
ENSTMTG00000000111		within_species_paralog
ENSTMTG00000000111		within_species_paralog
ENSTMTG00000000111		within_species_paralog
ENSTMTG00000000111		within_species_paralog
ENSTMTG00000000112	MCM10
ENSTMTG00000000113	TBC1D14	other_paralog
ENSTMTG00000000113	TBC1D14	other_paralog
ENSTMTG00000000113	TBC1D14	other_paralog
ENSTMTG00000000113	TBC1D14	other_paralog
ENSTMTG00000000113	TBC1D14	other_paralog
ENSTMTG00000000113	TBC1D14	other_paralog
ENSTMTG00000000113	TBC1D14	other_paralog
ENSTMTG00000000113	TBC1D14	other_paralog
ENSTMTG00000000113	TBC1D14	other_paralog
ENSTMTG00000000113	TBC1D14	other_paralog
ENSTMTG00000000113	TBC1D14	other_paralog
ENSTMTG00000000113	TBC1D14	other_paralog
ENSTMTG00000000113	TBC1D14	other_paralog
ENSTMTG00000000113	TBC1D14	other_paralog
ENSTMTG00000000113	TBC1D14	other_paralog
ENSTMTG00000000113	TBC1D14	other_paralog
ENSTMTG00000000113	TBC1D14	other_paralog
ENSTMTG00000000113	TBC1D14	other_paralog
ENSTMTG00000000113	TBC1D14	other_paralog
ENSTMTG00000000113	TBC1D14	other_paralog
ENSTMTG00000000113	TBC1D14	other_paralog
ENSTMTG00000000113	TBC1D14	other_paralog
ENSTMTG00000000113	TBC1D14	other_paralog
ENSTMTG00000000113	TBC1D14	other_paralog
ENSTMTG00000000113	TBC1D14	other_paralog
ENSTMTG00000000113	TBC1D14	other_paralog
ENSTMTG00000000113	TBC1D14	other_paralog
ENSTMTG00000000113	TBC1D14	other_paralog
ENSTMTG00000000113	TBC1D14	other_paralog
ENSTMTG00000000113	TBC1D14	other_paralog
ENSTMTG00000000113	TBC1D14	other_paralog
ENSTMTG00000000113	TBC1D14	other_paralog
ENSTMTG00000000113	TBC1D14	other_paralog
ENSTMTG00000000113	TBC1D14	other_paralog
ENSTMTG00000000113	TBC1D14	other_paralog
ENSTMTG00000000113	TBC1D14	other_paralog
ENSTMTG00000000113	TBC1D14	other_paralog
ENSTMTG00000000113	TBC1D14	other_paralog
ENSTMTG00000000113	TBC1D14	other_paralog
ENSTMTG00000000113	TBC1D14	other_paralog
ENSTMTG00000000113	TBC1D14	other_paralog
ENSTMTG00000000114	ABAT	other_paralog
ENSTMTG00000000114	ABAT	other_paralog
ENSTMTG00000000114	ABAT	other_paralog
ENSTMTG00000000114	ABAT	other_paralog
ENSTMTG00000000114	ABAT	other_paralog
ENSTMTG00000000115	GADL1	other_paralog
ENSTMTG00000000115	GADL1	other_paralog
ENSTMTG00000000115	GADL1	other_paralog
ENSTMTG00000000115	GADL1	other_paralog
ENSTMTG00000000115	GADL1	other_paralog
ENSTMTG00000000115	GADL1	other_paralog
ENSTMTG00000000115	GADL1	other_paralog
ENSTMTG00000000115	GADL1	other_paralog
ENSTMTG00000000115	GADL1	other_paralog
ENSTMTG00000000115	GADL1	other_paralog
ENSTMTG00000000116	NDRG4	within_species_paralog
ENSTMTG00000000116	NDRG4	within_species_paralog
ENSTMTG00000000116	NDRG4	within_species_paralog
ENSTMTG00000000117	SLC10A2	within_species_paralog
ENSTMTG00000000117	SLC10A2	within_species_paralog
ENSTMTG00000000117	SLC10A2	within_species_paralog
ENSTMTG00000000117	SLC10A2	within_species_paralog
ENSTMTG00000000118	DNMBP	within_species_paralog
ENSTMTG00000000118	DNMBP	within_species_paralog
ENSTMTG00000000119		other_paralog
ENSTMTG00000000119		other_paralog
ENSTMTG00000000119		other_paralog
ENSTMTG00000000119		other_paralog
ENSTMTG00000000119		other_paralog
ENSTMTG00000000119		other_paralog
ENSTMTG00000000119		other_paralog
ENSTMTG00000000119		other_paralog
ENSTMTG00000000119		other_paralog
ENSTMTG00000000119		other_paralog
ENSTMTG00000000119		other_paralog
ENSTMTG00000000119		other_paralog
ENSTMTG00000000119		other_paralog
ENSTMTG00000000119		other_paralog
ENSTMTG00000000119		other_paralog
ENSTMTG00000000119		other_paralog
ENSTMTG00000000119		other_paralog
ENSTMTG00000000119		other_paralog
ENSTMTG00000000119		other_paralog
ENSTMTG00000000119		other_paralog
ENSTMTG00000000119		other_paralog
ENSTMTG00000000119		other_paralog
ENSTMTG00000000119		other_paralog
ENSTMTG00000000119		other_paralog
ENSTMTG00000000119		other_paralog
ENSTMTG00000000119		other_paralog
ENSTMTG00000000119		other_paralog
ENSTMTG00000000119		other_paralog
ENSTMTG00000000119		other_paralog
ENSTMTG00000000119		other_paralog
ENSTMTG00000000119		other_paralog
ENSTMTG00000000119		other_paralog
ENSTMTG00000000119		other_paralog
ENSTMTG00000000119		other_paralog
ENSTMTG00000000119		other_paralog
ENSTMTG00000000119		other_paralog
ENSTMTG00000000119		other_paralog
ENSTMTG00000000119		other_paralog
ENSTMTG00000000119		other_paralog
ENSTMTG00000000119		other_paralog
ENSTMTG00000000119		other_paralog
ENSTMTG00000000119		other_paralog
ENSTMTG00000000119		other_paralog
ENSTMTG00000000119		other_paralog
ENSTMTG00000000119		other_paralog
ENSTMTG00000000119		other_paralog
ENSTMTG00000000119		other_paralog
ENSTMTG00000000119		other_paralog
ENSTMTG00000000119		other_paralog
ENSTMTG00000000119		other_paralog
ENSTMTG00000000119		other_paralog
ENSTMTG00000000119		other_paralog
ENSTMTG00000000119		other_paralog
ENSTMTG00000000119		other_paralog
ENSTMTG00000000119		other_paralog
ENSTMTG00000000119		other_paralog
ENSTMTG00000000119		other_paralog
ENSTMTG00000000119		other_paralog
ENSTMTG00000000119		other_paralog
ENSTMTG00000000119		other_paralog
ENSTMTG00000000119		other_paralog
ENSTMTG00000000119		other_paralog
ENSTMTG00000000119		other_paralog
ENSTMTG00000000119		other_paralog
ENSTMTG00000000119		other_paralog
ENSTMTG00000000119		other_paralog
ENSTMTG00000000119		other_paralog
ENSTMTG00000000119		other_paralog
ENSTMTG00000000119		other_paralog
ENSTMTG00000000119		other_paralog
ENSTMTG00000000119		other_paralog
ENSTMTG00000000119		other_paralog
ENSTMTG00000000119		other_paralog
ENSTMTG00000000119		other_paralog
ENSTMTG00000000119		other_paralog
ENSTMTG00000000119		other_paralog
ENSTMTG00000000119		other_paralog
ENSTMTG00000000119		other_paralog
ENSTMTG00000000119		other_paralog
ENSTMTG00000000119		within_species_paralog
ENSTMTG00000000119		within_species_paralog
ENSTMTG00000000119		within_species_paralog
ENSTMTG00000000119		within_species_paralog
ENSTMTG00000000119		within_species_paralog
ENSTMTG00000000119		within_species_paralog
ENSTMTG00000000119		within_species_paralog
ENSTMTG00000000119		within_species_paralog
ENSTMTG00000000119		within_species_paralog
ENSTMTG00000000119		within_species_paralog
ENSTMTG00000000119		within_species_paralog
ENSTMTG00000000119		within_species_paralog
ENSTMTG00000000119		within_species_paralog
ENSTMTG00000000119		within_species_paralog
ENSTMTG00000000119		within_species_paralog
ENSTMTG00000000119		within_species_paralog
ENSTMTG00000000119		within_species_paralog
ENSTMTG00000000119		within_species_paralog
ENSTMTG00000000119		within_species_paralog
ENSTMTG00000000119		within_species_paralog
ENSTMTG00000000119		within_species_paralog
ENSTMTG00000000119		within_species_paralog
ENSTMTG00000000119		within_species_paralog
ENSTMTG00000000119		within_species_paralog
ENSTMTG00000000119		within_species_paralog
ENSTMTG00000000120		within_species_paralog
ENSTMTG00000000120		other_paralog
ENSTMTG00000000120		other_paralog
ENSTMTG00000000120		other_paralog
ENSTMTG00000000120		other_paralog
ENSTMTG00000000120		other_paralog
ENSTMTG00000000120		other_paralog
ENSTMTG00000000120		other_paralog
ENSTMTG00000000120		other_paralog
ENSTMTG00000000120		other_paralog
ENSTMTG00000000120		other_paralog
ENSTMTG00000000120		other_paralog
ENSTMTG00000000120		other_paralog
ENSTMTG00000000120		other_paralog
ENSTMTG00000000120		other_paralog
ENSTMTG00000000120		other_paralog
ENSTMTG00000000120		other_paralog
ENSTMTG00000000120		other_paralog
ENSTMTG00000000120		other_paralog
ENSTMTG00000000120		other_paralog
ENSTMTG00000000120		other_paralog
ENSTMTG00000000120		other_paralog
ENSTMTG00000000120		other_paralog
ENSTMTG00000000120		other_paralog
ENSTMTG00000000120		other_paralog
ENSTMTG00000000120		other_paralog
ENSTMTG00000000120		other_paralog
ENSTMTG00000000120		other_paralog
ENSTMTG00000000120		other_paralog
ENSTMTG00000000120		other_paralog
ENSTMTG00000000120		other_paralog
ENSTMTG00000000120		other_paralog
ENSTMTG00000000120		other_paralog
ENSTMTG00000000120		other_paralog
ENSTMTG00000000120		other_paralog
ENSTMTG00000000120		other_paralog
ENSTMTG00000000120		other_paralog
ENSTMTG00000000120		other_paralog
ENSTMTG00000000120		other_paralog
ENSTMTG00000000120		other_paralog
ENSTMTG00000000121	RNF32
ENSTMTG00000000122	UGDH
ENSTMTG00000000123	AMD1
ENSTMTG00000000124	ABI2	other_paralog
ENSTMTG00000000124	ABI2	other_paralog
ENSTMTG00000000125	PEX3
ENSTMTG00000000126	KCNK5	other_paralog
ENSTMTG00000000126	KCNK5	other_paralog
ENSTMTG00000000126	KCNK5	other_paralog
ENSTMTG00000000126	KCNK5	other_paralog
ENSTMTG00000000126	KCNK5	other_paralog
ENSTMTG00000000126	KCNK5	other_paralog
ENSTMTG00000000126	KCNK5	other_paralog
ENSTMTG00000000126	KCNK5	other_paralog
ENSTMTG00000000126	KCNK5	other_paralog
ENSTMTG00000000126	KCNK5	other_paralog
ENSTMTG00000000126	KCNK5	other_paralog
ENSTMTG00000000126	KCNK5	other_paralog
ENSTMTG00000000126	KCNK5	other_paralog
ENSTMTG00000000126	KCNK5	other_paralog
ENSTMTG00000000126	KCNK5	other_paralog
ENSTMTG00000000126	KCNK5	other_paralog
ENSTMTG00000000126	KCNK5	other_paralog
ENSTMTG00000000127	CDK1	within_species_paralog
ENSTMTG00000000127	CDK1	other_paralog
ENSTMTG00000000127	CDK1	other_paralog
ENSTMTG00000000127	CDK1	other_paralog
ENSTMTG00000000127	CDK1	other_paralog
ENSTMTG00000000127	CDK1	other_paralog
ENSTMTG00000000127	CDK1	other_paralog
ENSTMTG00000000127	CDK1	other_paralog
ENSTMTG00000000127	CDK1	other_paralog
ENSTMTG00000000127	CDK1	other_paralog
ENSTMTG00000000127	CDK1	other_paralog
ENSTMTG00000000127	CDK1	other_paralog
ENSTMTG00000000127	CDK1	other_paralog
ENSTMTG00000000127	CDK1	other_paralog
ENSTMTG00000000127	CDK1	other_paralog
ENSTMTG00000000127	CDK1	other_paralog
ENSTMTG00000000127	CDK1	other_paralog
ENSTMTG00000000127	CDK1	other_paralog
ENSTMTG00000000127	CDK1	other_paralog
ENSTMTG00000000127	CDK1	other_paralog
ENSTMTG00000000127	CDK1	other_paralog
ENSTMTG00000000127	CDK1	other_paralog
ENSTMTG00000000127	CDK1	other_paralog
ENSTMTG00000000127	CDK1	other_paralog
ENSTMTG00000000127	CDK1	other_paralog
ENSTMTG00000000127	CDK1	other_paralog
ENSTMTG00000000127	CDK1	other_paralog
ENSTMTG00000000127	CDK1	other_paralog
ENSTMTG00000000127	CDK1	other_paralog
ENSTMTG00000000127	CDK1	other_paralog
ENSTMTG00000000127	CDK1	other_paralog
ENSTMTG00000000128		within_species_paralog
ENSTMTG00000000128		within_species_paralog
ENSTMTG00000000129	FAM126A	within_species_paralog
ENSTMTG00000000130		within_species_paralog
ENSTMTG00000000130		other_paralog
ENSTMTG00000000130		other_paralog
ENSTMTG00000000130		other_paralog
ENSTMTG00000000130		other_paralog
ENSTMTG00000000130		other_paralog
ENSTMTG00000000130		other_paralog
ENSTMTG00000000130		other_paralog
ENSTMTG00000000130		other_paralog
ENSTMTG00000000130		other_paralog
ENSTMTG00000000130		other_paralog
ENSTMTG00000000130		other_paralog
ENSTMTG00000000130		other_paralog
ENSTMTG00000000130		other_paralog
ENSTMTG00000000130		other_paralog
ENSTMTG00000000130		other_paralog
ENSTMTG00000000130		other_paralog
ENSTMTG00000000130		other_paralog
ENSTMTG00000000130		other_paralog
ENSTMTG00000000130		other_paralog
ENSTMTG00000000130		other_paralog
ENSTMTG00000000130		other_paralog
ENSTMTG00000000130		other_paralog
ENSTMTG00000000130		other_paralog
ENSTMTG00000000130		other_paralog
ENSTMTG00000000130		other_paralog
ENSTMTG00000000130		other_paralog
ENSTMTG00000000130		other_paralog
ENSTMTG00000000130		other_paralog
ENSTMTG00000000130		other_paralog
ENSTMTG00000000130		other_paralog
ENSTMTG00000000130		other_paralog
ENSTMTG00000000130		other_paralog
ENSTMTG00000000130		other_paralog
ENSTMTG00000000130		other_paralog
ENSTMTG00000000130		other_paralog
ENSTMTG00000000130		other_paralog
ENSTMTG00000000130		other_paralog
ENSTMTG00000000130		other_paralog
ENSTMTG00000000130		other_paralog
ENSTMTG00000000130		other_paralog
ENSTMTG00000000130		other_paralog
ENSTMTG00000000130		other_paralog
ENSTMTG00000000130		other_paralog
ENSTMTG00000000130		other_paralog
ENSTMTG00000000130		other_paralog
ENSTMTG00000000130		other_paralog
ENSTMTG00000000130		other_paralog
ENSTMTG00000000130		other_paralog
ENSTMTG00000000130		other_paralog
ENSTMTG00000000130		other_paralog
ENSTMTG00000000130		other_paralog
ENSTMTG00000000130		other_paralog
ENSTMTG00000000130		other_paralog
ENSTMTG00000000130		other_paralog
ENSTMTG00000000130		other_paralog
ENSTMTG00000000130		other_paralog
ENSTMTG00000000130		other_paralog
ENSTMTG00000000130		other_paralog
ENSTMTG00000000130		other_paralog
ENSTMTG00000000130		other_paralog
ENSTMTG00000000130		other_paralog
ENSTMTG00000000131	UNC50
ENSTMTG00000000132	ARPC2
ENSTMTG00000000133	TP53I11
ENSTMTG00000000134	EIF3M	other_paralog
ENSTMTG00000000134	EIF3M	other_paralog
ENSTMTG00000000135	ADGRB1	other_paralog
ENSTMTG00000000135	ADGRB1	other_paralog
ENSTMTG00000000135	ADGRB1	other_paralog
ENSTMTG00000000135	ADGRB1	other_paralog
ENSTMTG00000000135	ADGRB1	other_paralog
ENSTMTG00000000135	ADGRB1	other_paralog
ENSTMTG00000000135	ADGRB1	other_paralog
ENSTMTG00000000135	ADGRB1	other_paralog
ENSTMTG00000000135	ADGRB1	other_paralog
ENSTMTG00000000135	ADGRB1	other_paralog
ENSTMTG00000000135	ADGRB1	other_paralog
ENSTMTG00000000135	ADGRB1	other_paralog
ENSTMTG00000000135	ADGRB1	other_paralog
ENSTMTG00000000135	ADGRB1	other_paralog
ENSTMTG00000000135	ADGRB1	other_paralog
ENSTMTG00000000135	ADGRB1	other_paralog
ENSTMTG00000000135	ADGRB1	other_paralog
ENSTMTG00000000135	ADGRB1	other_paralog
ENSTMTG00000000135	ADGRB1	other_paralog
ENSTMTG00000000135	ADGRB1	other_paralog
ENSTMTG00000000135	ADGRB1	other_paralog
ENSTMTG00000000135	ADGRB1	other_paralog
ENSTMTG00000000135	ADGRB1	other_paralog
ENSTMTG00000000135	ADGRB1	other_paralog
ENSTMTG00000000135	ADGRB1	other_paralog
ENSTMTG00000000135	ADGRB1	other_paralog
ENSTMTG00000000135	ADGRB1	other_paralog
ENSTMTG00000000135	ADGRB1	other_paralog
ENSTMTG00000000135	ADGRB1	other_paralog
ENSTMTG00000000135	ADGRB1	other_paralog
ENSTMTG00000000135	ADGRB1	other_paralog
ENSTMTG00000000135	ADGRB1	other_paralog
ENSTMTG00000000135	ADGRB1	other_paralog
ENSTMTG00000000135	ADGRB1	other_paralog
ENSTMTG00000000135	ADGRB1	other_paralog
ENSTMTG00000000135	ADGRB1	other_paralog
ENSTMTG00000000135	ADGRB1	other_paralog
ENSTMTG00000000135	ADGRB1	other_paralog
ENSTMTG00000000135	ADGRB1	other_paralog
ENSTMTG00000000135	ADGRB1	other_paralog
ENSTMTG00000000135	ADGRB1	other_paralog
ENSTMTG00000000135	ADGRB1	other_paralog
ENSTMTG00000000135	ADGRB1	other_paralog
ENSTMTG00000000135	ADGRB1	other_paralog
ENSTMTG00000000135	ADGRB1	other_paralog
ENSTMTG00000000135	ADGRB1	other_paralog
ENSTMTG00000000135	ADGRB1	other_paralog
ENSTMTG00000000135	ADGRB1	other_paralog
ENSTMTG00000000135	ADGRB1	other_paralog
ENSTMTG00000000136		other_paralog
ENSTMTG00000000136		other_paralog
ENSTMTG00000000136		other_paralog
ENSTMTG00000000136		other_paralog
ENSTMTG00000000136		other_paralog
ENSTMTG00000000136		other_paralog
ENSTMTG00000000136		other_paralog
ENSTMTG00000000136		other_paralog
ENSTMTG00000000136		other_paralog
ENSTMTG00000000136		other_paralog
ENSTMTG00000000136		other_paralog
ENSTMTG00000000136		other_paralog
ENSTMTG00000000136		other_paralog
ENSTMTG00000000136		other_paralog
ENSTMTG00000000136		other_paralog
ENSTMTG00000000136		other_paralog
ENSTMTG00000000136		other_paralog
ENSTMTG00000000136		other_paralog
ENSTMTG00000000136		other_paralog
ENSTMTG00000000136		other_paralog
ENSTMTG00000000136		other_paralog
ENSTMTG00000000136		other_paralog
ENSTMTG00000000136		other_paralog
ENSTMTG00000000136		other_paralog
ENSTMTG00000000136		other_paralog
ENSTMTG00000000136		other_paralog
ENSTMTG00000000136		other_paralog
ENSTMTG00000000136		other_paralog
ENSTMTG00000000136		other_paralog
ENSTMTG00000000136		other_paralog
ENSTMTG00000000136		other_paralog
ENSTMTG00000000136		other_paralog
ENSTMTG00000000136		other_paralog
ENSTMTG00000000136		other_paralog
ENSTMTG00000000136		other_paralog
ENSTMTG00000000136		other_paralog
ENSTMTG00000000136		other_paralog
ENSTMTG00000000136		other_paralog
ENSTMTG00000000136		other_paralog
ENSTMTG00000000136		other_paralog
ENSTMTG00000000136		other_paralog
ENSTMTG00000000136		other_paralog
ENSTMTG00000000136		other_paralog
ENSTMTG00000000136		other_paralog
ENSTMTG00000000136		other_paralog
ENSTMTG00000000136		other_paralog
ENSTMTG00000000136		other_paralog
ENSTMTG00000000136		other_paralog
ENSTMTG00000000136		other_paralog
ENSTMTG00000000136		other_paralog
ENSTMTG00000000136		other_paralog
ENSTMTG00000000136		other_paralog
ENSTMTG00000000136		other_paralog
ENSTMTG00000000136		other_paralog
ENSTMTG00000000136		other_paralog
ENSTMTG00000000136		other_paralog
ENSTMTG00000000136		other_paralog
ENSTMTG00000000136		other_paralog
ENSTMTG00000000136		other_paralog
ENSTMTG00000000136		other_paralog
ENSTMTG00000000136		other_paralog
ENSTMTG00000000136		other_paralog
ENSTMTG00000000136		other_paralog
ENSTMTG00000000136		other_paralog
ENSTMTG00000000136		other_paralog
ENSTMTG00000000136		other_paralog
ENSTMTG00000000136		other_paralog
[truncated: 383,295 more rows]
