# Supplementary material for: Concurrent Evolution of Antiaging Gene Duplications and Cellular Phenotypes in Long-Lived Turtles
Source: Genome Biol Evol. 2021 Nov 18;13(12):evab244. doi: 10.1093/gbe/evab244 (PMC8688777; doi:10.1093/gbe/evab244)
Supplement: evab244_Supplementary_Data [file evab244_supplementary_data.zip › Source data files and figure supplements/Figure 3 ΓÇô source data 1. Ancestral reconstruction of copy number changes/ENSEMBL homology types/Anolis carolinensis-AnoCar2.0.txt]

Anole lizard paralogue homology type	Gene name
within_species_paralog
gene_split
other_paralog
other_paralog	PRLHR
	FAM204A
other_paralog	RAB11FIP2
other_paralog	EMX2
	PDZD8
other_paralog	SLC18A2
other_paralog	SHTN1
other_paralog	ACTL9
within_species_paralog	TOR4A
other_paralog	RPL35
within_species_paralog	ENO4
other_paralog	CDKN3
other_paralog	SMYD5
within_species_paralog	MTX2
other_paralog	HSPA12A
	PRADC1
other_paralog	KCNAB3
other_paralog	HOXD3
other_paralog	MTMR8
other_paralog	UCP3
other_paralog	CCT7
within_species_paralog	CNIH1
other_paralog	HOXD4
other_paralog	HOXD8
within_species_paralog	GMFB
other_paralog	HOXD10
within_species_paralog	ASB12
within_species_paralog	FBXO41
other_paralog	HOXD11
within_species_paralog	TAS1R1
other_paralog	TAS1R1
	CGRRF1
other_paralog	HOXD13
other_paralog	SAMD4A
other_paralog	EVX2
other_paralog	CHD3
	LNPK
within_species_paralog	FHAD1
other_paralog	SIK3
	TMEM51
other_paralog	PRDM2
within_species_paralog	DCST1
	CCDC172
within_species_paralog	APOA4
	CYB5D1
within_species_paralog	AMMECR1
other_paralog	GFRA1
	NAA38
other_paralog	ATRNL1
other_paralog	CHRDL1
other_paralog	KDM6B
	ZPR1
	TRUB1
within_species_paralog	PAK3
other_paralog	PAK3
within_species_paralog	FAM160B1
	BUD13
other_paralog	SGSM2
other_paralog	TAGLN
	COQ9
other_paralog	CAPN6
other_paralog	DENND1A
within_species_paralog	ABLIM1
other_paralog	MNT
other_paralog	DOK4
other_paralog	MYLK2
	TPX2
other_paralog	TRPC5
within_species_paralog	TRPC5
other_paralog	ADGRG1
other_paralog	EPHA2
other_paralog	BCL2L1
within_species_paralog	BCL2L1
within_species_paralog	COX4I2
other_paralog	ECI2
within_species_paralog	ECI2
other_paralog	EARS2
	DRC7
other_paralog	IGDCC4
	LAS1L
other_paralog	PLLP
other_paralog	ANK3
	ARL2BP
other_paralog	AP1M1
other_paralog	JUND
other_paralog	FRMD6
within_species_paralog	FRMD6
other_paralog	DSP
other_paralog	ZC3H12B
	ZC4H2
other_paralog	DPP8
other_paralog	RSPRY1
other_paralog	SLITRK4
other_paralog	SF3B4
within_species_paralog	HACD3
other_paralog	BMP6
	RTRAF
	NEURL2
	MRPL4
	PSME3IP1
	SNUPN
	INTS14
other_paralog	TXNDC5
other_paralog	SALL2
other_paralog	SNX33
within_species_paralog	SH2D3C
within_species_paralog	CSPG4
other_paralog	CDK9
other_paralog	ODF3L1
other_paralog	SLC35B3
other_paralog	DENND4A
other_paralog	LINGO1
other_paralog	MAP4K5
other_paralog	MRPS9
other_paralog	CPNE2
other_paralog	NID2
within_species_paralog	TFAP2A
other_paralog	HMG20A
other_paralog	GCNT2
other_paralog	GABRA3
other_paralog	RAB11A
	RABL6
other_paralog	PEAK1
other_paralog	TMEM14C
within_species_paralog	TMEM182
other_paralog	TSPAN3
	CCDC6
other_paralog	MAK
other_paralog	MFSD9
other_paralog	SLC16A9
other_paralog	SLC9A2
	INTS5
within_species_paralog	GCM2
other_paralog	PSTPIP1
other_paralog	IL18RAP
within_species_paralog	IL18RAP
other_paralog	CDKL1
other_paralog	GABRE
within_species_paralog	FAM13C
other_paralog	IL18R1
within_species_paralog	IL18R1
within_species_paralog	ELOVL2
other_paralog	ELOVL2
	DMAC2L
within_species_paralog	RCN2
within_species_paralog	NEDD9
other_paralog	IL1RL1
within_species_paralog	IL1RL1
other_paralog	L2HGDH
other_paralog	TMEM170B
other_paralog	CNGA2
other_paralog	REM1
other_paralog	TMCC1
within_species_paralog	ADTRP
other_paralog	ADTRP
within_species_paralog	ANKRD44
other_paralog	BICC1
other_paralog	PRRG3
other_paralog	HIVEP1
	SCAPER
other_paralog	CLDN2
within_species_paralog	CCSER2
other_paralog	NLK
other_paralog	SOS2
other_paralog	ECH1
other_paralog	PLXND1
within_species_paralog	PLXND1
within_species_paralog	EDN1
	NUP62
other_paralog	IL1R2
within_species_paralog	IL1R2
other_paralog	LGALS4
other_paralog	rho
within_species_paralog	rho
other_paralog	NOS2
other_paralog	ARF6
	IFT122
	PGAP1
other_paralog	PDILT
other_paralog	DNAH6
other_paralog	MAP4K4
other_paralog	UMOD
	GTF3C3
other_paralog	GPR139
within_species_paralog	NTN3
other_paralog	NTN3
other_paralog	CHRNA6
	CCDC150
other_paralog	CHRNB3
other_paralog	ATP6V0C
other_paralog	THAP1
within_species_paralog	RNF170
within_species_paralog	MBD4
other_paralog	HECW2
other_paralog	HOOK3
other_paralog	EFCAB12
within_species_paralog	CAND2
within_species_paralog	STK17B
	KCMF1
other_paralog	FNTA
other_paralog	FUT10
within_species_paralog	SEC13
other_paralog	MARCKSL1
other_paralog	HDAC1
other_paralog	DNAH7
other_paralog	KCNU1
other_paralog	IRAK2
other_paralog	NTRK1
within_species_paralog	THUMPD3
other_paralog	FAM167B
other_paralog	SLC39A10
within_species_paralog	MC4R
other_paralog	MC4R
	BANP
within_species_paralog	SRGAP3
	C5orf22
other_paralog	TTLL8
within_species_paralog	PEAR1
	CASZ1
other_paralog	TTLL11
	TAF10
other_paralog	RTKN
	PEX14
within_species_paralog	TLE3
other_paralog	GFRA4
other_paralog	RELA
other_paralog	DCDC2B
	DROSHA
within_species_paralog	DFFA
other_paralog	INSRR
within_species_paralog	CCDC28B
within_species_paralog	OXTR
other_paralog	OXTR
	PGD
other_paralog	TXLNA
other_paralog	ATRN
other_paralog	SBF1
within_species_paralog	KPNA6
other_paralog	KPNA6
other_paralog	UACA
	MRPL24
within_species_paralog	DIPK1B
within_species_paralog	RRNAD1
within_species_paralog	KIF1B
other_paralog	KIF1B
other_paralog	ISG20L2
other_paralog	CRABP2
other_paralog	TSSK3
other_paralog	BSDC1
within_species_paralog	CDH6
other_paralog	CDH6
other_paralog	ZBTB8A
	C20orf194
	ZBTB8OS
within_species_paralog	UBE4B
other_paralog	ZFHX2
other_paralog	ADAMTS7
other_paralog	NGDN
other_paralog	RBP7
other_paralog	SLC4A11
other_paralog	MYH7
	PYGO2
other_paralog	TLN1
other_paralog	LZIC
within_species_paralog	CIAO2A
	DDRGK1
within_species_paralog	SHC1
	SPG11
within_species_paralog	TXNL4B
within_species_paralog	CKS1B
other_paralog	TUBGCP2
other_paralog	RSPO3
	EIF3J
	RNF146
other_paralog	ECHDC1
other_paralog	CDC42EP2
within_species_paralog	SPNS3
within_species_paralog	MCL1
other_paralog	MCL1
other_paralog	PLCL1
	GBA2
	C1QBP
within_species_paralog	NHSL2
other_paralog	CSF3R
within_species_paralog	BOLL
other_paralog	MID2
	MSMP
other_paralog	RFX5
within_species_paralog	RFX5
	MRPS15
	ENSA
	OSCP1
within_species_paralog	RFTN2
	LSM10
other_paralog	IRF2BP1
within_species_paralog	STK40
other_paralog	CORO1C
	MYPOP
	HSPE1
	DDA1
within_species_paralog	EFS
	TMEM119
other_paralog	HSPD1
within_species_paralog	IFFO2
other_paralog	SLC22A17
	ISCU
within_species_paralog	SPIRE2
	TCF25
within_species_paralog	PPP1R3E
other_paralog	PPP1R3E
	SART3
within_species_paralog	PEX11B
other_paralog	COQ10B
other_paralog	DEF8
within_species_paralog	FBN3
	FICD
	SF3B1
other_paralog	CPVL
other_paralog	RASGRF1
other_paralog	DBNDD1
other_paralog	TRIL
other_paralog	ENTPD2
within_species_paralog	ENTPD2
other_paralog	DCC
other_paralog	CREB5
within_species_paralog	STARD8
	GAS8
	JAZF1
other_paralog	CTSH
within_species_paralog	TAX1BP1
other_paralog	ZDHHC3
other_paralog	OPHN1
other_paralog	HIBADH
within_species_paralog	MSN
other_paralog	MSN
other_paralog	EVX1
other_paralog	KIF15
other_paralog	HOXA11
other_paralog	CDKN1B
other_paralog	HOXA7
	KIAA1143
other_paralog	HOXA5
other_paralog	GPR19
other_paralog	HOXA4
	CREBL2
other_paralog	HOXA3
within_species_paralog	HOXA3
other_paralog	CTNNB1
other_paralog	HOXA2
other_paralog	HEPH
other_paralog	HOXA1
within_species_paralog	SKAP2
other_paralog	PCGF1
other_paralog	GPR83
other_paralog	TRAK1
	CCK
other_paralog	EIF1B
within_species_paralog	MYRIP
	FAM199X
other_paralog	SETD2
other_paralog	TMC2
within_species_paralog	TMC2
	SRRT
other_paralog	ANXA4
other_paralog	PDCL
other_paralog	UFSP1
other_paralog	SLC12A9
within_species_paralog	PTGS1
	EVA1B
other_paralog	DAGLB
other_paralog	RAMP3
within_species_paralog	RPSA
other_paralog	MYCL
	TRIT1
	AAR2
other_paralog	PCSK4
other_paralog	GSPT1
other_paralog	EPB41L1
other_paralog	HPCAL4
other_paralog	PAQR5
within_species_paralog	NT5C1A
other_paralog	GANAB
within_species_paralog	GANAB
	CDV3
other_paralog	BFSP2
other_paralog	PABPC4
	RPL4
other_paralog	SRSF6
other_paralog	TDRKH
other_paralog	FOXK1
	TMEM108
	RRN3
other_paralog	EMX1
	SLC35F6
	ZWILCH
other_paralog	PPIE
other_paralog	AP5Z1
other_paralog	TCF7L1
	ND3
within_species_paralog	SFXN5
	COX2
	COX1
other_paralog	SMAD6
other_paralog	ND2
	ND1
other_paralog	DBNL
	NTAN1
other_paralog	SGK2
within_species_paralog	SGK2
other_paralog	RADIL
other_paralog	SMAD3
within_species_paralog	SMAD3
within_species_paralog	OS9
other_paralog	FGF12
other_paralog	SYVN1
other_paralog	MMD2
	IFT52
other_paralog	PDXDC1
other_paralog	CAPG
other_paralog	PCDH7
other_paralog	WIPI2
	AAGAB
other_paralog	MYBL2
other_paralog	USP48
	IQCH
within_species_paralog	SLC29A4
within_species_paralog	BMERB1
other_paralog	AEBP1
other_paralog	TNRC18
other_paralog	ZC3H18
other_paralog	MAP2K5
	POLD2
other_paralog	CAPNS1
	CYBA
other_paralog	ABCC6
within_species_paralog	GCK
other_paralog	PCTP
other_paralog	CHP2
	MVD
within_species_paralog	TMEM100
within_species_paralog	PIAS1
	NDUFS5
other_paralog	TIMM50
within_species_paralog	TIMM50
within_species_paralog	azin2
other_paralog	YKT6
within_species_paralog	RNF166
other_paralog	CALML4
	CLN6
	CTU2
other_paralog	FEM1B
other_paralog	CAMK2B
	SUPT5H
other_paralog	CDH9
other_paralog	CDH10
	MAU2
other_paralog	PIEZO1
other_paralog	NUDCD3
within_species_paralog	FAM160A2
	PRUNE1
within_species_paralog	PGAM2
within_species_paralog	ZMIZ2
other_paralog	MXD1
other_paralog	NUDT1
other_paralog	SNX8
other_paralog	ADD2
within_species_paralog	OGDH
other_paralog	DNAH2
other_paralog	CHST12
other_paralog	SERHL2
other_paralog	LFNG
within_species_paralog	CKM
other_paralog	BARHL2
within_species_paralog	KCNN4
	RRP7A
other_paralog	CCT8L2
	SSU72
within_species_paralog	HK2
other_paralog	EFNB3
	SMG9
within_species_paralog	TTYH3
within_species_paralog	LZTS1
other_paralog	POLDIP3
other_paralog	SLC16A2
other_paralog	ULK2
other_paralog	CDH18
other_paralog	ATP6V1B2
other_paralog	CAPN15
other_paralog	RLIM
other_paralog	NEXMIF
within_species_paralog	PPP1R16A
	BRAT1
	BASP1
other_paralog	SLC18A1
	LSM5
within_species_paralog	AMZ1
other_paralog	ALDH3A2
other_paralog	GNA12
other_paralog	UBN2
other_paralog	KLF7
other_paralog	TACR1
	MAK16
	MRPL48
	TTC26
within_species_paralog	FASTKD2
	RNF122
within_species_paralog	ARR3
within_species_paralog	MDH1B
gene_split	SLC4A5
other_paralog	SLC4A5
other_paralog	SEC16A
other_paralog	DUSP26
other_paralog	RAB26
other_paralog	SDK1
other_paralog	PHLDB3
other_paralog	ADAM23
other_paralog	ETHE1
within_species_paralog	UNC5D
other_paralog	RHOT2
other_paralog	RFX7
within_species_paralog	RFX7
other_paralog	GPR1
within_species_paralog	EEF1B2
other_paralog	DHX34
within_species_paralog	CCDC9
other_paralog	C1QTNF12
other_paralog	SOCS1
other_paralog	SAE1
within_species_paralog	TSHZ3
within_species_paralog	ZNF536
other_paralog	ZNF536
other_paralog	ZC3H4
	URI1
	THOC2
within_species_paralog	PPP1R14A
within_species_paralog	NDUFS1
within_species_paralog	PAIP2B
other_paralog	CCNE1
other_paralog	SPINT2
other_paralog	MYOM3
other_paralog	XIAP
	RPL23A
within_species_paralog	YIF1B
other_paralog	KCNK6
within_species_paralog	STAG2
	INO80D
other_paralog	LTBP4
other_paralog	SRSF10
other_paralog	TRAF7
within_species_paralog	PNRC2
within_species_paralog	CNR2
other_paralog	CNR2
other_paralog	DPF2
within_species_paralog	DPF2
other_paralog	RASGRP2
	ALKBH5
within_species_paralog	FUCA1
other_paralog	KLHL4
within_species_paralog	EXOSC2
other_paralog	NRP2
within_species_paralog	SHKBP1
other_paralog	N4BP1
other_paralog	HMGCL
other_paralog	CREB1
other_paralog	LRP3
within_species_paralog	LLGL1
other_paralog	CH25H
other_paralog	RAB14
other_paralog	METTL21A
within_species_paralog	FAS
other_paralog	FAS
within_species_paralog	CCNYL1
within_species_paralog	BNC1
other_paralog	SPTBN4
within_species_paralog	HDGFL3
other_paralog	HDGFL3
other_paralog	PLEKHM3
within_species_paralog	PARD3B
	TM6SF1
other_paralog	BTBD1
within_species_paralog	ACTA2
other_paralog	ACTA2
other_paralog	GALE
	C2orf69
	ZZEF1
within_species_paralog	FTCDNL1
other_paralog	BICRA
within_species_paralog	CD28
other_paralog	GRIN3B
other_paralog	CDS2
other_paralog	LRRTM3
within_species_paralog	SATB2
other_paralog	ZNF541
other_paralog	RAPH1
other_paralog	SGTA
other_paralog	FLII
other_paralog	UBXN1
	BLVRB
	DUSP23
other_paralog	ABI2
within_species_paralog	STAMBPL1
other_paralog	LYPLA2
other_paralog	DNAJC12
other_paralog	PRKG1
other_paralog	PRX
	PITHD1
	DKK1
other_paralog	HIPK4
	CYP20A1
other_paralog	SIRT1
other_paralog	CLCN6
other_paralog	ANKRD22
within_species_paralog	PLD3
	KPTN
other_paralog	HERC4
other_paralog	MFRP
	C19orf47
other_paralog	C1QTNF5
other_paralog	NBEAL1
other_paralog	ZNF777
within_species_paralog	ZNF777
other_paralog	PCDH15
other_paralog	AKT2
within_species_paralog	MYPN
other_paralog	MYPN
other_paralog	CBL
within_species_paralog	CBL
other_paralog	DHX30
other_paralog	ATOH7
other_paralog	TTC9B
within_species_paralog	TTC9B
within_species_paralog	DLK1
	BEGAIN
other_paralog	MAP3K10
other_paralog	DLG3
other_paralog	HNRNPH3
	RPL11
within_species_paralog	WARS1
within_species_paralog	CFL1
other_paralog	SIPA1L3
	TEX11
within_species_paralog	WDR12
other_paralog	KIRREL1
other_paralog	HS3ST2
	RNLS
within_species_paralog	PPFIA1
other_paralog	PPFIA1
other_paralog	SLC25A47
other_paralog	SLC25A29
within_species_paralog	PTEN
other_paralog	PTEN
	NCBP2
	YY1
within_species_paralog	MIEF2
other_paralog	SMARCC1
other_paralog	RUFY2
other_paralog	SLC7A3
other_paralog	EVL
within_species_paralog	FAM117B
other_paralog	TBCK
other_paralog	DPF1
other_paralog	PPT1
other_paralog	BMPR2
within_species_paralog	ATAD1
other_paralog	ATAD1
within_species_paralog	NPNT
other_paralog	IGF1R
within_species_paralog	SNX12
other_paralog	SNX12
other_paralog	FOXO4
	GSTCD
other_paralog	DNA2
within_species_paralog	PAPSS2
other_paralog	NUMBL
	SUMO1
other_paralog	EML1
within_species_paralog	EML1
other_paralog	TOP3A
other_paralog	SLC25A16
	INTS12
within_species_paralog	NOP58
within_species_paralog	CAP1
	MINPP1
other_paralog	CTTN
other_paralog	COQ8B
within_species_paralog	ARHGEF38
other_paralog	FZD7
within_species_paralog	MGRN1
other_paralog	SGMS1
within_species_paralog	CCAR1
other_paralog	SYNM
other_paralog	TRIM62
within_species_paralog	PPA2
within_species_paralog	MFSD2A
	SVBP
other_paralog	A1CF
other_paralog	ITPKC
	NAA60
other_paralog	LRRC28
within_species_paralog	TMEM269
other_paralog	TET2
within_species_paralog	STOX1
other_paralog	COL9A2
	SMCR8
within_species_paralog	SNRPA
other_paralog	MEF2A
other_paralog	RAB8B
gene_split	RAB8B
other_paralog	LYSMD4
other_paralog	DDX21
within_species_paralog	SHMT1
other_paralog	ADAMTS17
other_paralog	HHIPL1
other_paralog	CCDC85C
other_paralog	EGLN2
	KIFBP
other_paralog	CCNK
within_species_paralog	DNASE1L2
within_species_paralog	PRPSAP2
other_paralog	JADE2
other_paralog	ECI1
within_species_paralog	CERS3
within_species_paralog	VPS26A
within_species_paralog	CBFA2T3
	FBXO3
other_paralog	SLC5A10
other_paralog	SAR1B
	LINS1
other_paralog	ACSF3
other_paralog	LMO2
within_species_paralog	PARN
other_paralog	ASB7
	SUPV3L1
other_paralog	IGSF21
other_paralog	FAM83G
other_paralog	NDOR1
within_species_paralog	SEC24A
	ACOT8
within_species_paralog	TPRN
	SNRPG
other_paralog	ZBTB43
within_species_paralog	CAPRIN1
other_paralog	ZBTB34
within_species_paralog	PCYOX1
other_paralog	EPN2
within_species_paralog	TUBB4B
other_paralog	TUBB4B
other_paralog	ALDH1A3
	ZSWIM3
within_species_paralog	RALGPS1
other_paralog	RALGPS1
	LPP
other_paralog	CDH15
	CAMLG
other_paralog	B9D1
other_paralog	ANGPTL2
	FAM166A
	TPRG1
within_species_paralog	UCK1
gene_split	UCK1
other_paralog	DDX46
	FBXW2
within_species_paralog	HKDC1
other_paralog	SMO
	C5orf24
other_paralog	ACO1
other_paralog	CLCN7
	TXNDC15
	NAT10
within_species_paralog	PCBD2
other_paralog	CATSPER3
other_paralog	SLC22A31
within_species_paralog	PITX1
other_paralog	PITX1
other_paralog	MACROH2A1
other_paralog	NEUROG1
other_paralog	ABTB2
	CXCL14
other_paralog	TACR2
other_paralog	PTX4
within_species_paralog	PTX4
within_species_paralog	STRIP2
other_paralog	SLC25A48
other_paralog	SPG7
	BFAR
other_paralog	TSPAN15
	RPL13
within_species_paralog	TGFBI
	NRF1
within_species_paralog	NAALADL1
within_species_paralog	FAM241B
	CRYM
within_species_paralog	ZC3H7A
within_species_paralog	SMAD5
other_paralog	SMAD5
other_paralog	TRPC7
within_species_paralog	TRPC7
other_paralog	ELF5
other_paralog	MYO19
within_species_paralog	HADHB
other_paralog	TXNDC11
other_paralog	EHF
other_paralog	DPEP1
	APIP
	POLR2H
other_paralog	CLIP2
other_paralog	LGSN
	EXOG
other_paralog	CDK10
other_paralog	ZBTB22
other_paralog	DENND4B
other_paralog	RFC2
other_paralog	ACVR2B
within_species_paralog	SPATA2L
other_paralog	TMEM50A
other_paralog	VSTM2A
other_paralog	PAK4
other_paralog	EIF4H
	GATAD2B
other_paralog	NCCRP1
within_species_paralog	TECRL
	MACO1
	SYCN
within_species_paralog	BAIAP2L1
other_paralog	MDGA2
other_paralog	KMO
other_paralog	EPHA5
	BRI3
other_paralog	CDK15
within_species_paralog	STXBP5L
	TECPR1
	RICTOR
other_paralog	ALS2
other_paralog	DHRS9
other_paralog	BLOC1S2
other_paralog	PDE2A
gene_split	PDE2A
other_paralog	AGRN
other_paralog	POLQ
other_paralog	OSMR
within_species_paralog	YIF1A
other_paralog	PKD2L1
within_species_paralog	CNIH2
other_paralog	RAB1B
other_paralog	LIFR
	TMEM237
other_paralog	FSTL1
other_paralog	KLC2
other_paralog	MTMR9
	SCD
other_paralog	STRADB
other_paralog	EGFLAM
other_paralog	WNT8B
other_paralog	LRP2
other_paralog	LRRC58
other_paralog	WDR73
other_paralog	FBXL16
other_paralog	GPR156
other_paralog	TRAK2
within_species_paralog	GDNF
other_paralog	FAM167A
	WDR70
within_species_paralog	PACS1
other_paralog	TEX2
other_paralog	HIF1AN
	FLACC1
other_paralog	MCF2
other_paralog	PAX2
other_paralog	FOSB
other_paralog	CASP10
	UQCRQ
	LRRC75A
other_paralog	CFLAR
	TMEM248
	NDUFB3
other_paralog	ERN1
other_paralog	F9
	NDUFS2
within_species_paralog	FAM126B
	NIPBL
within_species_paralog	COLGALT1
	ORC2
other_paralog	FBXL18
within_species_paralog	ACTB
other_paralog	ACTB
within_species_paralog	RUSC1
within_species_paralog	NKPD1
other_paralog	CHSY1
within_species_paralog	CHSY1
within_species_paralog	PEX11A
other_paralog	PPP1R37
other_paralog	IGHM
within_species_paralog	IGHM
within_species_paralog	MINAR1
	HTATIP2
other_paralog	ZFAND6
other_paralog	ASH1L
other_paralog	SLC1A3
within_species_paralog	CLASRP
within_species_paralog	PORCN
	NELFB
other_paralog	FAH
other_paralog	RANBP3L
within_species_paralog	OXA1L
	GEMIN7
	DAP3
	GSE1
other_paralog	FTSJ1
other_paralog	PPIG
	NADK2
within_species_paralog	CAMSAP1
within_species_paralog	FAM107B
	GINS2
within_species_paralog	CDNF
other_paralog	ARNT2
other_paralog	SLC7A7
	EMC8
other_paralog	RABEPK
other_paralog	EEF1G
gene_split	EEF1G
	GPKOW
other_paralog	SKP2
within_species_paralog	MIER2
within_species_paralog	CLPTM1
within_species_paralog	PPIP5K1
other_paralog	HSPA14
other_paralog	ABHD17C
within_species_paralog	COX4I1
other_paralog	KDM4B
other_paralog	HSPA5
	MRPL52
	STAP2
	LMBRD2
other_paralog	SHD
	MSTO1
other_paralog	AXL
within_species_paralog	PRAF2
within_species_paralog	CEMIP
other_paralog	MMP14
other_paralog	DCLRE1C
within_species_paralog	PHOSPHO2
within_species_paralog	CWC22
other_paralog	IRF8
within_species_paralog	UHRF1
within_species_paralog	CCDC120
other_paralog	KLHL23
other_paralog	KCNT1
other_paralog	UGT3A2
other_paralog	BAX
within_species_paralog	BAX
	MEIG1
other_paralog	HNRNPUL1
	MESD
other_paralog	TFE3
other_paralog	TLNRD1
other_paralog	SYT11
other_paralog	CAPSL
other_paralog	SLC5A2
other_paralog	SLC39A8
other_paralog	IL7R
other_paralog	DMTF1
	CCDC97
within_species_paralog	BANK1
other_paralog	SSB
other_paralog	RIT1
within_species_paralog	GADD45A
other_paralog	TGFB1
other_paralog	PPP3CA
	GRIPAP1
other_paralog	B9D2
other_paralog	NRBP2
within_species_paralog	EXOSC5
	KHDC4
	WLS
other_paralog	PRLR
other_paralog	CD37
	RUSF1
other_paralog	WDR62
other_paralog	OTUD5
within_species_paralog	RNF40
within_species_paralog	DDIT4L
other_paralog	B3GNT8
other_paralog	PIM2
	DMAC2
within_species_paralog	H2AZ1
other_paralog	H2AZ1
other_paralog	SCAMP3
	METTL5
other_paralog	AGXT2
within_species_paralog	SLC35A2
	CCDC189
within_species_paralog	PQBP1
within_species_paralog	RPE65
other_paralog	C1QTNF7
other_paralog	DNAJC21
other_paralog	PHKG2
other_paralog	CLK2
	BRIX1
	LAMTOR3
within_species_paralog	DEPDC1
other_paralog	FBRS
	RAD1
	FLT3LG
other_paralog	LRRC7
	TTC23L
other_paralog	MYO3B
other_paralog	CFDP1
other_paralog	PIH1D1
	RAI14
other_paralog	DAPP1
	BORCS6
other_paralog	SLC17A7
	C4orf54
other_paralog	DDR1
other_paralog	SP5
within_species_paralog	SP5
other_paralog	STRBP
other_paralog	LRRC40
within_species_paralog	MTTP
other_paralog	TRIM28
other_paralog	ITGAL
other_paralog	TUBB
	UBE2M
within_species_paralog	TRMT10A
	SRSF11
other_paralog	RABGAP1
within_species_paralog	CHMP2A
other_paralog	RPL13A
other_paralog	ZNF282
other_paralog	ABCB7
within_species_paralog	ANKRD13C
other_paralog	BPNT2
within_species_paralog	UPRT
other_paralog	HIGD1A
other_paralog	ZDHHC15
within_species_paralog	NUCB1
	CTH
other_paralog	WNT6
within_species_paralog	DPH1
within_species_paralog	VANGL2
	DCTPP1
	QPRT
	ANTXR2
other_paralog	MYLPF
other_paralog	GLUL
within_species_paralog	PRDM8
other_paralog	FGF5
	CFAP299
other_paralog	TBC1D10B
within_species_paralog	BCAT2
other_paralog	ABHD17A
	CD2BP2
within_species_paralog	ZHX2
within_species_paralog	DERL1
within_species_paralog	TNNI3
within_species_paralog	TBC1D31
	IFI30
other_paralog	SYT5
other_paralog	FAM83A
within_species_paralog	TMEM86B
other_paralog	MMP25
within_species_paralog	PPP6R1
within_species_paralog	HSPBP1
	THOC6
other_paralog	RNF115
other_paralog	HINT2
other_paralog	MSI2
within_species_paralog	OR5V1
other_paralog	OR5V1
other_paralog	OR6F1
other_paralog	ARNT
other_paralog	OR11L1
within_species_paralog	OR11L1
	DNTTIP1
other_paralog	MRPS11
other_paralog	SETDB1
within_species_paralog	CERS2
within_species_paralog	SURF4
other_paralog	SBK2
other_paralog	ZNF628
other_paralog	LIG1
within_species_paralog	ATF5
within_species_paralog	TPPP2
within_species_paralog	NDRG2
other_paralog	ILK
within_species_paralog	TFRC
other_paralog	WNT4
	TIPIN
	UQCR10
	ZMAT5
other_paralog	MRPS12
within_species_paralog	FBXO40
other_paralog	ABCB8
within_species_paralog	KPNA1
other_paralog	KPNA1
other_paralog	CORO2B
other_paralog	ANO3
	CLPB
within_species_paralog	FAM162A
	GLCE
	C1orf43
	CCDC58
within_species_paralog	GNRHR
other_paralog	GNRHR
within_species_paralog	CILP
other_paralog	GNG2
within_species_paralog	GNG2
other_paralog	SLC5A12
	MTFMT
	FIBIN
within_species_paralog	BBOX1
within_species_paralog	IDH2
other_paralog	SOX11
within_species_paralog	SIDT1
other_paralog	RASL12
within_species_paralog	NAXE
other_paralog	ZNF710
other_paralog	KBTBD13
other_paralog	PTPN6
	USF3
other_paralog	PDCD7
	EMG1
	CLPX
other_paralog	NAA50
within_species_paralog	LPCAT3
other_paralog	ATP6V1A
	SPG21
other_paralog	IFNAR1
within_species_paralog	ANKDD1A
within_species_paralog	SV2B
other_paralog	C1R
	NDUFB4
	HGD
within_species_paralog	SLCO3A1
other_paralog	SLCO3A1
other_paralog	RBP5
within_species_paralog	ST8SIA2
	FAM174B
	GTF2E1
within_species_paralog	CLSTN3
within_species_paralog	RGMA
other_paralog	PEX5
other_paralog	CASR
other_paralog	MAN1A2
other_paralog	CEBPA
gene_split	TPM4
within_species_paralog	TPM4
other_paralog	ZBTB7B
other_paralog	FGF13
other_paralog	DNAJC30
other_paralog	RAB8A
other_paralog	BOD1L1
within_species_paralog	VPS37D
other_paralog	MELTF
within_species_paralog	HAO2
other_paralog	EHD1
other_paralog	TBX2
within_species_paralog	WARS2
within_species_paralog	GDI1
within_species_paralog	FAM78A
other_paralog	TBX15
within_species_paralog	EMILIN1
gene_split	EMILIN1
	SPAG17
other_paralog	ZMAT4
within_species_paralog	GOLGA7
	MED6
within_species_paralog	GADD45G
other_paralog	BUB1
	GINS4
within_species_paralog	WDR3
	MTLN
	NPHP1
other_paralog	GDAP2
other_paralog	SLC38A7
other_paralog	DUSP12
	KATNB1
other_paralog	MALL
other_paralog	SLC44A1
other_paralog	SS18L2
	GARRE1
other_paralog	PHACTR2
	GPI
other_paralog	PGRMC1
other_paralog	CADM1
other_paralog	SLC25A43
other_paralog	SLC25A5
other_paralog	FSD1L
other_paralog	ACSM3
within_species_paralog	ACSM3
within_species_paralog	SIDT2
within_species_paralog	ERI2
	FKTN
other_paralog	TAL2
other_paralog	IMPDH1
	TMEM38B
other_paralog	REXO5
other_paralog	DCUN1D3
	LYRM1
other_paralog	ZNF385B
within_species_paralog	RAD23B
other_paralog	SESTD1
	TMEM159
other_paralog	MCHR1
within_species_paralog	KLF4
other_paralog	KLF4
other_paralog	TBC1D8B
gene_split	TBC1D8B
	GAMT
other_paralog	FBXO42
other_paralog	SLC39A1
within_species_paralog	SH3GL1
other_paralog	SH3GL1
other_paralog	FKBP7
	REXO2
other_paralog	OLFML2A
within_species_paralog	ATG16L2
other_paralog	ARPC5L
within_species_paralog	DBH
within_species_paralog	PJVK
other_paralog	BPIFB4
within_species_paralog	BPIFB4
other_paralog	CHMP4A
within_species_paralog	CHMP1B
	AKT1S1
within_species_paralog	GOLGA1
other_paralog	PRKRA
other_paralog	CPXM1
other_paralog	C2CD4D
other_paralog	OSBPL6
other_paralog	TBX22
other_paralog	S100A10
other_paralog	PHF24
other_paralog	S100A11
within_species_paralog	ITM2A
within_species_paralog	NOL9
other_paralog	IGSF8
other_paralog	EPHB6
within_species_paralog	LPAR4
other_paralog	LPAR4
other_paralog	SIN3A
within_species_paralog	KCNJ9
other_paralog	KCNJ9
other_paralog	TBC1D21
within_species_paralog	WDR61
other_paralog	LOXL1
other_paralog	DOK5
other_paralog	F8
other_paralog	GUCY2C
other_paralog	DNAJA4
	PPCDC
other_paralog	TRBV30
other_paralog	ACSBG1
other_paralog	SCAMP5
within_species_paralog	PLBD1
within_species_paralog	RPP25
within_species_paralog	IDH3A
within_species_paralog	NARS2
	COX5A
	ATF7IP
within_species_paralog	FAM219B
	MPI
other_paralog	GAB2
other_paralog	PSMB7
	CMC4
other_paralog	THSD4
other_paralog	F13B
other_paralog	BRCC3
other_paralog	USP35
other_paralog	FAAH2
other_paralog	SCAMP2
other_paralog	SIRT6
other_paralog	KCTD21
other_paralog	LRRC49
other_paralog	ASPM
within_species_paralog	ALG8
other_paralog	LARP6
other_paralog	ZBTB41
other_paralog	KCTD14
	CRB1
	INTS4
within_species_paralog	ADGRA1
other_paralog	ADGRA1
other_paralog	DENND1B
within_species_paralog	DENND1B
	AAMDC
within_species_paralog	BCL9L
other_paralog	RSF1
other_paralog	DNTT
	CLNS1A
within_species_paralog	AQP11
within_species_paralog	CXCR5
other_paralog	CXCR5
other_paralog	BLNK
other_paralog	DDX6
other_paralog	ZNF518A
other_paralog	CCNJ
other_paralog	PLXNA2
within_species_paralog	PLXNA2
other_paralog	CC2D2B
	TREH
other_paralog	GDPD4
other_paralog	PHLDB1
other_paralog	BTAF1
other_paralog	MYO7A
other_paralog	ECE1
within_species_paralog	ECE1
within_species_paralog	SESN2
other_paralog	CPEB3
other_paralog	SNX29
within_species_paralog	MARCHF5
	TAF12
other_paralog	RELT
other_paralog	LHX3
within_species_paralog	GMEB1
other_paralog	HDC
other_paralog	YTHDF2
other_paralog	HTR3A
within_species_paralog	PLOD3
other_paralog	PRKCA
other_paralog	CSK
other_paralog	GABPB1
other_paralog	KLHDC8B
other_paralog	USP28
other_paralog	USP8
within_species_paralog	ARHGEF15
within_species_paralog	FLOT2
	ZW10
other_paralog	SPPL2A
	CEP112
within_species_paralog	CPLX3
other_paralog	USP50
other_paralog	DRD2
other_paralog	AXIN2
other_paralog	SLC25A35
	RANGRF
other_paralog	TRPM7
other_paralog	CLK3
other_paralog	HPN
other_paralog	NCAM1
other_paralog	RHBDL1
other_paralog	RGS9
	PFDN4
other_paralog	ARID3B
other_paralog	GNA13
within_species_paralog	AMZ2
within_species_paralog	FXYD1
other_paralog	SLC16A6
other_paralog	ARSG
other_paralog	UBE2E3
other_paralog	WIPI1
other_paralog	ITGA4
other_paralog	PRKAR1A
within_species_paralog	FAM20A
within_species_paralog	RPGRIP1
	SUPT16H
other_paralog	MAGI1
other_paralog	NFKBID
within_species_paralog	NFKBID
other_paralog	KLHDC4
	DPH7
other_paralog	JPH3
within_species_paralog	CHD8
other_paralog	CHD8
other_paralog	FOSL1
other_paralog	NPHS1
within_species_paralog	RAB2B
other_paralog	RAB2B
other_paralog	SLC30A4
other_paralog	SPATA5L1
other_paralog	THRB
other_paralog	TOX4
within_species_paralog	CLDN15
other_paralog	CLDN15
within_species_paralog	R3HCC1
other_paralog	RUBCN
other_paralog	TTLL9
	METTL3
	FYTTD1
	PDRG1
other_paralog	OR4E1
other_paralog	KIRREL2
other_paralog	TRAV18
within_species_paralog	XKR7
other_paralog	XKR7
other_paralog	BMP4
within_species_paralog	PRICKLE2
other_paralog	ADAT3
within_species_paralog	LRCH3
other_paralog	LRCH3
other_paralog	CHMP7
other_paralog	NR1D2
within_species_paralog	PSMD6
within_species_paralog	DTWD1
	IQCG
other_paralog	KLHL2
	ISYNA1
other_paralog	HCK
	RPL35A
other_paralog	ATXN7
within_species_paralog	APLP1
other_paralog	FGF7
	THOC7
other_paralog	NKIRAS1
other_paralog	SNTN
other_paralog	UBE2E1
other_paralog	RHOBTB2
other_paralog	UBE2E2
other_paralog	TADA2A
other_paralog	ABHD11
within_species_paralog	SYNPR
other_paralog	MSMO1
within_species_paralog	GALK2
other_paralog	UPK1A
other_paralog	TM9SF4
other_paralog	CPE
other_paralog	PLAGL2
other_paralog	FBLN2
within_species_paralog	COPS2
within_species_paralog	PSMD1
other_paralog	ARHGAP33
	POFUT1
within_species_paralog	SECISBP2L
other_paralog	KIF3B
other_paralog	WNT7A
other_paralog	TLL1
	LIN37
	VPS16
within_species_paralog	ASXL1
other_paralog	COL5A1
within_species_paralog	SHC4
other_paralog	PTPDC1
other_paralog	BARX1
within_species_paralog	HTR2B
other_paralog	HTR2B
other_paralog	FEZF2
	CCNDBP1
other_paralog	PHF2
	C3orf14
	ARMC9
within_species_paralog	CEP152
other_paralog	GPR161
within_species_paralog	TFB2M
other_paralog	KMT2B
other_paralog	SPOCK3
other_paralog	LTB4R2
within_species_paralog	LTB4R2
other_paralog	LTB4R
within_species_paralog	LTB4R
other_paralog	ADCY4
other_paralog	DDX27
other_paralog	WNK2
other_paralog	USP20
	SNRPB
other_paralog	NINJ1
other_paralog	SUSD3
	AATF
other_paralog	LHX1
other_paralog	MRM1
within_species_paralog	CDR2
other_paralog	FGD3
within_species_paralog	LGALS8
other_paralog	LGALS8
	GGNBP2
	DBR1
other_paralog	NFATC4
	POLR3E
other_paralog	IL20RB
within_species_paralog	BICD2
other_paralog	DYRK1B
within_species_paralog	CREG2
other_paralog	RNF149
	SDR39U1
	CNOT11
other_paralog	EEF2K
	EMC4
other_paralog	PCNX3
other_paralog	SLC12A6
	SYNC
other_paralog	TBC1D8
other_paralog	VWA3A
within_species_paralog	RLF
	MOSMO
within_species_paralog	DYNLL2
other_paralog	SIN3B
other_paralog	TSKU
other_paralog	MYMK
other_paralog	CIB3
other_paralog	FGFRL1
other_paralog	SLC27A4
within_species_paralog	NR5A1
	ZMPSTE24
within_species_paralog	ADAL
	RPL31
within_species_paralog	GLOD5
other_paralog	KDM1A
other_paralog	RXRA
other_paralog	TM2D3
other_paralog	GRIK5
other_paralog	RBBP4
	NOP10
	DCTN5
within_species_paralog	SLC23A2
other_paralog	VCP
within_species_paralog	TRAPPC3
other_paralog	ADAMTSL2
other_paralog	ST3GAL2
within_species_paralog	ST3GAL2
within_species_paralog	TARS3
other_paralog	TARS3
other_paralog	AKR1A1
other_paralog	KCNK3
other_paralog	PUF60
other_paralog	NEURL3
within_species_paralog	LUZP1
	FAM166C
	SYMPK
within_species_paralog	LPCAT4
other_paralog	NPAS2
other_paralog	RASSF2
	TAF6L
	AP5B1
other_paralog	LRP10
	FAM163B
	FANCG
other_paralog	REM2
	NCAPH
other_paralog	RBM23
	BOLA3
	FCSK
other_paralog	RAB27A
within_species_paralog	DMWD
	SF3B2
	PIGO
other_paralog	SNX15
within_species_paralog	TJP1
other_paralog	TJP1
other_paralog	PLCB3
other_paralog	MTHFD2
	DAD1
other_paralog	TMC3
within_species_paralog	TMC3
	METTL9
other_paralog	REEP4
within_species_paralog	RSL24D1
within_species_paralog	STOML2
within_species_paralog	ABHD4
other_paralog	ABHD4
	IGSF6
	PRMT5
other_paralog	PDCL3
other_paralog	ANPEP
other_paralog	SAC3D1
other_paralog	USP39
other_paralog	FAM214B
within_species_paralog	TMEM35A
	NCDN
within_species_paralog	FAM189A1
other_paralog	AHNAK
other_paralog	APBA2
within_species_paralog	COG4
within_species_paralog	OTOA
	TTC5
within_species_paralog	NIBAN2
other_paralog	KIAA0319L
	CENPI
	C2orf68
other_paralog	CIB2
within_species_paralog	TMEM150A
other_paralog	SMAP2
	C14orf93
other_paralog	AGPS
	LSM2
	DCTD
other_paralog	PSMB5
	GGCX
other_paralog	PSMB11
other_paralog	RIMS3
other_paralog	DRP2
within_species_paralog	DRP2
within_species_paralog	KDELR2
within_species_paralog	NFE2L2
within_species_paralog	VWA7
other_paralog	EPAS1
within_species_paralog	SF3B3
other_paralog	MPV17L2
within_species_paralog	TENM3
gene_split	TENM3
other_paralog	SAPCD1
other_paralog	VSIG2
other_paralog	POLB
other_paralog	KCNQ4
other_paralog	ESAM
within_species_paralog	RAC1
other_paralog	RAC1
other_paralog	CLIC1
other_paralog	PRKCE
	RCE1
	MSANTD2
	TAF7
other_paralog	TINAGL1
within_species_paralog	MTSS2
other_paralog	KCP
within_species_paralog	KCP
other_paralog	CYTH3
	DPM3
	CCNB1IP1
other_paralog	ROBO3
other_paralog	DDAH2
other_paralog	PEF1
other_paralog	PARP2
other_paralog	CHRNE
within_species_paralog	MAEA
	VAC14
other_paralog	USP42
	TIMM8A
other_paralog	SLC25A11
	UFM1
other_paralog	TEP1
other_paralog	BTK
within_species_paralog	SIX2
other_paralog	SIX2
other_paralog	SIX3
other_paralog	CTBP1
other_paralog	GMPR2
	KANSL3
other_paralog	COL16A1
within_species_paralog	HEPACAM
other_paralog	HEPACAM
	CAMKMT
other_paralog	EIF2AK1
other_paralog	CACNA1B
other_paralog	SPON2
other_paralog	SLC37A2
	AIMP2
other_paralog	DUSP11
	TMEM218
within_species_paralog	GLA
other_paralog	RABGGTA
other_paralog	PKNOX2
within_species_paralog	GOT2
other_paralog	PGAP6
within_species_paralog	STAMBP
	RPL36AL
	NOP9
other_paralog	PMS2
	MRPL28
within_species_paralog	ACTG2
other_paralog	ACTG2
within_species_paralog	CIDEB
within_species_paralog	ENOX2
other_paralog	AXIN1
within_species_paralog	FEZ1
other_paralog	DGUOK
other_paralog	ZNF319
within_species_paralog	GPR119
other_paralog	GPR119
other_paralog	TET3
other_paralog	SLC25A14
other_paralog	ELMOD3
within_species_paralog	OSGEP
within_species_paralog	APEX1
other_paralog	ZBTB48
within_species_paralog	PIP4P1
other_paralog	PTP4A2
other_paralog	RBMX2
within_species_paralog	PDZD11
within_species_paralog	PNP
other_paralog	RAB33A
within_species_paralog	LZTS2
other_paralog	ARID5A
other_paralog	MARS2
other_paralog	KHDRBS1
	SNAPIN
other_paralog	PXYLP1
within_species_paralog	PDZD7
within_species_paralog	FAM131A
within_species_paralog	ARHGAP25
other_paralog	CHTOP
within_species_paralog	TMEM39B
other_paralog	LMTK2
other_paralog	AIFM1
within_species_paralog	SFXN3
within_species_paralog	PLIN3
other_paralog	SLC25A36
other_paralog	HADHA
within_species_paralog	KAZALD1
other_paralog	TLX1
within_species_paralog	STIM1
other_paralog	BHLHA15
other_paralog	EIF4G1
other_paralog	AGO4
other_paralog	RBBP6
	LBX1
within_species_paralog	BCORL1
within_species_paralog	PYGM
within_species_paralog	HDGFL2
other_paralog	HDGFL2
other_paralog	TNRC6A
	CITED2
within_species_paralog	FMR1
within_species_paralog	QPCTL
other_paralog	UBXN6
	TAF9
other_paralog	BTRC
other_paralog	CREBBP
other_paralog	TXLNB
	CHAF1A
within_species_paralog	CLU
within_species_paralog	PSMD2
other_paralog	NDUFAB1
within_species_paralog	NUP210L
	HECA
other_paralog	OLFM1
	ABRACL
other_paralog	ZDHHC9
other_paralog	REPS1
other_paralog	SASH3
other_paralog	TAB2
other_paralog	ATM
gene_split	ATM
other_paralog	PER1
	USE1
other_paralog	ZC3H12D
	HAX1
other_paralog	PPIL4
other_paralog	POLL
other_paralog	ECT2L
other_paralog	AQP10
	RRM1
within_species_paralog	CCDC28A
	DPCD
other_paralog	METTL17
other_paralog	AURKB
	FBXW4
within_species_paralog	NHSL1
within_species_paralog	TRAP1
other_paralog	XPNPEP2
	TMEM107
other_paralog	HEBP2
other_paralog	SLC39A2
other_paralog	FGF8
other_paralog	ATP8B2
	ARFGEF3
other_paralog	KATNA1
other_paralog	NPM3
other_paralog	SLC16A12
other_paralog	TNFAIP3
	OGA
	CAMK2N2
other_paralog	LATS1
	ALG3
other_paralog	RAB12
other_paralog	IFNGR1
other_paralog	SLC35D3
	NUP43
within_species_paralog	MTCL1
other_paralog	PEX7
other_paralog	KCNIP2
within_species_paralog	ALOXE3
gene_split	ALOXE3
other_paralog	ALOXE3
other_paralog	MAPK7
within_species_paralog	PCMT1
	NDUFV2
other_paralog	VWA5B2
other_paralog	OCRL
other_paralog	RNF224
within_species_paralog	RNF224
other_paralog	MAP3K5
other_paralog	LRP11
	ARMH3
within_species_paralog	PPP1R14C
within_species_paralog	BCL7C
	IYD
within_species_paralog	CTF1
	HPS6
within_species_paralog	ABCF3
within_species_paralog	MAP7
other_paralog	PLEKHG1
other_paralog	GRIN1
within_species_paralog	ORAI3
within_species_paralog	BCLAF1
other_paralog	EHMT1
within_species_paralog	SPSB3
other_paralog	PDE7B
other_paralog	MTHFD1L
	OLA1
other_paralog	HSD3B7
	ANKRD12
other_paralog	AHI1
within_species_paralog	STX1B
other_paralog	STX1B
	OPA3
	MED22
	WRAP53
within_species_paralog	LDB1
other_paralog	MMD
	AKAP12
other_paralog	SP3
within_species_paralog	ABL1
other_paralog	ABL1
	ZBTB2
	USB1
other_paralog	MEST
	RMND1
	ERRFI1
	WRAP73
	RALBP1
other_paralog	MMP15
	ARMT1
other_paralog	MARK2
other_paralog	PHGDH
other_paralog	CEP41
within_species_paralog	PPRC1
other_paralog	TMEM132E
other_paralog	MYB
	CCDC170
within_species_paralog	DACT3
other_paralog	esr1
other_paralog	LGR4
	BCL3
within_species_paralog	XKR6
other_paralog	XKR6
	CIART
	MRPS21
other_paralog	CPA1
within_species_paralog	LCOR
within_species_paralog	STX4
other_paralog	STX4
	PRPF3
other_paralog	PINX1
	PARK7
other_paralog	SPTAN1
within_species_paralog	LIN7C
other_paralog	CDCA7
other_paralog	RCOR2
within_species_paralog	RCOR2
other_paralog	MAPK4
within_species_paralog	PPP4R1
other_paralog	MAP3K20
other_paralog	VAMP3
	KIAA0408
within_species_paralog	BDNF
other_paralog	EPB41L2
within_species_paralog	XPO1
other_paralog	GUCY2D
	NAA40
within_species_paralog	PTGES
	C6orf58
	CAMTA1
other_paralog	HBS1L
within_species_paralog	RPRD2
within_species_paralog	THEMIS
other_paralog	ELAC1
other_paralog	KIF18A
other_paralog	PTPRK
other_paralog	GJB5
within_species_paralog	GJB5
within_species_paralog	TMEM200A
other_paralog	SMAD4
other_paralog	SLIT1
other_paralog	GJB3
within_species_paralog	GJB3
	METTL15
within_species_paralog	GJA4
other_paralog	GJA4
other_paralog	RAB31
	SMIM12
other_paralog	CPA2
other_paralog	USP34
other_paralog	RAPGEF4
other_paralog	MEX3C
other_paralog	L3MBTL3
other_paralog	VAPA
	CNTROB
other_paralog	ALDH8A1
other_paralog	SYNE1
other_paralog	BCAN
	PRSS53
within_species_paralog	TMEM244
	TMEM209
other_paralog	SGK1
other_paralog	ARHGAP18
within_species_paralog	G3BP1
within_species_paralog	TRAPPC1
other_paralog	HTRA2
	KIAA1841
other_paralog	SLC2A12
within_species_paralog	BCKDK
within_species_paralog	CIAO2B
	PEX13
other_paralog	GLRA1
other_paralog	TCF21
within_species_paralog	KIAA0895L
other_paralog	BCL6
	PUS10
other_paralog	SULT1C2
within_species_paralog	LOXL3
other_paralog	LOXL3
within_species_paralog	NMUR2
other_paralog	NMUR2
within_species_paralog	EYA4
other_paralog	REL
other_paralog	SLC16A13
other_paralog	FUS
	ETFA
other_paralog	CACNG5
within_species_paralog	CACNG5
other_paralog	DOK1
within_species_paralog	APCDD1
other_paralog	CACNG4
within_species_paralog	CACNG4
	M1AP
other_paralog	SLC18B1
other_paralog	GRIA1
within_species_paralog	NAPG
within_species_paralog	CACNG1
within_species_paralog	PRSS8
other_paralog	KAT8
other_paralog	DDX60
other_paralog	HELZ
other_paralog	EPPK1
other_paralog	TAAR1
other_paralog	PYCARD
other_paralog	TAAR2
within_species_paralog	PSMD12
other_paralog	TAAR5
other_paralog	EPHB4
other_paralog	TRIM72
within_species_paralog	CILP2
within_species_paralog	STX7
other_paralog	STX7
other_paralog	PITPNC1
within_species_paralog	MOXD1
	CBR4
	NOL11
other_paralog	SH3RF1
other_paralog	KCTD19
other_paralog	PIEZO2
other_paralog	BPTF
other_paralog	PLEKHG4
other_paralog	NEK1
	C17orf58
other_paralog	KPNA2
within_species_paralog	KPNA2
other_paralog	SMURF2
other_paralog	PLPP2
	OMP
other_paralog	GARNL3
	TPP1
other_paralog	USP2
	CEP95
within_species_paralog	ACER3
other_paralog	FHL1
	HPF1
within_species_paralog	MFAP3L
within_species_paralog	POLG2
within_species_paralog	FEZ2
other_paralog	EXT1
	HTATSF1
other_paralog	ITGA5
other_paralog	CD40LG
within_species_paralog	CD40LG
other_paralog	MAST3
within_species_paralog	SAMD12
	EMSY
other_paralog	KCNH7
other_paralog	TNFRSF11B
within_species_paralog	GCA
other_paralog	GCA
other_paralog	COLEC10
other_paralog	ARHGEF6
other_paralog	AP2M1
other_paralog	MAL2
other_paralog	THAP12
within_species_paralog	IFIH1
other_paralog	CCN3
other_paralog	KRT18
other_paralog	ENPP2
	FAM222B
within_species_paralog	DVL3
other_paralog	EIF4G3
other_paralog	EIF4E2
	TAF2
other_paralog	EIF4B
	GCG
other_paralog	ZCCHC24
other_paralog	CHRNG
	HP1BP3
other_paralog	ANXA11
other_paralog	EIF2B5
	MMS19
	DSCC1
other_paralog	CHRND
other_paralog	DEPTOR
[truncated: 10,039 more rows]
