# Supplementary material for: Concurrent Evolution of Antiaging Gene Duplications and Cellular Phenotypes in Long-Lived Turtles
Source: Genome Biol Evol. 2021 Nov 18;13(12):evab244. doi: 10.1093/gbe/evab244 (PMC8688777; doi:10.1093/gbe/evab244)
Supplement: evab244_Supplementary_Data [file evab244_supplementary_data.zip › Source data files and figure supplements/Figure 3 ΓÇô source data 1. Ancestral reconstruction of copy number changes/ENSEMBL homology types/Pelodiscus sinensis-PelSin_1.0.txt]

Gene stable ID	Gene name	Chinese softshell turtle paralogue homology type
ENSPSIG00000000001		within_species_paralog
ENSPSIG00000000001		within_species_paralog
ENSPSIG00000000001		within_species_paralog
ENSPSIG00000000001		within_species_paralog
ENSPSIG00000000001		within_species_paralog
ENSPSIG00000000001		within_species_paralog
ENSPSIG00000000002		within_species_paralog
ENSPSIG00000000002		within_species_paralog
ENSPSIG00000000002		within_species_paralog
ENSPSIG00000000002		within_species_paralog
ENSPSIG00000000002		within_species_paralog
ENSPSIG00000000002		within_species_paralog
ENSPSIG00000000002		within_species_paralog
ENSPSIG00000000002		within_species_paralog
ENSPSIG00000000002		within_species_paralog
ENSPSIG00000000002		within_species_paralog
ENSPSIG00000000002		within_species_paralog
ENSPSIG00000000002		within_species_paralog
ENSPSIG00000000002		within_species_paralog
ENSPSIG00000000002		within_species_paralog
ENSPSIG00000000002		within_species_paralog
ENSPSIG00000000002		within_species_paralog
ENSPSIG00000000002		within_species_paralog
ENSPSIG00000000002		within_species_paralog
ENSPSIG00000000002		within_species_paralog
ENSPSIG00000000002		within_species_paralog
ENSPSIG00000000002		within_species_paralog
ENSPSIG00000000002		within_species_paralog
ENSPSIG00000000002		within_species_paralog
ENSPSIG00000000002		within_species_paralog
ENSPSIG00000000002		within_species_paralog
ENSPSIG00000000002		within_species_paralog
ENSPSIG00000000002		within_species_paralog
ENSPSIG00000000002		within_species_paralog
ENSPSIG00000000002		within_species_paralog
ENSPSIG00000000002		within_species_paralog
ENSPSIG00000000002		within_species_paralog
ENSPSIG00000000002		within_species_paralog
ENSPSIG00000000002		within_species_paralog
ENSPSIG00000000002		within_species_paralog
ENSPSIG00000000002		within_species_paralog
ENSPSIG00000000002		within_species_paralog
ENSPSIG00000000002		within_species_paralog
ENSPSIG00000000002		within_species_paralog
ENSPSIG00000000002		within_species_paralog
ENSPSIG00000000002		within_species_paralog
ENSPSIG00000000002		within_species_paralog
ENSPSIG00000000002		within_species_paralog
ENSPSIG00000000002		within_species_paralog
ENSPSIG00000000002		within_species_paralog
ENSPSIG00000000002		within_species_paralog
ENSPSIG00000000002		within_species_paralog
ENSPSIG00000000002		within_species_paralog
ENSPSIG00000000002		within_species_paralog
ENSPSIG00000000002		within_species_paralog
ENSPSIG00000000002		within_species_paralog
ENSPSIG00000000002		within_species_paralog
ENSPSIG00000000002		within_species_paralog
ENSPSIG00000000002		within_species_paralog
ENSPSIG00000000002		within_species_paralog
ENSPSIG00000000002		within_species_paralog
ENSPSIG00000000002		within_species_paralog
ENSPSIG00000000002		within_species_paralog
ENSPSIG00000000002		within_species_paralog
ENSPSIG00000000002		within_species_paralog
ENSPSIG00000000002		within_species_paralog
ENSPSIG00000000002		within_species_paralog
ENSPSIG00000000002		within_species_paralog
ENSPSIG00000000002		within_species_paralog
ENSPSIG00000000002		within_species_paralog
ENSPSIG00000000002		within_species_paralog
ENSPSIG00000000002		within_species_paralog
ENSPSIG00000000002		within_species_paralog
ENSPSIG00000000002		within_species_paralog
ENSPSIG00000000002		within_species_paralog
ENSPSIG00000000002		within_species_paralog
ENSPSIG00000000002		within_species_paralog
ENSPSIG00000000002		within_species_paralog
ENSPSIG00000000002		within_species_paralog
ENSPSIG00000000002		within_species_paralog
ENSPSIG00000000002		within_species_paralog
ENSPSIG00000000002		within_species_paralog
ENSPSIG00000000002		within_species_paralog
ENSPSIG00000000002		within_species_paralog
ENSPSIG00000000002		within_species_paralog
ENSPSIG00000000002		within_species_paralog
ENSPSIG00000000002		within_species_paralog
ENSPSIG00000000002		within_species_paralog
ENSPSIG00000000002		within_species_paralog
ENSPSIG00000000002		within_species_paralog
ENSPSIG00000000002		within_species_paralog
ENSPSIG00000000002		within_species_paralog
ENSPSIG00000000002		within_species_paralog
ENSPSIG00000000002		within_species_paralog
ENSPSIG00000000002		within_species_paralog
ENSPSIG00000000002		within_species_paralog
ENSPSIG00000000002		within_species_paralog
ENSPSIG00000000002		within_species_paralog
ENSPSIG00000000002		within_species_paralog
ENSPSIG00000000002		within_species_paralog
ENSPSIG00000000002		within_species_paralog
ENSPSIG00000000002		within_species_paralog
ENSPSIG00000000002		within_species_paralog
ENSPSIG00000000002		within_species_paralog
ENSPSIG00000000002		within_species_paralog
ENSPSIG00000000002		within_species_paralog
ENSPSIG00000000002		within_species_paralog
ENSPSIG00000000002		within_species_paralog
ENSPSIG00000000002		within_species_paralog
ENSPSIG00000000002		within_species_paralog
ENSPSIG00000000002		within_species_paralog
ENSPSIG00000000002		within_species_paralog
ENSPSIG00000000002		within_species_paralog
ENSPSIG00000000002		within_species_paralog
ENSPSIG00000000002		within_species_paralog
ENSPSIG00000000002		within_species_paralog
ENSPSIG00000000002		within_species_paralog
ENSPSIG00000000002		within_species_paralog
ENSPSIG00000000002		within_species_paralog
ENSPSIG00000000002		within_species_paralog
ENSPSIG00000000002		within_species_paralog
ENSPSIG00000000002		within_species_paralog
ENSPSIG00000000002		within_species_paralog
ENSPSIG00000000002		within_species_paralog
ENSPSIG00000000002		within_species_paralog
ENSPSIG00000000002		within_species_paralog
ENSPSIG00000000002		within_species_paralog
ENSPSIG00000000002		within_species_paralog
ENSPSIG00000000002		within_species_paralog
ENSPSIG00000000002		within_species_paralog
ENSPSIG00000000002		within_species_paralog
ENSPSIG00000000002		within_species_paralog
ENSPSIG00000000002		within_species_paralog
ENSPSIG00000000002		within_species_paralog
ENSPSIG00000000002		within_species_paralog
ENSPSIG00000000002		within_species_paralog
ENSPSIG00000000002		within_species_paralog
ENSPSIG00000000002		within_species_paralog
ENSPSIG00000000002		within_species_paralog
ENSPSIG00000000002		within_species_paralog
ENSPSIG00000000002		within_species_paralog
ENSPSIG00000000002		within_species_paralog
ENSPSIG00000000002		within_species_paralog
ENSPSIG00000000002		within_species_paralog
ENSPSIG00000000002		within_species_paralog
ENSPSIG00000000002		within_species_paralog
ENSPSIG00000000002		within_species_paralog
ENSPSIG00000000002		within_species_paralog
ENSPSIG00000000002		within_species_paralog
ENSPSIG00000000002		within_species_paralog
ENSPSIG00000000002		within_species_paralog
ENSPSIG00000000002		within_species_paralog
ENSPSIG00000000002		within_species_paralog
ENSPSIG00000000002		within_species_paralog
ENSPSIG00000000002		within_species_paralog
ENSPSIG00000000002		within_species_paralog
ENSPSIG00000000002		within_species_paralog
ENSPSIG00000000002		within_species_paralog
ENSPSIG00000000002		within_species_paralog
ENSPSIG00000000002		within_species_paralog
ENSPSIG00000000002		within_species_paralog
ENSPSIG00000000002		within_species_paralog
ENSPSIG00000000002		within_species_paralog
ENSPSIG00000000002		within_species_paralog
ENSPSIG00000000002		within_species_paralog
ENSPSIG00000000002		within_species_paralog
ENSPSIG00000000002		within_species_paralog
ENSPSIG00000000002		within_species_paralog
ENSPSIG00000000002		within_species_paralog
ENSPSIG00000000002		within_species_paralog
ENSPSIG00000000002		within_species_paralog
ENSPSIG00000000002		within_species_paralog
ENSPSIG00000000002		within_species_paralog
ENSPSIG00000000002		within_species_paralog
ENSPSIG00000000003	ARL4A	other_paralog
ENSPSIG00000000003	ARL4A	other_paralog
ENSPSIG00000000003	ARL4A	other_paralog
ENSPSIG00000000003	ARL4A	other_paralog
ENSPSIG00000000003	ARL4A	other_paralog
ENSPSIG00000000003	ARL4A	other_paralog
ENSPSIG00000000003	ARL4A	other_paralog
ENSPSIG00000000003	ARL4A	other_paralog
ENSPSIG00000000003	ARL4A	other_paralog
ENSPSIG00000000003	ARL4A	other_paralog
ENSPSIG00000000003	ARL4A	other_paralog
ENSPSIG00000000003	ARL4A	other_paralog
ENSPSIG00000000003	ARL4A	other_paralog
ENSPSIG00000000003	ARL4A	other_paralog
ENSPSIG00000000003	ARL4A	other_paralog
ENSPSIG00000000003	ARL4A	other_paralog
ENSPSIG00000000003	ARL4A	other_paralog
ENSPSIG00000000003	ARL4A	other_paralog
ENSPSIG00000000003	ARL4A	other_paralog
ENSPSIG00000000003	ARL4A	other_paralog
ENSPSIG00000000003	ARL4A	other_paralog
ENSPSIG00000000003	ARL4A	other_paralog
ENSPSIG00000000003	ARL4A	other_paralog
ENSPSIG00000000003	ARL4A	other_paralog
ENSPSIG00000000003	ARL4A	other_paralog
ENSPSIG00000000003	ARL4A	other_paralog
ENSPSIG00000000003	ARL4A	other_paralog
ENSPSIG00000000004		within_species_paralog
ENSPSIG00000000004		within_species_paralog
ENSPSIG00000000004		within_species_paralog
ENSPSIG00000000004		within_species_paralog
ENSPSIG00000000004		within_species_paralog
ENSPSIG00000000004		within_species_paralog
ENSPSIG00000000004		within_species_paralog
ENSPSIG00000000004		within_species_paralog
ENSPSIG00000000004		within_species_paralog
ENSPSIG00000000004		within_species_paralog
ENSPSIG00000000004		within_species_paralog
ENSPSIG00000000004		within_species_paralog
ENSPSIG00000000004		within_species_paralog
ENSPSIG00000000004		within_species_paralog
ENSPSIG00000000004		within_species_paralog
ENSPSIG00000000004		within_species_paralog
ENSPSIG00000000004		within_species_paralog
ENSPSIG00000000004		within_species_paralog
ENSPSIG00000000004		within_species_paralog
ENSPSIG00000000004		within_species_paralog
ENSPSIG00000000004		within_species_paralog
ENSPSIG00000000004		within_species_paralog
ENSPSIG00000000004		within_species_paralog
ENSPSIG00000000004		within_species_paralog
ENSPSIG00000000004		within_species_paralog
ENSPSIG00000000004		within_species_paralog
ENSPSIG00000000004		within_species_paralog
ENSPSIG00000000004		within_species_paralog
ENSPSIG00000000004		within_species_paralog
ENSPSIG00000000004		within_species_paralog
ENSPSIG00000000004		within_species_paralog
ENSPSIG00000000004		within_species_paralog
ENSPSIG00000000004		within_species_paralog
ENSPSIG00000000004		within_species_paralog
ENSPSIG00000000004		within_species_paralog
ENSPSIG00000000004		within_species_paralog
ENSPSIG00000000004		within_species_paralog
ENSPSIG00000000004		within_species_paralog
ENSPSIG00000000004		within_species_paralog
ENSPSIG00000000004		within_species_paralog
ENSPSIG00000000004		within_species_paralog
ENSPSIG00000000004		within_species_paralog
ENSPSIG00000000004		within_species_paralog
ENSPSIG00000000004		within_species_paralog
ENSPSIG00000000004		within_species_paralog
ENSPSIG00000000004		within_species_paralog
ENSPSIG00000000004		within_species_paralog
ENSPSIG00000000004		within_species_paralog
ENSPSIG00000000004		within_species_paralog
ENSPSIG00000000004		within_species_paralog
ENSPSIG00000000004		within_species_paralog
ENSPSIG00000000004		within_species_paralog
ENSPSIG00000000004		within_species_paralog
ENSPSIG00000000004		within_species_paralog
ENSPSIG00000000004		within_species_paralog
ENSPSIG00000000004		within_species_paralog
ENSPSIG00000000004		within_species_paralog
ENSPSIG00000000004		within_species_paralog
ENSPSIG00000000004		within_species_paralog
ENSPSIG00000000004		within_species_paralog
ENSPSIG00000000004		within_species_paralog
ENSPSIG00000000004		within_species_paralog
ENSPSIG00000000004		within_species_paralog
ENSPSIG00000000004		within_species_paralog
ENSPSIG00000000004		within_species_paralog
ENSPSIG00000000004		within_species_paralog
ENSPSIG00000000004		within_species_paralog
ENSPSIG00000000004		within_species_paralog
ENSPSIG00000000004		within_species_paralog
ENSPSIG00000000004		within_species_paralog
ENSPSIG00000000004		within_species_paralog
ENSPSIG00000000004		within_species_paralog
ENSPSIG00000000004		within_species_paralog
ENSPSIG00000000004		within_species_paralog
ENSPSIG00000000004		within_species_paralog
ENSPSIG00000000004		within_species_paralog
ENSPSIG00000000004		within_species_paralog
ENSPSIG00000000004		within_species_paralog
ENSPSIG00000000004		within_species_paralog
ENSPSIG00000000004		within_species_paralog
ENSPSIG00000000004		within_species_paralog
ENSPSIG00000000004		within_species_paralog
ENSPSIG00000000004		within_species_paralog
ENSPSIG00000000004		within_species_paralog
ENSPSIG00000000004		within_species_paralog
ENSPSIG00000000004		within_species_paralog
ENSPSIG00000000004		within_species_paralog
ENSPSIG00000000004		within_species_paralog
ENSPSIG00000000004		within_species_paralog
ENSPSIG00000000004		within_species_paralog
ENSPSIG00000000004		within_species_paralog
ENSPSIG00000000004		within_species_paralog
ENSPSIG00000000004		within_species_paralog
ENSPSIG00000000004		within_species_paralog
ENSPSIG00000000004		within_species_paralog
ENSPSIG00000000004		within_species_paralog
ENSPSIG00000000004		within_species_paralog
ENSPSIG00000000004		within_species_paralog
ENSPSIG00000000004		within_species_paralog
ENSPSIG00000000004		within_species_paralog
ENSPSIG00000000004		within_species_paralog
ENSPSIG00000000004		within_species_paralog
ENSPSIG00000000004		within_species_paralog
ENSPSIG00000000004		within_species_paralog
ENSPSIG00000000004		within_species_paralog
ENSPSIG00000000004		within_species_paralog
ENSPSIG00000000004		within_species_paralog
ENSPSIG00000000004		within_species_paralog
ENSPSIG00000000004		within_species_paralog
ENSPSIG00000000004		within_species_paralog
ENSPSIG00000000004		within_species_paralog
ENSPSIG00000000004		within_species_paralog
ENSPSIG00000000004		within_species_paralog
ENSPSIG00000000004		within_species_paralog
ENSPSIG00000000004		within_species_paralog
ENSPSIG00000000004		within_species_paralog
ENSPSIG00000000004		within_species_paralog
ENSPSIG00000000004		within_species_paralog
ENSPSIG00000000004		within_species_paralog
ENSPSIG00000000004		within_species_paralog
ENSPSIG00000000004		within_species_paralog
ENSPSIG00000000004		within_species_paralog
ENSPSIG00000000004		within_species_paralog
ENSPSIG00000000004		within_species_paralog
ENSPSIG00000000004		within_species_paralog
ENSPSIG00000000004		within_species_paralog
ENSPSIG00000000004		within_species_paralog
ENSPSIG00000000004		within_species_paralog
ENSPSIG00000000004		within_species_paralog
ENSPSIG00000000004		within_species_paralog
ENSPSIG00000000004		within_species_paralog
ENSPSIG00000000004		within_species_paralog
ENSPSIG00000000004		within_species_paralog
ENSPSIG00000000004		within_species_paralog
ENSPSIG00000000004		within_species_paralog
ENSPSIG00000000004		within_species_paralog
ENSPSIG00000000004		within_species_paralog
ENSPSIG00000000004		within_species_paralog
ENSPSIG00000000004		within_species_paralog
ENSPSIG00000000004		within_species_paralog
ENSPSIG00000000004		within_species_paralog
ENSPSIG00000000004		within_species_paralog
ENSPSIG00000000004		within_species_paralog
ENSPSIG00000000004		within_species_paralog
ENSPSIG00000000004		within_species_paralog
ENSPSIG00000000004		within_species_paralog
ENSPSIG00000000004		within_species_paralog
ENSPSIG00000000004		within_species_paralog
ENSPSIG00000000004		within_species_paralog
ENSPSIG00000000004		within_species_paralog
ENSPSIG00000000004		within_species_paralog
ENSPSIG00000000004		within_species_paralog
ENSPSIG00000000004		within_species_paralog
ENSPSIG00000000004		within_species_paralog
ENSPSIG00000000004		within_species_paralog
ENSPSIG00000000004		within_species_paralog
ENSPSIG00000000004		within_species_paralog
ENSPSIG00000000004		within_species_paralog
ENSPSIG00000000004		within_species_paralog
ENSPSIG00000000004		within_species_paralog
ENSPSIG00000000004		within_species_paralog
ENSPSIG00000000004		within_species_paralog
ENSPSIG00000000004		within_species_paralog
ENSPSIG00000000004		within_species_paralog
ENSPSIG00000000004		within_species_paralog
ENSPSIG00000000004		within_species_paralog
ENSPSIG00000000004		within_species_paralog
ENSPSIG00000000004		within_species_paralog
ENSPSIG00000000005	FGFBP1	within_species_paralog
ENSPSIG00000000006
ENSPSIG00000000007		other_paralog
ENSPSIG00000000007		within_species_paralog
ENSPSIG00000000007		within_species_paralog
ENSPSIG00000000007		within_species_paralog
ENSPSIG00000000007		within_species_paralog
ENSPSIG00000000007		within_species_paralog
ENSPSIG00000000007		within_species_paralog
ENSPSIG00000000007		within_species_paralog
ENSPSIG00000000007		within_species_paralog
ENSPSIG00000000007		within_species_paralog
ENSPSIG00000000007		within_species_paralog
ENSPSIG00000000007		within_species_paralog
ENSPSIG00000000007		within_species_paralog
ENSPSIG00000000007		within_species_paralog
ENSPSIG00000000007		within_species_paralog
ENSPSIG00000000007		within_species_paralog
ENSPSIG00000000007		within_species_paralog
ENSPSIG00000000008
ENSPSIG00000000009		within_species_paralog
ENSPSIG00000000010
ENSPSIG00000000011	LRRC8A	within_species_paralog
ENSPSIG00000000011	LRRC8A	other_paralog
ENSPSIG00000000011	LRRC8A	other_paralog
ENSPSIG00000000011	LRRC8A	other_paralog
ENSPSIG00000000011	LRRC8A	other_paralog
ENSPSIG00000000011	LRRC8A	other_paralog
ENSPSIG00000000011	LRRC8A	other_paralog
ENSPSIG00000000011	LRRC8A	other_paralog
ENSPSIG00000000011	LRRC8A	other_paralog
ENSPSIG00000000011	LRRC8A	other_paralog
ENSPSIG00000000011	LRRC8A	other_paralog
ENSPSIG00000000011	LRRC8A	other_paralog
ENSPSIG00000000011	LRRC8A	other_paralog
ENSPSIG00000000011	LRRC8A	other_paralog
ENSPSIG00000000011	LRRC8A	other_paralog
ENSPSIG00000000011	LRRC8A	other_paralog
ENSPSIG00000000011	LRRC8A	other_paralog
ENSPSIG00000000011	LRRC8A	other_paralog
ENSPSIG00000000011	LRRC8A	other_paralog
ENSPSIG00000000011	LRRC8A	other_paralog
ENSPSIG00000000011	LRRC8A	other_paralog
ENSPSIG00000000011	LRRC8A	other_paralog
ENSPSIG00000000011	LRRC8A	other_paralog
ENSPSIG00000000011	LRRC8A	other_paralog
ENSPSIG00000000011	LRRC8A	other_paralog
ENSPSIG00000000011	LRRC8A	other_paralog
ENSPSIG00000000011	LRRC8A	other_paralog
ENSPSIG00000000011	LRRC8A	other_paralog
ENSPSIG00000000011	LRRC8A	other_paralog
ENSPSIG00000000012	DOLK
ENSPSIG00000000013	SSTR2	other_paralog
ENSPSIG00000000013	SSTR2	other_paralog
ENSPSIG00000000013	SSTR2	other_paralog
ENSPSIG00000000013	SSTR2	other_paralog
ENSPSIG00000000013	SSTR2	other_paralog
ENSPSIG00000000013	SSTR2	other_paralog
ENSPSIG00000000013	SSTR2	other_paralog
ENSPSIG00000000013	SSTR2	other_paralog
ENSPSIG00000000013	SSTR2	other_paralog
ENSPSIG00000000013	SSTR2	other_paralog
ENSPSIG00000000013	SSTR2	other_paralog
ENSPSIG00000000013	SSTR2	other_paralog
ENSPSIG00000000013	SSTR2	other_paralog
ENSPSIG00000000013	SSTR2	other_paralog
ENSPSIG00000000013	SSTR2	other_paralog
ENSPSIG00000000013	SSTR2	other_paralog
ENSPSIG00000000014	CRH
ENSPSIG00000000015		other_paralog
ENSPSIG00000000015		other_paralog
ENSPSIG00000000015		other_paralog
ENSPSIG00000000015		other_paralog
ENSPSIG00000000015		other_paralog
ENSPSIG00000000015		other_paralog
ENSPSIG00000000015		other_paralog
ENSPSIG00000000015		other_paralog
ENSPSIG00000000015		other_paralog
ENSPSIG00000000015		other_paralog
ENSPSIG00000000015		other_paralog
ENSPSIG00000000015		other_paralog
ENSPSIG00000000015		other_paralog
ENSPSIG00000000015		other_paralog
ENSPSIG00000000015		other_paralog
ENSPSIG00000000015		other_paralog
ENSPSIG00000000015		other_paralog
ENSPSIG00000000015		other_paralog
ENSPSIG00000000015		other_paralog
ENSPSIG00000000015		other_paralog
ENSPSIG00000000015		other_paralog
ENSPSIG00000000015		other_paralog
ENSPSIG00000000015		other_paralog
ENSPSIG00000000015		other_paralog
ENSPSIG00000000015		other_paralog
ENSPSIG00000000015		other_paralog
ENSPSIG00000000015		other_paralog
ENSPSIG00000000015		other_paralog
ENSPSIG00000000015		other_paralog
ENSPSIG00000000015		other_paralog
ENSPSIG00000000015		other_paralog
ENSPSIG00000000015		other_paralog
ENSPSIG00000000015		other_paralog
ENSPSIG00000000015		other_paralog
ENSPSIG00000000016	PEX2
ENSPSIG00000000017	FOXG1	other_paralog
ENSPSIG00000000017	FOXG1	other_paralog
ENSPSIG00000000017	FOXG1	other_paralog
ENSPSIG00000000017	FOXG1	other_paralog
ENSPSIG00000000018		other_paralog
ENSPSIG00000000018		other_paralog
ENSPSIG00000000018		other_paralog
ENSPSIG00000000018		other_paralog
ENSPSIG00000000018		other_paralog
ENSPSIG00000000018		other_paralog
ENSPSIG00000000018		other_paralog
ENSPSIG00000000018		other_paralog
ENSPSIG00000000019	HCRT
ENSPSIG00000000020		within_species_paralog
ENSPSIG00000000020		within_species_paralog
ENSPSIG00000000021		other_paralog
ENSPSIG00000000021		other_paralog
ENSPSIG00000000021		other_paralog
ENSPSIG00000000021		other_paralog
ENSPSIG00000000021		other_paralog
ENSPSIG00000000021		other_paralog
ENSPSIG00000000021		other_paralog
ENSPSIG00000000021		other_paralog
ENSPSIG00000000021		other_paralog
ENSPSIG00000000021		other_paralog
ENSPSIG00000000021		other_paralog
ENSPSIG00000000021		other_paralog
ENSPSIG00000000021		other_paralog
ENSPSIG00000000021		other_paralog
ENSPSIG00000000021		other_paralog
ENSPSIG00000000021		other_paralog
ENSPSIG00000000021		other_paralog
ENSPSIG00000000021		other_paralog
ENSPSIG00000000021		other_paralog
ENSPSIG00000000021		other_paralog
ENSPSIG00000000021		other_paralog
ENSPSIG00000000021		other_paralog
ENSPSIG00000000021		other_paralog
ENSPSIG00000000021		other_paralog
ENSPSIG00000000021		other_paralog
ENSPSIG00000000021		other_paralog
ENSPSIG00000000021		other_paralog
ENSPSIG00000000021		other_paralog
ENSPSIG00000000021		other_paralog
ENSPSIG00000000021		other_paralog
ENSPSIG00000000021		other_paralog
ENSPSIG00000000021		other_paralog
ENSPSIG00000000021		other_paralog
ENSPSIG00000000021		other_paralog
ENSPSIG00000000021		other_paralog
ENSPSIG00000000021		other_paralog
ENSPSIG00000000021		other_paralog
ENSPSIG00000000021		other_paralog
ENSPSIG00000000021		other_paralog
ENSPSIG00000000021		other_paralog
ENSPSIG00000000021		other_paralog
ENSPSIG00000000021		other_paralog
ENSPSIG00000000021		other_paralog
ENSPSIG00000000021		other_paralog
ENSPSIG00000000021		other_paralog
ENSPSIG00000000021		other_paralog
ENSPSIG00000000021		other_paralog
ENSPSIG00000000021		other_paralog
ENSPSIG00000000021		other_paralog
ENSPSIG00000000021		other_paralog
ENSPSIG00000000021		other_paralog
ENSPSIG00000000021		other_paralog
ENSPSIG00000000021		other_paralog
ENSPSIG00000000021		other_paralog
ENSPSIG00000000021		other_paralog
ENSPSIG00000000021		other_paralog
ENSPSIG00000000021		other_paralog
ENSPSIG00000000021		other_paralog
ENSPSIG00000000021		other_paralog
ENSPSIG00000000021		other_paralog
ENSPSIG00000000021		other_paralog
ENSPSIG00000000021		other_paralog
ENSPSIG00000000021		other_paralog
ENSPSIG00000000021		other_paralog
ENSPSIG00000000021		other_paralog
ENSPSIG00000000021		within_species_paralog
ENSPSIG00000000021		within_species_paralog
ENSPSIG00000000021		within_species_paralog
ENSPSIG00000000021		within_species_paralog
ENSPSIG00000000021		within_species_paralog
ENSPSIG00000000021		within_species_paralog
ENSPSIG00000000021		within_species_paralog
ENSPSIG00000000021		within_species_paralog
ENSPSIG00000000021		within_species_paralog
ENSPSIG00000000021		within_species_paralog
ENSPSIG00000000021		within_species_paralog
ENSPSIG00000000021		within_species_paralog
ENSPSIG00000000021		within_species_paralog
ENSPSIG00000000021		within_species_paralog
ENSPSIG00000000021		within_species_paralog
ENSPSIG00000000021		within_species_paralog
ENSPSIG00000000021		within_species_paralog
ENSPSIG00000000021		within_species_paralog
ENSPSIG00000000021		within_species_paralog
ENSPSIG00000000021		within_species_paralog
ENSPSIG00000000021		within_species_paralog
ENSPSIG00000000021		within_species_paralog
ENSPSIG00000000021		within_species_paralog
ENSPSIG00000000021		within_species_paralog
ENSPSIG00000000021		within_species_paralog
ENSPSIG00000000021		within_species_paralog
ENSPSIG00000000021		within_species_paralog
ENSPSIG00000000021		within_species_paralog
ENSPSIG00000000021		within_species_paralog
ENSPSIG00000000021		within_species_paralog
ENSPSIG00000000021		within_species_paralog
ENSPSIG00000000021		within_species_paralog
ENSPSIG00000000021		within_species_paralog
ENSPSIG00000000021		within_species_paralog
ENSPSIG00000000021		within_species_paralog
ENSPSIG00000000021		within_species_paralog
ENSPSIG00000000021		within_species_paralog
ENSPSIG00000000021		within_species_paralog
ENSPSIG00000000021		within_species_paralog
ENSPSIG00000000021		within_species_paralog
ENSPSIG00000000021		within_species_paralog
ENSPSIG00000000021		within_species_paralog
ENSPSIG00000000021		within_species_paralog
ENSPSIG00000000021		within_species_paralog
ENSPSIG00000000021		within_species_paralog
ENSPSIG00000000021		within_species_paralog
ENSPSIG00000000021		within_species_paralog
ENSPSIG00000000021		within_species_paralog
ENSPSIG00000000021		within_species_paralog
ENSPSIG00000000021		within_species_paralog
ENSPSIG00000000021		within_species_paralog
ENSPSIG00000000021		within_species_paralog
ENSPSIG00000000021		within_species_paralog
ENSPSIG00000000021		within_species_paralog
ENSPSIG00000000021		within_species_paralog
ENSPSIG00000000021		within_species_paralog
ENSPSIG00000000021		within_species_paralog
ENSPSIG00000000021		within_species_paralog
ENSPSIG00000000021		within_species_paralog
ENSPSIG00000000021		within_species_paralog
ENSPSIG00000000021		within_species_paralog
ENSPSIG00000000021		within_species_paralog
ENSPSIG00000000021		within_species_paralog
ENSPSIG00000000021		within_species_paralog
ENSPSIG00000000021		within_species_paralog
ENSPSIG00000000021		within_species_paralog
ENSPSIG00000000021		within_species_paralog
ENSPSIG00000000021		within_species_paralog
ENSPSIG00000000021		within_species_paralog
ENSPSIG00000000021		within_species_paralog
ENSPSIG00000000021		within_species_paralog
ENSPSIG00000000021		within_species_paralog
ENSPSIG00000000021		within_species_paralog
ENSPSIG00000000021		within_species_paralog
ENSPSIG00000000021		within_species_paralog
ENSPSIG00000000021		within_species_paralog
ENSPSIG00000000021		within_species_paralog
ENSPSIG00000000021		within_species_paralog
ENSPSIG00000000021		within_species_paralog
ENSPSIG00000000021		within_species_paralog
ENSPSIG00000000021		within_species_paralog
ENSPSIG00000000021		within_species_paralog
ENSPSIG00000000021		within_species_paralog
ENSPSIG00000000021		within_species_paralog
ENSPSIG00000000021		within_species_paralog
ENSPSIG00000000021		within_species_paralog
ENSPSIG00000000021		within_species_paralog
ENSPSIG00000000021		within_species_paralog
ENSPSIG00000000021		within_species_paralog
ENSPSIG00000000021		within_species_paralog
ENSPSIG00000000021		within_species_paralog
ENSPSIG00000000021		within_species_paralog
ENSPSIG00000000021		within_species_paralog
ENSPSIG00000000021		within_species_paralog
ENSPSIG00000000021		within_species_paralog
ENSPSIG00000000021		within_species_paralog
ENSPSIG00000000021		within_species_paralog
ENSPSIG00000000021		within_species_paralog
ENSPSIG00000000021		within_species_paralog
ENSPSIG00000000021		within_species_paralog
ENSPSIG00000000021		within_species_paralog
ENSPSIG00000000021		within_species_paralog
ENSPSIG00000000021		within_species_paralog
ENSPSIG00000000021		within_species_paralog
ENSPSIG00000000021		within_species_paralog
ENSPSIG00000000021		within_species_paralog
ENSPSIG00000000021		within_species_paralog
ENSPSIG00000000021		within_species_paralog
ENSPSIG00000000021		within_species_paralog
ENSPSIG00000000021		within_species_paralog
ENSPSIG00000000021		within_species_paralog
ENSPSIG00000000021		within_species_paralog
ENSPSIG00000000021		within_species_paralog
ENSPSIG00000000021		within_species_paralog
ENSPSIG00000000021		within_species_paralog
ENSPSIG00000000021		within_species_paralog
ENSPSIG00000000021		within_species_paralog
ENSPSIG00000000021		within_species_paralog
ENSPSIG00000000021		within_species_paralog
ENSPSIG00000000021		within_species_paralog
ENSPSIG00000000021		within_species_paralog
ENSPSIG00000000021		within_species_paralog
ENSPSIG00000000021		within_species_paralog
ENSPSIG00000000021		within_species_paralog
ENSPSIG00000000021		within_species_paralog
ENSPSIG00000000021		within_species_paralog
ENSPSIG00000000021		within_species_paralog
ENSPSIG00000000021		within_species_paralog
ENSPSIG00000000021		within_species_paralog
ENSPSIG00000000021		within_species_paralog
ENSPSIG00000000021		within_species_paralog
ENSPSIG00000000021		within_species_paralog
ENSPSIG00000000021		within_species_paralog
ENSPSIG00000000021		within_species_paralog
ENSPSIG00000000021		within_species_paralog
ENSPSIG00000000021		within_species_paralog
ENSPSIG00000000021		within_species_paralog
ENSPSIG00000000021		within_species_paralog
ENSPSIG00000000021		within_species_paralog
ENSPSIG00000000021		within_species_paralog
ENSPSIG00000000021		within_species_paralog
ENSPSIG00000000021		within_species_paralog
ENSPSIG00000000021		within_species_paralog
ENSPSIG00000000021		within_species_paralog
ENSPSIG00000000021		within_species_paralog
ENSPSIG00000000021		within_species_paralog
ENSPSIG00000000021		within_species_paralog
ENSPSIG00000000021		within_species_paralog
ENSPSIG00000000021		within_species_paralog
ENSPSIG00000000021		within_species_paralog
ENSPSIG00000000021		within_species_paralog
ENSPSIG00000000021		within_species_paralog
ENSPSIG00000000021		within_species_paralog
ENSPSIG00000000021		within_species_paralog
ENSPSIG00000000021		within_species_paralog
ENSPSIG00000000021		within_species_paralog
ENSPSIG00000000021		within_species_paralog
ENSPSIG00000000021		within_species_paralog
ENSPSIG00000000021		within_species_paralog
ENSPSIG00000000021		within_species_paralog
ENSPSIG00000000021		within_species_paralog
ENSPSIG00000000021		within_species_paralog
ENSPSIG00000000021		within_species_paralog
ENSPSIG00000000021		within_species_paralog
ENSPSIG00000000021		within_species_paralog
ENSPSIG00000000021		within_species_paralog
ENSPSIG00000000021		within_species_paralog
ENSPSIG00000000021		within_species_paralog
ENSPSIG00000000021		within_species_paralog
ENSPSIG00000000021		within_species_paralog
ENSPSIG00000000021		within_species_paralog
ENSPSIG00000000021		within_species_paralog
ENSPSIG00000000021		within_species_paralog
ENSPSIG00000000021		within_species_paralog
ENSPSIG00000000021		within_species_paralog
ENSPSIG00000000021		within_species_paralog
ENSPSIG00000000021		within_species_paralog
ENSPSIG00000000021		within_species_paralog
ENSPSIG00000000021		within_species_paralog
ENSPSIG00000000021		within_species_paralog
ENSPSIG00000000021		within_species_paralog
ENSPSIG00000000021		within_species_paralog
ENSPSIG00000000021		within_species_paralog
ENSPSIG00000000021		within_species_paralog
ENSPSIG00000000021		within_species_paralog
ENSPSIG00000000021		within_species_paralog
ENSPSIG00000000021		within_species_paralog
ENSPSIG00000000021		within_species_paralog
ENSPSIG00000000021		within_species_paralog
ENSPSIG00000000021		within_species_paralog
ENSPSIG00000000021		within_species_paralog
ENSPSIG00000000021		within_species_paralog
ENSPSIG00000000021		within_species_paralog
ENSPSIG00000000021		within_species_paralog
ENSPSIG00000000021		within_species_paralog
ENSPSIG00000000021		within_species_paralog
ENSPSIG00000000021		within_species_paralog
ENSPSIG00000000021		within_species_paralog
ENSPSIG00000000021		within_species_paralog
ENSPSIG00000000021		within_species_paralog
ENSPSIG00000000021		within_species_paralog
ENSPSIG00000000021		within_species_paralog
ENSPSIG00000000021		within_species_paralog
ENSPSIG00000000021		within_species_paralog
ENSPSIG00000000021		within_species_paralog
ENSPSIG00000000021		within_species_paralog
ENSPSIG00000000021		within_species_paralog
ENSPSIG00000000021		within_species_paralog
ENSPSIG00000000021		within_species_paralog
ENSPSIG00000000021		within_species_paralog
ENSPSIG00000000021		within_species_paralog
ENSPSIG00000000021		within_species_paralog
ENSPSIG00000000021		within_species_paralog
ENSPSIG00000000021		within_species_paralog
ENSPSIG00000000021		within_species_paralog
ENSPSIG00000000021		within_species_paralog
ENSPSIG00000000021		within_species_paralog
ENSPSIG00000000021		within_species_paralog
ENSPSIG00000000021		within_species_paralog
ENSPSIG00000000021		within_species_paralog
ENSPSIG00000000021		within_species_paralog
ENSPSIG00000000021		within_species_paralog
ENSPSIG00000000021		within_species_paralog
ENSPSIG00000000021		within_species_paralog
ENSPSIG00000000021		within_species_paralog
ENSPSIG00000000021		within_species_paralog
ENSPSIG00000000021		within_species_paralog
ENSPSIG00000000021		within_species_paralog
ENSPSIG00000000021		within_species_paralog
ENSPSIG00000000021		within_species_paralog
ENSPSIG00000000021		within_species_paralog
ENSPSIG00000000021		within_species_paralog
ENSPSIG00000000021		within_species_paralog
ENSPSIG00000000021		within_species_paralog
ENSPSIG00000000021		within_species_paralog
ENSPSIG00000000021		within_species_paralog
ENSPSIG00000000021		within_species_paralog
ENSPSIG00000000021		within_species_paralog
ENSPSIG00000000021		within_species_paralog
ENSPSIG00000000021		within_species_paralog
ENSPSIG00000000021		within_species_paralog
ENSPSIG00000000021		within_species_paralog
ENSPSIG00000000021		within_species_paralog
ENSPSIG00000000021		within_species_paralog
ENSPSIG00000000021		within_species_paralog
ENSPSIG00000000021		within_species_paralog
ENSPSIG00000000021		within_species_paralog
ENSPSIG00000000021		within_species_paralog
ENSPSIG00000000021		within_species_paralog
ENSPSIG00000000021		within_species_paralog
ENSPSIG00000000021		within_species_paralog
ENSPSIG00000000021		within_species_paralog
ENSPSIG00000000021		within_species_paralog
ENSPSIG00000000021		within_species_paralog
ENSPSIG00000000021		within_species_paralog
ENSPSIG00000000021		within_species_paralog
ENSPSIG00000000021		within_species_paralog
ENSPSIG00000000021		within_species_paralog
ENSPSIG00000000021		within_species_paralog
ENSPSIG00000000021		within_species_paralog
ENSPSIG00000000021		within_species_paralog
ENSPSIG00000000021		within_species_paralog
ENSPSIG00000000021		within_species_paralog
ENSPSIG00000000021		within_species_paralog
ENSPSIG00000000021		within_species_paralog
ENSPSIG00000000021		within_species_paralog
ENSPSIG00000000021		within_species_paralog
ENSPSIG00000000021		within_species_paralog
ENSPSIG00000000021		within_species_paralog
ENSPSIG00000000021		within_species_paralog
ENSPSIG00000000021		within_species_paralog
ENSPSIG00000000021		within_species_paralog
ENSPSIG00000000021		within_species_paralog
ENSPSIG00000000021		within_species_paralog
ENSPSIG00000000021		within_species_paralog
ENSPSIG00000000021		other_paralog
ENSPSIG00000000021		other_paralog
ENSPSIG00000000021		other_paralog
ENSPSIG00000000021		other_paralog
ENSPSIG00000000022		other_paralog
ENSPSIG00000000022		other_paralog
ENSPSIG00000000022		other_paralog
ENSPSIG00000000022		other_paralog
ENSPSIG00000000022		other_paralog
ENSPSIG00000000022		other_paralog
ENSPSIG00000000022		other_paralog
ENSPSIG00000000022		other_paralog
ENSPSIG00000000022		other_paralog
ENSPSIG00000000022		other_paralog
ENSPSIG00000000022		other_paralog
ENSPSIG00000000022		other_paralog
ENSPSIG00000000022		other_paralog
ENSPSIG00000000022		other_paralog
ENSPSIG00000000022		other_paralog
ENSPSIG00000000022		other_paralog
ENSPSIG00000000022		other_paralog
ENSPSIG00000000022		other_paralog
ENSPSIG00000000022		other_paralog
ENSPSIG00000000022		other_paralog
ENSPSIG00000000022		other_paralog
ENSPSIG00000000022		other_paralog
ENSPSIG00000000022		other_paralog
ENSPSIG00000000022		other_paralog
ENSPSIG00000000022		other_paralog
ENSPSIG00000000022		other_paralog
ENSPSIG00000000022		other_paralog
ENSPSIG00000000022		other_paralog
ENSPSIG00000000022		other_paralog
ENSPSIG00000000022		other_paralog
ENSPSIG00000000022		other_paralog
ENSPSIG00000000022		other_paralog
ENSPSIG00000000022		other_paralog
ENSPSIG00000000022		other_paralog
ENSPSIG00000000022		other_paralog
ENSPSIG00000000022		other_paralog
ENSPSIG00000000022		other_paralog
ENSPSIG00000000022		other_paralog
ENSPSIG00000000022		other_paralog
ENSPSIG00000000022		other_paralog
ENSPSIG00000000022		other_paralog
ENSPSIG00000000022		other_paralog
ENSPSIG00000000022		other_paralog
ENSPSIG00000000022		other_paralog
ENSPSIG00000000022		other_paralog
ENSPSIG00000000022		other_paralog
ENSPSIG00000000022		other_paralog
ENSPSIG00000000022		other_paralog
ENSPSIG00000000022		other_paralog
ENSPSIG00000000022		other_paralog
ENSPSIG00000000022		other_paralog
ENSPSIG00000000022		other_paralog
ENSPSIG00000000022		other_paralog
ENSPSIG00000000022		other_paralog
ENSPSIG00000000022		other_paralog
ENSPSIG00000000022		other_paralog
ENSPSIG00000000022		other_paralog
ENSPSIG00000000022		other_paralog
ENSPSIG00000000022		other_paralog
ENSPSIG00000000022		other_paralog
ENSPSIG00000000022		other_paralog
ENSPSIG00000000022		other_paralog
ENSPSIG00000000022		other_paralog
ENSPSIG00000000022		other_paralog
ENSPSIG00000000022		other_paralog
ENSPSIG00000000022		other_paralog
ENSPSIG00000000022		other_paralog
ENSPSIG00000000022		other_paralog
ENSPSIG00000000022		other_paralog
ENSPSIG00000000022		other_paralog
ENSPSIG00000000022		other_paralog
ENSPSIG00000000022		other_paralog
ENSPSIG00000000022		other_paralog
ENSPSIG00000000022		other_paralog
ENSPSIG00000000022		other_paralog
ENSPSIG00000000022		other_paralog
ENSPSIG00000000022		other_paralog
ENSPSIG00000000022		other_paralog
ENSPSIG00000000022		other_paralog
ENSPSIG00000000022		other_paralog
ENSPSIG00000000022		other_paralog
ENSPSIG00000000022		other_paralog
ENSPSIG00000000022		other_paralog
ENSPSIG00000000022		other_paralog
ENSPSIG00000000022		other_paralog
ENSPSIG00000000022		other_paralog
ENSPSIG00000000022		other_paralog
ENSPSIG00000000022		other_paralog
ENSPSIG00000000022		other_paralog
ENSPSIG00000000022		other_paralog
ENSPSIG00000000022		other_paralog
ENSPSIG00000000022		other_paralog
ENSPSIG00000000022		other_paralog
ENSPSIG00000000022		other_paralog
ENSPSIG00000000022		other_paralog
ENSPSIG00000000022		other_paralog
ENSPSIG00000000022		other_paralog
ENSPSIG00000000022		within_species_paralog
ENSPSIG00000000022		within_species_paralog
ENSPSIG00000000022		within_species_paralog
ENSPSIG00000000022		within_species_paralog
ENSPSIG00000000022		within_species_paralog
ENSPSIG00000000022		within_species_paralog
ENSPSIG00000000022		within_species_paralog
ENSPSIG00000000022		within_species_paralog
ENSPSIG00000000022		within_species_paralog
ENSPSIG00000000022		within_species_paralog
ENSPSIG00000000022		within_species_paralog
ENSPSIG00000000022		within_species_paralog
ENSPSIG00000000022		within_species_paralog
ENSPSIG00000000022		within_species_paralog
ENSPSIG00000000022		within_species_paralog
ENSPSIG00000000022		within_species_paralog
ENSPSIG00000000022		within_species_paralog
ENSPSIG00000000022		within_species_paralog
ENSPSIG00000000022		within_species_paralog
ENSPSIG00000000022		within_species_paralog
ENSPSIG00000000022		within_species_paralog
ENSPSIG00000000022		within_species_paralog
ENSPSIG00000000022		within_species_paralog
ENSPSIG00000000022		within_species_paralog
ENSPSIG00000000022		within_species_paralog
ENSPSIG00000000022		within_species_paralog
ENSPSIG00000000022		within_species_paralog
ENSPSIG00000000022		within_species_paralog
ENSPSIG00000000022		within_species_paralog
ENSPSIG00000000022		within_species_paralog
ENSPSIG00000000022		within_species_paralog
ENSPSIG00000000022		within_species_paralog
ENSPSIG00000000022		within_species_paralog
ENSPSIG00000000022		within_species_paralog
ENSPSIG00000000022		within_species_paralog
ENSPSIG00000000022		within_species_paralog
ENSPSIG00000000022		within_species_paralog
ENSPSIG00000000022		within_species_paralog
ENSPSIG00000000022		within_species_paralog
ENSPSIG00000000022		within_species_paralog
ENSPSIG00000000022		within_species_paralog
ENSPSIG00000000022		within_species_paralog
ENSPSIG00000000022		within_species_paralog
ENSPSIG00000000022		within_species_paralog
ENSPSIG00000000022		within_species_paralog
ENSPSIG00000000022		within_species_paralog
ENSPSIG00000000022		within_species_paralog
ENSPSIG00000000022		within_species_paralog
ENSPSIG00000000022		within_species_paralog
ENSPSIG00000000022		within_species_paralog
ENSPSIG00000000022		within_species_paralog
ENSPSIG00000000022		within_species_paralog
ENSPSIG00000000022		within_species_paralog
ENSPSIG00000000022		within_species_paralog
ENSPSIG00000000022		within_species_paralog
ENSPSIG00000000022		within_species_paralog
ENSPSIG00000000022		within_species_paralog
ENSPSIG00000000022		within_species_paralog
ENSPSIG00000000022		within_species_paralog
ENSPSIG00000000022		within_species_paralog
ENSPSIG00000000022		within_species_paralog
ENSPSIG00000000022		within_species_paralog
ENSPSIG00000000022		within_species_paralog
ENSPSIG00000000022		within_species_paralog
ENSPSIG00000000022		within_species_paralog
ENSPSIG00000000022		within_species_paralog
ENSPSIG00000000022		within_species_paralog
ENSPSIG00000000022		within_species_paralog
ENSPSIG00000000023	PRRG3	other_paralog
ENSPSIG00000000023	PRRG3	other_paralog
ENSPSIG00000000023	PRRG3	other_paralog
ENSPSIG00000000023	PRRG3	other_paralog
ENSPSIG00000000023	PRRG3	other_paralog
ENSPSIG00000000024		within_species_paralog
ENSPSIG00000000024		within_species_paralog
ENSPSIG00000000024		within_species_paralog
ENSPSIG00000000024		within_species_paralog
ENSPSIG00000000024		within_species_paralog
ENSPSIG00000000024		within_species_paralog
ENSPSIG00000000024		within_species_paralog
ENSPSIG00000000024		within_species_paralog
ENSPSIG00000000024		within_species_paralog
ENSPSIG00000000024		within_species_paralog
ENSPSIG00000000024		within_species_paralog
ENSPSIG00000000024		within_species_paralog
ENSPSIG00000000024		within_species_paralog
ENSPSIG00000000024		within_species_paralog
ENSPSIG00000000024		within_species_paralog
ENSPSIG00000000024		within_species_paralog
ENSPSIG00000000024		within_species_paralog
ENSPSIG00000000024		within_species_paralog
ENSPSIG00000000024		within_species_paralog
ENSPSIG00000000024		within_species_paralog
ENSPSIG00000000024		within_species_paralog
ENSPSIG00000000024		within_species_paralog
ENSPSIG00000000024		within_species_paralog
ENSPSIG00000000024		within_species_paralog
ENSPSIG00000000024		within_species_paralog
ENSPSIG00000000024		within_species_paralog
ENSPSIG00000000024		within_species_paralog
ENSPSIG00000000024		within_species_paralog
ENSPSIG00000000024		within_species_paralog
ENSPSIG00000000024		within_species_paralog
ENSPSIG00000000024		within_species_paralog
ENSPSIG00000000024		within_species_paralog
ENSPSIG00000000024		within_species_paralog
ENSPSIG00000000024		within_species_paralog
ENSPSIG00000000024		within_species_paralog
ENSPSIG00000000024		within_species_paralog
ENSPSIG00000000024		within_species_paralog
ENSPSIG00000000024		within_species_paralog
ENSPSIG00000000024		within_species_paralog
ENSPSIG00000000024		within_species_paralog
ENSPSIG00000000024		within_species_paralog
ENSPSIG00000000024		within_species_paralog
ENSPSIG00000000024		within_species_paralog
ENSPSIG00000000024		within_species_paralog
ENSPSIG00000000024		within_species_paralog
ENSPSIG00000000024		within_species_paralog
ENSPSIG00000000024		within_species_paralog
ENSPSIG00000000024		within_species_paralog
ENSPSIG00000000024		within_species_paralog
ENSPSIG00000000024		within_species_paralog
ENSPSIG00000000024		within_species_paralog
ENSPSIG00000000024		within_species_paralog
ENSPSIG00000000024		within_species_paralog
ENSPSIG00000000024		within_species_paralog
ENSPSIG00000000024		within_species_paralog
ENSPSIG00000000024		within_species_paralog
ENSPSIG00000000024		within_species_paralog
ENSPSIG00000000024		within_species_paralog
ENSPSIG00000000024		within_species_paralog
ENSPSIG00000000024		within_species_paralog
ENSPSIG00000000024		within_species_paralog
ENSPSIG00000000024		within_species_paralog
ENSPSIG00000000024		within_species_paralog
ENSPSIG00000000024		within_species_paralog
ENSPSIG00000000024		within_species_paralog
ENSPSIG00000000024		within_species_paralog
ENSPSIG00000000024		within_species_paralog
ENSPSIG00000000024		within_species_paralog
ENSPSIG00000000024		within_species_paralog
ENSPSIG00000000024		within_species_paralog
ENSPSIG00000000024		within_species_paralog
ENSPSIG00000000024		within_species_paralog
ENSPSIG00000000024		within_species_paralog
ENSPSIG00000000024		within_species_paralog
ENSPSIG00000000024		within_species_paralog
ENSPSIG00000000024		within_species_paralog
ENSPSIG00000000024		within_species_paralog
ENSPSIG00000000024		within_species_paralog
ENSPSIG00000000024		within_species_paralog
ENSPSIG00000000024		within_species_paralog
ENSPSIG00000000024		within_species_paralog
ENSPSIG00000000024		within_species_paralog
ENSPSIG00000000024		within_species_paralog
ENSPSIG00000000024		within_species_paralog
ENSPSIG00000000024		within_species_paralog
ENSPSIG00000000024		within_species_paralog
ENSPSIG00000000024		within_species_paralog
ENSPSIG00000000024		within_species_paralog
ENSPSIG00000000024		within_species_paralog
ENSPSIG00000000024		within_species_paralog
ENSPSIG00000000024		within_species_paralog
ENSPSIG00000000024		within_species_paralog
ENSPSIG00000000024		within_species_paralog
ENSPSIG00000000024		within_species_paralog
ENSPSIG00000000024		within_species_paralog
ENSPSIG00000000024		within_species_paralog
ENSPSIG00000000024		within_species_paralog
ENSPSIG00000000024		within_species_paralog
ENSPSIG00000000024		within_species_paralog
ENSPSIG00000000024		within_species_paralog
ENSPSIG00000000024		within_species_paralog
ENSPSIG00000000024		within_species_paralog
ENSPSIG00000000024		within_species_paralog
ENSPSIG00000000024		within_species_paralog
ENSPSIG00000000024		within_species_paralog
ENSPSIG00000000024		within_species_paralog
ENSPSIG00000000024		within_species_paralog
ENSPSIG00000000024		within_species_paralog
ENSPSIG00000000024		within_species_paralog
ENSPSIG00000000024		within_species_paralog
ENSPSIG00000000024		within_species_paralog
ENSPSIG00000000024		within_species_paralog
ENSPSIG00000000024		within_species_paralog
ENSPSIG00000000024		within_species_paralog
ENSPSIG00000000024		within_species_paralog
ENSPSIG00000000024		within_species_paralog
ENSPSIG00000000024		within_species_paralog
ENSPSIG00000000024		within_species_paralog
ENSPSIG00000000024		within_species_paralog
ENSPSIG00000000024		within_species_paralog
ENSPSIG00000000024		within_species_paralog
ENSPSIG00000000024		within_species_paralog
ENSPSIG00000000024		within_species_paralog
ENSPSIG00000000024		within_species_paralog
ENSPSIG00000000024		within_species_paralog
ENSPSIG00000000024		within_species_paralog
ENSPSIG00000000024		within_species_paralog
ENSPSIG00000000024		within_species_paralog
ENSPSIG00000000024		within_species_paralog
ENSPSIG00000000024		within_species_paralog
ENSPSIG00000000024		within_species_paralog
ENSPSIG00000000024		within_species_paralog
ENSPSIG00000000024		within_species_paralog
ENSPSIG00000000024		within_species_paralog
ENSPSIG00000000024		within_species_paralog
ENSPSIG00000000024		within_species_paralog
ENSPSIG00000000024		within_species_paralog
ENSPSIG00000000024		within_species_paralog
ENSPSIG00000000024		within_species_paralog
ENSPSIG00000000024		within_species_paralog
ENSPSIG00000000024		within_species_paralog
ENSPSIG00000000024		within_species_paralog
ENSPSIG00000000024		within_species_paralog
ENSPSIG00000000024		within_species_paralog
ENSPSIG00000000024		within_species_paralog
ENSPSIG00000000024		within_species_paralog
ENSPSIG00000000024		within_species_paralog
ENSPSIG00000000024		within_species_paralog
ENSPSIG00000000024		within_species_paralog
ENSPSIG00000000024		within_species_paralog
ENSPSIG00000000024		within_species_paralog
ENSPSIG00000000024		within_species_paralog
ENSPSIG00000000024		within_species_paralog
ENSPSIG00000000024		within_species_paralog
ENSPSIG00000000024		within_species_paralog
ENSPSIG00000000024		within_species_paralog
ENSPSIG00000000024		within_species_paralog
ENSPSIG00000000024		within_species_paralog
ENSPSIG00000000024		within_species_paralog
ENSPSIG00000000024		within_species_paralog
ENSPSIG00000000024		within_species_paralog
ENSPSIG00000000024		within_species_paralog
ENSPSIG00000000024		within_species_paralog
ENSPSIG00000000024		within_species_paralog
ENSPSIG00000000024		within_species_paralog
ENSPSIG00000000024		within_species_paralog
ENSPSIG00000000024		within_species_paralog
ENSPSIG00000000024		within_species_paralog
ENSPSIG00000000025		other_paralog
ENSPSIG00000000025		other_paralog
ENSPSIG00000000025		other_paralog
ENSPSIG00000000025		other_paralog
ENSPSIG00000000025		other_paralog
ENSPSIG00000000025		other_paralog
ENSPSIG00000000025		other_paralog
ENSPSIG00000000025		other_paralog
ENSPSIG00000000025		other_paralog
ENSPSIG00000000025		other_paralog
ENSPSIG00000000025		other_paralog
ENSPSIG00000000025		other_paralog
ENSPSIG00000000025		other_paralog
ENSPSIG00000000025		other_paralog
ENSPSIG00000000025		other_paralog
ENSPSIG00000000025		other_paralog
ENSPSIG00000000025		other_paralog
ENSPSIG00000000025		other_paralog
ENSPSIG00000000025		other_paralog
ENSPSIG00000000025		other_paralog
ENSPSIG00000000025		other_paralog
ENSPSIG00000000025		other_paralog
ENSPSIG00000000025		other_paralog
ENSPSIG00000000025		other_paralog
ENSPSIG00000000025		other_paralog
ENSPSIG00000000025		other_paralog
ENSPSIG00000000025		other_paralog
ENSPSIG00000000025		other_paralog
ENSPSIG00000000025		other_paralog
ENSPSIG00000000025		other_paralog
ENSPSIG00000000025		other_paralog
ENSPSIG00000000025		other_paralog
ENSPSIG00000000025		other_paralog
ENSPSIG00000000025		other_paralog
ENSPSIG00000000025		other_paralog
ENSPSIG00000000025		other_paralog
ENSPSIG00000000025		other_paralog
ENSPSIG00000000025		other_paralog
ENSPSIG00000000025		other_paralog
ENSPSIG00000000025		other_paralog
ENSPSIG00000000025		other_paralog
ENSPSIG00000000025		other_paralog
ENSPSIG00000000025		other_paralog
ENSPSIG00000000025		other_paralog
ENSPSIG00000000025		other_paralog
ENSPSIG00000000025		other_paralog
ENSPSIG00000000025		other_paralog
ENSPSIG00000000025		other_paralog
ENSPSIG00000000025		other_paralog
ENSPSIG00000000025		other_paralog
ENSPSIG00000000025		other_paralog
ENSPSIG00000000025		other_paralog
ENSPSIG00000000025		other_paralog
ENSPSIG00000000025		other_paralog
ENSPSIG00000000025		other_paralog
ENSPSIG00000000025		other_paralog
ENSPSIG00000000025		other_paralog
ENSPSIG00000000025		other_paralog
ENSPSIG00000000025		other_paralog
ENSPSIG00000000025		other_paralog
ENSPSIG00000000025		other_paralog
ENSPSIG00000000025		other_paralog
ENSPSIG00000000025		other_paralog
ENSPSIG00000000025		other_paralog
ENSPSIG00000000025		other_paralog
ENSPSIG00000000025		other_paralog
ENSPSIG00000000025		other_paralog
ENSPSIG00000000025		other_paralog
ENSPSIG00000000025		other_paralog
ENSPSIG00000000025		other_paralog
ENSPSIG00000000025		other_paralog
ENSPSIG00000000025		other_paralog
ENSPSIG00000000025		other_paralog
ENSPSIG00000000025		other_paralog
ENSPSIG00000000025		other_paralog
ENSPSIG00000000025		other_paralog
ENSPSIG00000000025		other_paralog
ENSPSIG00000000025		other_paralog
ENSPSIG00000000025		other_paralog
ENSPSIG00000000025		other_paralog
ENSPSIG00000000025		other_paralog
ENSPSIG00000000025		other_paralog
ENSPSIG00000000025		other_paralog
ENSPSIG00000000025		other_paralog
ENSPSIG00000000025		other_paralog
ENSPSIG00000000025		other_paralog
ENSPSIG00000000025		other_paralog
ENSPSIG00000000025		other_paralog
ENSPSIG00000000025		other_paralog
ENSPSIG00000000025		other_paralog
ENSPSIG00000000025		other_paralog
ENSPSIG00000000025		other_paralog
ENSPSIG00000000025		other_paralog
ENSPSIG00000000025		other_paralog
ENSPSIG00000000025		other_paralog
ENSPSIG00000000025		other_paralog
ENSPSIG00000000025		other_paralog
ENSPSIG00000000025		other_paralog
ENSPSIG00000000025		other_paralog
ENSPSIG00000000025		other_paralog
ENSPSIG00000000025		other_paralog
ENSPSIG00000000025		other_paralog
ENSPSIG00000000025		other_paralog
ENSPSIG00000000025		other_paralog
ENSPSIG00000000025		other_paralog
ENSPSIG00000000025		other_paralog
ENSPSIG00000000025		other_paralog
ENSPSIG00000000025		other_paralog
ENSPSIG00000000025		other_paralog
ENSPSIG00000000025		other_paralog
ENSPSIG00000000025		other_paralog
ENSPSIG00000000025		other_paralog
ENSPSIG00000000025		other_paralog
ENSPSIG00000000025		other_paralog
ENSPSIG00000000025		other_paralog
ENSPSIG00000000025		other_paralog
ENSPSIG00000000025		other_paralog
ENSPSIG00000000025		other_paralog
ENSPSIG00000000025		other_paralog
ENSPSIG00000000025		other_paralog
ENSPSIG00000000025		other_paralog
ENSPSIG00000000025		other_paralog
ENSPSIG00000000025		other_paralog
ENSPSIG00000000025		other_paralog
ENSPSIG00000000025		other_paralog
ENSPSIG00000000025		other_paralog
ENSPSIG00000000025		other_paralog
ENSPSIG00000000025		other_paralog
ENSPSIG00000000025		other_paralog
ENSPSIG00000000025		other_paralog
ENSPSIG00000000025		other_paralog
ENSPSIG00000000025		other_paralog
ENSPSIG00000000025		other_paralog
ENSPSIG00000000025		other_paralog
ENSPSIG00000000025		other_paralog
ENSPSIG00000000025		other_paralog
ENSPSIG00000000025		other_paralog
ENSPSIG00000000025		other_paralog
ENSPSIG00000000025		other_paralog
ENSPSIG00000000025		other_paralog
ENSPSIG00000000025		other_paralog
ENSPSIG00000000025		other_paralog
ENSPSIG00000000025		other_paralog
ENSPSIG00000000025		other_paralog
ENSPSIG00000000025		other_paralog
ENSPSIG00000000025		other_paralog
ENSPSIG00000000025		other_paralog
ENSPSIG00000000025		other_paralog
ENSPSIG00000000025		other_paralog
ENSPSIG00000000025		other_paralog
ENSPSIG00000000025		other_paralog
ENSPSIG00000000025		other_paralog
ENSPSIG00000000025		other_paralog
ENSPSIG00000000025		other_paralog
ENSPSIG00000000025		other_paralog
ENSPSIG00000000025		other_paralog
ENSPSIG00000000025		other_paralog
ENSPSIG00000000025		other_paralog
ENSPSIG00000000025		other_paralog
ENSPSIG00000000025		other_paralog
ENSPSIG00000000025		other_paralog
ENSPSIG00000000025		other_paralog
ENSPSIG00000000025		other_paralog
ENSPSIG00000000025		other_paralog
ENSPSIG00000000025		other_paralog
ENSPSIG00000000025		other_paralog
ENSPSIG00000000025		other_paralog
ENSPSIG00000000025		other_paralog
ENSPSIG00000000025		other_paralog
ENSPSIG00000000025		other_paralog
ENSPSIG00000000025		other_paralog
ENSPSIG00000000025		other_paralog
ENSPSIG00000000025		other_paralog
ENSPSIG00000000025		other_paralog
ENSPSIG00000000025		other_paralog
ENSPSIG00000000025		other_paralog
ENSPSIG00000000025		other_paralog
ENSPSIG00000000025		other_paralog
ENSPSIG00000000025		other_paralog
ENSPSIG00000000025		other_paralog
ENSPSIG00000000025		other_paralog
ENSPSIG00000000025		other_paralog
ENSPSIG00000000025		other_paralog
ENSPSIG00000000025		other_paralog
ENSPSIG00000000025		other_paralog
ENSPSIG00000000025		other_paralog
ENSPSIG00000000025		other_paralog
ENSPSIG00000000025		other_paralog
ENSPSIG00000000025		other_paralog
ENSPSIG00000000025		other_paralog
ENSPSIG00000000025		other_paralog
ENSPSIG00000000025		other_paralog
ENSPSIG00000000025		other_paralog
ENSPSIG00000000025		other_paralog
ENSPSIG00000000025		other_paralog
ENSPSIG00000000025		other_paralog
ENSPSIG00000000025		other_paralog
ENSPSIG00000000025		other_paralog
ENSPSIG00000000025		other_paralog
ENSPSIG00000000025		other_paralog
ENSPSIG00000000025		other_paralog
ENSPSIG00000000025		other_paralog
ENSPSIG00000000025		other_paralog
ENSPSIG00000000025		other_paralog
ENSPSIG00000000025		other_paralog
ENSPSIG00000000025		other_paralog
ENSPSIG00000000025		other_paralog
ENSPSIG00000000025		other_paralog
ENSPSIG00000000025		other_paralog
ENSPSIG00000000025		other_paralog
ENSPSIG00000000025		other_paralog
ENSPSIG00000000025		other_paralog
ENSPSIG00000000025		other_paralog
ENSPSIG00000000025		other_paralog
ENSPSIG00000000025		other_paralog
ENSPSIG00000000025		other_paralog
ENSPSIG00000000025		other_paralog
ENSPSIG00000000025		other_paralog
ENSPSIG00000000025		other_paralog
ENSPSIG00000000025		other_paralog
ENSPSIG00000000025		other_paralog
ENSPSIG00000000025		other_paralog
ENSPSIG00000000025		other_paralog
ENSPSIG00000000025		other_paralog
ENSPSIG00000000025		other_paralog
ENSPSIG00000000025		other_paralog
ENSPSIG00000000025		other_paralog
ENSPSIG00000000025		other_paralog
ENSPSIG00000000025		other_paralog
ENSPSIG00000000025		other_paralog
ENSPSIG00000000025		other_paralog
ENSPSIG00000000025		other_paralog
ENSPSIG00000000025		other_paralog
ENSPSIG00000000025		other_paralog
ENSPSIG00000000025		other_paralog
ENSPSIG00000000025		other_paralog
ENSPSIG00000000025		other_paralog
ENSPSIG00000000025		other_paralog
ENSPSIG00000000025		other_paralog
ENSPSIG00000000025		other_paralog
ENSPSIG00000000025		other_paralog
ENSPSIG00000000025		other_paralog
ENSPSIG00000000025		other_paralog
ENSPSIG00000000025		other_paralog
ENSPSIG00000000025		other_paralog
ENSPSIG00000000025		other_paralog
ENSPSIG00000000025		other_paralog
ENSPSIG00000000025		other_paralog
ENSPSIG00000000025		other_paralog
ENSPSIG00000000025		other_paralog
ENSPSIG00000000025		other_paralog
ENSPSIG00000000025		other_paralog
ENSPSIG00000000025		other_paralog
ENSPSIG00000000025		other_paralog
ENSPSIG00000000025		other_paralog
ENSPSIG00000000025		other_paralog
ENSPSIG00000000025		other_paralog
ENSPSIG00000000025		other_paralog
ENSPSIG00000000025		other_paralog
ENSPSIG00000000025		other_paralog
ENSPSIG00000000025		other_paralog
ENSPSIG00000000025		other_paralog
ENSPSIG00000000025		other_paralog
ENSPSIG00000000025		other_paralog
ENSPSIG00000000025		other_paralog
ENSPSIG00000000025		other_paralog
ENSPSIG00000000025		other_paralog
ENSPSIG00000000025		other_paralog
ENSPSIG00000000025		other_paralog
ENSPSIG00000000025		other_paralog
ENSPSIG00000000025		other_paralog
ENSPSIG00000000025		other_paralog
ENSPSIG00000000025		other_paralog
ENSPSIG00000000025		other_paralog
ENSPSIG00000000025		other_paralog
ENSPSIG00000000025		other_paralog
ENSPSIG00000000025		other_paralog
ENSPSIG00000000025		other_paralog
ENSPSIG00000000025		within_species_paralog
ENSPSIG00000000025		within_species_paralog
ENSPSIG00000000025		within_species_paralog
ENSPSIG00000000025		within_species_paralog
ENSPSIG00000000025		within_species_paralog
ENSPSIG00000000025		within_species_paralog
ENSPSIG00000000025		within_species_paralog
ENSPSIG00000000025		within_species_paralog
ENSPSIG00000000025		within_species_paralog
ENSPSIG00000000025		within_species_paralog
ENSPSIG00000000025		within_species_paralog
ENSPSIG00000000025		within_species_paralog
ENSPSIG00000000025		within_species_paralog
ENSPSIG00000000025		within_species_paralog
ENSPSIG00000000025		within_species_paralog
ENSPSIG00000000025		within_species_paralog
ENSPSIG00000000025		within_species_paralog
ENSPSIG00000000025		within_species_paralog
ENSPSIG00000000025		within_species_paralog
ENSPSIG00000000025		within_species_paralog
ENSPSIG00000000025		within_species_paralog
ENSPSIG00000000025		within_species_paralog
ENSPSIG00000000025		within_species_paralog
ENSPSIG00000000025		within_species_paralog
ENSPSIG00000000025		within_species_paralog
ENSPSIG00000000025		within_species_paralog
ENSPSIG00000000025		within_species_paralog
ENSPSIG00000000025		within_species_paralog
ENSPSIG00000000025		within_species_paralog
ENSPSIG00000000025		within_species_paralog
ENSPSIG00000000025		within_species_paralog
ENSPSIG00000000025		within_species_paralog
ENSPSIG00000000025		within_species_paralog
ENSPSIG00000000025		within_species_paralog
ENSPSIG00000000025		within_species_paralog
ENSPSIG00000000025		within_species_paralog
ENSPSIG00000000025		within_species_paralog
ENSPSIG00000000025		within_species_paralog
ENSPSIG00000000025		within_species_paralog
ENSPSIG00000000025		within_species_paralog
ENSPSIG00000000025		within_species_paralog
ENSPSIG00000000025		within_species_paralog
ENSPSIG00000000025		within_species_paralog
ENSPSIG00000000025		within_species_paralog
ENSPSIG00000000025		within_species_paralog
ENSPSIG00000000025		within_species_paralog
ENSPSIG00000000025		within_species_paralog
ENSPSIG00000000025		within_species_paralog
ENSPSIG00000000025		within_species_paralog
ENSPSIG00000000025		within_species_paralog
ENSPSIG00000000025		within_species_paralog
ENSPSIG00000000025		within_species_paralog
ENSPSIG00000000025		within_species_paralog
ENSPSIG00000000025		within_species_paralog
ENSPSIG00000000025		within_species_paralog
ENSPSIG00000000025		within_species_paralog
ENSPSIG00000000025		within_species_paralog
ENSPSIG00000000025		within_species_paralog
ENSPSIG00000000025		within_species_paralog
ENSPSIG00000000025		within_species_paralog
ENSPSIG00000000025		within_species_paralog
ENSPSIG00000000025		within_species_paralog
ENSPSIG00000000025		other_paralog
ENSPSIG00000000025		other_paralog
ENSPSIG00000000025		other_paralog
ENSPSIG00000000025		other_paralog
ENSPSIG00000000026	BDNF	within_species_paralog
ENSPSIG00000000026	BDNF	within_species_paralog
ENSPSIG00000000027		within_species_paralog
ENSPSIG00000000027		within_species_paralog
ENSPSIG00000000027		within_species_paralog
ENSPSIG00000000027		within_species_paralog
ENSPSIG00000000027		within_species_paralog
ENSPSIG00000000027		within_species_paralog
ENSPSIG00000000027		within_species_paralog
ENSPSIG00000000027		within_species_paralog
ENSPSIG00000000027		within_species_paralog
ENSPSIG00000000027		within_species_paralog
ENSPSIG00000000027		within_species_paralog
ENSPSIG00000000027		within_species_paralog
ENSPSIG00000000027		within_species_paralog
ENSPSIG00000000027		within_species_paralog
ENSPSIG00000000028		within_species_paralog
ENSPSIG00000000029		other_paralog
ENSPSIG00000000029		other_paralog
ENSPSIG00000000029		other_paralog
ENSPSIG00000000029		other_paralog
ENSPSIG00000000029		other_paralog
ENSPSIG00000000029		other_paralog
ENSPSIG00000000029		other_paralog
ENSPSIG00000000029		other_paralog
ENSPSIG00000000029		other_paralog
ENSPSIG00000000029		other_paralog
ENSPSIG00000000029		other_paralog
ENSPSIG00000000029		other_paralog
ENSPSIG00000000029		other_paralog
ENSPSIG00000000029		other_paralog
ENSPSIG00000000029		other_paralog
ENSPSIG00000000029		other_paralog
ENSPSIG00000000029		other_paralog
ENSPSIG00000000029		other_paralog
ENSPSIG00000000029		other_paralog
ENSPSIG00000000029		other_paralog
ENSPSIG00000000029		other_paralog
ENSPSIG00000000029		other_paralog
ENSPSIG00000000029		other_paralog
ENSPSIG00000000029		other_paralog
ENSPSIG00000000029		other_paralog
ENSPSIG00000000029		other_paralog
ENSPSIG00000000029		other_paralog
ENSPSIG00000000029		other_paralog
ENSPSIG00000000029		other_paralog
ENSPSIG00000000029		other_paralog
ENSPSIG00000000029		other_paralog
ENSPSIG00000000029		other_paralog
ENSPSIG00000000029		other_paralog
ENSPSIG00000000029		other_paralog
ENSPSIG00000000029		other_paralog
ENSPSIG00000000029		other_paralog
ENSPSIG00000000029		other_paralog
ENSPSIG00000000029		other_paralog
ENSPSIG00000000029		other_paralog
ENSPSIG00000000029		other_paralog
ENSPSIG00000000029		other_paralog
ENSPSIG00000000029		other_paralog
ENSPSIG00000000029		other_paralog
ENSPSIG00000000029		other_paralog
ENSPSIG00000000029		other_paralog
ENSPSIG00000000029		other_paralog
ENSPSIG00000000029		other_paralog
ENSPSIG00000000029		other_paralog
ENSPSIG00000000029		other_paralog
ENSPSIG00000000029		other_paralog
ENSPSIG00000000029		other_paralog
ENSPSIG00000000029		other_paralog
ENSPSIG00000000029		other_paralog
ENSPSIG00000000029		other_paralog
ENSPSIG00000000029		other_paralog
ENSPSIG00000000029		other_paralog
ENSPSIG00000000029		other_paralog
ENSPSIG00000000029		other_paralog
ENSPSIG00000000029		other_paralog
ENSPSIG00000000029		other_paralog
ENSPSIG00000000029		other_paralog
ENSPSIG00000000029		other_paralog
ENSPSIG00000000029		other_paralog
ENSPSIG00000000029		other_paralog
ENSPSIG00000000029		other_paralog
ENSPSIG00000000029		within_species_paralog
ENSPSIG00000000029		within_species_paralog
ENSPSIG00000000029		within_species_paralog
ENSPSIG00000000029		within_species_paralog
ENSPSIG00000000029		within_species_paralog
ENSPSIG00000000029		within_species_paralog
ENSPSIG00000000029		within_species_paralog
ENSPSIG00000000029		within_species_paralog
ENSPSIG00000000029		within_species_paralog
ENSPSIG00000000029		within_species_paralog
ENSPSIG00000000029		within_species_paralog
ENSPSIG00000000029		within_species_paralog
ENSPSIG00000000029		within_species_paralog
ENSPSIG00000000029		within_species_paralog
ENSPSIG00000000029		within_species_paralog
ENSPSIG00000000029		within_species_paralog
ENSPSIG00000000029		within_species_paralog
ENSPSIG00000000029		within_species_paralog
ENSPSIG00000000029		within_species_paralog
ENSPSIG00000000029		within_species_paralog
ENSPSIG00000000029		within_species_paralog
ENSPSIG00000000029		within_species_paralog
ENSPSIG00000000029		within_species_paralog
ENSPSIG00000000029		within_species_paralog
ENSPSIG00000000029		within_species_paralog
ENSPSIG00000000029		within_species_paralog
ENSPSIG00000000029		within_species_paralog
ENSPSIG00000000029		within_species_paralog
ENSPSIG00000000029		within_species_paralog
ENSPSIG00000000029		within_species_paralog
ENSPSIG00000000029		within_species_paralog
ENSPSIG00000000029		within_species_paralog
ENSPSIG00000000029		within_species_paralog
ENSPSIG00000000029		within_species_paralog
ENSPSIG00000000029		within_species_paralog
ENSPSIG00000000029		within_species_paralog
ENSPSIG00000000029		within_species_paralog
ENSPSIG00000000029		within_species_paralog
ENSPSIG00000000029		within_species_paralog
ENSPSIG00000000029		within_species_paralog
ENSPSIG00000000029		within_species_paralog
ENSPSIG00000000029		within_species_paralog
ENSPSIG00000000029		within_species_paralog
ENSPSIG00000000029		within_species_paralog
ENSPSIG00000000029		within_species_paralog
ENSPSIG00000000029		within_species_paralog
ENSPSIG00000000029		within_species_paralog
ENSPSIG00000000029		within_species_paralog
ENSPSIG00000000029		within_species_paralog
ENSPSIG00000000029		within_species_paralog
ENSPSIG00000000029		within_species_paralog
ENSPSIG00000000029		within_species_paralog
ENSPSIG00000000029		within_species_paralog
ENSPSIG00000000029		within_species_paralog
ENSPSIG00000000029		within_species_paralog
ENSPSIG00000000029		within_species_paralog
ENSPSIG00000000029		within_species_paralog
ENSPSIG00000000029		within_species_paralog
ENSPSIG00000000029		within_species_paralog
ENSPSIG00000000029		within_species_paralog
ENSPSIG00000000029		within_species_paralog
ENSPSIG00000000029		within_species_paralog
ENSPSIG00000000029		within_species_paralog
ENSPSIG00000000029		within_species_paralog
ENSPSIG00000000029		within_species_paralog
ENSPSIG00000000029		within_species_paralog
ENSPSIG00000000029		within_species_paralog
ENSPSIG00000000029		within_species_paralog
ENSPSIG00000000029		within_species_paralog
ENSPSIG00000000029		within_species_paralog
ENSPSIG00000000029		within_species_paralog
ENSPSIG00000000029		within_species_paralog
ENSPSIG00000000029		within_species_paralog
ENSPSIG00000000029		within_species_paralog
ENSPSIG00000000029		within_species_paralog
ENSPSIG00000000029		within_species_paralog
ENSPSIG00000000029		within_species_paralog
ENSPSIG00000000029		within_species_paralog
ENSPSIG00000000029		within_species_paralog
ENSPSIG00000000029		within_species_paralog
ENSPSIG00000000029		within_species_paralog
ENSPSIG00000000029		within_species_paralog
ENSPSIG00000000029		within_species_paralog
ENSPSIG00000000029		within_species_paralog
ENSPSIG00000000029		within_species_paralog
ENSPSIG00000000029		within_species_paralog
ENSPSIG00000000029		within_species_paralog
ENSPSIG00000000029		within_species_paralog
ENSPSIG00000000029		within_species_paralog
ENSPSIG00000000029		within_species_paralog
ENSPSIG00000000029		within_species_paralog
ENSPSIG00000000029		within_species_paralog
ENSPSIG00000000029		within_species_paralog
ENSPSIG00000000029		within_species_paralog
ENSPSIG00000000029		within_species_paralog
ENSPSIG00000000029		within_species_paralog
ENSPSIG00000000029		within_species_paralog
ENSPSIG00000000029		within_species_paralog
ENSPSIG00000000029		within_species_paralog
ENSPSIG00000000029		within_species_paralog
ENSPSIG00000000029		within_species_paralog
ENSPSIG00000000029		within_species_paralog
ENSPSIG00000000029		within_species_paralog
ENSPSIG00000000029		within_species_paralog
ENSPSIG00000000029		within_species_paralog
ENSPSIG00000000029		within_species_paralog
ENSPSIG00000000029		within_species_paralog
ENSPSIG00000000029		within_species_paralog
ENSPSIG00000000029		within_species_paralog
ENSPSIG00000000029		within_species_paralog
ENSPSIG00000000029		within_species_paralog
ENSPSIG00000000029		within_species_paralog
ENSPSIG00000000029		within_species_paralog
ENSPSIG00000000029		within_species_paralog
ENSPSIG00000000029		within_species_paralog
ENSPSIG00000000029		within_species_paralog
ENSPSIG00000000029		within_species_paralog
ENSPSIG00000000029		within_species_paralog
ENSPSIG00000000029		within_species_paralog
ENSPSIG00000000029		within_species_paralog
ENSPSIG00000000029		within_species_paralog
ENSPSIG00000000029		within_species_paralog
ENSPSIG00000000029		within_species_paralog
ENSPSIG00000000029		within_species_paralog
ENSPSIG00000000029		within_species_paralog
ENSPSIG00000000029		within_species_paralog
ENSPSIG00000000029		within_species_paralog
ENSPSIG00000000029		within_species_paralog
ENSPSIG00000000029		within_species_paralog
ENSPSIG00000000029		within_species_paralog
ENSPSIG00000000029		within_species_paralog
ENSPSIG00000000029		within_species_paralog
ENSPSIG00000000029		within_species_paralog
ENSPSIG00000000029		within_species_paralog
ENSPSIG00000000029		within_species_paralog
ENSPSIG00000000029		within_species_paralog
ENSPSIG00000000029		within_species_paralog
ENSPSIG00000000029		within_species_paralog
ENSPSIG00000000029		within_species_paralog
ENSPSIG00000000029		within_species_paralog
ENSPSIG00000000029		within_species_paralog
ENSPSIG00000000029		within_species_paralog
ENSPSIG00000000029		within_species_paralog
ENSPSIG00000000029		within_species_paralog
ENSPSIG00000000029		within_species_paralog
ENSPSIG00000000029		within_species_paralog
ENSPSIG00000000029		within_species_paralog
ENSPSIG00000000029		within_species_paralog
ENSPSIG00000000029		within_species_paralog
ENSPSIG00000000029		within_species_paralog
ENSPSIG00000000029		within_species_paralog
ENSPSIG00000000029		within_species_paralog
ENSPSIG00000000029		within_species_paralog
ENSPSIG00000000029		within_species_paralog
ENSPSIG00000000029		within_species_paralog
ENSPSIG00000000029		within_species_paralog
ENSPSIG00000000029		within_species_paralog
ENSPSIG00000000029		within_species_paralog
ENSPSIG00000000029		within_species_paralog
ENSPSIG00000000029		within_species_paralog
ENSPSIG00000000029		within_species_paralog
ENSPSIG00000000029		within_species_paralog
ENSPSIG00000000029		within_species_paralog
ENSPSIG00000000029		within_species_paralog
ENSPSIG00000000029		within_species_paralog
ENSPSIG00000000029		within_species_paralog
ENSPSIG00000000029		within_species_paralog
ENSPSIG00000000029		within_species_paralog
ENSPSIG00000000029		within_species_paralog
ENSPSIG00000000029		within_species_paralog
ENSPSIG00000000029		within_species_paralog
ENSPSIG00000000029		within_species_paralog
ENSPSIG00000000029		within_species_paralog
ENSPSIG00000000029		within_species_paralog
ENSPSIG00000000029		within_species_paralog
ENSPSIG00000000029		within_species_paralog
ENSPSIG00000000029		within_species_paralog
ENSPSIG00000000029		within_species_paralog
ENSPSIG00000000029		within_species_paralog
ENSPSIG00000000029		within_species_paralog
ENSPSIG00000000029		within_species_paralog
ENSPSIG00000000029		within_species_paralog
ENSPSIG00000000029		within_species_paralog
ENSPSIG00000000029		within_species_paralog
ENSPSIG00000000029		within_species_paralog
ENSPSIG00000000029		within_species_paralog
ENSPSIG00000000029		within_species_paralog
ENSPSIG00000000029		within_species_paralog
ENSPSIG00000000029		within_species_paralog
ENSPSIG00000000029		within_species_paralog
ENSPSIG00000000029		within_species_paralog
ENSPSIG00000000029		within_species_paralog
ENSPSIG00000000029		within_species_paralog
ENSPSIG00000000029		within_species_paralog
ENSPSIG00000000029		within_species_paralog
ENSPSIG00000000029		within_species_paralog
ENSPSIG00000000029		within_species_paralog
ENSPSIG00000000029		within_species_paralog
ENSPSIG00000000029		within_species_paralog
ENSPSIG00000000029		within_species_paralog
ENSPSIG00000000029		within_species_paralog
ENSPSIG00000000029		within_species_paralog
ENSPSIG00000000029		within_species_paralog
ENSPSIG00000000029		within_species_paralog
ENSPSIG00000000029		within_species_paralog
ENSPSIG00000000029		within_species_paralog
ENSPSIG00000000029		within_species_paralog
ENSPSIG00000000029		within_species_paralog
ENSPSIG00000000029		within_species_paralog
ENSPSIG00000000029		within_species_paralog
ENSPSIG00000000029		within_species_paralog
ENSPSIG00000000029		within_species_paralog
ENSPSIG00000000029		within_species_paralog
ENSPSIG00000000029		within_species_paralog
ENSPSIG00000000029		within_species_paralog
ENSPSIG00000000029		within_species_paralog
ENSPSIG00000000029		within_species_paralog
ENSPSIG00000000029		within_species_paralog
ENSPSIG00000000029		within_species_paralog
ENSPSIG00000000029		within_species_paralog
ENSPSIG00000000029		within_species_paralog
ENSPSIG00000000029		within_species_paralog
ENSPSIG00000000029		within_species_paralog
ENSPSIG00000000029		within_species_paralog
ENSPSIG00000000029		within_species_paralog
ENSPSIG00000000029		within_species_paralog
ENSPSIG00000000029		within_species_paralog
ENSPSIG00000000029		within_species_paralog
ENSPSIG00000000029		within_species_paralog
ENSPSIG00000000029		within_species_paralog
ENSPSIG00000000029		within_species_paralog
ENSPSIG00000000029		within_species_paralog
ENSPSIG00000000029		within_species_paralog
ENSPSIG00000000029		within_species_paralog
ENSPSIG00000000029		within_species_paralog
ENSPSIG00000000029		within_species_paralog
ENSPSIG00000000029		within_species_paralog
ENSPSIG00000000029		within_species_paralog
ENSPSIG00000000029		within_species_paralog
ENSPSIG00000000029		within_species_paralog
ENSPSIG00000000029		within_species_paralog
ENSPSIG00000000029		within_species_paralog
ENSPSIG00000000029		within_species_paralog
ENSPSIG00000000029		within_species_paralog
ENSPSIG00000000029		within_species_paralog
ENSPSIG00000000029		within_species_paralog
ENSPSIG00000000029		within_species_paralog
ENSPSIG00000000029		within_species_paralog
ENSPSIG00000000029		within_species_paralog
ENSPSIG00000000029		within_species_paralog
ENSPSIG00000000029		within_species_paralog
ENSPSIG00000000029		within_species_paralog
ENSPSIG00000000029		within_species_paralog
ENSPSIG00000000029		within_species_paralog
ENSPSIG00000000029		within_species_paralog
ENSPSIG00000000029		within_species_paralog
ENSPSIG00000000029		within_species_paralog
ENSPSIG00000000029		within_species_paralog
ENSPSIG00000000029		within_species_paralog
ENSPSIG00000000029		within_species_paralog
ENSPSIG00000000029		within_species_paralog
ENSPSIG00000000029		within_species_paralog
ENSPSIG00000000029		within_species_paralog
ENSPSIG00000000029		within_species_paralog
ENSPSIG00000000029		within_species_paralog
ENSPSIG00000000029		within_species_paralog
ENSPSIG00000000029		within_species_paralog
ENSPSIG00000000029		within_species_paralog
ENSPSIG00000000029		within_species_paralog
ENSPSIG00000000029		within_species_paralog
ENSPSIG00000000029		within_species_paralog
ENSPSIG00000000029		within_species_paralog
ENSPSIG00000000029		within_species_paralog
ENSPSIG00000000029		within_species_paralog
ENSPSIG00000000029		within_species_paralog
ENSPSIG00000000029		other_paralog
ENSPSIG00000000029		other_paralog
ENSPSIG00000000029		other_paralog
ENSPSIG00000000029		other_paralog
ENSPSIG00000000030		other_paralog
ENSPSIG00000000030		other_paralog
ENSPSIG00000000030		other_paralog
ENSPSIG00000000030		other_paralog
ENSPSIG00000000030		other_paralog
ENSPSIG00000000030		other_paralog
ENSPSIG00000000030		other_paralog
ENSPSIG00000000030		other_paralog
ENSPSIG00000000030		other_paralog
ENSPSIG00000000030		other_paralog
ENSPSIG00000000030		other_paralog
ENSPSIG00000000030		other_paralog
ENSPSIG00000000030		other_paralog
ENSPSIG00000000030		other_paralog
ENSPSIG00000000030		other_paralog
ENSPSIG00000000030		other_paralog
ENSPSIG00000000030		other_paralog
ENSPSIG00000000030		other_paralog
ENSPSIG00000000030		other_paralog
ENSPSIG00000000030		other_paralog
ENSPSIG00000000030		other_paralog
ENSPSIG00000000030		other_paralog
ENSPSIG00000000030		other_paralog
ENSPSIG00000000030		other_paralog
ENSPSIG00000000030		other_paralog
ENSPSIG00000000030		other_paralog
ENSPSIG00000000030		other_paralog
ENSPSIG00000000030		other_paralog
ENSPSIG00000000030		other_paralog
ENSPSIG00000000030		other_paralog
ENSPSIG00000000030		other_paralog
ENSPSIG00000000030		other_paralog
ENSPSIG00000000030		other_paralog
ENSPSIG00000000030		other_paralog
ENSPSIG00000000030		other_paralog
ENSPSIG00000000030		other_paralog
ENSPSIG00000000030		other_paralog
ENSPSIG00000000030		other_paralog
ENSPSIG00000000030		other_paralog
ENSPSIG00000000030		other_paralog
ENSPSIG00000000030		other_paralog
ENSPSIG00000000030		other_paralog
ENSPSIG00000000030		other_paralog
ENSPSIG00000000030		other_paralog
ENSPSIG00000000030		other_paralog
ENSPSIG00000000030		other_paralog
ENSPSIG00000000030		other_paralog
ENSPSIG00000000030		other_paralog
ENSPSIG00000000030		other_paralog
ENSPSIG00000000030		other_paralog
ENSPSIG00000000030		other_paralog
ENSPSIG00000000030		other_paralog
ENSPSIG00000000030		other_paralog
ENSPSIG00000000030		other_paralog
ENSPSIG00000000030		other_paralog
ENSPSIG00000000030		other_paralog
ENSPSIG00000000030		other_paralog
ENSPSIG00000000030		other_paralog
ENSPSIG00000000030		other_paralog
ENSPSIG00000000030		other_paralog
ENSPSIG00000000030		other_paralog
ENSPSIG00000000030		other_paralog
ENSPSIG00000000030		other_paralog
ENSPSIG00000000030		other_paralog
ENSPSIG00000000030		other_paralog
ENSPSIG00000000030		within_species_paralog
ENSPSIG00000000030		within_species_paralog
ENSPSIG00000000030		within_species_paralog
ENSPSIG00000000030		within_species_paralog
ENSPSIG00000000030		within_species_paralog
ENSPSIG00000000030		within_species_paralog
ENSPSIG00000000030		within_species_paralog
ENSPSIG00000000030		within_species_paralog
ENSPSIG00000000030		within_species_paralog
ENSPSIG00000000030		within_species_paralog
ENSPSIG00000000030		within_species_paralog
ENSPSIG00000000030		within_species_paralog
ENSPSIG00000000030		within_species_paralog
ENSPSIG00000000030		within_species_paralog
ENSPSIG00000000030		within_species_paralog
ENSPSIG00000000030		within_species_paralog
ENSPSIG00000000030		within_species_paralog
ENSPSIG00000000030		within_species_paralog
ENSPSIG00000000030		within_species_paralog
ENSPSIG00000000030		within_species_paralog
ENSPSIG00000000030		within_species_paralog
ENSPSIG00000000030		within_species_paralog
ENSPSIG00000000030		within_species_paralog
ENSPSIG00000000030		within_species_paralog
ENSPSIG00000000030		within_species_paralog
ENSPSIG00000000030		within_species_paralog
ENSPSIG00000000030		within_species_paralog
ENSPSIG00000000030		within_species_paralog
ENSPSIG00000000030		within_species_paralog
ENSPSIG00000000030		within_species_paralog
ENSPSIG00000000030		within_species_paralog
ENSPSIG00000000030		within_species_paralog
ENSPSIG00000000030		within_species_paralog
ENSPSIG00000000030		within_species_paralog
ENSPSIG00000000030		within_species_paralog
ENSPSIG00000000030		within_species_paralog
ENSPSIG00000000030		within_species_paralog
ENSPSIG00000000030		within_species_paralog
ENSPSIG00000000030		within_species_paralog
ENSPSIG00000000030		within_species_paralog
ENSPSIG00000000030		within_species_paralog
ENSPSIG00000000030		within_species_paralog
ENSPSIG00000000030		within_species_paralog
ENSPSIG00000000030		within_species_paralog
ENSPSIG00000000030		within_species_paralog
ENSPSIG00000000030		within_species_paralog
ENSPSIG00000000030		within_species_paralog
ENSPSIG00000000030		within_species_paralog
ENSPSIG00000000030		within_species_paralog
ENSPSIG00000000030		within_species_paralog
ENSPSIG00000000030		within_species_paralog
ENSPSIG00000000030		within_species_paralog
ENSPSIG00000000030		within_species_paralog
ENSPSIG00000000030		within_species_paralog
ENSPSIG00000000030		within_species_paralog
ENSPSIG00000000030		within_species_paralog
ENSPSIG00000000030		within_species_paralog
ENSPSIG00000000030		within_species_paralog
ENSPSIG00000000030		within_species_paralog
[truncated: 461,083 more rows]
