# Supplementary material for: Concurrent Evolution of Antiaging Gene Duplications and Cellular Phenotypes in Long-Lived Turtles
Source: Genome Biol Evol. 2021 Nov 18;13(12):evab244. doi: 10.1093/gbe/evab244 (PMC8688777; doi:10.1093/gbe/evab244)
Supplement: evab244_Supplementary_Data [file evab244_supplementary_data.zip › Source data files and figure supplements/Figure 3 ΓÇô source data 1. Ancestral reconstruction of copy number changes/ENSEMBL homology types/Chelonoidis abingdonii-ASM359739v1.txt]

Gene name	Gene stable ID	Abingdon island giant tortoise paralogue homology type
	ENSCABG00000000002
	ENSCABG00000000003
	ENSCABG00000000004
	ENSCABG00000000005
	ENSCABG00000000006	within_species_paralog
	ENSCABG00000000006	other_paralog
	ENSCABG00000000006	other_paralog
	ENSCABG00000000006	other_paralog
	ENSCABG00000000006	other_paralog
	ENSCABG00000000006	other_paralog
	ENSCABG00000000006	other_paralog
	ENSCABG00000000006	other_paralog
	ENSCABG00000000006	other_paralog
	ENSCABG00000000006	other_paralog
	ENSCABG00000000006	other_paralog
	ENSCABG00000000006	other_paralog
	ENSCABG00000000006	other_paralog
	ENSCABG00000000006	other_paralog
	ENSCABG00000000006	other_paralog
	ENSCABG00000000006	other_paralog
	ENSCABG00000000006	other_paralog
	ENSCABG00000000006	other_paralog
	ENSCABG00000000006	other_paralog
	ENSCABG00000000006	other_paralog
	ENSCABG00000000006	other_paralog
	ENSCABG00000000006	other_paralog
	ENSCABG00000000006	other_paralog
	ENSCABG00000000006	other_paralog
	ENSCABG00000000006	other_paralog
	ENSCABG00000000006	other_paralog
	ENSCABG00000000006	other_paralog
	ENSCABG00000000006	other_paralog
	ENSCABG00000000006	other_paralog
	ENSCABG00000000006	other_paralog
	ENSCABG00000000006	other_paralog
	ENSCABG00000000006	other_paralog
	ENSCABG00000000006	other_paralog
	ENSCABG00000000006	other_paralog
	ENSCABG00000000006	other_paralog
	ENSCABG00000000006	other_paralog
	ENSCABG00000000006	other_paralog
	ENSCABG00000000006	other_paralog
	ENSCABG00000000006	other_paralog
	ENSCABG00000000006	other_paralog
	ENSCABG00000000006	other_paralog
	ENSCABG00000000006	other_paralog
	ENSCABG00000000006	other_paralog
	ENSCABG00000000006	other_paralog
	ENSCABG00000000007	other_paralog
GPX2	ENSCABG00000000008	other_paralog
GPX2	ENSCABG00000000008	other_paralog
GPX2	ENSCABG00000000008	other_paralog
GPX2	ENSCABG00000000008	other_paralog
GPX2	ENSCABG00000000008	other_paralog
	ENSCABG00000000009	within_species_paralog
	ENSCABG00000000009	within_species_paralog
	ENSCABG00000000009	within_species_paralog
	ENSCABG00000000009	other_paralog
	ENSCABG00000000009	other_paralog
	ENSCABG00000000009	other_paralog
	ENSCABG00000000009	other_paralog
	ENSCABG00000000009	other_paralog
	ENSCABG00000000009	other_paralog
	ENSCABG00000000009	other_paralog
	ENSCABG00000000009	other_paralog
	ENSCABG00000000009	other_paralog
	ENSCABG00000000009	other_paralog
	ENSCABG00000000009	other_paralog
	ENSCABG00000000009	other_paralog
	ENSCABG00000000009	other_paralog
	ENSCABG00000000009	other_paralog
	ENSCABG00000000009	other_paralog
	ENSCABG00000000009	other_paralog
	ENSCABG00000000009	other_paralog
	ENSCABG00000000009	other_paralog
	ENSCABG00000000009	other_paralog
	ENSCABG00000000009	other_paralog
	ENSCABG00000000009	other_paralog
	ENSCABG00000000009	other_paralog
	ENSCABG00000000009	other_paralog
	ENSCABG00000000009	other_paralog
	ENSCABG00000000009	other_paralog
	ENSCABG00000000010
UBE2J2	ENSCABG00000000011	other_paralog
UBE2J2	ENSCABG00000000011	other_paralog
UBE2J2	ENSCABG00000000011	other_paralog
UBE2J2	ENSCABG00000000011	other_paralog
UBE2J2	ENSCABG00000000011	other_paralog
UBE2J2	ENSCABG00000000011	other_paralog
UBE2J2	ENSCABG00000000011	other_paralog
UBE2J2	ENSCABG00000000011	other_paralog
UBE2J2	ENSCABG00000000011	other_paralog
UBE2J2	ENSCABG00000000011	other_paralog
UBE2J2	ENSCABG00000000011	other_paralog
UBE2J2	ENSCABG00000000011	other_paralog
UBE2J2	ENSCABG00000000011	other_paralog
UBE2J2	ENSCABG00000000011	other_paralog
UBE2J2	ENSCABG00000000011	other_paralog
UBE2J2	ENSCABG00000000011	other_paralog
UBE2J2	ENSCABG00000000011	other_paralog
UBE2J2	ENSCABG00000000011	other_paralog
UBE2J2	ENSCABG00000000011	other_paralog
UBE2J2	ENSCABG00000000011	other_paralog
UBE2J2	ENSCABG00000000011	other_paralog
UBE2J2	ENSCABG00000000011	other_paralog
UBE2J2	ENSCABG00000000011	other_paralog
	ENSCABG00000000012
CPSF1	ENSCABG00000000013	within_species_paralog
CPSF1	ENSCABG00000000013	within_species_paralog
	ENSCABG00000000014
LINGO3	ENSCABG00000000015	other_paralog
LINGO3	ENSCABG00000000015	other_paralog
LINGO3	ENSCABG00000000015	other_paralog
LINGO3	ENSCABG00000000015	other_paralog
LINGO3	ENSCABG00000000015	other_paralog
LINGO3	ENSCABG00000000015	other_paralog
LINGO3	ENSCABG00000000015	other_paralog
LINGO3	ENSCABG00000000015	other_paralog
LINGO3	ENSCABG00000000015	other_paralog
	ENSCABG00000000016	within_species_paralog
	ENSCABG00000000016	within_species_paralog
	ENSCABG00000000016	within_species_paralog
	ENSCABG00000000016	within_species_paralog
	ENSCABG00000000016	within_species_paralog
	ENSCABG00000000016	within_species_paralog
	ENSCABG00000000016	within_species_paralog
	ENSCABG00000000016	within_species_paralog
	ENSCABG00000000016	within_species_paralog
	ENSCABG00000000016	within_species_paralog
	ENSCABG00000000016	within_species_paralog
	ENSCABG00000000016	within_species_paralog
	ENSCABG00000000016	within_species_paralog
	ENSCABG00000000016	within_species_paralog
	ENSCABG00000000016	within_species_paralog
	ENSCABG00000000016	within_species_paralog
	ENSCABG00000000016	other_paralog
	ENSCABG00000000016	other_paralog
	ENSCABG00000000016	other_paralog
	ENSCABG00000000016	other_paralog
	ENSCABG00000000016	other_paralog
	ENSCABG00000000016	other_paralog
	ENSCABG00000000016	other_paralog
	ENSCABG00000000016	other_paralog
	ENSCABG00000000016	other_paralog
	ENSCABG00000000016	other_paralog
	ENSCABG00000000016	other_paralog
	ENSCABG00000000016	other_paralog
	ENSCABG00000000016	other_paralog
	ENSCABG00000000016	other_paralog
	ENSCABG00000000016	other_paralog
	ENSCABG00000000016	other_paralog
	ENSCABG00000000016	other_paralog
	ENSCABG00000000016	other_paralog
	ENSCABG00000000016	other_paralog
	ENSCABG00000000016	other_paralog
	ENSCABG00000000016	other_paralog
	ENSCABG00000000016	other_paralog
	ENSCABG00000000016	other_paralog
	ENSCABG00000000016	other_paralog
	ENSCABG00000000016	other_paralog
	ENSCABG00000000016	other_paralog
	ENSCABG00000000016	other_paralog
	ENSCABG00000000016	other_paralog
	ENSCABG00000000016	other_paralog
	ENSCABG00000000016	other_paralog
	ENSCABG00000000016	other_paralog
	ENSCABG00000000016	other_paralog
	ENSCABG00000000016	other_paralog
	ENSCABG00000000016	other_paralog
	ENSCABG00000000016	other_paralog
	ENSCABG00000000016	other_paralog
	ENSCABG00000000016	other_paralog
	ENSCABG00000000016	other_paralog
	ENSCABG00000000016	other_paralog
	ENSCABG00000000016	other_paralog
	ENSCABG00000000016	other_paralog
	ENSCABG00000000016	other_paralog
	ENSCABG00000000016	other_paralog
	ENSCABG00000000016	other_paralog
	ENSCABG00000000016	other_paralog
	ENSCABG00000000016	other_paralog
	ENSCABG00000000016	other_paralog
	ENSCABG00000000016	other_paralog
	ENSCABG00000000016	other_paralog
	ENSCABG00000000016	other_paralog
	ENSCABG00000000016	other_paralog
	ENSCABG00000000016	other_paralog
	ENSCABG00000000016	other_paralog
	ENSCABG00000000016	other_paralog
	ENSCABG00000000016	other_paralog
	ENSCABG00000000016	other_paralog
	ENSCABG00000000016	other_paralog
	ENSCABG00000000016	other_paralog
	ENSCABG00000000016	other_paralog
	ENSCABG00000000016	other_paralog
	ENSCABG00000000016	other_paralog
	ENSCABG00000000016	other_paralog
	ENSCABG00000000016	other_paralog
	ENSCABG00000000016	other_paralog
	ENSCABG00000000016	other_paralog
	ENSCABG00000000017	other_paralog
	ENSCABG00000000017	other_paralog
	ENSCABG00000000017	other_paralog
	ENSCABG00000000017	other_paralog
	ENSCABG00000000017	other_paralog
	ENSCABG00000000017	other_paralog
	ENSCABG00000000017	other_paralog
	ENSCABG00000000017	other_paralog
	ENSCABG00000000017	other_paralog
	ENSCABG00000000017	other_paralog
	ENSCABG00000000017	other_paralog
	ENSCABG00000000018
	ENSCABG00000000019	within_species_paralog
	ENSCABG00000000019	within_species_paralog
	ENSCABG00000000019	within_species_paralog
	ENSCABG00000000019	within_species_paralog
	ENSCABG00000000019	within_species_paralog
	ENSCABG00000000019	within_species_paralog
	ENSCABG00000000019	within_species_paralog
	ENSCABG00000000019	within_species_paralog
	ENSCABG00000000019	within_species_paralog
	ENSCABG00000000019	within_species_paralog
	ENSCABG00000000019	within_species_paralog
	ENSCABG00000000019	within_species_paralog
	ENSCABG00000000019	within_species_paralog
	ENSCABG00000000019	within_species_paralog
	ENSCABG00000000019	within_species_paralog
	ENSCABG00000000019	within_species_paralog
	ENSCABG00000000019	other_paralog
	ENSCABG00000000019	other_paralog
	ENSCABG00000000019	other_paralog
	ENSCABG00000000019	other_paralog
	ENSCABG00000000019	other_paralog
	ENSCABG00000000019	other_paralog
	ENSCABG00000000019	other_paralog
	ENSCABG00000000019	other_paralog
	ENSCABG00000000019	other_paralog
	ENSCABG00000000019	other_paralog
	ENSCABG00000000019	other_paralog
	ENSCABG00000000019	other_paralog
	ENSCABG00000000019	other_paralog
	ENSCABG00000000019	other_paralog
	ENSCABG00000000019	other_paralog
	ENSCABG00000000019	other_paralog
	ENSCABG00000000019	other_paralog
	ENSCABG00000000019	other_paralog
	ENSCABG00000000019	other_paralog
	ENSCABG00000000019	other_paralog
	ENSCABG00000000019	other_paralog
	ENSCABG00000000019	other_paralog
	ENSCABG00000000019	other_paralog
	ENSCABG00000000019	other_paralog
	ENSCABG00000000019	other_paralog
	ENSCABG00000000019	other_paralog
	ENSCABG00000000019	other_paralog
	ENSCABG00000000019	other_paralog
	ENSCABG00000000019	other_paralog
	ENSCABG00000000019	other_paralog
	ENSCABG00000000019	other_paralog
	ENSCABG00000000019	other_paralog
	ENSCABG00000000019	other_paralog
	ENSCABG00000000019	other_paralog
	ENSCABG00000000019	other_paralog
	ENSCABG00000000019	other_paralog
	ENSCABG00000000019	other_paralog
	ENSCABG00000000019	other_paralog
	ENSCABG00000000019	other_paralog
	ENSCABG00000000019	other_paralog
	ENSCABG00000000019	other_paralog
	ENSCABG00000000019	other_paralog
	ENSCABG00000000019	other_paralog
	ENSCABG00000000019	other_paralog
	ENSCABG00000000019	other_paralog
	ENSCABG00000000019	other_paralog
	ENSCABG00000000019	other_paralog
	ENSCABG00000000019	other_paralog
	ENSCABG00000000019	other_paralog
	ENSCABG00000000019	other_paralog
	ENSCABG00000000019	other_paralog
	ENSCABG00000000019	other_paralog
	ENSCABG00000000019	other_paralog
	ENSCABG00000000019	other_paralog
	ENSCABG00000000019	other_paralog
	ENSCABG00000000019	other_paralog
	ENSCABG00000000019	other_paralog
	ENSCABG00000000019	other_paralog
	ENSCABG00000000019	other_paralog
	ENSCABG00000000019	other_paralog
	ENSCABG00000000019	other_paralog
	ENSCABG00000000019	other_paralog
	ENSCABG00000000019	other_paralog
	ENSCABG00000000019	other_paralog
	ENSCABG00000000019	other_paralog
	ENSCABG00000000020
	ENSCABG00000000021
	ENSCABG00000000022	within_species_paralog
	ENSCABG00000000022	within_species_paralog
	ENSCABG00000000023	within_species_paralog
	ENSCABG00000000023	within_species_paralog
	ENSCABG00000000023	within_species_paralog
	ENSCABG00000000023	other_paralog
	ENSCABG00000000023	other_paralog
	ENSCABG00000000023	other_paralog
	ENSCABG00000000023	other_paralog
	ENSCABG00000000023	other_paralog
	ENSCABG00000000023	other_paralog
	ENSCABG00000000023	other_paralog
	ENSCABG00000000023	other_paralog
	ENSCABG00000000023	other_paralog
	ENSCABG00000000023	other_paralog
	ENSCABG00000000023	other_paralog
	ENSCABG00000000023	other_paralog
	ENSCABG00000000023	other_paralog
	ENSCABG00000000023	other_paralog
	ENSCABG00000000023	other_paralog
	ENSCABG00000000023	other_paralog
	ENSCABG00000000023	other_paralog
	ENSCABG00000000023	other_paralog
	ENSCABG00000000023	other_paralog
	ENSCABG00000000023	other_paralog
	ENSCABG00000000023	other_paralog
	ENSCABG00000000024	other_paralog
	ENSCABG00000000024	other_paralog
	ENSCABG00000000024	other_paralog
	ENSCABG00000000024	other_paralog
	ENSCABG00000000024	other_paralog
	ENSCABG00000000024	other_paralog
	ENSCABG00000000024	other_paralog
	ENSCABG00000000024	other_paralog
	ENSCABG00000000024	other_paralog
	ENSCABG00000000024	other_paralog
	ENSCABG00000000024	other_paralog
	ENSCABG00000000024	other_paralog
	ENSCABG00000000024	other_paralog
	ENSCABG00000000024	other_paralog
	ENSCABG00000000024	other_paralog
	ENSCABG00000000024	other_paralog
	ENSCABG00000000024	other_paralog
	ENSCABG00000000024	other_paralog
	ENSCABG00000000024	other_paralog
	ENSCABG00000000024	other_paralog
	ENSCABG00000000024	other_paralog
	ENSCABG00000000024	other_paralog
	ENSCABG00000000024	other_paralog
	ENSCABG00000000024	other_paralog
	ENSCABG00000000024	other_paralog
	ENSCABG00000000024	other_paralog
	ENSCABG00000000024	other_paralog
	ENSCABG00000000024	other_paralog
	ENSCABG00000000024	other_paralog
	ENSCABG00000000024	other_paralog
	ENSCABG00000000024	other_paralog
	ENSCABG00000000024	other_paralog
	ENSCABG00000000024	other_paralog
	ENSCABG00000000024	other_paralog
	ENSCABG00000000024	other_paralog
	ENSCABG00000000024	other_paralog
	ENSCABG00000000024	other_paralog
	ENSCABG00000000024	other_paralog
	ENSCABG00000000024	other_paralog
	ENSCABG00000000024	other_paralog
	ENSCABG00000000024	other_paralog
	ENSCABG00000000024	other_paralog
	ENSCABG00000000024	other_paralog
	ENSCABG00000000024	other_paralog
	ENSCABG00000000024	other_paralog
	ENSCABG00000000024	other_paralog
	ENSCABG00000000024	other_paralog
	ENSCABG00000000024	other_paralog
	ENSCABG00000000024	other_paralog
	ENSCABG00000000024	other_paralog
	ENSCABG00000000024	other_paralog
	ENSCABG00000000024	other_paralog
	ENSCABG00000000024	other_paralog
	ENSCABG00000000024	other_paralog
	ENSCABG00000000024	other_paralog
	ENSCABG00000000024	other_paralog
	ENSCABG00000000024	other_paralog
	ENSCABG00000000024	other_paralog
	ENSCABG00000000024	other_paralog
	ENSCABG00000000024	other_paralog
	ENSCABG00000000024	other_paralog
	ENSCABG00000000024	other_paralog
	ENSCABG00000000024	other_paralog
	ENSCABG00000000024	other_paralog
	ENSCABG00000000024	other_paralog
	ENSCABG00000000024	other_paralog
	ENSCABG00000000024	other_paralog
	ENSCABG00000000024	other_paralog
	ENSCABG00000000024	other_paralog
	ENSCABG00000000024	other_paralog
	ENSCABG00000000024	other_paralog
	ENSCABG00000000024	within_species_paralog
	ENSCABG00000000024	within_species_paralog
	ENSCABG00000000024	within_species_paralog
	ENSCABG00000000024	within_species_paralog
	ENSCABG00000000024	within_species_paralog
	ENSCABG00000000024	within_species_paralog
	ENSCABG00000000024	within_species_paralog
	ENSCABG00000000024	within_species_paralog
	ENSCABG00000000024	within_species_paralog
	ENSCABG00000000024	within_species_paralog
	ENSCABG00000000024	within_species_paralog
	ENSCABG00000000024	within_species_paralog
	ENSCABG00000000024	within_species_paralog
	ENSCABG00000000024	within_species_paralog
	ENSCABG00000000024	within_species_paralog
	ENSCABG00000000024	within_species_paralog
	ENSCABG00000000024	within_species_paralog
	ENSCABG00000000024	within_species_paralog
	ENSCABG00000000024	within_species_paralog
	ENSCABG00000000024	within_species_paralog
	ENSCABG00000000024	within_species_paralog
	ENSCABG00000000024	within_species_paralog
	ENSCABG00000000024	within_species_paralog
	ENSCABG00000000024	within_species_paralog
	ENSCABG00000000024	within_species_paralog
	ENSCABG00000000024	within_species_paralog
	ENSCABG00000000024	within_species_paralog
	ENSCABG00000000024	within_species_paralog
	ENSCABG00000000024	within_species_paralog
	ENSCABG00000000024	within_species_paralog
	ENSCABG00000000024	within_species_paralog
	ENSCABG00000000024	within_species_paralog
	ENSCABG00000000024	within_species_paralog
	ENSCABG00000000024	within_species_paralog
	ENSCABG00000000024	within_species_paralog
	ENSCABG00000000024	within_species_paralog
	ENSCABG00000000024	within_species_paralog
	ENSCABG00000000024	within_species_paralog
	ENSCABG00000000024	within_species_paralog
	ENSCABG00000000024	within_species_paralog
	ENSCABG00000000024	within_species_paralog
	ENSCABG00000000024	within_species_paralog
	ENSCABG00000000024	within_species_paralog
	ENSCABG00000000024	within_species_paralog
	ENSCABG00000000024	within_species_paralog
	ENSCABG00000000024	within_species_paralog
	ENSCABG00000000024	within_species_paralog
	ENSCABG00000000024	within_species_paralog
	ENSCABG00000000024	within_species_paralog
	ENSCABG00000000024	within_species_paralog
	ENSCABG00000000024	within_species_paralog
	ENSCABG00000000024	within_species_paralog
	ENSCABG00000000024	within_species_paralog
	ENSCABG00000000024	within_species_paralog
	ENSCABG00000000024	within_species_paralog
	ENSCABG00000000024	within_species_paralog
	ENSCABG00000000024	within_species_paralog
	ENSCABG00000000024	other_paralog
	ENSCABG00000000024	other_paralog
	ENSCABG00000000024	other_paralog
	ENSCABG00000000024	other_paralog
	ENSCABG00000000024	other_paralog
	ENSCABG00000000024	other_paralog
	ENSCABG00000000024	other_paralog
	ENSCABG00000000024	other_paralog
	ENSCABG00000000024	other_paralog
	ENSCABG00000000024	other_paralog
	ENSCABG00000000024	other_paralog
	ENSCABG00000000024	other_paralog
	ENSCABG00000000024	other_paralog
	ENSCABG00000000024	other_paralog
	ENSCABG00000000024	other_paralog
	ENSCABG00000000024	other_paralog
	ENSCABG00000000024	other_paralog
	ENSCABG00000000024	other_paralog
	ENSCABG00000000024	other_paralog
	ENSCABG00000000024	other_paralog
	ENSCABG00000000024	other_paralog
	ENSCABG00000000024	other_paralog
	ENSCABG00000000024	other_paralog
	ENSCABG00000000024	other_paralog
	ENSCABG00000000024	other_paralog
	ENSCABG00000000024	other_paralog
	ENSCABG00000000024	other_paralog
	ENSCABG00000000024	other_paralog
	ENSCABG00000000024	other_paralog
	ENSCABG00000000024	other_paralog
	ENSCABG00000000024	other_paralog
	ENSCABG00000000024	other_paralog
	ENSCABG00000000024	other_paralog
	ENSCABG00000000024	other_paralog
	ENSCABG00000000024	other_paralog
	ENSCABG00000000024	other_paralog
	ENSCABG00000000024	other_paralog
	ENSCABG00000000024	other_paralog
	ENSCABG00000000024	other_paralog
	ENSCABG00000000024	other_paralog
	ENSCABG00000000024	other_paralog
	ENSCABG00000000024	other_paralog
	ENSCABG00000000024	other_paralog
	ENSCABG00000000024	other_paralog
	ENSCABG00000000024	other_paralog
	ENSCABG00000000024	other_paralog
	ENSCABG00000000024	other_paralog
	ENSCABG00000000024	other_paralog
	ENSCABG00000000024	other_paralog
	ENSCABG00000000024	other_paralog
	ENSCABG00000000024	other_paralog
	ENSCABG00000000024	other_paralog
	ENSCABG00000000024	other_paralog
	ENSCABG00000000024	other_paralog
	ENSCABG00000000024	other_paralog
	ENSCABG00000000024	other_paralog
	ENSCABG00000000024	other_paralog
	ENSCABG00000000024	other_paralog
	ENSCABG00000000024	other_paralog
	ENSCABG00000000024	other_paralog
	ENSCABG00000000024	other_paralog
	ENSCABG00000000024	other_paralog
	ENSCABG00000000024	other_paralog
	ENSCABG00000000025	within_species_paralog
	ENSCABG00000000025	within_species_paralog
	ENSCABG00000000025	within_species_paralog
	ENSCABG00000000025	within_species_paralog
	ENSCABG00000000025	within_species_paralog
	ENSCABG00000000025	within_species_paralog
CHURC1	ENSCABG00000000026
	ENSCABG00000000027	other_paralog
	ENSCABG00000000027	other_paralog
	ENSCABG00000000027	other_paralog
	ENSCABG00000000027	other_paralog
	ENSCABG00000000027	other_paralog
	ENSCABG00000000027	other_paralog
	ENSCABG00000000027	within_species_paralog
	ENSCABG00000000027	within_species_paralog
	ENSCABG00000000027	within_species_paralog
	ENSCABG00000000027	within_species_paralog
	ENSCABG00000000028
PIGB	ENSCABG00000000029	within_species_paralog
PIGB	ENSCABG00000000029	within_species_paralog
PIGB	ENSCABG00000000029	within_species_paralog
	ENSCABG00000000030	within_species_paralog
	ENSCABG00000000030	within_species_paralog
	ENSCABG00000000030	within_species_paralog
	ENSCABG00000000031
	ENSCABG00000000032
	ENSCABG00000000033	other_paralog
	ENSCABG00000000033	other_paralog
	ENSCABG00000000033	other_paralog
	ENSCABG00000000033	other_paralog
	ENSCABG00000000033	other_paralog
	ENSCABG00000000033	other_paralog
	ENSCABG00000000033	other_paralog
	ENSCABG00000000033	other_paralog
	ENSCABG00000000033	other_paralog
	ENSCABG00000000033	other_paralog
	ENSCABG00000000034
	ENSCABG00000000035
	ENSCABG00000000036	within_species_paralog
	ENSCABG00000000036	within_species_paralog
	ENSCABG00000000036	within_species_paralog
	ENSCABG00000000036	within_species_paralog
	ENSCABG00000000036	within_species_paralog
	ENSCABG00000000036	within_species_paralog
	ENSCABG00000000036	within_species_paralog
	ENSCABG00000000036	within_species_paralog
	ENSCABG00000000036	other_paralog
	ENSCABG00000000036	other_paralog
	ENSCABG00000000036	other_paralog
	ENSCABG00000000036	other_paralog
	ENSCABG00000000036	other_paralog
	ENSCABG00000000036	other_paralog
	ENSCABG00000000036	other_paralog
	ENSCABG00000000036	other_paralog
	ENSCABG00000000036	other_paralog
	ENSCABG00000000036	other_paralog
	ENSCABG00000000036	other_paralog
	ENSCABG00000000036	other_paralog
	ENSCABG00000000036	other_paralog
	ENSCABG00000000036	other_paralog
	ENSCABG00000000036	other_paralog
	ENSCABG00000000036	other_paralog
	ENSCABG00000000036	other_paralog
	ENSCABG00000000036	other_paralog
	ENSCABG00000000036	other_paralog
	ENSCABG00000000036	other_paralog
	ENSCABG00000000036	other_paralog
ACAP3	ENSCABG00000000037	other_paralog
ACAP3	ENSCABG00000000037	other_paralog
ACAP3	ENSCABG00000000037	other_paralog
ACAP3	ENSCABG00000000037	other_paralog
ACAP3	ENSCABG00000000037	other_paralog
ACAP3	ENSCABG00000000037	other_paralog
ACAP3	ENSCABG00000000037	other_paralog
ACAP3	ENSCABG00000000037	other_paralog
ACAP3	ENSCABG00000000037	other_paralog
ACAP3	ENSCABG00000000037	other_paralog
ACAP3	ENSCABG00000000037	other_paralog
ACAP3	ENSCABG00000000037	other_paralog
ACAP3	ENSCABG00000000037	other_paralog
ACAP3	ENSCABG00000000037	other_paralog
ACAP3	ENSCABG00000000037	other_paralog
ACAP3	ENSCABG00000000037	other_paralog
ACAP3	ENSCABG00000000037	other_paralog
ACAP3	ENSCABG00000000037	other_paralog
ACAP3	ENSCABG00000000037	other_paralog
ACAP3	ENSCABG00000000037	other_paralog
ACAP3	ENSCABG00000000037	other_paralog
ACAP3	ENSCABG00000000037	other_paralog
ACAP3	ENSCABG00000000037	other_paralog
ACAP3	ENSCABG00000000037	other_paralog
ACAP3	ENSCABG00000000037	other_paralog
ACAP3	ENSCABG00000000037	other_paralog
ACAP3	ENSCABG00000000037	other_paralog
ACVR1	ENSCABG00000000038	other_paralog
ACVR1	ENSCABG00000000038	other_paralog
ACVR1	ENSCABG00000000038	other_paralog
ACVR1	ENSCABG00000000038	other_paralog
ACVR1	ENSCABG00000000038	other_paralog
ACVR1	ENSCABG00000000038	other_paralog
ACVR1	ENSCABG00000000038	other_paralog
ACVR1	ENSCABG00000000038	other_paralog
ACVR1	ENSCABG00000000038	other_paralog
ACVR1	ENSCABG00000000038	other_paralog
ACVR1	ENSCABG00000000038	other_paralog
ACVR1	ENSCABG00000000038	other_paralog
ACVR1	ENSCABG00000000038	other_paralog
	ENSCABG00000000039
	ENSCABG00000000040	other_paralog
	ENSCABG00000000040	other_paralog
	ENSCABG00000000040	other_paralog
	ENSCABG00000000040	other_paralog
	ENSCABG00000000040	other_paralog
	ENSCABG00000000040	other_paralog
	ENSCABG00000000040	other_paralog
	ENSCABG00000000040	other_paralog
	ENSCABG00000000040	other_paralog
	ENSCABG00000000040	other_paralog
	ENSCABG00000000040	other_paralog
	ENSCABG00000000040	other_paralog
	ENSCABG00000000040	other_paralog
	ENSCABG00000000040	other_paralog
	ENSCABG00000000040	other_paralog
	ENSCABG00000000040	other_paralog
	ENSCABG00000000040	other_paralog
	ENSCABG00000000040	other_paralog
	ENSCABG00000000040	other_paralog
	ENSCABG00000000040	other_paralog
	ENSCABG00000000040	other_paralog
	ENSCABG00000000040	other_paralog
	ENSCABG00000000040	other_paralog
	ENSCABG00000000040	other_paralog
	ENSCABG00000000040	other_paralog
	ENSCABG00000000040	other_paralog
	ENSCABG00000000040	other_paralog
	ENSCABG00000000040	other_paralog
	ENSCABG00000000040	other_paralog
	ENSCABG00000000040	other_paralog
	ENSCABG00000000040	other_paralog
	ENSCABG00000000040	other_paralog
	ENSCABG00000000040	other_paralog
	ENSCABG00000000040	other_paralog
	ENSCABG00000000040	other_paralog
	ENSCABG00000000040	other_paralog
	ENSCABG00000000040	other_paralog
	ENSCABG00000000040	other_paralog
	ENSCABG00000000040	other_paralog
	ENSCABG00000000040	other_paralog
	ENSCABG00000000040	other_paralog
	ENSCABG00000000040	other_paralog
	ENSCABG00000000040	other_paralog
	ENSCABG00000000040	other_paralog
	ENSCABG00000000040	other_paralog
	ENSCABG00000000040	other_paralog
	ENSCABG00000000040	other_paralog
	ENSCABG00000000040	other_paralog
	ENSCABG00000000040	other_paralog
	ENSCABG00000000040	other_paralog
	ENSCABG00000000040	other_paralog
	ENSCABG00000000040	other_paralog
	ENSCABG00000000040	other_paralog
	ENSCABG00000000040	other_paralog
	ENSCABG00000000040	other_paralog
	ENSCABG00000000040	other_paralog
	ENSCABG00000000040	other_paralog
	ENSCABG00000000040	other_paralog
	ENSCABG00000000040	other_paralog
	ENSCABG00000000040	other_paralog
	ENSCABG00000000040	other_paralog
	ENSCABG00000000040	other_paralog
	ENSCABG00000000040	other_paralog
	ENSCABG00000000040	other_paralog
	ENSCABG00000000040	other_paralog
	ENSCABG00000000040	other_paralog
	ENSCABG00000000040	other_paralog
	ENSCABG00000000040	other_paralog
	ENSCABG00000000040	other_paralog
	ENSCABG00000000040	other_paralog
	ENSCABG00000000040	other_paralog
	ENSCABG00000000040	other_paralog
	ENSCABG00000000040	other_paralog
	ENSCABG00000000040	other_paralog
	ENSCABG00000000040	other_paralog
	ENSCABG00000000040	other_paralog
	ENSCABG00000000040	other_paralog
	ENSCABG00000000040	other_paralog
	ENSCABG00000000040	other_paralog
	ENSCABG00000000040	other_paralog
	ENSCABG00000000040	other_paralog
	ENSCABG00000000040	other_paralog
	ENSCABG00000000040	other_paralog
	ENSCABG00000000040	other_paralog
	ENSCABG00000000040	other_paralog
	ENSCABG00000000040	other_paralog
	ENSCABG00000000040	other_paralog
	ENSCABG00000000040	other_paralog
	ENSCABG00000000040	other_paralog
	ENSCABG00000000040	other_paralog
	ENSCABG00000000040	other_paralog
	ENSCABG00000000040	other_paralog
	ENSCABG00000000040	other_paralog
	ENSCABG00000000040	other_paralog
	ENSCABG00000000040	other_paralog
	ENSCABG00000000040	other_paralog
	ENSCABG00000000040	other_paralog
	ENSCABG00000000040	other_paralog
	ENSCABG00000000040	other_paralog
	ENSCABG00000000040	other_paralog
	ENSCABG00000000040	other_paralog
	ENSCABG00000000040	other_paralog
	ENSCABG00000000040	other_paralog
	ENSCABG00000000040	other_paralog
	ENSCABG00000000040	other_paralog
	ENSCABG00000000040	other_paralog
	ENSCABG00000000040	other_paralog
	ENSCABG00000000040	other_paralog
	ENSCABG00000000040	other_paralog
	ENSCABG00000000040	other_paralog
	ENSCABG00000000040	other_paralog
	ENSCABG00000000040	other_paralog
	ENSCABG00000000040	other_paralog
	ENSCABG00000000040	other_paralog
	ENSCABG00000000040	other_paralog
	ENSCABG00000000040	other_paralog
	ENSCABG00000000040	other_paralog
	ENSCABG00000000040	other_paralog
	ENSCABG00000000040	other_paralog
	ENSCABG00000000040	other_paralog
	ENSCABG00000000040	other_paralog
	ENSCABG00000000040	other_paralog
	ENSCABG00000000040	other_paralog
	ENSCABG00000000040	other_paralog
	ENSCABG00000000040	other_paralog
	ENSCABG00000000040	other_paralog
	ENSCABG00000000040	other_paralog
	ENSCABG00000000040	other_paralog
	ENSCABG00000000040	other_paralog
	ENSCABG00000000040	other_paralog
	ENSCABG00000000040	other_paralog
	ENSCABG00000000040	within_species_paralog
	ENSCABG00000000040	within_species_paralog
	ENSCABG00000000040	within_species_paralog
	ENSCABG00000000041	other_paralog
	ENSCABG00000000041	other_paralog
	ENSCABG00000000041	other_paralog
	ENSCABG00000000041	other_paralog
	ENSCABG00000000041	other_paralog
	ENSCABG00000000042
	ENSCABG00000000043	other_paralog
	ENSCABG00000000043	other_paralog
	ENSCABG00000000043	other_paralog
	ENSCABG00000000043	other_paralog
	ENSCABG00000000043	other_paralog
	ENSCABG00000000043	other_paralog
	ENSCABG00000000043	within_species_paralog
	ENSCABG00000000043	within_species_paralog
	ENSCABG00000000043	within_species_paralog
	ENSCABG00000000043	within_species_paralog
	ENSCABG00000000044	within_species_paralog
HOXA1	ENSCABG00000000045	within_species_paralog
HOXA1	ENSCABG00000000045	other_paralog
HOXA1	ENSCABG00000000045	other_paralog
HOXA1	ENSCABG00000000045	other_paralog
HOXA1	ENSCABG00000000045	other_paralog
HOXA1	ENSCABG00000000045	other_paralog
HOXA1	ENSCABG00000000045	other_paralog
HOXA1	ENSCABG00000000045	other_paralog
HOXA1	ENSCABG00000000045	other_paralog
HOXA1	ENSCABG00000000045	other_paralog
HOXA1	ENSCABG00000000045	other_paralog
HOXA1	ENSCABG00000000045	other_paralog
HOXA1	ENSCABG00000000045	other_paralog
HOXA1	ENSCABG00000000045	other_paralog
HOXA1	ENSCABG00000000045	other_paralog
HOXA1	ENSCABG00000000045	other_paralog
HOXA1	ENSCABG00000000045	other_paralog
HOXA1	ENSCABG00000000045	other_paralog
HOXA1	ENSCABG00000000045	other_paralog
HOXA1	ENSCABG00000000045	other_paralog
HOXA1	ENSCABG00000000045	other_paralog
HOXA1	ENSCABG00000000045	other_paralog
HOXA1	ENSCABG00000000045	other_paralog
HOXA1	ENSCABG00000000045	other_paralog
HOXA1	ENSCABG00000000045	other_paralog
HOXA1	ENSCABG00000000045	other_paralog
HOXA1	ENSCABG00000000045	other_paralog
HOXA1	ENSCABG00000000045	other_paralog
HOXA1	ENSCABG00000000045	other_paralog
HOXA1	ENSCABG00000000045	other_paralog
HOXA1	ENSCABG00000000045	other_paralog
HOXA1	ENSCABG00000000045	other_paralog
HOXA1	ENSCABG00000000045	other_paralog
HOXA1	ENSCABG00000000045	other_paralog
HOXA1	ENSCABG00000000045	other_paralog
HOXA1	ENSCABG00000000045	other_paralog
HOXA1	ENSCABG00000000045	other_paralog
HOXA1	ENSCABG00000000045	other_paralog
HOXA1	ENSCABG00000000045	other_paralog
HOXA1	ENSCABG00000000045	other_paralog
HOXA1	ENSCABG00000000045	other_paralog
HOXA1	ENSCABG00000000045	other_paralog
HOXA1	ENSCABG00000000045	other_paralog
HOXA1	ENSCABG00000000045	other_paralog
PUSL1	ENSCABG00000000046	within_species_paralog
PUSL1	ENSCABG00000000046	within_species_paralog
UBAC2	ENSCABG00000000047	within_species_paralog
UBAC2	ENSCABG00000000047	within_species_paralog
UBAC2	ENSCABG00000000047	within_species_paralog
	ENSCABG00000000048	within_species_paralog
	ENSCABG00000000048	within_species_paralog
	ENSCABG00000000048	within_species_paralog
	ENSCABG00000000048	within_species_paralog
	ENSCABG00000000048	within_species_paralog
	ENSCABG00000000048	within_species_paralog
	ENSCABG00000000048	within_species_paralog
	ENSCABG00000000048	other_paralog
	ENSCABG00000000048	other_paralog
	ENSCABG00000000048	other_paralog
	ENSCABG00000000048	other_paralog
	ENSCABG00000000048	other_paralog
	ENSCABG00000000048	other_paralog
	ENSCABG00000000048	other_paralog
	ENSCABG00000000048	other_paralog
	ENSCABG00000000048	other_paralog
	ENSCABG00000000048	other_paralog
	ENSCABG00000000048	other_paralog
	ENSCABG00000000048	other_paralog
	ENSCABG00000000048	other_paralog
	ENSCABG00000000048	other_paralog
	ENSCABG00000000048	other_paralog
	ENSCABG00000000048	other_paralog
	ENSCABG00000000048	other_paralog
	ENSCABG00000000048	other_paralog
	ENSCABG00000000048	other_paralog
	ENSCABG00000000048	other_paralog
	ENSCABG00000000048	other_paralog
	ENSCABG00000000048	other_paralog
	ENSCABG00000000048	other_paralog
	ENSCABG00000000048	other_paralog
	ENSCABG00000000048	other_paralog
	ENSCABG00000000048	other_paralog
	ENSCABG00000000048	other_paralog
	ENSCABG00000000048	other_paralog
	ENSCABG00000000048	other_paralog
	ENSCABG00000000048	other_paralog
	ENSCABG00000000048	other_paralog
	ENSCABG00000000048	other_paralog
	ENSCABG00000000048	other_paralog
	ENSCABG00000000048	other_paralog
	ENSCABG00000000048	other_paralog
	ENSCABG00000000048	other_paralog
	ENSCABG00000000048	other_paralog
HMGXB4	ENSCABG00000000049	other_paralog
HMGXB4	ENSCABG00000000049	other_paralog
HMGXB4	ENSCABG00000000049	other_paralog
HMGXB4	ENSCABG00000000049	other_paralog
HMGXB4	ENSCABG00000000049	other_paralog
HMGXB4	ENSCABG00000000049	other_paralog
HMGXB4	ENSCABG00000000049	other_paralog
HMGXB4	ENSCABG00000000049	other_paralog
HMGXB4	ENSCABG00000000049	other_paralog
HMGXB4	ENSCABG00000000049	other_paralog
HMGXB4	ENSCABG00000000049	other_paralog
HMGXB4	ENSCABG00000000049	other_paralog
HMGXB4	ENSCABG00000000049	other_paralog
HMGXB4	ENSCABG00000000049	other_paralog
HMGXB4	ENSCABG00000000049	other_paralog
ACVR1C	ENSCABG00000000050	other_paralog
ACVR1C	ENSCABG00000000050	other_paralog
ACVR1C	ENSCABG00000000050	other_paralog
ACVR1C	ENSCABG00000000050	other_paralog
ACVR1C	ENSCABG00000000050	other_paralog
ACVR1C	ENSCABG00000000050	other_paralog
ACVR1C	ENSCABG00000000050	other_paralog
ACVR1C	ENSCABG00000000050	other_paralog
ACVR1C	ENSCABG00000000050	other_paralog
ACVR1C	ENSCABG00000000050	other_paralog
ACVR1C	ENSCABG00000000050	other_paralog
ACVR1C	ENSCABG00000000050	other_paralog
ACVR1C	ENSCABG00000000050	other_paralog
ARHGEF3	ENSCABG00000000051	other_paralog
ARHGEF3	ENSCABG00000000051	other_paralog
ARHGEF3	ENSCABG00000000051	other_paralog
ARHGEF3	ENSCABG00000000051	other_paralog
ARHGEF3	ENSCABG00000000051	other_paralog
ARHGEF3	ENSCABG00000000051	other_paralog
ARHGEF3	ENSCABG00000000051	other_paralog
ARHGEF3	ENSCABG00000000051	other_paralog
	ENSCABG00000000052	within_species_paralog
	ENSCABG00000000052	within_species_paralog
	ENSCABG00000000052	within_species_paralog
	ENSCABG00000000052	within_species_paralog
	ENSCABG00000000052	within_species_paralog
	ENSCABG00000000052	within_species_paralog
	ENSCABG00000000052	within_species_paralog
	ENSCABG00000000053
	ENSCABG00000000054
CCDC9	ENSCABG00000000055
	ENSCABG00000000056	within_species_paralog
	ENSCABG00000000056	within_species_paralog
	ENSCABG00000000056	within_species_paralog
ESD	ENSCABG00000000057
	ENSCABG00000000058	other_paralog
	ENSCABG00000000058	other_paralog
	ENSCABG00000000058	other_paralog
	ENSCABG00000000058	other_paralog
	ENSCABG00000000058	other_paralog
	ENSCABG00000000058	other_paralog
	ENSCABG00000000059	within_species_paralog
	ENSCABG00000000059	within_species_paralog
	ENSCABG00000000059	within_species_paralog
	ENSCABG00000000059	within_species_paralog
	ENSCABG00000000059	within_species_paralog
	ENSCABG00000000059	within_species_paralog
	ENSCABG00000000059	within_species_paralog
	ENSCABG00000000059	within_species_paralog
	ENSCABG00000000059	within_species_paralog
	ENSCABG00000000059	within_species_paralog
	ENSCABG00000000059	within_species_paralog
	ENSCABG00000000059	within_species_paralog
	ENSCABG00000000059	within_species_paralog
	ENSCABG00000000059	within_species_paralog
	ENSCABG00000000059	within_species_paralog
	ENSCABG00000000059	within_species_paralog
	ENSCABG00000000059	other_paralog
	ENSCABG00000000059	other_paralog
	ENSCABG00000000059	other_paralog
	ENSCABG00000000059	other_paralog
	ENSCABG00000000059	other_paralog
	ENSCABG00000000059	other_paralog
	ENSCABG00000000059	other_paralog
	ENSCABG00000000059	other_paralog
	ENSCABG00000000059	other_paralog
	ENSCABG00000000059	other_paralog
	ENSCABG00000000059	other_paralog
	ENSCABG00000000059	other_paralog
	ENSCABG00000000059	other_paralog
	ENSCABG00000000059	other_paralog
	ENSCABG00000000059	other_paralog
	ENSCABG00000000059	other_paralog
	ENSCABG00000000059	other_paralog
	ENSCABG00000000059	other_paralog
	ENSCABG00000000059	other_paralog
	ENSCABG00000000059	other_paralog
	ENSCABG00000000059	other_paralog
	ENSCABG00000000059	other_paralog
	ENSCABG00000000059	other_paralog
	ENSCABG00000000059	other_paralog
	ENSCABG00000000059	other_paralog
	ENSCABG00000000059	other_paralog
	ENSCABG00000000059	other_paralog
	ENSCABG00000000059	other_paralog
	ENSCABG00000000059	other_paralog
	ENSCABG00000000059	other_paralog
	ENSCABG00000000059	other_paralog
	ENSCABG00000000059	other_paralog
	ENSCABG00000000059	other_paralog
	ENSCABG00000000059	other_paralog
	ENSCABG00000000059	other_paralog
	ENSCABG00000000059	other_paralog
	ENSCABG00000000059	other_paralog
	ENSCABG00000000059	other_paralog
	ENSCABG00000000059	other_paralog
	ENSCABG00000000059	other_paralog
	ENSCABG00000000059	other_paralog
	ENSCABG00000000059	other_paralog
	ENSCABG00000000059	other_paralog
	ENSCABG00000000059	other_paralog
	ENSCABG00000000059	other_paralog
	ENSCABG00000000059	other_paralog
	ENSCABG00000000059	other_paralog
	ENSCABG00000000059	other_paralog
	ENSCABG00000000059	other_paralog
	ENSCABG00000000059	other_paralog
	ENSCABG00000000059	other_paralog
	ENSCABG00000000059	other_paralog
	ENSCABG00000000059	other_paralog
	ENSCABG00000000059	other_paralog
	ENSCABG00000000059	other_paralog
	ENSCABG00000000059	other_paralog
	ENSCABG00000000059	other_paralog
	ENSCABG00000000059	other_paralog
	ENSCABG00000000059	other_paralog
	ENSCABG00000000059	other_paralog
	ENSCABG00000000059	other_paralog
	ENSCABG00000000059	other_paralog
	ENSCABG00000000059	other_paralog
	ENSCABG00000000059	other_paralog
	ENSCABG00000000059	other_paralog
	ENSCABG00000000060	other_paralog
	ENSCABG00000000060	other_paralog
	ENSCABG00000000060	other_paralog
	ENSCABG00000000060	other_paralog
	ENSCABG00000000060	other_paralog
	ENSCABG00000000060	other_paralog
	ENSCABG00000000060	other_paralog
	ENSCABG00000000060	other_paralog
	ENSCABG00000000060	other_paralog
	ENSCABG00000000060	other_paralog
	ENSCABG00000000060	other_paralog
	ENSCABG00000000060	other_paralog
	ENSCABG00000000060	other_paralog
	ENSCABG00000000061	within_species_paralog
	ENSCABG00000000061	within_species_paralog
	ENSCABG00000000061	within_species_paralog
	ENSCABG00000000061	within_species_paralog
	ENSCABG00000000061	within_species_paralog
	ENSCABG00000000061	within_species_paralog
	ENSCABG00000000061	within_species_paralog
	ENSCABG00000000061	within_species_paralog
	ENSCABG00000000061	other_paralog
	ENSCABG00000000061	other_paralog
	ENSCABG00000000061	other_paralog
	ENSCABG00000000061	other_paralog
	ENSCABG00000000061	other_paralog
	ENSCABG00000000061	other_paralog
	ENSCABG00000000061	other_paralog
	ENSCABG00000000061	other_paralog
	ENSCABG00000000061	other_paralog
	ENSCABG00000000061	other_paralog
	ENSCABG00000000061	other_paralog
	ENSCABG00000000061	other_paralog
	ENSCABG00000000061	other_paralog
	ENSCABG00000000061	other_paralog
	ENSCABG00000000061	other_paralog
	ENSCABG00000000061	other_paralog
	ENSCABG00000000061	other_paralog
	ENSCABG00000000061	other_paralog
	ENSCABG00000000061	other_paralog
	ENSCABG00000000061	other_paralog
	ENSCABG00000000061	other_paralog
BTD	ENSCABG00000000062	within_species_paralog
BTD	ENSCABG00000000062	within_species_paralog
	ENSCABG00000000063	other_paralog
	ENSCABG00000000063	other_paralog
	ENSCABG00000000063	other_paralog
	ENSCABG00000000063	within_species_paralog
CCPG1	ENSCABG00000000064
	ENSCABG00000000065	other_paralog
	ENSCABG00000000065	other_paralog
	ENSCABG00000000065	other_paralog
	ENSCABG00000000065	other_paralog
	ENSCABG00000000065	other_paralog
	ENSCABG00000000065	within_species_paralog
	ENSCABG00000000065	within_species_paralog
	ENSCABG00000000065	within_species_paralog
	ENSCABG00000000065	within_species_paralog
	ENSCABG00000000065	within_species_paralog
	ENSCABG00000000065	within_species_paralog
	ENSCABG00000000065	within_species_paralog
	ENSCABG00000000065	within_species_paralog
	ENSCABG00000000065	within_species_paralog
	ENSCABG00000000065	within_species_paralog
	ENSCABG00000000065	within_species_paralog
	ENSCABG00000000065	within_species_paralog
	ENSCABG00000000065	within_species_paralog
	ENSCABG00000000066
SPTB	ENSCABG00000000067	other_paralog
SPTB	ENSCABG00000000067	other_paralog
SPTB	ENSCABG00000000067	other_paralog
SPTB	ENSCABG00000000067	other_paralog
SPTB	ENSCABG00000000067	other_paralog
SPTB	ENSCABG00000000067	other_paralog
SPTB	ENSCABG00000000067	other_paralog
SPTB	ENSCABG00000000067	other_paralog
SPTB	ENSCABG00000000067	other_paralog
SPTB	ENSCABG00000000067	other_paralog
SPTB	ENSCABG00000000067	other_paralog
SPTB	ENSCABG00000000067	other_paralog
SPTB	ENSCABG00000000067	other_paralog
SPTB	ENSCABG00000000067	other_paralog
SPTB	ENSCABG00000000067	other_paralog
SPTB	ENSCABG00000000067	other_paralog
SPTB	ENSCABG00000000067	other_paralog
SPTB	ENSCABG00000000067	other_paralog
SPTB	ENSCABG00000000067	other_paralog
SPTB	ENSCABG00000000067	other_paralog
SPTB	ENSCABG00000000067	other_paralog
SPTB	ENSCABG00000000067	other_paralog
SPTB	ENSCABG00000000067	other_paralog
SPTB	ENSCABG00000000067	other_paralog
SPTB	ENSCABG00000000067	other_paralog
SPTB	ENSCABG00000000067	other_paralog
SPTB	ENSCABG00000000067	other_paralog
SPTB	ENSCABG00000000067	other_paralog
SPTB	ENSCABG00000000067	other_paralog
SPTB	ENSCABG00000000067	other_paralog
SPTB	ENSCABG00000000067	other_paralog
SPTB	ENSCABG00000000067	other_paralog
SPTB	ENSCABG00000000067	other_paralog
SPTB	ENSCABG00000000067	other_paralog
SPTB	ENSCABG00000000067	other_paralog
SPTB	ENSCABG00000000067	other_paralog
SPTB	ENSCABG00000000067	other_paralog
SPTB	ENSCABG00000000067	other_paralog
SPTB	ENSCABG00000000067	other_paralog
SPTB	ENSCABG00000000067	other_paralog
SPTB	ENSCABG00000000067	other_paralog
SPTB	ENSCABG00000000067	other_paralog
SPTB	ENSCABG00000000067	other_paralog
SPTB	ENSCABG00000000067	other_paralog
	ENSCABG00000000068
APBB2	ENSCABG00000000069	within_species_paralog
APBB2	ENSCABG00000000069	within_species_paralog
TEX10	ENSCABG00000000070	within_species_paralog
TEX10	ENSCABG00000000070	within_species_paralog
TEX10	ENSCABG00000000070	within_species_paralog
	ENSCABG00000000071	within_species_paralog
DENND11	ENSCABG00000000072
CHRNB2	ENSCABG00000000073	other_paralog
CHRNB2	ENSCABG00000000073	other_paralog
CHRNB2	ENSCABG00000000073	other_paralog
CHRNB2	ENSCABG00000000073	other_paralog
CHRNB2	ENSCABG00000000073	other_paralog
CHRNB2	ENSCABG00000000073	other_paralog
CHRNB2	ENSCABG00000000073	other_paralog
CHRNB2	ENSCABG00000000073	other_paralog
CHRNB2	ENSCABG00000000073	other_paralog
CHRNB2	ENSCABG00000000073	other_paralog
CHRNB2	ENSCABG00000000073	other_paralog
CHRNB2	ENSCABG00000000073	other_paralog
CHRNB2	ENSCABG00000000073	other_paralog
CHRNB2	ENSCABG00000000073	other_paralog
CHRNB2	ENSCABG00000000073	other_paralog
CHRNB2	ENSCABG00000000073	other_paralog
CHRNB2	ENSCABG00000000073	other_paralog
CHRNB2	ENSCABG00000000073	other_paralog
CHRNB2	ENSCABG00000000073	other_paralog
CHRNB2	ENSCABG00000000073	other_paralog
CHRNB2	ENSCABG00000000073	other_paralog
CHRNB2	ENSCABG00000000073	other_paralog
CHRNB2	ENSCABG00000000073	other_paralog
CHRNB2	ENSCABG00000000073	other_paralog
CHRNB2	ENSCABG00000000073	other_paralog
CHRNB2	ENSCABG00000000073	other_paralog
CHRNB2	ENSCABG00000000073	other_paralog
CHRNB2	ENSCABG00000000073	other_paralog
CHRNB2	ENSCABG00000000073	other_paralog
CHRNB2	ENSCABG00000000073	other_paralog
CHRNB2	ENSCABG00000000073	other_paralog
CHRNB2	ENSCABG00000000073	other_paralog
CHRNB2	ENSCABG00000000073	other_paralog
CHRNB2	ENSCABG00000000073	other_paralog
CHRNB2	ENSCABG00000000073	other_paralog
CHRNB2	ENSCABG00000000073	other_paralog
CHRNB2	ENSCABG00000000073	other_paralog
CHRNB2	ENSCABG00000000073	other_paralog
CHRNB2	ENSCABG00000000073	other_paralog
CHRNB2	ENSCABG00000000073	other_paralog
CHRNB2	ENSCABG00000000073	other_paralog
CHRNB2	ENSCABG00000000073	other_paralog
CHRNB2	ENSCABG00000000073	other_paralog
CHRNB2	ENSCABG00000000073	other_paralog
CHRNB2	ENSCABG00000000073	other_paralog
GPR183	ENSCABG00000000074	within_species_paralog
GPR183	ENSCABG00000000074	within_species_paralog
GPR183	ENSCABG00000000074	within_species_paralog
GPR183	ENSCABG00000000074	within_species_paralog
	ENSCABG00000000075	within_species_paralog
	ENSCABG00000000075	within_species_paralog
	ENSCABG00000000075	other_paralog
	ENSCABG00000000075	other_paralog
	ENSCABG00000000075	other_paralog
	ENSCABG00000000075	other_paralog
	ENSCABG00000000075	other_paralog
	ENSCABG00000000075	other_paralog
	ENSCABG00000000075	other_paralog
	ENSCABG00000000075	other_paralog
	ENSCABG00000000075	other_paralog
	ENSCABG00000000075	other_paralog
	ENSCABG00000000075	other_paralog
	ENSCABG00000000075	other_paralog
	ENSCABG00000000075	other_paralog
	ENSCABG00000000075	other_paralog
	ENSCABG00000000075	other_paralog
	ENSCABG00000000076
	ENSCABG00000000077
U2	ENSCABG00000000078
	ENSCABG00000000079	within_species_paralog
	ENSCABG00000000079	other_paralog
	ENSCABG00000000080	other_paralog
	ENSCABG00000000080	other_paralog
	ENSCABG00000000080	other_paralog
	ENSCABG00000000080	other_paralog
	ENSCABG00000000080	other_paralog
	ENSCABG00000000080	within_species_paralog
	ENSCABG00000000080	within_species_paralog
	ENSCABG00000000080	within_species_paralog
	ENSCABG00000000080	within_species_paralog
	ENSCABG00000000080	within_species_paralog
	ENSCABG00000000080	within_species_paralog
	ENSCABG00000000080	within_species_paralog
	ENSCABG00000000080	within_species_paralog
	ENSCABG00000000080	within_species_paralog
	ENSCABG00000000080	within_species_paralog
	ENSCABG00000000080	within_species_paralog
	ENSCABG00000000080	within_species_paralog
	ENSCABG00000000080	within_species_paralog
	ENSCABG00000000081	within_species_paralog
	ENSCABG00000000081	other_paralog
	ENSCABG00000000081	other_paralog
	ENSCABG00000000082	within_species_paralog
	ENSCABG00000000082	other_paralog
	ENSCABG00000000083
	ENSCABG00000000084	within_species_paralog
	ENSCABG00000000084	within_species_paralog
	ENSCABG00000000084	within_species_paralog
	ENSCABG00000000084	within_species_paralog
	ENSCABG00000000084	within_species_paralog
	ENSCABG00000000084	within_species_paralog
	ENSCABG00000000084	within_species_paralog
	ENSCABG00000000084	within_species_paralog
	ENSCABG00000000084	other_paralog
	ENSCABG00000000084	other_paralog
	ENSCABG00000000084	other_paralog
	ENSCABG00000000084	other_paralog
	ENSCABG00000000084	other_paralog
	ENSCABG00000000084	other_paralog
	ENSCABG00000000084	other_paralog
	ENSCABG00000000084	other_paralog
	ENSCABG00000000084	other_paralog
	ENSCABG00000000084	other_paralog
	ENSCABG00000000084	other_paralog
	ENSCABG00000000084	other_paralog
	ENSCABG00000000084	other_paralog
	ENSCABG00000000084	other_paralog
	ENSCABG00000000084	other_paralog
	ENSCABG00000000084	other_paralog
	ENSCABG00000000084	other_paralog
	ENSCABG00000000084	other_paralog
	ENSCABG00000000084	other_paralog
	ENSCABG00000000084	other_paralog
	ENSCABG00000000084	other_paralog
C15orf65	ENSCABG00000000085	within_species_paralog
GPR18	ENSCABG00000000086	within_species_paralog
GPR18	ENSCABG00000000086	within_species_paralog
GPR18	ENSCABG00000000086	within_species_paralog
GPR18	ENSCABG00000000086	within_species_paralog
GPR18	ENSCABG00000000086	within_species_paralog
GPR18	ENSCABG00000000086	within_species_paralog
GPR18	ENSCABG00000000086	within_species_paralog
GPR18	ENSCABG00000000086	within_species_paralog
GPR18	ENSCABG00000000086	other_paralog
GPR18	ENSCABG00000000086	other_paralog
GPR18	ENSCABG00000000086	other_paralog
GPR18	ENSCABG00000000086	other_paralog
GPR18	ENSCABG00000000086	other_paralog
GPR18	ENSCABG00000000086	other_paralog
GPR18	ENSCABG00000000086	other_paralog
GPR18	ENSCABG00000000086	other_paralog
GPR18	ENSCABG00000000086	other_paralog
GPR18	ENSCABG00000000086	other_paralog
GPR18	ENSCABG00000000086	other_paralog
GPR18	ENSCABG00000000086	other_paralog
GPR18	ENSCABG00000000086	other_paralog
GPR18	ENSCABG00000000086	other_paralog
GPR18	ENSCABG00000000086	other_paralog
GPR18	ENSCABG00000000086	other_paralog
GPR18	ENSCABG00000000086	other_paralog
GPR18	ENSCABG00000000086	other_paralog
PCP2	ENSCABG00000000087
	ENSCABG00000000088	within_species_paralog
	ENSCABG00000000088	within_species_paralog
	ENSCABG00000000088	within_species_paralog
	ENSCABG00000000089	other_paralog
FPGT	ENSCABG00000000090
SRGAP3	ENSCABG00000000091	within_species_paralog
SRGAP3	ENSCABG00000000091	within_species_paralog
SRGAP3	ENSCABG00000000091	within_species_paralog
RASGEF1A	ENSCABG00000000092	other_paralog
RASGEF1A	ENSCABG00000000092	other_paralog
RASGEF1A	ENSCABG00000000092	other_paralog
RASGEF1A	ENSCABG00000000092	other_paralog
RASGEF1A	ENSCABG00000000092	other_paralog
RASGEF1A	ENSCABG00000000092	other_paralog
RASGEF1A	ENSCABG00000000092	other_paralog
RASGEF1A	ENSCABG00000000092	other_paralog
RASGEF1A	ENSCABG00000000092	other_paralog
RASGEF1A	ENSCABG00000000092	other_paralog
RASGEF1A	ENSCABG00000000092	other_paralog
RASGEF1A	ENSCABG00000000092	other_paralog
RASGEF1A	ENSCABG00000000092	other_paralog
RASGEF1A	ENSCABG00000000092	other_paralog
RASGEF1A	ENSCABG00000000092	other_paralog
RASGEF1A	ENSCABG00000000092	other_paralog
RASGEF1A	ENSCABG00000000092	other_paralog
RASGEF1A	ENSCABG00000000092	other_paralog
RASGEF1A	ENSCABG00000000092	other_paralog
RASGEF1A	ENSCABG00000000092	other_paralog
RASGEF1A	ENSCABG00000000092	other_paralog
CDC37L1	ENSCABG00000000093	within_species_paralog
DHX34	ENSCABG00000000094	other_paralog
DHX34	ENSCABG00000000094	other_paralog
DHX34	ENSCABG00000000094	other_paralog
DHX34	ENSCABG00000000094	other_paralog
DHX34	ENSCABG00000000094	other_paralog
DHX34	ENSCABG00000000094	other_paralog
DHX34	ENSCABG00000000094	other_paralog
DHX34	ENSCABG00000000094	other_paralog
DHX34	ENSCABG00000000094	other_paralog
DHX34	ENSCABG00000000094	other_paralog
DHX34	ENSCABG00000000094	other_paralog
DHX34	ENSCABG00000000094	other_paralog
DHX34	ENSCABG00000000094	other_paralog
DHX34	ENSCABG00000000094	other_paralog
DHX34	ENSCABG00000000094	other_paralog
DHX34	ENSCABG00000000094	other_paralog
DHX34	ENSCABG00000000094	other_paralog
DHX34	ENSCABG00000000094	other_paralog
DHX34	ENSCABG00000000094	other_paralog
	ENSCABG00000000095	within_species_paralog
	ENSCABG00000000095	within_species_paralog
	ENSCABG00000000095	within_species_paralog
	ENSCABG00000000095	within_species_paralog
	ENSCABG00000000095	within_species_paralog
	ENSCABG00000000095	other_paralog
	ENSCABG00000000095	other_paralog
	ENSCABG00000000095	other_paralog
	ENSCABG00000000095	other_paralog
	ENSCABG00000000095	other_paralog
	ENSCABG00000000095	other_paralog
	ENSCABG00000000095	other_paralog
	ENSCABG00000000095	other_paralog
	ENSCABG00000000095	other_paralog
	ENSCABG00000000095	other_paralog
	ENSCABG00000000095	other_paralog
	ENSCABG00000000095	other_paralog
	ENSCABG00000000095	other_paralog
	ENSCABG00000000095	other_paralog
	ENSCABG00000000095	other_paralog
	ENSCABG00000000096
COLQ	ENSCABG00000000097	other_paralog
COLQ	ENSCABG00000000097	other_paralog
COLQ	ENSCABG00000000097	other_paralog
COLQ	ENSCABG00000000097	other_paralog
COLQ	ENSCABG00000000097	other_paralog
COLQ	ENSCABG00000000097	other_paralog
COLQ	ENSCABG00000000097	other_paralog
COLQ	ENSCABG00000000097	other_paralog
COLQ	ENSCABG00000000097	other_paralog
COLQ	ENSCABG00000000097	other_paralog
COLQ	ENSCABG00000000097	other_paralog
COLQ	ENSCABG00000000097	other_paralog
COLQ	ENSCABG00000000097	other_paralog
COLQ	ENSCABG00000000097	other_paralog
COLQ	ENSCABG00000000097	other_paralog
COLQ	ENSCABG00000000097	other_paralog
COLQ	ENSCABG00000000097	other_paralog
COLQ	ENSCABG00000000097	other_paralog
COLQ	ENSCABG00000000097	other_paralog
COLQ	ENSCABG00000000097	other_paralog
COLQ	ENSCABG00000000097	other_paralog
COLQ	ENSCABG00000000097	other_paralog
COLQ	ENSCABG00000000097	other_paralog
COLQ	ENSCABG00000000097	other_paralog
COLQ	ENSCABG00000000097	other_paralog
COLQ	ENSCABG00000000097	other_paralog
COLQ	ENSCABG00000000097	other_paralog
COLQ	ENSCABG00000000097	other_paralog
COLQ	ENSCABG00000000097	other_paralog
COLQ	ENSCABG00000000097	other_paralog
COLQ	ENSCABG00000000097	other_paralog
COLQ	ENSCABG00000000097	other_paralog
INTS11	ENSCABG00000000098	other_paralog
INTS11	ENSCABG00000000098	other_paralog
INTS11	ENSCABG00000000098	other_paralog
	ENSCABG00000000099	other_paralog
	ENSCABG00000000099	other_paralog
	ENSCABG00000000099	other_paralog
	ENSCABG00000000099	other_paralog
	ENSCABG00000000099	within_species_paralog
	ENSCABG00000000099	within_species_paralog
	ENSCABG00000000099	within_species_paralog
	ENSCABG00000000099	within_species_paralog
	ENSCABG00000000099	within_species_paralog
	ENSCABG00000000099	within_species_paralog
ADAR	ENSCABG00000000100	other_paralog
ADAR	ENSCABG00000000100	other_paralog
ADAR	ENSCABG00000000100	other_paralog
ADAR	ENSCABG00000000100	other_paralog
ADAR	ENSCABG00000000100	other_paralog
ADAR	ENSCABG00000000100	other_paralog
ADAR	ENSCABG00000000100	other_paralog
ADAR	ENSCABG00000000100	other_paralog
ADAR	ENSCABG00000000100	other_paralog
ADAR	ENSCABG00000000100	other_paralog
ADAR	ENSCABG00000000100	other_paralog
ADAR	ENSCABG00000000100	other_paralog
ADAR	ENSCABG00000000100	other_paralog
	ENSCABG00000000101	other_paralog
	ENSCABG00000000101	other_paralog
	ENSCABG00000000101	other_paralog
	ENSCABG00000000101	other_paralog
	ENSCABG00000000101	other_paralog
	ENSCABG00000000101	other_paralog
	ENSCABG00000000101	other_paralog
	ENSCABG00000000101	other_paralog
	ENSCABG00000000101	other_paralog
	ENSCABG00000000101	other_paralog
	ENSCABG00000000101	other_paralog
	ENSCABG00000000101	other_paralog
	ENSCABG00000000101	other_paralog
	ENSCABG00000000101	other_paralog
	ENSCABG00000000101	other_paralog
	ENSCABG00000000101	other_paralog
	ENSCABG00000000101	other_paralog
	ENSCABG00000000101	other_paralog
	ENSCABG00000000101	other_paralog
	ENSCABG00000000101	other_paralog
	ENSCABG00000000101	other_paralog
	ENSCABG00000000101	other_paralog
	ENSCABG00000000101	other_paralog
	ENSCABG00000000102	gene_split
	ENSCABG00000000102	gene_split
	ENSCABG00000000102	gene_split
	ENSCABG00000000102	other_paralog
	ENSCABG00000000102	other_paralog
	ENSCABG00000000102	other_paralog
	ENSCABG00000000102	other_paralog
	ENSCABG00000000102	other_paralog
	ENSCABG00000000102	other_paralog
	ENSCABG00000000102	other_paralog
	ENSCABG00000000102	other_paralog
	ENSCABG00000000102	other_paralog
	ENSCABG00000000102	other_paralog
	ENSCABG00000000102	other_paralog
	ENSCABG00000000102	other_paralog
	ENSCABG00000000102	other_paralog
	ENSCABG00000000102	other_paralog
	ENSCABG00000000102	other_paralog
	ENSCABG00000000102	other_paralog
LRP8	ENSCABG00000000103	other_paralog
LRP8	ENSCABG00000000103	other_paralog
LRP8	ENSCABG00000000103	other_paralog
LRP8	ENSCABG00000000103	other_paralog
LRP8	ENSCABG00000000103	other_paralog
LRP8	ENSCABG00000000103	other_paralog
LRP8	ENSCABG00000000103	other_paralog
LRP8	ENSCABG00000000103	other_paralog
LRP8	ENSCABG00000000103	other_paralog
LRP8	ENSCABG00000000103	other_paralog
LRP8	ENSCABG00000000103	other_paralog
LRP8	ENSCABG00000000103	other_paralog
LRP8	ENSCABG00000000103	other_paralog
LRP8	ENSCABG00000000103	other_paralog
LRP8	ENSCABG00000000103	other_paralog
LRP8	ENSCABG00000000103	other_paralog
LRP8	ENSCABG00000000103	within_species_paralog
	ENSCABG00000000104
	ENSCABG00000000105
SKAP2	ENSCABG00000000106	within_species_paralog
	ENSCABG00000000107	within_species_paralog
	ENSCABG00000000107	within_species_paralog
	ENSCABG00000000107	within_species_paralog
	ENSCABG00000000107	within_species_paralog
	ENSCABG00000000107	within_species_paralog
	ENSCABG00000000107	within_species_paralog
	ENSCABG00000000107	within_species_paralog
	ENSCABG00000000107	within_species_paralog
	ENSCABG00000000107	within_species_paralog
	ENSCABG00000000107	within_species_paralog
	ENSCABG00000000107	within_species_paralog
	ENSCABG00000000107	within_species_paralog
	ENSCABG00000000107	within_species_paralog
	ENSCABG00000000107	within_species_paralog
	ENSCABG00000000107	within_species_paralog
	ENSCABG00000000107	within_species_paralog
	ENSCABG00000000107	other_paralog
	ENSCABG00000000107	other_paralog
	ENSCABG00000000107	other_paralog
	ENSCABG00000000107	other_paralog
	ENSCABG00000000107	other_paralog
	ENSCABG00000000107	other_paralog
	ENSCABG00000000107	other_paralog
	ENSCABG00000000107	other_paralog
	ENSCABG00000000107	other_paralog
	ENSCABG00000000107	other_paralog
	ENSCABG00000000107	other_paralog
	ENSCABG00000000107	other_paralog
	ENSCABG00000000107	other_paralog
	ENSCABG00000000107	other_paralog
	ENSCABG00000000107	other_paralog
	ENSCABG00000000107	other_paralog
	ENSCABG00000000107	other_paralog
	ENSCABG00000000107	other_paralog
	ENSCABG00000000107	other_paralog
	ENSCABG00000000107	other_paralog
	ENSCABG00000000107	other_paralog
	ENSCABG00000000107	other_paralog
	ENSCABG00000000107	other_paralog
	ENSCABG00000000107	other_paralog
	ENSCABG00000000107	other_paralog
	ENSCABG00000000107	other_paralog
	ENSCABG00000000107	other_paralog
	ENSCABG00000000107	other_paralog
	ENSCABG00000000107	other_paralog
	ENSCABG00000000107	other_paralog
	ENSCABG00000000107	other_paralog
	ENSCABG00000000107	other_paralog
	ENSCABG00000000107	other_paralog
	ENSCABG00000000107	other_paralog
	ENSCABG00000000107	other_paralog
	ENSCABG00000000107	other_paralog
	ENSCABG00000000107	other_paralog
	ENSCABG00000000107	other_paralog
	ENSCABG00000000107	other_paralog
	ENSCABG00000000107	other_paralog
	ENSCABG00000000107	other_paralog
	ENSCABG00000000107	other_paralog
	ENSCABG00000000107	other_paralog
	ENSCABG00000000107	other_paralog
	ENSCABG00000000107	other_paralog
	ENSCABG00000000107	other_paralog
	ENSCABG00000000107	other_paralog
	ENSCABG00000000107	other_paralog
	ENSCABG00000000107	other_paralog
	ENSCABG00000000107	other_paralog
	ENSCABG00000000107	other_paralog
	ENSCABG00000000107	other_paralog
	ENSCABG00000000107	other_paralog
	ENSCABG00000000107	other_paralog
	ENSCABG00000000107	other_paralog
	ENSCABG00000000107	other_paralog
	ENSCABG00000000107	other_paralog
	ENSCABG00000000107	other_paralog
	ENSCABG00000000107	other_paralog
	ENSCABG00000000107	other_paralog
	ENSCABG00000000107	other_paralog
	ENSCABG00000000107	other_paralog
	ENSCABG00000000107	other_paralog
	ENSCABG00000000107	other_paralog
	ENSCABG00000000107	other_paralog
	ENSCABG00000000108	within_species_paralog
	ENSCABG00000000108	within_species_paralog
	ENSCABG00000000108	within_species_paralog
	ENSCABG00000000108	within_species_paralog
	ENSCABG00000000108	within_species_paralog
	ENSCABG00000000108	other_paralog
	ENSCABG00000000108	other_paralog
	ENSCABG00000000108	other_paralog
	ENSCABG00000000108	other_paralog
	ENSCABG00000000108	other_paralog
	ENSCABG00000000108	other_paralog
	ENSCABG00000000108	other_paralog
	ENSCABG00000000108	other_paralog
	ENSCABG00000000108	other_paralog
	ENSCABG00000000108	other_paralog
	ENSCABG00000000108	other_paralog
	ENSCABG00000000108	other_paralog
	ENSCABG00000000108	other_paralog
	ENSCABG00000000108	other_paralog
	ENSCABG00000000108	other_paralog
	ENSCABG00000000109
CYTIP	ENSCABG00000000110	within_species_paralog
	ENSCABG00000000111	within_species_paralog
	ENSCABG00000000111	within_species_paralog
	ENSCABG00000000111	within_species_paralog
	ENSCABG00000000111	within_species_paralog
	ENSCABG00000000111	within_species_paralog
	ENSCABG00000000111	within_species_paralog
	ENSCABG00000000111	within_species_paralog
	ENSCABG00000000111	within_species_paralog
	ENSCABG00000000111	within_species_paralog
	ENSCABG00000000111	within_species_paralog
	ENSCABG00000000111	within_species_paralog
	ENSCABG00000000111	within_species_paralog
	ENSCABG00000000111	within_species_paralog
	ENSCABG00000000111	within_species_paralog
	ENSCABG00000000111	within_species_paralog
	ENSCABG00000000111	within_species_paralog
	ENSCABG00000000111	other_paralog
	ENSCABG00000000111	other_paralog
	ENSCABG00000000111	other_paralog
	ENSCABG00000000111	other_paralog
	ENSCABG00000000111	other_paralog
	ENSCABG00000000111	other_paralog
	ENSCABG00000000111	other_paralog
	ENSCABG00000000111	other_paralog
	ENSCABG00000000111	other_paralog
	ENSCABG00000000111	other_paralog
	ENSCABG00000000111	other_paralog
	ENSCABG00000000111	other_paralog
	ENSCABG00000000111	other_paralog
	ENSCABG00000000111	other_paralog
	ENSCABG00000000111	other_paralog
	ENSCABG00000000111	other_paralog
	ENSCABG00000000111	other_paralog
	ENSCABG00000000111	other_paralog
	ENSCABG00000000111	other_paralog
	ENSCABG00000000111	other_paralog
	ENSCABG00000000111	other_paralog
	ENSCABG00000000111	other_paralog
	ENSCABG00000000111	other_paralog
	ENSCABG00000000111	other_paralog
	ENSCABG00000000111	other_paralog
	ENSCABG00000000111	other_paralog
	ENSCABG00000000111	other_paralog
	ENSCABG00000000111	other_paralog
	ENSCABG00000000111	other_paralog
	ENSCABG00000000111	other_paralog
	ENSCABG00000000111	other_paralog
	ENSCABG00000000111	other_paralog
	ENSCABG00000000111	other_paralog
	ENSCABG00000000111	other_paralog
	ENSCABG00000000111	other_paralog
	ENSCABG00000000111	other_paralog
	ENSCABG00000000111	other_paralog
	ENSCABG00000000111	other_paralog
	ENSCABG00000000111	other_paralog
	ENSCABG00000000111	other_paralog
	ENSCABG00000000111	other_paralog
	ENSCABG00000000111	other_paralog
	ENSCABG00000000111	other_paralog
	ENSCABG00000000111	other_paralog
	ENSCABG00000000111	other_paralog
	ENSCABG00000000111	other_paralog
	ENSCABG00000000111	other_paralog
	ENSCABG00000000111	other_paralog
	ENSCABG00000000111	other_paralog
	ENSCABG00000000111	other_paralog
	ENSCABG00000000111	other_paralog
	ENSCABG00000000111	other_paralog
	ENSCABG00000000111	other_paralog
	ENSCABG00000000111	other_paralog
	ENSCABG00000000111	other_paralog
	ENSCABG00000000111	other_paralog
	ENSCABG00000000111	other_paralog
	ENSCABG00000000111	other_paralog
	ENSCABG00000000111	other_paralog
	ENSCABG00000000111	other_paralog
	ENSCABG00000000111	other_paralog
	ENSCABG00000000111	other_paralog
	ENSCABG00000000111	other_paralog
	ENSCABG00000000111	other_paralog
	ENSCABG00000000111	other_paralog
	ENSCABG00000000112
5S_rRNA	ENSCABG00000000113
	ENSCABG00000000114	within_species_paralog
	ENSCABG00000000114	within_species_paralog
	ENSCABG00000000114	within_species_paralog
	ENSCABG00000000114	within_species_paralog
	ENSCABG00000000114	within_species_paralog
	ENSCABG00000000114	within_species_paralog
	ENSCABG00000000114	within_species_paralog
	ENSCABG00000000114	within_species_paralog
	ENSCABG00000000114	within_species_paralog
	ENSCABG00000000114	within_species_paralog
	ENSCABG00000000114	within_species_paralog
	ENSCABG00000000114	within_species_paralog
PLEKHA8	ENSCABG00000000115	within_species_paralog
PLEKHA8	ENSCABG00000000115	other_paralog
PLEKHA8	ENSCABG00000000115	other_paralog
PLEKHA8	ENSCABG00000000115	other_paralog
PLEKHA8	ENSCABG00000000115	other_paralog
PLEKHA8	ENSCABG00000000115	other_paralog
	ENSCABG00000000116	within_species_paralog
	ENSCABG00000000116	within_species_paralog
	ENSCABG00000000116	within_species_paralog
API5	ENSCABG00000000117
CSGALNACT2	ENSCABG00000000118	other_paralog
CSGALNACT2	ENSCABG00000000118	other_paralog
CSGALNACT2	ENSCABG00000000118	other_paralog
CSGALNACT2	ENSCABG00000000118	other_paralog
CSGALNACT2	ENSCABG00000000118	within_species_paralog
CSGALNACT2	ENSCABG00000000118	within_species_paralog
CSGALNACT2	ENSCABG00000000118	within_species_paralog
CSGALNACT2	ENSCABG00000000118	within_species_paralog
CSGALNACT2	ENSCABG00000000118	within_species_paralog
	ENSCABG00000000119	within_species_paralog
	ENSCABG00000000119	within_species_paralog
	ENSCABG00000000119	within_species_paralog
	ENSCABG00000000119	within_species_paralog
	ENSCABG00000000119	within_species_paralog
	ENSCABG00000000119	within_species_paralog
	ENSCABG00000000119	within_species_paralog
	ENSCABG00000000119	within_species_paralog
	ENSCABG00000000119	other_paralog
	ENSCABG00000000119	other_paralog
	ENSCABG00000000119	other_paralog
	ENSCABG00000000119	other_paralog
	ENSCABG00000000119	other_paralog
	ENSCABG00000000119	other_paralog
	ENSCABG00000000119	other_paralog
	ENSCABG00000000119	other_paralog
	ENSCABG00000000119	other_paralog
	ENSCABG00000000119	other_paralog
	ENSCABG00000000119	other_paralog
	ENSCABG00000000119	other_paralog
	ENSCABG00000000119	other_paralog
	ENSCABG00000000119	other_paralog
	ENSCABG00000000119	other_paralog
	ENSCABG00000000119	other_paralog
	ENSCABG00000000119	other_paralog
	ENSCABG00000000119	other_paralog
	ENSCABG00000000120
	ENSCABG00000000121	other_paralog
	ENSCABG00000000121	other_paralog
	ENSCABG00000000121	other_paralog
	ENSCABG00000000121	other_paralog
	ENSCABG00000000121	other_paralog
	ENSCABG00000000121	other_paralog
	ENSCABG00000000121	other_paralog
	ENSCABG00000000121	other_paralog
	ENSCABG00000000121	other_paralog
	ENSCABG00000000121	other_paralog
	ENSCABG00000000121	other_paralog
	ENSCABG00000000121	other_paralog
	ENSCABG00000000121	other_paralog
	ENSCABG00000000121	other_paralog
	ENSCABG00000000121	other_paralog
	ENSCABG00000000121	other_paralog
	ENSCABG00000000121	other_paralog
	ENSCABG00000000121	other_paralog
	ENSCABG00000000121	other_paralog
	ENSCABG00000000121	other_paralog
	ENSCABG00000000121	other_paralog
	ENSCABG00000000121	other_paralog
	ENSCABG00000000121	other_paralog
	ENSCABG00000000121	other_paralog
	ENSCABG00000000121	other_paralog
	ENSCABG00000000121	other_paralog
	ENSCABG00000000121	other_paralog
	ENSCABG00000000121	other_paralog
	ENSCABG00000000121	other_paralog
	ENSCABG00000000121	other_paralog
SNX10	ENSCABG00000000122	other_paralog
SNX10	ENSCABG00000000122	other_paralog
SNX10	ENSCABG00000000122	other_paralog
SNX10	ENSCABG00000000122	other_paralog
SNX10	ENSCABG00000000122	other_paralog
SNX10	ENSCABG00000000122	other_paralog
SNX10	ENSCABG00000000122	other_paralog
SNX10	ENSCABG00000000122	other_paralog
SNX10	ENSCABG00000000122	other_paralog
SNX10	ENSCABG00000000122	other_paralog
SNX10	ENSCABG00000000122	other_paralog
SNX10	ENSCABG00000000122	other_paralog
SNX10	ENSCABG00000000122	other_paralog
SNX10	ENSCABG00000000122	other_paralog
SNX10	ENSCABG00000000122	other_paralog
CPTP	ENSCABG00000000123	other_paralog
CPTP	ENSCABG00000000123	other_paralog
CPTP	ENSCABG00000000123	other_paralog
CPTP	ENSCABG00000000123	other_paralog
CPTP	ENSCABG00000000123	other_paralog
CPTP	ENSCABG00000000123	other_paralog
	ENSCABG00000000124	within_species_paralog
	ENSCABG00000000124	within_species_paralog
	ENSCABG00000000124	within_species_paralog
	ENSCABG00000000124	within_species_paralog
	ENSCABG00000000124	within_species_paralog
	ENSCABG00000000124	within_species_paralog
	ENSCABG00000000124	within_species_paralog
	ENSCABG00000000124	within_species_paralog
	ENSCABG00000000124	within_species_paralog
	ENSCABG00000000124	within_species_paralog
	ENSCABG00000000124	within_species_paralog
	ENSCABG00000000124	within_species_paralog
	ENSCABG00000000124	within_species_paralog
	ENSCABG00000000124	within_species_paralog
	ENSCABG00000000124	within_species_paralog
	ENSCABG00000000124	within_species_paralog
	ENSCABG00000000124	within_species_paralog
	ENSCABG00000000124	within_species_paralog
	ENSCABG00000000124	within_species_paralog
	ENSCABG00000000124	within_species_paralog
	ENSCABG00000000124	within_species_paralog
	ENSCABG00000000124	within_species_paralog
	ENSCABG00000000124	within_species_paralog
	ENSCABG00000000124	within_species_paralog
	ENSCABG00000000124	within_species_paralog
	ENSCABG00000000124	within_species_paralog
	ENSCABG00000000124	within_species_paralog
	ENSCABG00000000124	within_species_paralog
	ENSCABG00000000124	within_species_paralog
	ENSCABG00000000124	within_species_paralog
	ENSCABG00000000124	within_species_paralog
	ENSCABG00000000124	within_species_paralog
	ENSCABG00000000124	within_species_paralog
	ENSCABG00000000124	within_species_paralog
	ENSCABG00000000124	within_species_paralog
	ENSCABG00000000124	within_species_paralog
	ENSCABG00000000124	within_species_paralog
	ENSCABG00000000124	within_species_paralog
	ENSCABG00000000124	within_species_paralog
	ENSCABG00000000124	within_species_paralog
	ENSCABG00000000124	within_species_paralog
	ENSCABG00000000124	within_species_paralog
	ENSCABG00000000124	within_species_paralog
	ENSCABG00000000124	within_species_paralog
	ENSCABG00000000124	within_species_paralog
	ENSCABG00000000124	within_species_paralog
	ENSCABG00000000124	within_species_paralog
	ENSCABG00000000124	within_species_paralog
	ENSCABG00000000124	within_species_paralog
	ENSCABG00000000124	within_species_paralog
	ENSCABG00000000124	within_species_paralog
	ENSCABG00000000124	within_species_paralog
	ENSCABG00000000124	within_species_paralog
	ENSCABG00000000124	within_species_paralog
	ENSCABG00000000124	within_species_paralog
	ENSCABG00000000124	within_species_paralog
	ENSCABG00000000124	within_species_paralog
	ENSCABG00000000124	within_species_paralog
	ENSCABG00000000124	within_species_paralog
	ENSCABG00000000124	within_species_paralog
	ENSCABG00000000124	within_species_paralog
	ENSCABG00000000124	within_species_paralog
	ENSCABG00000000124	within_species_paralog
	ENSCABG00000000124	within_species_paralog
	ENSCABG00000000124	within_species_paralog
	ENSCABG00000000124	other_paralog
	ENSCABG00000000124	other_paralog
	ENSCABG00000000124	other_paralog
	ENSCABG00000000124	other_paralog
	ENSCABG00000000124	other_paralog
	ENSCABG00000000124	other_paralog
	ENSCABG00000000124	other_paralog
	ENSCABG00000000124	other_paralog
	ENSCABG00000000124	other_paralog
	ENSCABG00000000124	other_paralog
	ENSCABG00000000124	other_paralog
	ENSCABG00000000124	other_paralog
	ENSCABG00000000124	other_paralog
	ENSCABG00000000124	other_paralog
	ENSCABG00000000124	other_paralog
	ENSCABG00000000124	other_paralog
	ENSCABG00000000124	other_paralog
	ENSCABG00000000124	other_paralog
	ENSCABG00000000124	other_paralog
	ENSCABG00000000124	other_paralog
	ENSCABG00000000124	other_paralog
	ENSCABG00000000124	other_paralog
	ENSCABG00000000124	other_paralog
	ENSCABG00000000124	other_paralog
	ENSCABG00000000124	other_paralog
	ENSCABG00000000124	other_paralog
	ENSCABG00000000124	other_paralog
	ENSCABG00000000124	other_paralog
	ENSCABG00000000124	other_paralog
	ENSCABG00000000124	other_paralog
	ENSCABG00000000124	other_paralog
	ENSCABG00000000124	other_paralog
	ENSCABG00000000124	other_paralog
	ENSCABG00000000124	other_paralog
	ENSCABG00000000124	other_paralog
	ENSCABG00000000124	other_paralog
	ENSCABG00000000124	other_paralog
	ENSCABG00000000124	other_paralog
	ENSCABG00000000124	other_paralog
	ENSCABG00000000124	other_paralog
	ENSCABG00000000124	other_paralog
	ENSCABG00000000124	other_paralog
	ENSCABG00000000124	other_paralog
	ENSCABG00000000124	other_paralog
	ENSCABG00000000124	other_paralog
	ENSCABG00000000124	other_paralog
	ENSCABG00000000124	other_paralog
	ENSCABG00000000124	other_paralog
	ENSCABG00000000124	other_paralog
	ENSCABG00000000124	other_paralog
	ENSCABG00000000124	other_paralog
	ENSCABG00000000124	other_paralog
	ENSCABG00000000124	other_paralog
	ENSCABG00000000124	other_paralog
	ENSCABG00000000124	other_paralog
	ENSCABG00000000124	other_paralog
	ENSCABG00000000124	other_paralog
	ENSCABG00000000124	other_paralog
	ENSCABG00000000124	other_paralog
	ENSCABG00000000124	other_paralog
	ENSCABG00000000124	other_paralog
	ENSCABG00000000124	other_paralog
	ENSCABG00000000124	other_paralog
	ENSCABG00000000124	other_paralog
	ENSCABG00000000124	other_paralog
	ENSCABG00000000124	other_paralog
	ENSCABG00000000124	other_paralog
	ENSCABG00000000124	other_paralog
	ENSCABG00000000124	other_paralog
	ENSCABG00000000125	within_species_paralog
	ENSCABG00000000125	other_paralog
	ENSCABG00000000125	other_paralog
	ENSCABG00000000125	other_paralog
	ENSCABG00000000125	other_paralog
	ENSCABG00000000125	other_paralog
	ENSCABG00000000125	other_paralog
	ENSCABG00000000125	other_paralog
	ENSCABG00000000125	other_paralog
	ENSCABG00000000125	other_paralog
	ENSCABG00000000125	other_paralog
	ENSCABG00000000125	other_paralog
	ENSCABG00000000125	other_paralog
	ENSCABG00000000125	other_paralog
	ENSCABG00000000125	other_paralog
	ENSCABG00000000125	other_paralog
	ENSCABG00000000125	other_paralog
	ENSCABG00000000125	other_paralog
	ENSCABG00000000125	other_paralog
	ENSCABG00000000125	other_paralog
	ENSCABG00000000125	other_paralog
	ENSCABG00000000125	other_paralog
NUP160	ENSCABG00000000126
POLR1D	ENSCABG00000000127	other_paralog
TASOR	ENSCABG00000000128	within_species_paralog
KCNN3	ENSCABG00000000129	within_species_paralog
KCNN3	ENSCABG00000000129	within_species_paralog
KCNN3	ENSCABG00000000129	within_species_paralog
KCNN3	ENSCABG00000000129	within_species_paralog
	ENSCABG00000000130
	ENSCABG00000000131
RET	ENSCABG00000000132	other_paralog
RET	ENSCABG00000000132	other_paralog
RET	ENSCABG00000000132	other_paralog
RET	ENSCABG00000000132	other_paralog
RET	ENSCABG00000000132	other_paralog
RET	ENSCABG00000000132	other_paralog
RET	ENSCABG00000000132	other_paralog
RET	ENSCABG00000000132	other_paralog
RET	ENSCABG00000000132	other_paralog
RET	ENSCABG00000000132	other_paralog
RET	ENSCABG00000000132	other_paralog
RET	ENSCABG00000000132	other_paralog
RET	ENSCABG00000000132	other_paralog
RET	ENSCABG00000000132	other_paralog
RET	ENSCABG00000000132	other_paralog
RET	ENSCABG00000000132	other_paralog
RET	ENSCABG00000000132	other_paralog
RET	ENSCABG00000000132	other_paralog
RET	ENSCABG00000000132	other_paralog
RET	ENSCABG00000000132	other_paralog
RET	ENSCABG00000000132	other_paralog
RET	ENSCABG00000000132	other_paralog
RET	ENSCABG00000000132	other_paralog
RET	ENSCABG00000000132	other_paralog
RET	ENSCABG00000000132	other_paralog
RET	ENSCABG00000000132	other_paralog
RET	ENSCABG00000000132	other_paralog
RET	ENSCABG00000000132	other_paralog
RET	ENSCABG00000000132	other_paralog
RET	ENSCABG00000000132	other_paralog
RET	ENSCABG00000000132	other_paralog
RET	ENSCABG00000000132	other_paralog
RET	ENSCABG00000000132	other_paralog
RET	ENSCABG00000000132	other_paralog
RET	ENSCABG00000000132	other_paralog
RET	ENSCABG00000000132	other_paralog
RET	ENSCABG00000000132	other_paralog
RET	ENSCABG00000000132	other_paralog
RET	ENSCABG00000000132	other_paralog
RET	ENSCABG00000000132	other_paralog
RET	ENSCABG00000000132	other_paralog
RET	ENSCABG00000000132	other_paralog
RET	ENSCABG00000000132	other_paralog
RET	ENSCABG00000000132	other_paralog
RET	ENSCABG00000000132	other_paralog
RET	ENSCABG00000000132	other_paralog
RET	ENSCABG00000000132	other_paralog
RET	ENSCABG00000000132	other_paralog
RET	ENSCABG00000000132	other_paralog
RET	ENSCABG00000000132	other_paralog
RET	ENSCABG00000000132	other_paralog
RET	ENSCABG00000000132	other_paralog
RET	ENSCABG00000000132	other_paralog
RET	ENSCABG00000000132	other_paralog
RET	ENSCABG00000000132	other_paralog
RET	ENSCABG00000000132	other_paralog
RET	ENSCABG00000000132	other_paralog
RET	ENSCABG00000000132	other_paralog
RET	ENSCABG00000000132	other_paralog
RET	ENSCABG00000000132	other_paralog
	ENSCABG00000000133
	ENSCABG00000000134	other_paralog
	ENSCABG00000000134	other_paralog
	ENSCABG00000000134	other_paralog
	ENSCABG00000000134	other_paralog
	ENSCABG00000000134	other_paralog
	ENSCABG00000000134	other_paralog
	ENSCABG00000000134	other_paralog
	ENSCABG00000000134	other_paralog
	ENSCABG00000000134	other_paralog
	ENSCABG00000000134	other_paralog
	ENSCABG00000000134	other_paralog
	ENSCABG00000000134	other_paralog
	ENSCABG00000000134	other_paralog
	ENSCABG00000000134	other_paralog
	ENSCABG00000000134	other_paralog
[truncated: 277,716 more rows]
