# Supplementary material for: Concurrent Evolution of Antiaging Gene Duplications and Cellular Phenotypes in Long-Lived Turtles
Source: Genome Biol Evol. 2021 Nov 18;13(12):evab244. doi: 10.1093/gbe/evab244 (PMC8688777; doi:10.1093/gbe/evab244)
Supplement: evab244_Supplementary_Data [file evab244_supplementary_data.zip › Source data files and figure supplements/Figure 3 ΓÇô source data 1. Ancestral reconstruction of copy number changes/ENSEMBL homology types/Chicken genes-GRCg6a.txt]

Gene stable ID	Chicken paralogue homology type	Gene name
ENSGALG00000041922
ENSGALG00000036956
ENSGALG00000032059
ENSGALG00000043598
ENSGALG00000040296
ENSGALG00000042750		ND1
ENSGALG00000035975
ENSGALG00000029193
ENSGALG00000038760
ENSGALG00000043768	other_paralog	MT-ND2
ENSGALG00000043768	other_paralog	MT-ND2
ENSGALG00000035685
ENSGALG00000035392
ENSGALG00000033139
ENSGALG00000034813
ENSGALG00000037641
ENSGALG00000032142		MT-CO1
ENSGALG00000033462
ENSGALG00000031197
ENSGALG00000032456		COII
ENSGALG00000038283
ENSGALG00000032465		ATP8
ENSGALG00000041091		ATP6
ENSGALG00000035334		COX3
ENSGALG00000038243
ENSGALG00000030436		ND3
ENSGALG00000037369
ENSGALG00000042478		ND4L
ENSGALG00000036229	other_paralog	ND4
ENSGALG00000036229	other_paralog	ND4
ENSGALG00000042903
ENSGALG00000034022
ENSGALG00000036970
ENSGALG00000029500	other_paralog	ND5
ENSGALG00000029500	other_paralog	ND5
ENSGALG00000032079		CYTB
ENSGALG00000032370
ENSGALG00000042677
ENSGALG00000037838		ND6
ENSGALG00000039249
ENSGALG00000048947
ENSGALG00000051701
ENSGALG00000047330
ENSGALG00000051699
ENSGALG00000051400
ENSGALG00000051410
ENSGALG00000047969
ENSGALG00000052082
ENSGALG00000049220
ENSGALG00000009692	other_paralog	SH3RF1
ENSGALG00000009692	other_paralog	SH3RF1
ENSGALG00000009692	other_paralog	SH3RF1
ENSGALG00000009692	other_paralog	SH3RF1
ENSGALG00000009692	other_paralog	SH3RF1
ENSGALG00000009692	other_paralog	SH3RF1
ENSGALG00000009692	other_paralog	SH3RF1
ENSGALG00000009692	other_paralog	SH3RF1
ENSGALG00000009692	other_paralog	SH3RF1
ENSGALG00000009692	other_paralog	SH3RF1
ENSGALG00000009692	other_paralog	SH3RF1
ENSGALG00000009692	other_paralog	SH3RF1
ENSGALG00000048477	other_paralog
ENSGALG00000048477	other_paralog
ENSGALG00000048477	other_paralog
ENSGALG00000048477	other_paralog
ENSGALG00000048477	other_paralog
ENSGALG00000048477	within_species_paralog
ENSGALG00000048477	within_species_paralog
ENSGALG00000048477	within_species_paralog
ENSGALG00000048477	within_species_paralog
ENSGALG00000048477	within_species_paralog
ENSGALG00000048477	within_species_paralog
ENSGALG00000048477	within_species_paralog
ENSGALG00000048477	within_species_paralog
ENSGALG00000048477	within_species_paralog
ENSGALG00000048477	within_species_paralog
ENSGALG00000048477	within_species_paralog
ENSGALG00000048477	within_species_paralog
ENSGALG00000048477	within_species_paralog
ENSGALG00000048477	within_species_paralog
ENSGALG00000048477	within_species_paralog
ENSGALG00000048477	within_species_paralog
ENSGALG00000048477	within_species_paralog
ENSGALG00000048477	within_species_paralog
ENSGALG00000048477	within_species_paralog
ENSGALG00000048477	within_species_paralog
ENSGALG00000048477	within_species_paralog
ENSGALG00000048477	within_species_paralog
ENSGALG00000048477	within_species_paralog
ENSGALG00000048477	within_species_paralog
ENSGALG00000048477	within_species_paralog
ENSGALG00000048477	within_species_paralog
ENSGALG00000048477	within_species_paralog
ENSGALG00000048477	within_species_paralog
ENSGALG00000048477	within_species_paralog
ENSGALG00000048477	within_species_paralog
ENSGALG00000048477	within_species_paralog
ENSGALG00000048477	within_species_paralog
ENSGALG00000048477	within_species_paralog
ENSGALG00000048477	within_species_paralog
ENSGALG00000048477	within_species_paralog
ENSGALG00000048477	within_species_paralog
ENSGALG00000048477	within_species_paralog
ENSGALG00000048477	within_species_paralog
ENSGALG00000048477	within_species_paralog
ENSGALG00000048477	within_species_paralog
ENSGALG00000048477	within_species_paralog
ENSGALG00000048477	within_species_paralog
ENSGALG00000048477	within_species_paralog
ENSGALG00000048477	within_species_paralog
ENSGALG00000048477	within_species_paralog
ENSGALG00000048477	within_species_paralog
ENSGALG00000048477	within_species_paralog
ENSGALG00000048477	within_species_paralog
ENSGALG00000048477	within_species_paralog
ENSGALG00000048477	within_species_paralog
ENSGALG00000048477	within_species_paralog
ENSGALG00000048477	within_species_paralog
ENSGALG00000048477	within_species_paralog
ENSGALG00000048477	within_species_paralog
ENSGALG00000048477	other_paralog
ENSGALG00000048477	other_paralog
ENSGALG00000048477	other_paralog
ENSGALG00000048477	other_paralog
ENSGALG00000048477	other_paralog
ENSGALG00000048477	other_paralog
ENSGALG00000048477	other_paralog
ENSGALG00000048477	other_paralog
ENSGALG00000042494
ENSGALG00000051910
ENSGALG00000004571	within_species_paralog	PPP1CC
ENSGALG00000004571	other_paralog	PPP1CC
ENSGALG00000004571	other_paralog	PPP1CC
ENSGALG00000004571	other_paralog	PPP1CC
ENSGALG00000004571	other_paralog	PPP1CC
ENSGALG00000004571	other_paralog	PPP1CC
ENSGALG00000004571	other_paralog	PPP1CC
ENSGALG00000004571	other_paralog	PPP1CC
ENSGALG00000004571	other_paralog	PPP1CC
ENSGALG00000004571	other_paralog	PPP1CC
ENSGALG00000004571	other_paralog	PPP1CC
ENSGALG00000004571	other_paralog	PPP1CC
ENSGALG00000009966	other_paralog	FRS2
ENSGALG00000009966	other_paralog	FRS2
ENSGALG00000009966	other_paralog	FRS2
ENSGALG00000009966	other_paralog	FRS2
ENSGALG00000009966	other_paralog	FRS2
ENSGALG00000009966	other_paralog	FRS2
ENSGALG00000009966	other_paralog	FRS2
ENSGALG00000034000
ENSGALG00000049806
ENSGALG00000035332
ENSGALG00000051966
ENSGALG00000050290
ENSGALG00000050437
ENSGALG00000051571
ENSGALG00000048690
ENSGALG00000053759
ENSGALG00000050778
ENSGALG00000034421	other_paralog	SENP1
ENSGALG00000034421	other_paralog	SENP1
ENSGALG00000036738	other_paralog	IGSF3
ENSGALG00000036738	other_paralog	IGSF3
ENSGALG00000036738	other_paralog	IGSF3
ENSGALG00000052160
ENSGALG00000047186
ENSGALG00000050423
ENSGALG00000047541
ENSGALG00000053138
ENSGALG00000034587
ENSGALG00000049387
ENSGALG00000038763
ENSGALG00000048970
ENSGALG00000050236
ENSGALG00000053022
ENSGALG00000046901
ENSGALG00000047803
ENSGALG00000050247
ENSGALG00000053011
ENSGALG00000050032
ENSGALG00000048793
ENSGALG00000051108
ENSGALG00000052817
ENSGALG00000048835
ENSGALG00000050227
ENSGALG00000054728
ENSGALG00000047655
ENSGALG00000052085
ENSGALG00000049277
ENSGALG00000042128
ENSGALG00000054409
ENSGALG00000050839
ENSGALG00000035624
ENSGALG00000028471		CNPY3
ENSGALG00000020921	other_paralog
ENSGALG00000020921	other_paralog
ENSGALG00000020921	other_paralog
ENSGALG00000020921	other_paralog
ENSGALG00000020921	other_paralog
ENSGALG00000020921	other_paralog
ENSGALG00000020921	other_paralog
ENSGALG00000020921	other_paralog
ENSGALG00000020921	other_paralog
ENSGALG00000020921	other_paralog
ENSGALG00000020921	other_paralog
ENSGALG00000039356	within_species_paralog	HEPACAM
ENSGALG00000039356	other_paralog	HEPACAM
ENSGALG00000052483
ENSGALG00000046322
ENSGALG00000053940
ENSGALG00000035908
ENSGALG00000030592
ENSGALG00000051963
ENSGALG00000049630
ENSGALG00000055062
ENSGALG00000049135
ENSGALG00000046919
ENSGALG00000001103	other_paralog	PSMB7
ENSGALG00000001103	other_paralog	PSMB7
ENSGALG00000001103	other_paralog	PSMB7
ENSGALG00000001103	other_paralog	PSMB7
ENSGALG00000001103	other_paralog	PSMB7
ENSGALG00000001103	other_paralog	PSMB7
ENSGALG00000001103	other_paralog	PSMB7
ENSGALG00000001103	other_paralog	PSMB7
ENSGALG00000001103	other_paralog	PSMB7
ENSGALG00000001103	other_paralog	PSMB7
ENSGALG00000001103	other_paralog	PSMB7
ENSGALG00000001103	other_paralog	PSMB7
ENSGALG00000041746	other_paralog	ZMAT2
ENSGALG00000041746	other_paralog	ZMAT2
ENSGALG00000041746	other_paralog	ZMAT2
ENSGALG00000041746	other_paralog	ZMAT2
ENSGALG00000041746	other_paralog	ZMAT2
ENSGALG00000041746	other_paralog	ZMAT2
ENSGALG00000041746	other_paralog	ZMAT2
ENSGALG00000041746	other_paralog	ZMAT2
ENSGALG00000048542	within_species_paralog
ENSGALG00000048542	other_paralog
ENSGALG00000048542	other_paralog
ENSGALG00000048542	other_paralog
ENSGALG00000048542	other_paralog
ENSGALG00000048542	other_paralog
ENSGALG00000048542	other_paralog
ENSGALG00000048542	other_paralog
ENSGALG00000048542	other_paralog
ENSGALG00000048542	other_paralog
ENSGALG00000048542	other_paralog
ENSGALG00000048542	other_paralog
ENSGALG00000048542	other_paralog
ENSGALG00000048542	other_paralog
ENSGALG00000048542	other_paralog
ENSGALG00000048542	other_paralog
ENSGALG00000048542	other_paralog
ENSGALG00000048542	other_paralog
ENSGALG00000048542	other_paralog
ENSGALG00000048542	other_paralog
ENSGALG00000048542	other_paralog
ENSGALG00000048542	other_paralog
ENSGALG00000048542	other_paralog
ENSGALG00000054325	other_paralog
ENSGALG00000054325	other_paralog
ENSGALG00000054325	other_paralog
ENSGALG00000054325	other_paralog
ENSGALG00000054325	other_paralog
ENSGALG00000054325	gene_split
ENSGALG00000054325	gene_split
ENSGALG00000054325	gene_split
ENSGALG00000054325	within_species_paralog
ENSGALG00000054325	within_species_paralog
ENSGALG00000054325	within_species_paralog
ENSGALG00000054325	within_species_paralog
ENSGALG00000054325	within_species_paralog
ENSGALG00000054325	gene_split
ENSGALG00000054325	within_species_paralog
ENSGALG00000054325	within_species_paralog
ENSGALG00000054325	within_species_paralog
ENSGALG00000054325	within_species_paralog
ENSGALG00000054325	within_species_paralog
ENSGALG00000054325	within_species_paralog
ENSGALG00000054325	within_species_paralog
ENSGALG00000054325	within_species_paralog
ENSGALG00000054325	within_species_paralog
ENSGALG00000054325	within_species_paralog
ENSGALG00000054325	within_species_paralog
ENSGALG00000054325	within_species_paralog
ENSGALG00000054325	within_species_paralog
ENSGALG00000054325	within_species_paralog
ENSGALG00000054325	within_species_paralog
ENSGALG00000054325	within_species_paralog
ENSGALG00000054325	within_species_paralog
ENSGALG00000054325	within_species_paralog
ENSGALG00000054325	within_species_paralog
ENSGALG00000054325	within_species_paralog
ENSGALG00000054325	gene_split
ENSGALG00000054325	gene_split
ENSGALG00000054325	within_species_paralog
ENSGALG00000054325	within_species_paralog
ENSGALG00000054325	gene_split
ENSGALG00000054325	gene_split
ENSGALG00000054325	gene_split
ENSGALG00000054325	within_species_paralog
ENSGALG00000054325	within_species_paralog
ENSGALG00000054325	within_species_paralog
ENSGALG00000054325	gene_split
ENSGALG00000054325	gene_split
ENSGALG00000054325	gene_split
ENSGALG00000054325	within_species_paralog
ENSGALG00000054325	gene_split
ENSGALG00000054325	gene_split
ENSGALG00000054325	within_species_paralog
ENSGALG00000054325	gene_split
ENSGALG00000054325	within_species_paralog
ENSGALG00000054325	gene_split
ENSGALG00000054325	within_species_paralog
ENSGALG00000054325	within_species_paralog
ENSGALG00000054325	within_species_paralog
ENSGALG00000054325	gene_split
ENSGALG00000054325	within_species_paralog
ENSGALG00000054325	other_paralog
ENSGALG00000054325	other_paralog
ENSGALG00000054325	other_paralog
ENSGALG00000054325	other_paralog
ENSGALG00000054325	other_paralog
ENSGALG00000054325	other_paralog
ENSGALG00000054325	other_paralog
ENSGALG00000054325	other_paralog
ENSGALG00000045045
ENSGALG00000050891
ENSGALG00000049338
ENSGALG00000052409
ENSGALG00000036226
ENSGALG00000049410
ENSGALG00000052618
ENSGALG00000047714
ENSGALG00000048052
ENSGALG00000041794
ENSGALG00000051762
ENSGALG00000050003
ENSGALG00000051067
ENSGALG00000054555
ENSGALG00000052841
ENSGALG00000050936
ENSGALG00000040945
ENSGALG00000050106
ENSGALG00000054883
ENSGALG00000049797
ENSGALG00000050867
ENSGALG00000048977
ENSGALG00000054510
ENSGALG00000052843
ENSGALG00000053524
ENSGALG00000047430
ENSGALG00000052905
ENSGALG00000038561
ENSGALG00000047842
ENSGALG00000047041
ENSGALG00000051421
ENSGALG00000036909		BEND5
ENSGALG00000045608	within_species_paralog
ENSGALG00000048545
ENSGALG00000046945
ENSGALG00000050321
ENSGALG00000050410
ENSGALG00000049129
ENSGALG00000048112
ENSGALG00000055031
ENSGALG00000032384
ENSGALG00000051343
ENSGALG00000035807
ENSGALG00000052184
ENSGALG00000052764
ENSGALG00000047307
ENSGALG00000054693
ENSGALG00000049924
ENSGALG00000047093
ENSGALG00000052613
ENSGALG00000047674
ENSGALG00000047183
ENSGALG00000052722
ENSGALG00000053646
ENSGALG00000054309
ENSGALG00000052323
ENSGALG00000051193
ENSGALG00000052554
ENSGALG00000053959
ENSGALG00000048787
ENSGALG00000053796
ENSGALG00000051042
ENSGALG00000003675	other_paralog	PRKAR1B
ENSGALG00000003675	other_paralog	PRKAR1B
ENSGALG00000003675	other_paralog	PRKAR1B
ENSGALG00000052450	other_paralog
ENSGALG00000052450	other_paralog
ENSGALG00000052450	other_paralog
ENSGALG00000052450	other_paralog
ENSGALG00000052450	other_paralog
ENSGALG00000052450	gene_split
ENSGALG00000052450	gene_split
ENSGALG00000052450	gene_split
ENSGALG00000052450	within_species_paralog
ENSGALG00000052450	gene_split
ENSGALG00000052450	within_species_paralog
ENSGALG00000052450	within_species_paralog
ENSGALG00000052450	within_species_paralog
ENSGALG00000052450	within_species_paralog
ENSGALG00000052450	within_species_paralog
ENSGALG00000052450	gene_split
ENSGALG00000052450	within_species_paralog
ENSGALG00000052450	within_species_paralog
ENSGALG00000052450	within_species_paralog
ENSGALG00000052450	within_species_paralog
ENSGALG00000052450	within_species_paralog
ENSGALG00000052450	within_species_paralog
ENSGALG00000052450	within_species_paralog
ENSGALG00000052450	within_species_paralog
ENSGALG00000052450	within_species_paralog
ENSGALG00000052450	within_species_paralog
ENSGALG00000052450	within_species_paralog
ENSGALG00000052450	within_species_paralog
ENSGALG00000052450	within_species_paralog
ENSGALG00000052450	within_species_paralog
ENSGALG00000052450	within_species_paralog
ENSGALG00000052450	within_species_paralog
ENSGALG00000052450	within_species_paralog
ENSGALG00000052450	within_species_paralog
ENSGALG00000052450	within_species_paralog
ENSGALG00000052450	within_species_paralog
ENSGALG00000052450	within_species_paralog
ENSGALG00000052450	within_species_paralog
ENSGALG00000052450	within_species_paralog
ENSGALG00000052450	within_species_paralog
ENSGALG00000052450	within_species_paralog
ENSGALG00000052450	within_species_paralog
ENSGALG00000052450	within_species_paralog
ENSGALG00000052450	within_species_paralog
ENSGALG00000052450	within_species_paralog
ENSGALG00000052450	within_species_paralog
ENSGALG00000052450	within_species_paralog
ENSGALG00000052450	within_species_paralog
ENSGALG00000052450	within_species_paralog
ENSGALG00000052450	within_species_paralog
ENSGALG00000052450	within_species_paralog
ENSGALG00000052450	within_species_paralog
ENSGALG00000052450	within_species_paralog
ENSGALG00000052450	within_species_paralog
ENSGALG00000052450	within_species_paralog
ENSGALG00000052450	within_species_paralog
ENSGALG00000052450	within_species_paralog
ENSGALG00000052450	within_species_paralog
ENSGALG00000052450	within_species_paralog
ENSGALG00000052450	other_paralog
ENSGALG00000052450	other_paralog
ENSGALG00000052450	other_paralog
ENSGALG00000052450	other_paralog
ENSGALG00000052450	other_paralog
ENSGALG00000052450	other_paralog
ENSGALG00000052450	other_paralog
ENSGALG00000052450	other_paralog
ENSGALG00000027138	other_paralog	ETV3L
ENSGALG00000027138	other_paralog	ETV3L
ENSGALG00000027138	other_paralog	ETV3L
ENSGALG00000027138	other_paralog	ETV3L
ENSGALG00000027138	other_paralog	ETV3L
ENSGALG00000027138	other_paralog	ETV3L
ENSGALG00000027138	other_paralog	ETV3L
ENSGALG00000027138	other_paralog	ETV3L
ENSGALG00000027138	other_paralog	ETV3L
ENSGALG00000027138	other_paralog	ETV3L
ENSGALG00000027138	other_paralog	ETV3L
ENSGALG00000027138	other_paralog	ETV3L
ENSGALG00000027138	other_paralog	ETV3L
ENSGALG00000027138	other_paralog	ETV3L
ENSGALG00000027138	other_paralog	ETV3L
ENSGALG00000027138	other_paralog	ETV3L
ENSGALG00000027138	other_paralog	ETV3L
ENSGALG00000027138	other_paralog	ETV3L
ENSGALG00000027138	other_paralog	ETV3L
ENSGALG00000027138	other_paralog	ETV3L
ENSGALG00000027138	other_paralog	ETV3L
ENSGALG00000027138	other_paralog	ETV3L
ENSGALG00000027138	within_species_paralog	ETV3L
ENSGALG00000009504
ENSGALG00000052314
ENSGALG00000054587
ENSGALG00000053008
ENSGALG00000048881
ENSGALG00000051321
ENSGALG00000048397
ENSGALG00000051775
ENSGALG00000037682	within_species_paralog	CCSER2
ENSGALG00000001943	other_paralog	RHBDF2
ENSGALG00000001943	other_paralog	RHBDF2
ENSGALG00000001943	other_paralog	RHBDF2
ENSGALG00000001943	other_paralog	RHBDF2
ENSGALG00000042606	other_paralog
ENSGALG00000042606	other_paralog
ENSGALG00000042606	other_paralog
ENSGALG00000042606	other_paralog
ENSGALG00000042606	other_paralog
ENSGALG00000042606	other_paralog
ENSGALG00000042606	other_paralog
ENSGALG00000042606	other_paralog
ENSGALG00000042606	other_paralog
ENSGALG00000042606	other_paralog
ENSGALG00000042606	other_paralog
ENSGALG00000042606	other_paralog
ENSGALG00000042606	other_paralog
ENSGALG00000042606	other_paralog
ENSGALG00000042606	other_paralog
ENSGALG00000042606	other_paralog
ENSGALG00000042606	other_paralog
ENSGALG00000042606	other_paralog
ENSGALG00000042606	other_paralog
ENSGALG00000042606	other_paralog
ENSGALG00000042606	other_paralog
ENSGALG00000042606	other_paralog
ENSGALG00000042606	other_paralog
ENSGALG00000042606	other_paralog
ENSGALG00000042606	other_paralog
ENSGALG00000042606	other_paralog
ENSGALG00000042606	other_paralog
ENSGALG00000042606	other_paralog
ENSGALG00000042606	other_paralog
ENSGALG00000042606	other_paralog
ENSGALG00000042606	other_paralog
ENSGALG00000042606	other_paralog
ENSGALG00000042606	other_paralog
ENSGALG00000042606	other_paralog
ENSGALG00000042606	other_paralog
ENSGALG00000042606	other_paralog
ENSGALG00000042606	other_paralog
ENSGALG00000042606	other_paralog
ENSGALG00000042606	other_paralog
ENSGALG00000042606	other_paralog
ENSGALG00000042606	other_paralog
ENSGALG00000042606	other_paralog
ENSGALG00000042606	other_paralog
ENSGALG00000042606	other_paralog
ENSGALG00000042606	other_paralog
ENSGALG00000042606	other_paralog
ENSGALG00000042606	other_paralog
ENSGALG00000042606	other_paralog
ENSGALG00000042606	other_paralog
ENSGALG00000042606	other_paralog
ENSGALG00000042606	other_paralog
ENSGALG00000042606	other_paralog
ENSGALG00000042606	other_paralog
ENSGALG00000034125	within_species_paralog
ENSGALG00000034125	within_species_paralog
ENSGALG00000044223	other_paralog
ENSGALG00000044223	other_paralog
ENSGALG00000044223	other_paralog
ENSGALG00000044223	other_paralog
ENSGALG00000044223	other_paralog
ENSGALG00000044223	gene_split
ENSGALG00000044223	gene_split
ENSGALG00000044223	gene_split
ENSGALG00000044223	within_species_paralog
ENSGALG00000044223	gene_split
ENSGALG00000044223	within_species_paralog
ENSGALG00000044223	within_species_paralog
ENSGALG00000044223	within_species_paralog
ENSGALG00000044223	within_species_paralog
ENSGALG00000044223	within_species_paralog
ENSGALG00000044223	gene_split
ENSGALG00000044223	within_species_paralog
ENSGALG00000044223	within_species_paralog
ENSGALG00000044223	within_species_paralog
ENSGALG00000044223	within_species_paralog
ENSGALG00000044223	within_species_paralog
ENSGALG00000044223	within_species_paralog
ENSGALG00000044223	within_species_paralog
ENSGALG00000044223	within_species_paralog
ENSGALG00000044223	within_species_paralog
ENSGALG00000044223	within_species_paralog
ENSGALG00000044223	within_species_paralog
ENSGALG00000044223	within_species_paralog
ENSGALG00000044223	within_species_paralog
ENSGALG00000044223	within_species_paralog
ENSGALG00000044223	within_species_paralog
ENSGALG00000044223	within_species_paralog
ENSGALG00000044223	within_species_paralog
ENSGALG00000044223	within_species_paralog
ENSGALG00000044223	within_species_paralog
ENSGALG00000044223	within_species_paralog
ENSGALG00000044223	within_species_paralog
ENSGALG00000044223	within_species_paralog
ENSGALG00000044223	within_species_paralog
ENSGALG00000044223	within_species_paralog
ENSGALG00000044223	within_species_paralog
ENSGALG00000044223	within_species_paralog
ENSGALG00000044223	within_species_paralog
ENSGALG00000044223	within_species_paralog
ENSGALG00000044223	within_species_paralog
ENSGALG00000044223	within_species_paralog
ENSGALG00000044223	within_species_paralog
ENSGALG00000044223	within_species_paralog
ENSGALG00000044223	within_species_paralog
ENSGALG00000044223	within_species_paralog
ENSGALG00000044223	within_species_paralog
ENSGALG00000044223	within_species_paralog
ENSGALG00000044223	within_species_paralog
ENSGALG00000044223	within_species_paralog
ENSGALG00000044223	within_species_paralog
ENSGALG00000044223	within_species_paralog
ENSGALG00000044223	within_species_paralog
ENSGALG00000044223	within_species_paralog
ENSGALG00000044223	within_species_paralog
ENSGALG00000044223	other_paralog
ENSGALG00000044223	other_paralog
ENSGALG00000044223	other_paralog
ENSGALG00000044223	other_paralog
ENSGALG00000044223	other_paralog
ENSGALG00000044223	other_paralog
ENSGALG00000044223	other_paralog
ENSGALG00000044223	other_paralog
ENSGALG00000048871
ENSGALG00000054385
ENSGALG00000051381
ENSGALG00000054827
ENSGALG00000053996
ENSGALG00000049507
ENSGALG00000047259
ENSGALG00000050093
ENSGALG00000053097
ENSGALG00000039312
ENSGALG00000050531
ENSGALG00000053387
ENSGALG00000052118
ENSGALG00000051816
ENSGALG00000052727
ENSGALG00000050980
ENSGALG00000016872	other_paralog	PCCA
ENSGALG00000016872	other_paralog	PCCA
ENSGALG00000016872	other_paralog	PCCA
ENSGALG00000016872	other_paralog	PCCA
ENSGALG00000016872	other_paralog	PCCA
ENSGALG00000016872	other_paralog	PCCA
ENSGALG00000016872	other_paralog	PCCA
ENSGALG00000045228
ENSGALG00000011428	within_species_paralog	AZI2
ENSGALG00000011428	within_species_paralog	AZI2
ENSGALG00000028762	other_paralog	ZFYVE26
ENSGALG00000028762	other_paralog	ZFYVE26
ENSGALG00000028762	other_paralog	ZFYVE26
ENSGALG00000028762	other_paralog	ZFYVE26
ENSGALG00000028762	other_paralog	ZFYVE26
ENSGALG00000028762	other_paralog	ZFYVE26
ENSGALG00000028762	other_paralog	ZFYVE26
ENSGALG00000028762	other_paralog	ZFYVE26
ENSGALG00000028762	other_paralog	ZFYVE26
ENSGALG00000028762	other_paralog	ZFYVE26
ENSGALG00000028762	other_paralog	ZFYVE26
ENSGALG00000028762	other_paralog	ZFYVE26
ENSGALG00000028762	other_paralog	ZFYVE26
ENSGALG00000028762	other_paralog	ZFYVE26
ENSGALG00000000660	within_species_paralog	CYB5B
ENSGALG00000000660	other_paralog	CYB5B
ENSGALG00000008454	within_species_paralog	NOP58
ENSGALG00000046083	within_species_paralog
ENSGALG00000046083	within_species_paralog
ENSGALG00000046083	other_paralog
ENSGALG00000046083	other_paralog
ENSGALG00000046083	other_paralog
ENSGALG00000046083	other_paralog
ENSGALG00000046083	other_paralog
ENSGALG00000046083	other_paralog
ENSGALG00000046083	other_paralog
ENSGALG00000046083	other_paralog
ENSGALG00000046083	other_paralog
ENSGALG00000046083	other_paralog
ENSGALG00000046083	other_paralog
ENSGALG00000046083	other_paralog
ENSGALG00000046083	other_paralog
ENSGALG00000046083	other_paralog
ENSGALG00000046083	other_paralog
ENSGALG00000046083	other_paralog
ENSGALG00000046083	other_paralog
ENSGALG00000046083	other_paralog
ENSGALG00000046083	other_paralog
ENSGALG00000046083	other_paralog
ENSGALG00000046083	other_paralog
ENSGALG00000046083	other_paralog
ENSGALG00000046083	other_paralog
ENSGALG00000046083	other_paralog
ENSGALG00000046083	other_paralog
ENSGALG00000046083	other_paralog
ENSGALG00000046083	other_paralog
ENSGALG00000046083	other_paralog
ENSGALG00000046083	other_paralog
ENSGALG00000046083	other_paralog
ENSGALG00000046083	other_paralog
ENSGALG00000046083	other_paralog
ENSGALG00000046083	other_paralog
ENSGALG00000046083	other_paralog
ENSGALG00000046083	other_paralog
ENSGALG00000046083	other_paralog
ENSGALG00000046083	other_paralog
ENSGALG00000046083	other_paralog
ENSGALG00000046083	other_paralog
ENSGALG00000046083	other_paralog
ENSGALG00000046083	other_paralog
ENSGALG00000046083	other_paralog
ENSGALG00000046083	other_paralog
ENSGALG00000046083	other_paralog
ENSGALG00000046083	other_paralog
ENSGALG00000046083	other_paralog
ENSGALG00000046083	other_paralog
ENSGALG00000046083	other_paralog
ENSGALG00000046083	other_paralog
ENSGALG00000046083	other_paralog
ENSGALG00000046083	other_paralog
ENSGALG00000025458		gga-mir-1809
ENSGALG00000045132	other_paralog
ENSGALG00000045132	other_paralog
ENSGALG00000045132	other_paralog
ENSGALG00000045132	other_paralog
ENSGALG00000045132	other_paralog
ENSGALG00000045132	within_species_paralog
ENSGALG00000045132	within_species_paralog
ENSGALG00000045132	within_species_paralog
ENSGALG00000045132	within_species_paralog
ENSGALG00000045132	within_species_paralog
ENSGALG00000045132	within_species_paralog
ENSGALG00000045132	within_species_paralog
ENSGALG00000045132	within_species_paralog
ENSGALG00000045132	within_species_paralog
ENSGALG00000045132	within_species_paralog
ENSGALG00000045132	within_species_paralog
ENSGALG00000045132	within_species_paralog
ENSGALG00000045132	within_species_paralog
ENSGALG00000045132	within_species_paralog
ENSGALG00000045132	within_species_paralog
ENSGALG00000045132	within_species_paralog
ENSGALG00000045132	within_species_paralog
ENSGALG00000045132	within_species_paralog
ENSGALG00000045132	within_species_paralog
ENSGALG00000045132	within_species_paralog
ENSGALG00000045132	within_species_paralog
ENSGALG00000045132	within_species_paralog
ENSGALG00000045132	within_species_paralog
ENSGALG00000045132	within_species_paralog
ENSGALG00000045132	within_species_paralog
ENSGALG00000045132	within_species_paralog
ENSGALG00000045132	within_species_paralog
ENSGALG00000045132	within_species_paralog
ENSGALG00000045132	within_species_paralog
ENSGALG00000045132	within_species_paralog
ENSGALG00000045132	within_species_paralog
ENSGALG00000045132	within_species_paralog
ENSGALG00000045132	within_species_paralog
ENSGALG00000045132	within_species_paralog
ENSGALG00000045132	within_species_paralog
ENSGALG00000045132	within_species_paralog
ENSGALG00000045132	within_species_paralog
ENSGALG00000045132	within_species_paralog
ENSGALG00000045132	within_species_paralog
ENSGALG00000045132	within_species_paralog
ENSGALG00000045132	within_species_paralog
ENSGALG00000045132	within_species_paralog
ENSGALG00000045132	within_species_paralog
ENSGALG00000045132	within_species_paralog
ENSGALG00000045132	within_species_paralog
ENSGALG00000045132	within_species_paralog
ENSGALG00000045132	within_species_paralog
ENSGALG00000045132	within_species_paralog
ENSGALG00000045132	within_species_paralog
ENSGALG00000045132	within_species_paralog
ENSGALG00000045132	within_species_paralog
ENSGALG00000045132	within_species_paralog
ENSGALG00000045132	within_species_paralog
ENSGALG00000045132	within_species_paralog
ENSGALG00000045132	other_paralog
ENSGALG00000045132	other_paralog
ENSGALG00000045132	other_paralog
ENSGALG00000045132	other_paralog
ENSGALG00000045132	other_paralog
ENSGALG00000045132	other_paralog
ENSGALG00000045132	other_paralog
ENSGALG00000045132	other_paralog
ENSGALG00000029135		YEATS4
ENSGALG00000033417		SSPO
ENSGALG00000050542
ENSGALG00000030852
ENSGALG00000052159
ENSGALG00000048751
ENSGALG00000024395
ENSGALG00000048688
ENSGALG00000051625
ENSGALG00000048196
ENSGALG00000050908
ENSGALG00000052793
ENSGALG00000049302
ENSGALG00000000669	other_paralog	ETV3
ENSGALG00000000669	other_paralog	ETV3
ENSGALG00000000669	other_paralog	ETV3
ENSGALG00000000669	other_paralog	ETV3
ENSGALG00000000669	other_paralog	ETV3
ENSGALG00000000669	other_paralog	ETV3
ENSGALG00000000669	other_paralog	ETV3
ENSGALG00000000669	other_paralog	ETV3
ENSGALG00000000669	other_paralog	ETV3
ENSGALG00000000669	other_paralog	ETV3
ENSGALG00000000669	other_paralog	ETV3
ENSGALG00000000669	other_paralog	ETV3
ENSGALG00000000669	other_paralog	ETV3
ENSGALG00000000669	other_paralog	ETV3
ENSGALG00000000669	other_paralog	ETV3
ENSGALG00000000669	other_paralog	ETV3
ENSGALG00000000669	other_paralog	ETV3
ENSGALG00000000669	other_paralog	ETV3
ENSGALG00000000669	other_paralog	ETV3
ENSGALG00000000669	other_paralog	ETV3
ENSGALG00000000669	other_paralog	ETV3
ENSGALG00000000669	other_paralog	ETV3
ENSGALG00000000669	other_paralog	ETV3
ENSGALG00000025811
ENSGALG00000053340
ENSGALG00000053567
ENSGALG00000049540
ENSGALG00000054892
ENSGALG00000054328
ENSGALG00000030849
ENSGALG00000052847
ENSGALG00000049769
ENSGALG00000048493
ENSGALG00000054934
ENSGALG00000049955
ENSGALG00000053418
ENSGALG00000047331
ENSGALG00000054290
ENSGALG00000051450
ENSGALG00000052785
ENSGALG00000047844
ENSGALG00000045887
ENSGALG00000050854
ENSGALG00000050906
ENSGALG00000047512
ENSGALG00000050955
ENSGALG00000047042
ENSGALG00000031866	within_species_paralog
ENSGALG00000054734
ENSGALG00000029789		PPP1R2
ENSGALG00000032273	within_species_paralog	POLR1B
ENSGALG00000032273	within_species_paralog	POLR1B
ENSGALG00000001892	other_paralog	CYGB
ENSGALG00000001892	other_paralog	CYGB
ENSGALG00000001892	other_paralog	CYGB
ENSGALG00000001892	other_paralog	CYGB
ENSGALG00000001892	other_paralog	CYGB
ENSGALG00000001892	other_paralog	CYGB
ENSGALG00000001892	other_paralog	CYGB
ENSGALG00000001892	other_paralog	CYGB
ENSGALG00000001892	other_paralog	CYGB
ENSGALG00000040780	within_species_paralog	UBAP2
ENSGALG00000040780	within_species_paralog	UBAP2
ENSGALG00000009963		LYZ
ENSGALG00000052734
ENSGALG00000053653	other_paralog	ZNF467
ENSGALG00000053653	other_paralog	ZNF467
ENSGALG00000053653	other_paralog	ZNF467
ENSGALG00000053653	other_paralog	ZNF467
ENSGALG00000053653	other_paralog	ZNF467
ENSGALG00000053653	other_paralog	ZNF467
ENSGALG00000053653	other_paralog	ZNF467
ENSGALG00000053653	other_paralog	ZNF467
ENSGALG00000053653	other_paralog	ZNF467
ENSGALG00000053653	other_paralog	ZNF467
ENSGALG00000053653	other_paralog	ZNF467
ENSGALG00000053653	other_paralog	ZNF467
ENSGALG00000053653	other_paralog	ZNF467
ENSGALG00000053653	other_paralog	ZNF467
ENSGALG00000053653	other_paralog	ZNF467
ENSGALG00000053653	other_paralog	ZNF467
ENSGALG00000053653	other_paralog	ZNF467
ENSGALG00000053653	other_paralog	ZNF467
ENSGALG00000053653	other_paralog	ZNF467
ENSGALG00000053653	other_paralog	ZNF467
ENSGALG00000053116	other_paralog	LRRC61
ENSGALG00000053116	other_paralog	LRRC61
ENSGALG00000053116	other_paralog	LRRC61
ENSGALG00000053116	other_paralog	LRRC61
ENSGALG00000053116	other_paralog	LRRC61
ENSGALG00000053116	other_paralog	LRRC61
ENSGALG00000053116	other_paralog	LRRC61
ENSGALG00000053116	other_paralog	LRRC61
ENSGALG00000053116	other_paralog	LRRC61
ENSGALG00000053116	other_paralog	LRRC61
ENSGALG00000053116	other_paralog	LRRC61
ENSGALG00000053116	other_paralog	LRRC61
ENSGALG00000053116	other_paralog	LRRC61
ENSGALG00000053116	other_paralog	LRRC61
ENSGALG00000053116	other_paralog	LRRC61
ENSGALG00000010502		SPATA6
ENSGALG00000008302	other_paralog	CIB4
ENSGALG00000008302	other_paralog	CIB4
ENSGALG00000008302	other_paralog	CIB4
ENSGALG00000008302	other_paralog	CIB4
ENSGALG00000008302	other_paralog	CIB4
ENSGALG00000052902	within_species_paralog
ENSGALG00000044904		PCDHA4
ENSGALG00000050791
ENSGALG00000051100
ENSGALG00000054581
ENSGALG00000048023
ENSGALG00000050326
ENSGALG00000054276
ENSGALG00000053984
ENSGALG00000050230
ENSGALG00000049698
ENSGALG00000053060
ENSGALG00000030129
ENSGALG00000008153
ENSGALG00000050624
ENSGALG00000048922
ENSGALG00000054443
ENSGALG00000051854
ENSGALG00000049264
ENSGALG00000053590
ENSGALG00000049687
ENSGALG00000048878
ENSGALG00000027247	other_paralog	EOMES
ENSGALG00000027247	other_paralog	EOMES
ENSGALG00000027247	other_paralog	EOMES
ENSGALG00000027247	other_paralog	EOMES
ENSGALG00000027247	other_paralog	EOMES
ENSGALG00000027247	other_paralog	EOMES
ENSGALG00000027247	other_paralog	EOMES
ENSGALG00000027247	other_paralog	EOMES
ENSGALG00000027247	other_paralog	EOMES
ENSGALG00000027247	other_paralog	EOMES
ENSGALG00000027247	other_paralog	EOMES
ENSGALG00000027247	other_paralog	EOMES
ENSGALG00000027247	other_paralog	EOMES
ENSGALG00000027247	other_paralog	EOMES
ENSGALG00000027247	other_paralog	EOMES
ENSGALG00000052303
ENSGALG00000047788	within_species_paralog
ENSGALG00000049223
ENSGALG00000054974	within_species_paralog
ENSGALG00000050519
ENSGALG00000010494	other_paralog	SLC5A9
ENSGALG00000010494	other_paralog	SLC5A9
ENSGALG00000010494	other_paralog	SLC5A9
ENSGALG00000010494	other_paralog	SLC5A9
ENSGALG00000010494	other_paralog	SLC5A9
ENSGALG00000010494	other_paralog	SLC5A9
ENSGALG00000010494	other_paralog	SLC5A9
ENSGALG00000010494	other_paralog	SLC5A9
ENSGALG00000010494	other_paralog	SLC5A9
ENSGALG00000010494	other_paralog	SLC5A9
ENSGALG00000000657	other_paralog	TERF2
ENSGALG00000031298	within_species_paralog
ENSGALG00000031298	other_paralog
ENSGALG00000031298	other_paralog
ENSGALG00000031298	other_paralog
ENSGALG00000031298	other_paralog
ENSGALG00000031298	other_paralog
ENSGALG00000031298	other_paralog
ENSGALG00000031298	other_paralog
ENSGALG00000031298	other_paralog
ENSGALG00000045614	within_species_paralog
ENSGALG00000045614	within_species_paralog
ENSGALG00000045614	other_paralog
ENSGALG00000045614	other_paralog
ENSGALG00000045614	other_paralog
ENSGALG00000045614	other_paralog
ENSGALG00000045614	other_paralog
ENSGALG00000045614	other_paralog
ENSGALG00000045614	other_paralog
ENSGALG00000045614	other_paralog
ENSGALG00000045614	other_paralog
ENSGALG00000045614	other_paralog
ENSGALG00000045614	other_paralog
ENSGALG00000045614	other_paralog
ENSGALG00000045614	other_paralog
ENSGALG00000045614	other_paralog
ENSGALG00000045614	other_paralog
ENSGALG00000045614	other_paralog
ENSGALG00000045614	other_paralog
ENSGALG00000045614	other_paralog
ENSGALG00000045614	other_paralog
ENSGALG00000045614	other_paralog
ENSGALG00000045614	other_paralog
ENSGALG00000045614	other_paralog
ENSGALG00000045614	other_paralog
ENSGALG00000045614	other_paralog
ENSGALG00000045614	other_paralog
ENSGALG00000045614	other_paralog
ENSGALG00000045614	other_paralog
ENSGALG00000045614	other_paralog
ENSGALG00000045614	other_paralog
ENSGALG00000045614	other_paralog
ENSGALG00000045614	other_paralog
ENSGALG00000045614	other_paralog
ENSGALG00000045614	other_paralog
ENSGALG00000045614	other_paralog
ENSGALG00000045614	other_paralog
ENSGALG00000045614	other_paralog
ENSGALG00000045614	other_paralog
ENSGALG00000045614	other_paralog
ENSGALG00000045614	other_paralog
ENSGALG00000045614	other_paralog
ENSGALG00000045614	other_paralog
ENSGALG00000045614	other_paralog
ENSGALG00000045614	other_paralog
ENSGALG00000045614	other_paralog
ENSGALG00000045614	other_paralog
ENSGALG00000045614	other_paralog
ENSGALG00000045614	other_paralog
ENSGALG00000045614	other_paralog
ENSGALG00000045614	other_paralog
ENSGALG00000045614	other_paralog
ENSGALG00000045614	other_paralog
ENSGALG00000009538	other_paralog
ENSGALG00000009538	other_paralog
ENSGALG00000009538	other_paralog
ENSGALG00000009538	other_paralog
ENSGALG00000009538	other_paralog
ENSGALG00000009538	other_paralog
ENSGALG00000009538	other_paralog
ENSGALG00000009538	other_paralog
ENSGALG00000009538	other_paralog
ENSGALG00000009538	other_paralog
ENSGALG00000009538	other_paralog
ENSGALG00000009538	other_paralog
ENSGALG00000009538	other_paralog
ENSGALG00000009538	other_paralog
ENSGALG00000009538	other_paralog
ENSGALG00000009538	other_paralog
ENSGALG00000009538	other_paralog
ENSGALG00000009538	other_paralog
ENSGALG00000009538	other_paralog
ENSGALG00000009538	other_paralog
ENSGALG00000009538	other_paralog
ENSGALG00000009538	other_paralog
ENSGALG00000009538	other_paralog
ENSGALG00000009538	other_paralog
ENSGALG00000055138
ENSGALG00000054903
ENSGALG00000051114
ENSGALG00000000511	within_species_paralog	KCTD20
ENSGALG00000022758		GGACT
ENSGALG00000048637	within_species_paralog
ENSGALG00000044521	other_paralog
ENSGALG00000044521	other_paralog
ENSGALG00000044521	other_paralog
ENSGALG00000044521	other_paralog
ENSGALG00000044521	other_paralog
ENSGALG00000044521	within_species_paralog
ENSGALG00000044521	within_species_paralog
ENSGALG00000044521	within_species_paralog
ENSGALG00000044521	within_species_paralog
ENSGALG00000044521	within_species_paralog
ENSGALG00000044521	within_species_paralog
ENSGALG00000044521	within_species_paralog
ENSGALG00000044521	within_species_paralog
ENSGALG00000044521	within_species_paralog
ENSGALG00000044521	within_species_paralog
ENSGALG00000044521	within_species_paralog
ENSGALG00000044521	within_species_paralog
ENSGALG00000044521	within_species_paralog
ENSGALG00000044521	within_species_paralog
ENSGALG00000044521	within_species_paralog
ENSGALG00000044521	within_species_paralog
ENSGALG00000044521	within_species_paralog
ENSGALG00000044521	within_species_paralog
ENSGALG00000044521	within_species_paralog
ENSGALG00000044521	within_species_paralog
ENSGALG00000044521	within_species_paralog
ENSGALG00000044521	within_species_paralog
ENSGALG00000044521	within_species_paralog
ENSGALG00000044521	within_species_paralog
ENSGALG00000044521	within_species_paralog
ENSGALG00000044521	within_species_paralog
ENSGALG00000044521	within_species_paralog
ENSGALG00000044521	within_species_paralog
ENSGALG00000044521	within_species_paralog
ENSGALG00000044521	within_species_paralog
ENSGALG00000044521	within_species_paralog
ENSGALG00000044521	within_species_paralog
ENSGALG00000044521	within_species_paralog
ENSGALG00000044521	within_species_paralog
ENSGALG00000044521	within_species_paralog
ENSGALG00000044521	within_species_paralog
ENSGALG00000044521	within_species_paralog
ENSGALG00000044521	within_species_paralog
ENSGALG00000044521	within_species_paralog
ENSGALG00000044521	within_species_paralog
ENSGALG00000044521	within_species_paralog
ENSGALG00000044521	within_species_paralog
ENSGALG00000044521	within_species_paralog
ENSGALG00000044521	within_species_paralog
ENSGALG00000044521	within_species_paralog
ENSGALG00000044521	within_species_paralog
ENSGALG00000044521	within_species_paralog
ENSGALG00000044521	within_species_paralog
ENSGALG00000044521	within_species_paralog
ENSGALG00000044521	within_species_paralog
ENSGALG00000044521	within_species_paralog
ENSGALG00000044521	within_species_paralog
ENSGALG00000044521	within_species_paralog
ENSGALG00000044521	within_species_paralog
ENSGALG00000044521	other_paralog
ENSGALG00000044521	other_paralog
ENSGALG00000044521	other_paralog
ENSGALG00000044521	other_paralog
ENSGALG00000044521	other_paralog
ENSGALG00000044521	other_paralog
ENSGALG00000044521	other_paralog
ENSGALG00000044521	other_paralog
ENSGALG00000054618
ENSGALG00000043142	within_species_paralog
ENSGALG00000043142	within_species_paralog
ENSGALG00000043142	other_paralog
ENSGALG00000043142	other_paralog
ENSGALG00000043142	other_paralog
ENSGALG00000043142	other_paralog
ENSGALG00000043142	other_paralog
ENSGALG00000043142	other_paralog
ENSGALG00000043142	other_paralog
ENSGALG00000043142	other_paralog
ENSGALG00000043142	other_paralog
ENSGALG00000043142	other_paralog
ENSGALG00000043142	other_paralog
ENSGALG00000043142	other_paralog
ENSGALG00000043142	other_paralog
ENSGALG00000043142	other_paralog
ENSGALG00000043142	other_paralog
ENSGALG00000043142	other_paralog
ENSGALG00000043142	other_paralog
ENSGALG00000043142	other_paralog
ENSGALG00000043142	other_paralog
ENSGALG00000043142	other_paralog
ENSGALG00000043142	other_paralog
ENSGALG00000043142	other_paralog
ENSGALG00000043142	other_paralog
ENSGALG00000043142	other_paralog
ENSGALG00000043142	other_paralog
ENSGALG00000043142	other_paralog
ENSGALG00000043142	other_paralog
ENSGALG00000043142	other_paralog
ENSGALG00000043142	other_paralog
ENSGALG00000043142	other_paralog
ENSGALG00000043142	other_paralog
ENSGALG00000043142	other_paralog
ENSGALG00000043142	other_paralog
ENSGALG00000043142	other_paralog
ENSGALG00000043142	other_paralog
ENSGALG00000043142	other_paralog
ENSGALG00000043142	other_paralog
ENSGALG00000043142	other_paralog
ENSGALG00000043142	other_paralog
ENSGALG00000043142	other_paralog
ENSGALG00000043142	other_paralog
ENSGALG00000043142	other_paralog
ENSGALG00000043142	other_paralog
ENSGALG00000043142	other_paralog
ENSGALG00000043142	other_paralog
ENSGALG00000043142	other_paralog
ENSGALG00000043142	other_paralog
ENSGALG00000043142	other_paralog
ENSGALG00000043142	other_paralog
ENSGALG00000043142	other_paralog
ENSGALG00000043142	other_paralog
ENSGALG00000008297	within_species_paralog
ENSGALG00000008297	other_paralog
ENSGALG00000008297	other_paralog
ENSGALG00000008297	other_paralog
ENSGALG00000008297	other_paralog
ENSGALG00000008297	other_paralog
ENSGALG00000008297	other_paralog
ENSGALG00000008297	other_paralog
ENSGALG00000008297	other_paralog
ENSGALG00000008297	other_paralog
ENSGALG00000008297	other_paralog
ENSGALG00000008297	other_paralog
ENSGALG00000008297	other_paralog
ENSGALG00000008297	other_paralog
ENSGALG00000008297	other_paralog
ENSGALG00000008297	other_paralog
ENSGALG00000008297	other_paralog
ENSGALG00000008297	other_paralog
ENSGALG00000008297	other_paralog
ENSGALG00000008297	other_paralog
ENSGALG00000047673	within_species_paralog
ENSGALG00000047673	other_paralog
ENSGALG00000047673	other_paralog
ENSGALG00000047673	other_paralog
ENSGALG00000047673	other_paralog
ENSGALG00000047673	other_paralog
ENSGALG00000047673	other_paralog
ENSGALG00000047673	other_paralog
ENSGALG00000047673	other_paralog
ENSGALG00000027655	other_paralog	TRABD2B
ENSGALG00000034086
ENSGALG00000049961
ENSGALG00000053334
ENSGALG00000053636
ENSGALG00000050846
ENSGALG00000051962
ENSGALG00000048146
ENSGALG00000048724
ENSGALG00000054662
ENSGALG00000031473
ENSGALG00000001118	other_paralog	NEK6
ENSGALG00000001118	other_paralog	NEK6
ENSGALG00000001118	other_paralog	NEK6
ENSGALG00000001118	other_paralog	NEK6
ENSGALG00000001118	other_paralog	NEK6
ENSGALG00000001118	other_paralog	NEK6
ENSGALG00000001118	other_paralog	NEK6
ENSGALG00000001118	other_paralog	NEK6
ENSGALG00000051260	other_paralog
ENSGALG00000051260	other_paralog
ENSGALG00000051260	other_paralog
ENSGALG00000051260	other_paralog
ENSGALG00000051260	other_paralog
ENSGALG00000051260	other_paralog
ENSGALG00000051260	other_paralog
ENSGALG00000051260	other_paralog
ENSGALG00000051260	other_paralog
ENSGALG00000051260	other_paralog
ENSGALG00000051260	other_paralog
ENSGALG00000051260	other_paralog
ENSGALG00000051260	other_paralog
ENSGALG00000046743	other_paralog
ENSGALG00000046743	other_paralog
ENSGALG00000046743	other_paralog
ENSGALG00000046743	other_paralog
ENSGALG00000046743	other_paralog
ENSGALG00000046743	within_species_paralog
ENSGALG00000046743	within_species_paralog
ENSGALG00000046743	within_species_paralog
ENSGALG00000046743	within_species_paralog
ENSGALG00000046743	within_species_paralog
ENSGALG00000046743	within_species_paralog
ENSGALG00000046743	within_species_paralog
ENSGALG00000046743	within_species_paralog
ENSGALG00000046743	within_species_paralog
ENSGALG00000046743	within_species_paralog
ENSGALG00000046743	within_species_paralog
ENSGALG00000046743	within_species_paralog
ENSGALG00000046743	within_species_paralog
ENSGALG00000046743	within_species_paralog
ENSGALG00000046743	within_species_paralog
ENSGALG00000046743	within_species_paralog
ENSGALG00000046743	within_species_paralog
ENSGALG00000046743	within_species_paralog
ENSGALG00000046743	within_species_paralog
ENSGALG00000046743	within_species_paralog
ENSGALG00000046743	within_species_paralog
ENSGALG00000046743	within_species_paralog
ENSGALG00000046743	within_species_paralog
ENSGALG00000046743	within_species_paralog
ENSGALG00000046743	within_species_paralog
ENSGALG00000046743	within_species_paralog
ENSGALG00000046743	within_species_paralog
ENSGALG00000046743	within_species_paralog
ENSGALG00000046743	within_species_paralog
ENSGALG00000046743	within_species_paralog
ENSGALG00000046743	within_species_paralog
ENSGALG00000046743	within_species_paralog
ENSGALG00000046743	within_species_paralog
ENSGALG00000046743	within_species_paralog
ENSGALG00000046743	within_species_paralog
ENSGALG00000046743	within_species_paralog
ENSGALG00000046743	within_species_paralog
ENSGALG00000046743	within_species_paralog
ENSGALG00000046743	within_species_paralog
ENSGALG00000046743	within_species_paralog
ENSGALG00000046743	within_species_paralog
ENSGALG00000046743	within_species_paralog
ENSGALG00000046743	within_species_paralog
ENSGALG00000046743	within_species_paralog
ENSGALG00000046743	within_species_paralog
ENSGALG00000046743	within_species_paralog
ENSGALG00000046743	within_species_paralog
ENSGALG00000046743	within_species_paralog
ENSGALG00000046743	within_species_paralog
ENSGALG00000046743	within_species_paralog
ENSGALG00000046743	within_species_paralog
ENSGALG00000046743	within_species_paralog
ENSGALG00000046743	within_species_paralog
ENSGALG00000046743	within_species_paralog
ENSGALG00000046743	other_paralog
ENSGALG00000046743	other_paralog
ENSGALG00000046743	other_paralog
ENSGALG00000046743	other_paralog
ENSGALG00000046743	other_paralog
ENSGALG00000046743	other_paralog
ENSGALG00000046743	other_paralog
ENSGALG00000046743	other_paralog
ENSGALG00000051847	within_species_paralog
ENSGALG00000048328
ENSGALG00000047194
ENSGALG00000031791
ENSGALG00000025848		gga-mir-6622
ENSGALG00000008614		TTL
ENSGALG00000033092		TMEM127
ENSGALG00000049843	other_paralog
ENSGALG00000049843	other_paralog
ENSGALG00000049843	other_paralog
ENSGALG00000049843	other_paralog
ENSGALG00000049843	other_paralog
ENSGALG00000049843	within_species_paralog
ENSGALG00000049843	within_species_paralog
ENSGALG00000049843	within_species_paralog
ENSGALG00000049843	within_species_paralog
ENSGALG00000049843	within_species_paralog
ENSGALG00000049843	within_species_paralog
ENSGALG00000049843	within_species_paralog
ENSGALG00000049843	within_species_paralog
ENSGALG00000049843	within_species_paralog
ENSGALG00000049843	within_species_paralog
ENSGALG00000049843	within_species_paralog
ENSGALG00000049843	within_species_paralog
ENSGALG00000049843	within_species_paralog
ENSGALG00000049843	within_species_paralog
ENSGALG00000049843	within_species_paralog
ENSGALG00000049843	within_species_paralog
ENSGALG00000049843	within_species_paralog
ENSGALG00000049843	within_species_paralog
ENSGALG00000049843	within_species_paralog
ENSGALG00000049843	within_species_paralog
ENSGALG00000049843	within_species_paralog
ENSGALG00000049843	within_species_paralog
ENSGALG00000049843	within_species_paralog
ENSGALG00000049843	within_species_paralog
ENSGALG00000049843	within_species_paralog
ENSGALG00000049843	within_species_paralog
ENSGALG00000049843	within_species_paralog
ENSGALG00000049843	within_species_paralog
ENSGALG00000049843	within_species_paralog
ENSGALG00000049843	within_species_paralog
ENSGALG00000049843	within_species_paralog
ENSGALG00000049843	within_species_paralog
ENSGALG00000049843	within_species_paralog
ENSGALG00000049843	within_species_paralog
ENSGALG00000049843	within_species_paralog
ENSGALG00000049843	within_species_paralog
ENSGALG00000049843	within_species_paralog
ENSGALG00000049843	within_species_paralog
ENSGALG00000049843	within_species_paralog
ENSGALG00000049843	within_species_paralog
ENSGALG00000049843	within_species_paralog
ENSGALG00000049843	within_species_paralog
ENSGALG00000049843	within_species_paralog
ENSGALG00000049843	within_species_paralog
ENSGALG00000049843	within_species_paralog
ENSGALG00000049843	within_species_paralog
ENSGALG00000049843	within_species_paralog
ENSGALG00000049843	within_species_paralog
ENSGALG00000049843	within_species_paralog
ENSGALG00000049843	within_species_paralog
ENSGALG00000049843	within_species_paralog
ENSGALG00000049843	within_species_paralog
ENSGALG00000049843	within_species_paralog
ENSGALG00000049843	within_species_paralog
ENSGALG00000049843	other_paralog
ENSGALG00000049843	other_paralog
ENSGALG00000049843	other_paralog
ENSGALG00000049843	other_paralog
ENSGALG00000049843	other_paralog
ENSGALG00000049843	other_paralog
ENSGALG00000049843	other_paralog
ENSGALG00000049843	other_paralog
ENSGALG00000008419	within_species_paralog	SEC13
ENSGALG00000000654	other_paralog	TMED6
ENSGALG00000000654	other_paralog	TMED6
ENSGALG00000000654	other_paralog	TMED6
ENSGALG00000000654	other_paralog	TMED6
ENSGALG00000000654	other_paralog	TMED6
ENSGALG00000000654	other_paralog	TMED6
ENSGALG00000017312		PPME1
ENSGALG00000046797
ENSGALG00000009526	within_species_paralog	VTI1B
ENSGALG00000009526	within_species_paralog	VTI1B
ENSGALG00000006995		APOD
ENSGALG00000046939	other_paralog
ENSGALG00000046939	other_paralog
ENSGALG00000049599
ENSGALG00000053751
ENSGALG00000037374
ENSGALG00000046846
ENSGALG00000048824
ENSGALG00000048648
ENSGALG00000016870	other_paralog	TMTC4
ENSGALG00000016870	other_paralog	TMTC4
ENSGALG00000016870	other_paralog	TMTC4
ENSGALG00000016870	other_paralog	TMTC4
ENSGALG00000016870	other_paralog	TMTC4
ENSGALG00000016870	other_paralog	TMTC4
ENSGALG00000016870	other_paralog	TMTC4
ENSGALG00000016870	other_paralog	TMTC4
ENSGALG00000016870	other_paralog	TMTC4
ENSGALG00000016870	other_paralog	TMTC4
ENSGALG00000016870	other_paralog	TMTC4
ENSGALG00000016870	other_paralog	TMTC4
ENSGALG00000016870	other_paralog	TMTC4
ENSGALG00000016870	other_paralog	TMTC4
ENSGALG00000016870	other_paralog	TMTC4
ENSGALG00000000504	other_paralog	ETV7
ENSGALG00000000504	other_paralog	ETV7
ENSGALG00000000504	other_paralog	ETV7
ENSGALG00000000504	other_paralog	ETV7
ENSGALG00000000504	other_paralog	ETV7
ENSGALG00000000504	other_paralog	ETV7
ENSGALG00000000504	other_paralog	ETV7
ENSGALG00000000504	other_paralog	ETV7
ENSGALG00000000504	other_paralog	ETV7
ENSGALG00000000504	other_paralog	ETV7
ENSGALG00000000504	other_paralog	ETV7
ENSGALG00000000504	other_paralog	ETV7
ENSGALG00000000504	other_paralog	ETV7
ENSGALG00000000504	other_paralog	ETV7
ENSGALG00000000504	other_paralog	ETV7
ENSGALG00000000504	other_paralog	ETV7
ENSGALG00000000504	other_paralog	ETV7
ENSGALG00000000504	other_paralog	ETV7
ENSGALG00000000504	other_paralog	ETV7
ENSGALG00000000504	other_paralog	ETV7
ENSGALG00000000504	other_paralog	ETV7
ENSGALG00000000504	other_paralog	ETV7
ENSGALG00000000504	other_paralog	ETV7
ENSGALG00000052525
ENSGALG00000049370
ENSGALG00000048075
ENSGALG00000051053
ENSGALG00000048695
ENSGALG00000052456
ENSGALG00000046925
ENSGALG00000052005
ENSGALG00000035389
ENSGALG00000048148
ENSGALG00000046861
ENSGALG00000054762
ENSGALG00000047599
ENSGALG00000051861
ENSGALG00000048963
ENSGALG00000051631
ENSGALG00000048756
ENSGALG00000046736
ENSGALG00000054540
ENSGALG00000049873
ENSGALG00000053977
ENSGALG00000051786
ENSGALG00000054719
ENSGALG00000052679
ENSGALG00000043225
ENSGALG00000053017
ENSGALG00000047468
ENSGALG00000027712	within_species_paralog	SLAMF8
ENSGALG00000027712	within_species_paralog	SLAMF8
ENSGALG00000027712	within_species_paralog	SLAMF8
ENSGALG00000027712	within_species_paralog	SLAMF8
ENSGALG00000027712	within_species_paralog	SLAMF8
ENSGALG00000033570
ENSGALG00000054529
ENSGALG00000054064
ENSGALG00000050614
ENSGALG00000048161
ENSGALG00000043500
ENSGALG00000050476
ENSGALG00000047107
ENSGALG00000048845
ENSGALG00000055100
ENSGALG00000051653
ENSGALG00000047133
ENSGALG00000051134
ENSGALG00000047700
ENSGALG00000053352
ENSGALG00000041312
ENSGALG00000053660
ENSGALG00000052281
ENSGALG00000050029
ENSGALG00000054346
ENSGALG00000050871
ENSGALG00000052699
ENSGALG00000050812
ENSGALG00000054349
ENSGALG00000053532
ENSGALG00000050645
ENSGALG00000052045
ENSGALG00000047059
ENSGALG00000052948
ENSGALG00000051830
ENSGALG00000048997
ENSGALG00000051183
ENSGALG00000046679
ENSGALG00000052257
ENSGALG00000049400
ENSGALG00000046837
ENSGALG00000016536	other_paralog	HADHA
ENSGALG00000016536	other_paralog	HADHA
ENSGALG00000016536	other_paralog	HADHA
ENSGALG00000049292	within_species_paralog
ENSGALG00000049292	other_paralog
ENSGALG00000049292	other_paralog
ENSGALG00000049292	other_paralog
ENSGALG00000049292	other_paralog
ENSGALG00000049292	other_paralog
ENSGALG00000049292	other_paralog
ENSGALG00000049292	other_paralog
ENSGALG00000049292	other_paralog
ENSGALG00000049292	other_paralog
ENSGALG00000049292	other_paralog
ENSGALG00000049292	other_paralog
ENSGALG00000049292	other_paralog
ENSGALG00000049292	other_paralog
ENSGALG00000049292	other_paralog
ENSGALG00000049292	other_paralog
ENSGALG00000049292	other_paralog
ENSGALG00000049292	other_paralog
ENSGALG00000049292	other_paralog
ENSGALG00000049292	other_paralog
ENSGALG00000049292	other_paralog
ENSGALG00000049292	other_paralog
ENSGALG00000049292	other_paralog
ENSGALG00000049292	other_paralog
ENSGALG00000049292	other_paralog
ENSGALG00000049292	other_paralog
ENSGALG00000049292	other_paralog
ENSGALG00000049292	other_paralog
ENSGALG00000049292	other_paralog
ENSGALG00000049292	other_paralog
ENSGALG00000049292	other_paralog
ENSGALG00000049292	other_paralog
ENSGALG00000049292	other_paralog
ENSGALG00000049292	other_paralog
ENSGALG00000049292	other_paralog
ENSGALG00000049292	other_paralog
ENSGALG00000049292	other_paralog
ENSGALG00000049292	other_paralog
ENSGALG00000049292	other_paralog
ENSGALG00000049292	other_paralog
ENSGALG00000049292	other_paralog
ENSGALG00000049292	other_paralog
ENSGALG00000049292	other_paralog
ENSGALG00000049292	other_paralog
ENSGALG00000049292	other_paralog
ENSGALG00000049292	other_paralog
ENSGALG00000049292	other_paralog
ENSGALG00000049292	other_paralog
ENSGALG00000049292	other_paralog
ENSGALG00000052379
ENSGALG00000054798
ENSGALG00000050903
ENSGALG00000047759
ENSGALG00000053412	within_species_paralog
ENSGALG00000053412	within_species_paralog
ENSGALG00000000497	within_species_paralog
ENSGALG00000053348
ENSGALG00000049780
ENSGALG00000047412
ENSGALG00000009683	other_paralog	NEK1
ENSGALG00000009683	other_paralog	NEK1
ENSGALG00000009683	other_paralog	NEK1
ENSGALG00000009683	other_paralog	NEK1
ENSGALG00000009683	other_paralog	NEK1
ENSGALG00000009683	other_paralog	NEK1
ENSGALG00000009683	other_paralog	NEK1
ENSGALG00000009683	other_paralog	NEK1
ENSGALG00000009683	other_paralog	NEK1
ENSGALG00000049900	other_paralog
ENSGALG00000049900	other_paralog
ENSGALG00000049900	other_paralog
ENSGALG00000049900	other_paralog
ENSGALG00000049900	other_paralog
ENSGALG00000049900	within_species_paralog
ENSGALG00000049900	within_species_paralog
ENSGALG00000049900	within_species_paralog
ENSGALG00000049900	within_species_paralog
ENSGALG00000049900	within_species_paralog
ENSGALG00000049900	within_species_paralog
ENSGALG00000049900	within_species_paralog
ENSGALG00000049900	within_species_paralog
ENSGALG00000049900	within_species_paralog
ENSGALG00000049900	within_species_paralog
ENSGALG00000049900	within_species_paralog
ENSGALG00000049900	within_species_paralog
ENSGALG00000049900	within_species_paralog
ENSGALG00000049900	within_species_paralog
ENSGALG00000049900	within_species_paralog
ENSGALG00000049900	within_species_paralog
ENSGALG00000049900	within_species_paralog
ENSGALG00000049900	within_species_paralog
ENSGALG00000049900	within_species_paralog
ENSGALG00000049900	within_species_paralog
ENSGALG00000049900	within_species_paralog
ENSGALG00000049900	within_species_paralog
ENSGALG00000049900	within_species_paralog
ENSGALG00000049900	within_species_paralog
ENSGALG00000049900	within_species_paralog
ENSGALG00000049900	within_species_paralog
ENSGALG00000049900	within_species_paralog
ENSGALG00000049900	within_species_paralog
ENSGALG00000049900	within_species_paralog
ENSGALG00000049900	within_species_paralog
ENSGALG00000049900	within_species_paralog
ENSGALG00000049900	within_species_paralog
ENSGALG00000049900	within_species_paralog
ENSGALG00000049900	within_species_paralog
ENSGALG00000049900	within_species_paralog
ENSGALG00000049900	within_species_paralog
ENSGALG00000049900	within_species_paralog
ENSGALG00000049900	within_species_paralog
ENSGALG00000049900	within_species_paralog
ENSGALG00000049900	within_species_paralog
ENSGALG00000049900	within_species_paralog
ENSGALG00000049900	within_species_paralog
ENSGALG00000049900	within_species_paralog
ENSGALG00000049900	within_species_paralog
ENSGALG00000049900	within_species_paralog
ENSGALG00000049900	within_species_paralog
ENSGALG00000049900	within_species_paralog
ENSGALG00000049900	within_species_paralog
ENSGALG00000049900	within_species_paralog
ENSGALG00000049900	within_species_paralog
ENSGALG00000049900	within_species_paralog
ENSGALG00000049900	within_species_paralog
ENSGALG00000049900	within_species_paralog
ENSGALG00000049900	within_species_paralog
ENSGALG00000049900	other_paralog
ENSGALG00000049900	other_paralog
ENSGALG00000049900	other_paralog
ENSGALG00000049900	other_paralog
ENSGALG00000049900	other_paralog
ENSGALG00000049900	other_paralog
ENSGALG00000049900	other_paralog
ENSGALG00000049900	other_paralog
ENSGALG00000015464	other_paralog	PTGFRN
ENSGALG00000015464	other_paralog	PTGFRN
ENSGALG00000015464	other_paralog	PTGFRN
ENSGALG00000001124	other_paralog	LHX2
ENSGALG00000001124	other_paralog	LHX2
ENSGALG00000001124	other_paralog	LHX2
ENSGALG00000001124	other_paralog	LHX2
ENSGALG00000001124	other_paralog	LHX2
ENSGALG00000001124	other_paralog	LHX2
ENSGALG00000001124	other_paralog	LHX2
ENSGALG00000001124	other_paralog	LHX2
ENSGALG00000001124	other_paralog	LHX2
ENSGALG00000001124	other_paralog	LHX2
ENSGALG00000001124	other_paralog	LHX2
ENSGALG00000001124	other_paralog	LHX2
ENSGALG00000001124	other_paralog	LHX2
ENSGALG00000001124	other_paralog	LHX2
ENSGALG00000001124	other_paralog	LHX2
ENSGALG00000001124	other_paralog	LHX2
ENSGALG00000001124	other_paralog	LHX2
ENSGALG00000001124	other_paralog	LHX2
ENSGALG00000001124	other_paralog	LHX2
ENSGALG00000013993	within_species_paralog	VNN1
ENSGALG00000013993	within_species_paralog	VNN1
ENSGALG00000037675	within_species_paralog	COL14A1
ENSGALG00000037675	within_species_paralog	COL14A1
ENSGALG00000037675	other_paralog	COL14A1
ENSGALG00000037675	other_paralog	COL14A1
ENSGALG00000037675	other_paralog	COL14A1
ENSGALG00000037675	other_paralog	COL14A1
ENSGALG00000037675	other_paralog	COL14A1
ENSGALG00000037675	other_paralog	COL14A1
ENSGALG00000037675	other_paralog	COL14A1
ENSGALG00000037675	other_paralog	COL14A1
ENSGALG00000037675	other_paralog	COL14A1
ENSGALG00000037675	other_paralog	COL14A1
ENSGALG00000037675	other_paralog	COL14A1
ENSGALG00000037675	other_paralog	COL14A1
ENSGALG00000052555
ENSGALG00000033767
ENSGALG00000048335
ENSGALG00000051503
ENSGALG00000049168
ENSGALG00000053067
ENSGALG00000048595
ENSGALG00000048479
ENSGALG00000054610
ENSGALG00000049975
ENSGALG00000054283
ENSGALG00000051011
ENSGALG00000047619
ENSGALG00000052367
ENSGALG00000050758
ENSGALG00000053009
ENSGALG00000048943
ENSGALG00000052685
ENSGALG00000049809
ENSGALG00000048836
ENSGALG00000052822
ENSGALG00000050234
ENSGALG00000053718
ENSGALG00000051720
ENSGALG00000048894
ENSGALG00000053256
ENSGALG00000054601
ENSGALG00000050514
ENSGALG00000054024
ENSGALG00000052631
ENSGALG00000029528	other_paralog	KIRREL1
ENSGALG00000009502		ATE1
ENSGALG00000051995
ENSGALG00000050238
ENSGALG00000053821
ENSGALG00000052226
ENSGALG00000047374
ENSGALG00000047721	other_paralog
ENSGALG00000047721	other_paralog
ENSGALG00000047721	other_paralog
ENSGALG00000047721	other_paralog
ENSGALG00000047721	other_paralog
ENSGALG00000047721	within_species_paralog
ENSGALG00000047721	within_species_paralog
ENSGALG00000047721	within_species_paralog
ENSGALG00000047721	within_species_paralog
ENSGALG00000047721	within_species_paralog
ENSGALG00000047721	within_species_paralog
ENSGALG00000047721	within_species_paralog
ENSGALG00000047721	within_species_paralog
ENSGALG00000047721	within_species_paralog
ENSGALG00000047721	within_species_paralog
ENSGALG00000047721	within_species_paralog
ENSGALG00000047721	within_species_paralog
ENSGALG00000047721	within_species_paralog
ENSGALG00000047721	within_species_paralog
ENSGALG00000047721	within_species_paralog
ENSGALG00000047721	within_species_paralog
ENSGALG00000047721	within_species_paralog
ENSGALG00000047721	within_species_paralog
ENSGALG00000047721	within_species_paralog
ENSGALG00000047721	within_species_paralog
ENSGALG00000047721	within_species_paralog
ENSGALG00000047721	within_species_paralog
ENSGALG00000047721	within_species_paralog
ENSGALG00000047721	within_species_paralog
ENSGALG00000047721	within_species_paralog
ENSGALG00000047721	within_species_paralog
ENSGALG00000047721	within_species_paralog
ENSGALG00000047721	within_species_paralog
ENSGALG00000047721	within_species_paralog
ENSGALG00000047721	within_species_paralog
ENSGALG00000047721	within_species_paralog
ENSGALG00000047721	within_species_paralog
ENSGALG00000047721	within_species_paralog
ENSGALG00000047721	within_species_paralog
ENSGALG00000047721	within_species_paralog
ENSGALG00000047721	within_species_paralog
ENSGALG00000047721	within_species_paralog
ENSGALG00000047721	within_species_paralog
ENSGALG00000047721	within_species_paralog
ENSGALG00000047721	within_species_paralog
ENSGALG00000047721	within_species_paralog
ENSGALG00000047721	within_species_paralog
ENSGALG00000047721	within_species_paralog
ENSGALG00000047721	within_species_paralog
ENSGALG00000047721	within_species_paralog
ENSGALG00000047721	within_species_paralog
ENSGALG00000047721	within_species_paralog
ENSGALG00000047721	within_species_paralog
ENSGALG00000047721	within_species_paralog
ENSGALG00000047721	within_species_paralog
ENSGALG00000047721	within_species_paralog
ENSGALG00000047721	within_species_paralog
ENSGALG00000047721	within_species_paralog
ENSGALG00000047721	within_species_paralog
ENSGALG00000047721	other_paralog
ENSGALG00000047721	other_paralog
ENSGALG00000047721	other_paralog
ENSGALG00000047721	other_paralog
ENSGALG00000047721	other_paralog
ENSGALG00000047721	other_paralog
ENSGALG00000047721	other_paralog
ENSGALG00000047721	other_paralog
ENSGALG00000001661	other_paralog	SLC22A7
ENSGALG00000001661	other_paralog	SLC22A7
ENSGALG00000001661	other_paralog	SLC22A7
ENSGALG00000001661	other_paralog	SLC22A7
ENSGALG00000001661	other_paralog	SLC22A7
ENSGALG00000001661	other_paralog	SLC22A7
ENSGALG00000001661	other_paralog	SLC22A7
ENSGALG00000001661	other_paralog	SLC22A7
ENSGALG00000001661	other_paralog	SLC22A7
ENSGALG00000001661	other_paralog	SLC22A7
ENSGALG00000001661	other_paralog	SLC22A7
ENSGALG00000001661	other_paralog	SLC22A7
ENSGALG00000001661	other_paralog	SLC22A7
ENSGALG00000001661	other_paralog	SLC22A7
ENSGALG00000001661	other_paralog	SLC22A7
ENSGALG00000001661	other_paralog	SLC22A7
ENSGALG00000054250	other_paralog
ENSGALG00000054250	other_paralog
ENSGALG00000054250	other_paralog
ENSGALG00000054250	other_paralog
ENSGALG00000054250	other_paralog
ENSGALG00000054250	other_paralog
ENSGALG00000054250	other_paralog
ENSGALG00000054250	other_paralog
ENSGALG00000054250	other_paralog
ENSGALG00000054250	other_paralog
ENSGALG00000054250	other_paralog
ENSGALG00000054250	other_paralog
ENSGALG00000054250	other_paralog
ENSGALG00000054250	other_paralog
ENSGALG00000054250	other_paralog
ENSGALG00000054250	other_paralog
ENSGALG00000054250	other_paralog
ENSGALG00000054250	other_paralog
ENSGALG00000054250	other_paralog
ENSGALG00000054250	other_paralog
ENSGALG00000043260
ENSGALG00000008435		SUMO1
ENSGALG00000026417	within_species_paralog
ENSGALG00000026417	within_species_paralog
ENSGALG00000026417	within_species_paralog
ENSGALG00000026417	within_species_paralog
ENSGALG00000026417	within_species_paralog
ENSGALG00000026417	within_species_paralog
ENSGALG00000026417	within_species_paralog
ENSGALG00000026417	within_species_paralog
ENSGALG00000026417	within_species_paralog
ENSGALG00000026417	within_species_paralog
ENSGALG00000026417	within_species_paralog
ENSGALG00000026417	within_species_paralog
ENSGALG00000026417	within_species_paralog
ENSGALG00000026417	within_species_paralog
ENSGALG00000026417	within_species_paralog
ENSGALG00000026417	within_species_paralog
ENSGALG00000026417	within_species_paralog
ENSGALG00000026417	within_species_paralog
ENSGALG00000026417	within_species_paralog
ENSGALG00000026417	within_species_paralog
ENSGALG00000026417	within_species_paralog
ENSGALG00000026417	within_species_paralog
ENSGALG00000026417	within_species_paralog
ENSGALG00000026417	within_species_paralog
ENSGALG00000026417	other_paralog
ENSGALG00000026417	other_paralog
ENSGALG00000026417	other_paralog
ENSGALG00000026417	other_paralog
ENSGALG00000026417	other_paralog
ENSGALG00000026417	other_paralog
ENSGALG00000026417	other_paralog
ENSGALG00000026417	other_paralog
ENSGALG00000026417	other_paralog
ENSGALG00000026417	other_paralog
ENSGALG00000026417	other_paralog
ENSGALG00000026417	other_paralog
ENSGALG00000026417	other_paralog
ENSGALG00000026417	other_paralog
ENSGALG00000026417	other_paralog
ENSGALG00000026417	other_paralog
ENSGALG00000026417	other_paralog
ENSGALG00000026417	other_paralog
ENSGALG00000026417	other_paralog
ENSGALG00000026417	other_paralog
ENSGALG00000026417	other_paralog
ENSGALG00000026417	other_paralog
ENSGALG00000026417	other_paralog
ENSGALG00000026417	other_paralog
ENSGALG00000026417	other_paralog
ENSGALG00000026417	other_paralog
ENSGALG00000026417	other_paralog
ENSGALG00000026417	other_paralog
ENSGALG00000026417	other_paralog
ENSGALG00000026417	other_paralog
ENSGALG00000026417	other_paralog
ENSGALG00000026417	other_paralog
ENSGALG00000026417	other_paralog
ENSGALG00000026417	other_paralog
ENSGALG00000026417	other_paralog
ENSGALG00000026417	other_paralog
ENSGALG00000026417	other_paralog
ENSGALG00000026417	other_paralog
ENSGALG00000026417	other_paralog
ENSGALG00000026417	other_paralog
ENSGALG00000026417	other_paralog
ENSGALG00000026417	other_paralog
ENSGALG00000026417	other_paralog
ENSGALG00000026417	other_paralog
ENSGALG00000026417	other_paralog
ENSGALG00000026417	other_paralog
ENSGALG00000026417	other_paralog
ENSGALG00000026417	other_paralog
ENSGALG00000026417	other_paralog
ENSGALG00000026417	other_paralog
ENSGALG00000026417	other_paralog
ENSGALG00000026417	other_paralog
ENSGALG00000026417	other_paralog
ENSGALG00000026417	other_paralog
ENSGALG00000026417	other_paralog
ENSGALG00000026417	other_paralog
ENSGALG00000026417	other_paralog
ENSGALG00000026417	other_paralog
ENSGALG00000026417	other_paralog
ENSGALG00000026417	other_paralog
ENSGALG00000048459	within_species_paralog	GAREM2
ENSGALG00000036942	other_paralog	KCNA3
ENSGALG00000036942	other_paralog	KCNA3
ENSGALG00000036942	other_paralog	KCNA3
ENSGALG00000036942	other_paralog	KCNA3
ENSGALG00000036942	other_paralog	KCNA3
ENSGALG00000036942	other_paralog	KCNA3
ENSGALG00000036942	other_paralog	KCNA3
ENSGALG00000036942	other_paralog	KCNA3
ENSGALG00000036942	other_paralog	KCNA3
ENSGALG00000036942	other_paralog	KCNA3
ENSGALG00000036942	other_paralog	KCNA3
ENSGALG00000036942	other_paralog	KCNA3
ENSGALG00000036942	other_paralog	KCNA3
ENSGALG00000036942	other_paralog	KCNA3
ENSGALG00000036942	other_paralog	KCNA3
ENSGALG00000036942	other_paralog	KCNA3
ENSGALG00000036942	other_paralog	KCNA3
ENSGALG00000036942	other_paralog	KCNA3
ENSGALG00000036942	other_paralog	KCNA3
ENSGALG00000036942	other_paralog	KCNA3
ENSGALG00000036942	other_paralog	KCNA3
ENSGALG00000036942	other_paralog	KCNA3
ENSGALG00000036942	other_paralog	KCNA3
ENSGALG00000036942	other_paralog	KCNA3
ENSGALG00000036942	other_paralog	KCNA3
ENSGALG00000036942	other_paralog	KCNA3
ENSGALG00000036942	other_paralog	KCNA3
ENSGALG00000036942	other_paralog	KCNA3
ENSGALG00000036942	other_paralog	KCNA3
ENSGALG00000042474		FOXD2
ENSGALG00000028153	other_paralog
ENSGALG00000028153	other_paralog
ENSGALG00000028153	other_paralog
ENSGALG00000028153	other_paralog
ENSGALG00000028153	other_paralog
ENSGALG00000028153	other_paralog
ENSGALG00000028153	other_paralog
ENSGALG00000028153	other_paralog
ENSGALG00000028153	other_paralog
ENSGALG00000028153	other_paralog
ENSGALG00000028153	other_paralog
ENSGALG00000028153	other_paralog
ENSGALG00000028153	other_paralog
ENSGALG00000028153	other_paralog
ENSGALG00000028153	other_paralog
ENSGALG00000028153	other_paralog
ENSGALG00000028153	other_paralog
ENSGALG00000028153	other_paralog
ENSGALG00000053103
ENSGALG00000047113
ENSGALG00000034183
ENSGALG00000050493
ENSGALG00000049298
ENSGALG00000047974
ENSGALG00000052543
ENSGALG00000031392
ENSGALG00000054213
ENSGALG00000048156
ENSGALG00000029950
ENSGALG00000052701
ENSGALG00000049842
ENSGALG00000051994
ENSGALG00000051912
ENSGALG00000053287
ENSGALG00000051216
ENSGALG00000047779
ENSGALG00000042265
ENSGALG00000048726
ENSGALG00000052110
ENSGALG00000050337
ENSGALG00000053789
ENSGALG00000053909
ENSGALG00000047680	other_paralog
ENSGALG00000047680	other_paralog
ENSGALG00000047680	other_paralog
ENSGALG00000047680	other_paralog
ENSGALG00000047680	other_paralog
ENSGALG00000047680	other_paralog
ENSGALG00000047680	other_paralog
ENSGALG00000047680	other_paralog
ENSGALG00000047680	other_paralog
ENSGALG00000047680	other_paralog
ENSGALG00000047680	other_paralog
ENSGALG00000047680	other_paralog
ENSGALG00000047680	other_paralog
ENSGALG00000047680	other_paralog
ENSGALG00000047680	other_paralog
ENSGALG00000047680	other_paralog
ENSGALG00000047680	other_paralog
ENSGALG00000047680	other_paralog
ENSGALG00000047680	other_paralog
ENSGALG00000047680	other_paralog
ENSGALG00000047680	other_paralog
ENSGALG00000047680	other_paralog
ENSGALG00000047680	other_paralog
ENSGALG00000047680	other_paralog
ENSGALG00000047680	other_paralog
ENSGALG00000047680	other_paralog
ENSGALG00000047680	other_paralog
ENSGALG00000047680	other_paralog
ENSGALG00000047680	other_paralog
ENSGALG00000047680	other_paralog
[truncated: 248,734 more rows]
