# Supplementary material for: Concurrent Evolution of Antiaging Gene Duplications and Cellular Phenotypes in Long-Lived Turtles
Source: Genome Biol Evol. 2021 Nov 18;13(12):evab244. doi: 10.1093/gbe/evab244 (PMC8688777; doi:10.1093/gbe/evab244)
Supplement: evab244_Supplementary_Data [file evab244_supplementary_data.zip › Source data files and figure supplements/Figure 3 ΓÇô source data 1. Ancestral reconstruction of copy number changes/ENSEMBL homology types/Eastern brown snake genes-EBS10Xv2-PR.txt]

Gene stable ID	Eastern brown snake paralogue homology type	Gene name
ENSPTXG00000000002	other_paralog	GATA3
ENSPTXG00000000002	other_paralog	GATA3
ENSPTXG00000000002	other_paralog	GATA3
ENSPTXG00000000002	other_paralog	GATA3
ENSPTXG00000000002	other_paralog	GATA3
ENSPTXG00000000002	other_paralog	GATA3
ENSPTXG00000000003	other_paralog	CELF2
ENSPTXG00000000003	other_paralog	CELF2
ENSPTXG00000000003	other_paralog	CELF2
ENSPTXG00000000003	other_paralog	CELF2
ENSPTXG00000000003	other_paralog	CELF2
ENSPTXG00000000003	other_paralog	CELF2
ENSPTXG00000000003	other_paralog	CELF2
ENSPTXG00000000003	other_paralog	CELF2
ENSPTXG00000000003	other_paralog	CELF2
ENSPTXG00000000003	other_paralog	CELF2
ENSPTXG00000000003	other_paralog	CELF2
ENSPTXG00000000003	other_paralog	CELF2
ENSPTXG00000000004	other_paralog	USP6NL
ENSPTXG00000000004	other_paralog	USP6NL
ENSPTXG00000000004	other_paralog	USP6NL
ENSPTXG00000000004	other_paralog	USP6NL
ENSPTXG00000000004	other_paralog	USP6NL
ENSPTXG00000000004	other_paralog	USP6NL
ENSPTXG00000000004	other_paralog	USP6NL
ENSPTXG00000000004	other_paralog	USP6NL
ENSPTXG00000000004	other_paralog	USP6NL
ENSPTXG00000000004	other_paralog	USP6NL
ENSPTXG00000000004	other_paralog	USP6NL
ENSPTXG00000000004	other_paralog	USP6NL
ENSPTXG00000000004	other_paralog	USP6NL
ENSPTXG00000000004	other_paralog	USP6NL
ENSPTXG00000000004	other_paralog	USP6NL
ENSPTXG00000000004	other_paralog	USP6NL
ENSPTXG00000000004	other_paralog	USP6NL
ENSPTXG00000000004	other_paralog	USP6NL
ENSPTXG00000000004	other_paralog	USP6NL
ENSPTXG00000000004	other_paralog	USP6NL
ENSPTXG00000000004	other_paralog	USP6NL
ENSPTXG00000000004	other_paralog	USP6NL
ENSPTXG00000000004	other_paralog	USP6NL
ENSPTXG00000000004	other_paralog	USP6NL
ENSPTXG00000000004	other_paralog	USP6NL
ENSPTXG00000000004	other_paralog	USP6NL
ENSPTXG00000000004	other_paralog	USP6NL
ENSPTXG00000000004	other_paralog	USP6NL
ENSPTXG00000000004	other_paralog	USP6NL
ENSPTXG00000000004	other_paralog	USP6NL
ENSPTXG00000000004	other_paralog	USP6NL
ENSPTXG00000000004	other_paralog	USP6NL
ENSPTXG00000000004	other_paralog	USP6NL
ENSPTXG00000000004	other_paralog	USP6NL
ENSPTXG00000000005	other_paralog	ECHDC3
ENSPTXG00000000005	other_paralog	ECHDC3
ENSPTXG00000000005	other_paralog	ECHDC3
ENSPTXG00000000005	other_paralog	ECHDC3
ENSPTXG00000000005	other_paralog	ECHDC3
ENSPTXG00000000005	other_paralog	ECHDC3
ENSPTXG00000000005	other_paralog	ECHDC3
ENSPTXG00000000005	other_paralog	ECHDC3
ENSPTXG00000000005	other_paralog	ECHDC3
ENSPTXG00000000006		PROSER2
ENSPTXG00000000007	other_paralog	KRAS
ENSPTXG00000000007	other_paralog	KRAS
ENSPTXG00000000007	other_paralog	KRAS
ENSPTXG00000000007	other_paralog	KRAS
ENSPTXG00000000007	other_paralog	KRAS
ENSPTXG00000000007	other_paralog	KRAS
ENSPTXG00000000007	other_paralog	KRAS
ENSPTXG00000000007	other_paralog	KRAS
ENSPTXG00000000007	other_paralog	KRAS
ENSPTXG00000000007	other_paralog	KRAS
ENSPTXG00000000007	other_paralog	KRAS
ENSPTXG00000000007	other_paralog	KRAS
ENSPTXG00000000007	other_paralog	KRAS
ENSPTXG00000000007	other_paralog	KRAS
ENSPTXG00000000007	other_paralog	KRAS
ENSPTXG00000000007	other_paralog	KRAS
ENSPTXG00000000007	other_paralog	KRAS
ENSPTXG00000000007	other_paralog	KRAS
ENSPTXG00000000007	other_paralog	KRAS
ENSPTXG00000000007	other_paralog	KRAS
ENSPTXG00000000007	other_paralog	KRAS
ENSPTXG00000000007	other_paralog	KRAS
ENSPTXG00000000007	other_paralog	KRAS
ENSPTXG00000000007	other_paralog	KRAS
ENSPTXG00000000007	other_paralog	KRAS
ENSPTXG00000000007	other_paralog	KRAS
ENSPTXG00000000007	other_paralog	KRAS
ENSPTXG00000000007	other_paralog	KRAS
ENSPTXG00000000007	other_paralog	KRAS
ENSPTXG00000000007	other_paralog	KRAS
ENSPTXG00000000007	other_paralog	KRAS
ENSPTXG00000000007	other_paralog	KRAS
ENSPTXG00000000007	other_paralog	KRAS
ENSPTXG00000000007	other_paralog	KRAS
ENSPTXG00000000007	other_paralog	KRAS
ENSPTXG00000000007	other_paralog	KRAS
ENSPTXG00000000007	other_paralog	KRAS
ENSPTXG00000000007	other_paralog	KRAS
ENSPTXG00000000007	other_paralog	KRAS
ENSPTXG00000000007	other_paralog	KRAS
ENSPTXG00000000007	other_paralog	KRAS
ENSPTXG00000000007	other_paralog	KRAS
ENSPTXG00000000007	within_species_paralog	KRAS
ENSPTXG00000000008		ETFRF1
ENSPTXG00000000009		CFAP94
ENSPTXG00000000010	within_species_paralog
ENSPTXG00000000011	within_species_paralog	PMM1
ENSPTXG00000000012	within_species_paralog
ENSPTXG00000000013	other_paralog	RASD2
ENSPTXG00000000013	other_paralog	RASD2
ENSPTXG00000000013	other_paralog	RASD2
ENSPTXG00000000013	other_paralog	RASD2
ENSPTXG00000000013	other_paralog	RASD2
ENSPTXG00000000013	other_paralog	RASD2
ENSPTXG00000000013	other_paralog	RASD2
ENSPTXG00000000013	other_paralog	RASD2
ENSPTXG00000000013	other_paralog	RASD2
ENSPTXG00000000013	other_paralog	RASD2
ENSPTXG00000000013	other_paralog	RASD2
ENSPTXG00000000013	other_paralog	RASD2
ENSPTXG00000000013	other_paralog	RASD2
ENSPTXG00000000013	other_paralog	RASD2
ENSPTXG00000000013	other_paralog	RASD2
ENSPTXG00000000013	other_paralog	RASD2
ENSPTXG00000000013	other_paralog	RASD2
ENSPTXG00000000013	other_paralog	RASD2
ENSPTXG00000000013	other_paralog	RASD2
ENSPTXG00000000013	other_paralog	RASD2
ENSPTXG00000000013	other_paralog	RASD2
ENSPTXG00000000013	other_paralog	RASD2
ENSPTXG00000000013	other_paralog	RASD2
ENSPTXG00000000013	other_paralog	RASD2
ENSPTXG00000000013	other_paralog	RASD2
ENSPTXG00000000013	other_paralog	RASD2
ENSPTXG00000000013	other_paralog	RASD2
ENSPTXG00000000013	other_paralog	RASD2
ENSPTXG00000000013	other_paralog	RASD2
ENSPTXG00000000013	other_paralog	RASD2
ENSPTXG00000000013	other_paralog	RASD2
ENSPTXG00000000013	other_paralog	RASD2
ENSPTXG00000000013	other_paralog	RASD2
ENSPTXG00000000013	other_paralog	RASD2
ENSPTXG00000000013	other_paralog	RASD2
ENSPTXG00000000013	other_paralog	RASD2
ENSPTXG00000000013	other_paralog	RASD2
ENSPTXG00000000013	other_paralog	RASD2
ENSPTXG00000000013	other_paralog	RASD2
ENSPTXG00000000013	other_paralog	RASD2
ENSPTXG00000000013	other_paralog	RASD2
ENSPTXG00000000013	other_paralog	RASD2
ENSPTXG00000000013	other_paralog	RASD2
ENSPTXG00000000014	within_species_paralog	AMPD3
ENSPTXG00000000014	within_species_paralog	AMPD3
ENSPTXG00000000015	other_paralog	DESI1
ENSPTXG00000000015	other_paralog	DESI1
ENSPTXG00000000016		CCDC32
ENSPTXG00000000017	other_paralog
ENSPTXG00000000017	other_paralog
ENSPTXG00000000017	other_paralog
ENSPTXG00000000017	other_paralog
ENSPTXG00000000017	other_paralog
ENSPTXG00000000017	other_paralog
ENSPTXG00000000017	other_paralog
ENSPTXG00000000017	other_paralog
ENSPTXG00000000017	other_paralog
ENSPTXG00000000017	other_paralog
ENSPTXG00000000017	other_paralog
ENSPTXG00000000017	other_paralog
ENSPTXG00000000017	other_paralog
ENSPTXG00000000017	other_paralog
ENSPTXG00000000017	other_paralog
ENSPTXG00000000017	other_paralog
ENSPTXG00000000017	other_paralog
ENSPTXG00000000017	other_paralog
ENSPTXG00000000017	other_paralog
ENSPTXG00000000017	other_paralog
ENSPTXG00000000017	other_paralog
ENSPTXG00000000017	other_paralog
ENSPTXG00000000017	other_paralog
ENSPTXG00000000017	other_paralog
ENSPTXG00000000017	other_paralog
ENSPTXG00000000017	other_paralog
ENSPTXG00000000017	within_species_paralog
ENSPTXG00000000018	within_species_paralog	XRCC6
ENSPTXG00000000019	within_species_paralog	SRGAP1
ENSPTXG00000000019	within_species_paralog	SRGAP1
ENSPTXG00000000019	within_species_paralog	SRGAP1
ENSPTXG00000000020
ENSPTXG00000000021	within_species_paralog
ENSPTXG00000000022	other_paralog	MB
ENSPTXG00000000022	other_paralog	MB
ENSPTXG00000000022	other_paralog	MB
ENSPTXG00000000022	other_paralog	MB
ENSPTXG00000000022	other_paralog	MB
ENSPTXG00000000022	other_paralog	MB
ENSPTXG00000000023
ENSPTXG00000000024	other_paralog	HOXD13
ENSPTXG00000000024	other_paralog	HOXD13
ENSPTXG00000000024	other_paralog	HOXD13
ENSPTXG00000000024	other_paralog	HOXD13
ENSPTXG00000000024	other_paralog	HOXD13
ENSPTXG00000000024	other_paralog	HOXD13
ENSPTXG00000000024	other_paralog	HOXD13
ENSPTXG00000000024	other_paralog	HOXD13
ENSPTXG00000000024	other_paralog	HOXD13
ENSPTXG00000000024	other_paralog	HOXD13
ENSPTXG00000000024	other_paralog	HOXD13
ENSPTXG00000000024	other_paralog	HOXD13
ENSPTXG00000000024	other_paralog	HOXD13
ENSPTXG00000000024	other_paralog	HOXD13
ENSPTXG00000000024	other_paralog	HOXD13
ENSPTXG00000000024	other_paralog	HOXD13
ENSPTXG00000000024	other_paralog	HOXD13
ENSPTXG00000000024	other_paralog	HOXD13
ENSPTXG00000000024	other_paralog	HOXD13
ENSPTXG00000000024	other_paralog	HOXD13
ENSPTXG00000000024	other_paralog	HOXD13
ENSPTXG00000000024	other_paralog	HOXD13
ENSPTXG00000000024	other_paralog	HOXD13
ENSPTXG00000000024	other_paralog	HOXD13
ENSPTXG00000000024	other_paralog	HOXD13
ENSPTXG00000000024	other_paralog	HOXD13
ENSPTXG00000000024	other_paralog	HOXD13
ENSPTXG00000000024	other_paralog	HOXD13
ENSPTXG00000000024	other_paralog	HOXD13
ENSPTXG00000000024	other_paralog	HOXD13
ENSPTXG00000000024	other_paralog	HOXD13
ENSPTXG00000000024	other_paralog	HOXD13
ENSPTXG00000000024	other_paralog	HOXD13
ENSPTXG00000000024	other_paralog	HOXD13
ENSPTXG00000000024	other_paralog	HOXD13
ENSPTXG00000000024	other_paralog	HOXD13
ENSPTXG00000000024	other_paralog	HOXD13
ENSPTXG00000000024	other_paralog	HOXD13
ENSPTXG00000000024	other_paralog	HOXD13
ENSPTXG00000000024	other_paralog	HOXD13
ENSPTXG00000000024	other_paralog	HOXD13
ENSPTXG00000000024	other_paralog	HOXD13
ENSPTXG00000000024	other_paralog	HOXD13
ENSPTXG00000000024	other_paralog	HOXD13
ENSPTXG00000000024	other_paralog	HOXD13
ENSPTXG00000000024	other_paralog	HOXD13
ENSPTXG00000000024	other_paralog	HOXD13
ENSPTXG00000000024	other_paralog	HOXD13
ENSPTXG00000000025	other_paralog	BAHD1
ENSPTXG00000000025	other_paralog	BAHD1
ENSPTXG00000000025	other_paralog	BAHD1
ENSPTXG00000000026	within_species_paralog	GYS2
ENSPTXG00000000027		DTL
ENSPTXG00000000028		SNU13
ENSPTXG00000000029	other_paralog	EVX2
ENSPTXG00000000029	other_paralog	EVX2
ENSPTXG00000000029	other_paralog	EVX2
ENSPTXG00000000029	other_paralog	EVX2
ENSPTXG00000000029	other_paralog	EVX2
ENSPTXG00000000029	other_paralog	EVX2
ENSPTXG00000000029	other_paralog	EVX2
ENSPTXG00000000029	other_paralog	EVX2
ENSPTXG00000000029	other_paralog	EVX2
ENSPTXG00000000029	other_paralog	EVX2
ENSPTXG00000000029	other_paralog	EVX2
ENSPTXG00000000029	other_paralog	EVX2
ENSPTXG00000000029	other_paralog	EVX2
ENSPTXG00000000029	other_paralog	EVX2
ENSPTXG00000000029	other_paralog	EVX2
ENSPTXG00000000029	other_paralog	EVX2
ENSPTXG00000000029	other_paralog	EVX2
ENSPTXG00000000029	other_paralog	EVX2
ENSPTXG00000000029	other_paralog	EVX2
ENSPTXG00000000029	other_paralog	EVX2
ENSPTXG00000000029	other_paralog	EVX2
ENSPTXG00000000029	other_paralog	EVX2
ENSPTXG00000000029	other_paralog	EVX2
ENSPTXG00000000029	other_paralog	EVX2
ENSPTXG00000000029	other_paralog	EVX2
ENSPTXG00000000029	other_paralog	EVX2
ENSPTXG00000000029	other_paralog	EVX2
ENSPTXG00000000029	other_paralog	EVX2
ENSPTXG00000000029	other_paralog	EVX2
ENSPTXG00000000029	other_paralog	EVX2
ENSPTXG00000000029	other_paralog	EVX2
ENSPTXG00000000029	other_paralog	EVX2
ENSPTXG00000000029	other_paralog	EVX2
ENSPTXG00000000029	other_paralog	EVX2
ENSPTXG00000000029	other_paralog	EVX2
ENSPTXG00000000029	other_paralog	EVX2
ENSPTXG00000000029	other_paralog	EVX2
ENSPTXG00000000029	other_paralog	EVX2
ENSPTXG00000000029	other_paralog	EVX2
ENSPTXG00000000029	other_paralog	EVX2
ENSPTXG00000000029	other_paralog	EVX2
ENSPTXG00000000029	other_paralog	EVX2
ENSPTXG00000000030
ENSPTXG00000000031		FAM174C
ENSPTXG00000000032		RNF141
ENSPTXG00000000033	within_species_paralog
ENSPTXG00000000034	within_species_paralog	CABLES2
ENSPTXG00000000035
ENSPTXG00000000036	within_species_paralog
ENSPTXG00000000037	other_paralog
ENSPTXG00000000037	other_paralog
ENSPTXG00000000037	other_paralog
ENSPTXG00000000037	gene_split
ENSPTXG00000000038	within_species_paralog	MFSD6
ENSPTXG00000000039	other_paralog
ENSPTXG00000000039	other_paralog
ENSPTXG00000000039	other_paralog
ENSPTXG00000000039	other_paralog
ENSPTXG00000000039	other_paralog
ENSPTXG00000000039	other_paralog
ENSPTXG00000000039	other_paralog
ENSPTXG00000000039	other_paralog
ENSPTXG00000000039	other_paralog
ENSPTXG00000000039	other_paralog
ENSPTXG00000000039	other_paralog
ENSPTXG00000000039	other_paralog
ENSPTXG00000000039	other_paralog
ENSPTXG00000000039	other_paralog
ENSPTXG00000000039	other_paralog
ENSPTXG00000000039	other_paralog
ENSPTXG00000000039	other_paralog
ENSPTXG00000000039	other_paralog
ENSPTXG00000000039	other_paralog
ENSPTXG00000000040	other_paralog
ENSPTXG00000000040	other_paralog
ENSPTXG00000000040	within_species_paralog
ENSPTXG00000000041
ENSPTXG00000000042		ATP5F1D
ENSPTXG00000000043	other_paralog	PDE4D
ENSPTXG00000000043	other_paralog	PDE4D
ENSPTXG00000000043	other_paralog	PDE4D
ENSPTXG00000000043	other_paralog	PDE4D
ENSPTXG00000000043	other_paralog	PDE4D
ENSPTXG00000000043	other_paralog	PDE4D
ENSPTXG00000000043	other_paralog	PDE4D
ENSPTXG00000000043	other_paralog	PDE4D
ENSPTXG00000000043	other_paralog	PDE4D
ENSPTXG00000000043	other_paralog	PDE4D
ENSPTXG00000000043	other_paralog	PDE4D
ENSPTXG00000000043	other_paralog	PDE4D
ENSPTXG00000000043	other_paralog	PDE4D
ENSPTXG00000000043	other_paralog	PDE4D
ENSPTXG00000000043	other_paralog	PDE4D
ENSPTXG00000000043	other_paralog	PDE4D
ENSPTXG00000000043	other_paralog	PDE4D
ENSPTXG00000000043	other_paralog	PDE4D
ENSPTXG00000000043	other_paralog	PDE4D
ENSPTXG00000000043	within_species_paralog	PDE4D
ENSPTXG00000000044		SHQ1
ENSPTXG00000000045	other_paralog	IVD
ENSPTXG00000000045	other_paralog	IVD
ENSPTXG00000000045	other_paralog	IVD
ENSPTXG00000000045	other_paralog	IVD
ENSPTXG00000000045	other_paralog	IVD
ENSPTXG00000000045	other_paralog	IVD
ENSPTXG00000000045	other_paralog	IVD
ENSPTXG00000000045	other_paralog	IVD
ENSPTXG00000000045	other_paralog	IVD
ENSPTXG00000000045	other_paralog	IVD
ENSPTXG00000000045	other_paralog	IVD
ENSPTXG00000000045	other_paralog	IVD
ENSPTXG00000000045	other_paralog	IVD
ENSPTXG00000000045	other_paralog	IVD
ENSPTXG00000000045	other_paralog	IVD
ENSPTXG00000000046	within_species_paralog	LYVE1
ENSPTXG00000000047		LSM11
ENSPTXG00000000048
ENSPTXG00000000049	other_paralog
ENSPTXG00000000050	within_species_paralog
ENSPTXG00000000051	other_paralog	ITIH4
ENSPTXG00000000051	other_paralog	ITIH4
ENSPTXG00000000051	other_paralog	ITIH4
ENSPTXG00000000051	other_paralog	ITIH4
ENSPTXG00000000051	other_paralog	ITIH4
ENSPTXG00000000051	other_paralog	ITIH4
ENSPTXG00000000051	other_paralog	ITIH4
ENSPTXG00000000051	other_paralog	ITIH4
ENSPTXG00000000051	other_paralog	ITIH4
ENSPTXG00000000051	other_paralog	ITIH4
ENSPTXG00000000051	other_paralog	ITIH4
ENSPTXG00000000051	other_paralog	ITIH4
ENSPTXG00000000051	other_paralog	ITIH4
ENSPTXG00000000051	other_paralog	ITIH4
ENSPTXG00000000051	other_paralog	ITIH4
ENSPTXG00000000051	other_paralog	ITIH4
ENSPTXG00000000052	within_species_paralog
ENSPTXG00000000053	other_paralog	HMG20B
ENSPTXG00000000053	other_paralog	HMG20B
ENSPTXG00000000053	other_paralog	HMG20B
ENSPTXG00000000053	other_paralog	HMG20B
ENSPTXG00000000053	other_paralog	HMG20B
ENSPTXG00000000053	other_paralog	HMG20B
ENSPTXG00000000053	other_paralog	HMG20B
ENSPTXG00000000053	other_paralog	HMG20B
ENSPTXG00000000053	other_paralog	HMG20B
ENSPTXG00000000053	other_paralog	HMG20B
ENSPTXG00000000053	other_paralog	HMG20B
ENSPTXG00000000053	other_paralog	HMG20B
ENSPTXG00000000053	other_paralog	HMG20B
ENSPTXG00000000053	other_paralog	HMG20B
ENSPTXG00000000054	within_species_paralog	SLC26A2
ENSPTXG00000000054	within_species_paralog	SLC26A2
ENSPTXG00000000054	within_species_paralog	SLC26A2
ENSPTXG00000000054	within_species_paralog	SLC26A2
ENSPTXG00000000054	within_species_paralog	SLC26A2
ENSPTXG00000000054	within_species_paralog	SLC26A2
ENSPTXG00000000054	within_species_paralog	SLC26A2
ENSPTXG00000000054	other_paralog	SLC26A2
ENSPTXG00000000054	other_paralog	SLC26A2
ENSPTXG00000000054	other_paralog	SLC26A2
ENSPTXG00000000055		DPY30
ENSPTXG00000000056	other_paralog	GPHB5
ENSPTXG00000000056	other_paralog	GPHB5
ENSPTXG00000000056	other_paralog	GPHB5
ENSPTXG00000000057	within_species_paralog	DIPK1C
ENSPTXG00000000057	within_species_paralog	DIPK1C
ENSPTXG00000000058		LNPK
ENSPTXG00000000059		MIDN
ENSPTXG00000000060	other_paralog	CLINT1
ENSPTXG00000000060	other_paralog	CLINT1
ENSPTXG00000000060	other_paralog	CLINT1
ENSPTXG00000000060	other_paralog	CLINT1
ENSPTXG00000000060	other_paralog	CLINT1
ENSPTXG00000000061	other_paralog	HIBCH
ENSPTXG00000000061	other_paralog	HIBCH
ENSPTXG00000000061	other_paralog	HIBCH
ENSPTXG00000000061	other_paralog	HIBCH
ENSPTXG00000000061	other_paralog	HIBCH
ENSPTXG00000000061	other_paralog	HIBCH
ENSPTXG00000000061	other_paralog	HIBCH
ENSPTXG00000000061	other_paralog	HIBCH
ENSPTXG00000000061	other_paralog	HIBCH
ENSPTXG00000000062	within_species_paralog	IRAG1
ENSPTXG00000000063		RPS21
ENSPTXG00000000064	other_paralog	DISP2
ENSPTXG00000000064	other_paralog	DISP2
ENSPTXG00000000064	other_paralog	DISP2
ENSPTXG00000000064	other_paralog	DISP2
ENSPTXG00000000064	other_paralog	DISP2
ENSPTXG00000000064	other_paralog	DISP2
ENSPTXG00000000064	other_paralog	DISP2
ENSPTXG00000000064	other_paralog	DISP2
ENSPTXG00000000064	other_paralog	DISP2
ENSPTXG00000000064	other_paralog	DISP2
ENSPTXG00000000065	gene_split
ENSPTXG00000000066	other_paralog	RBFOX2
ENSPTXG00000000066	other_paralog	RBFOX2
ENSPTXG00000000067		NSUN7
ENSPTXG00000000068	within_species_paralog	PPARGC1B
ENSPTXG00000000068	within_species_paralog	PPARGC1B
ENSPTXG00000000068	within_species_paralog	PPARGC1B
ENSPTXG00000000069		SAMHD1
ENSPTXG00000000070	other_paralog	CNDP2
ENSPTXG00000000070	other_paralog	CNDP2
ENSPTXG00000000070	other_paralog	CNDP2
ENSPTXG00000000071	other_paralog	SPAST
ENSPTXG00000000071	other_paralog	SPAST
ENSPTXG00000000071	other_paralog	SPAST
ENSPTXG00000000071	other_paralog	SPAST
ENSPTXG00000000071	other_paralog	SPAST
ENSPTXG00000000071	other_paralog	SPAST
ENSPTXG00000000071	other_paralog	SPAST
ENSPTXG00000000071	other_paralog	SPAST
ENSPTXG00000000071	other_paralog	SPAST
ENSPTXG00000000071	other_paralog	SPAST
ENSPTXG00000000072	other_paralog	GXYLT2
ENSPTXG00000000072	other_paralog	GXYLT2
ENSPTXG00000000072	other_paralog	GXYLT2
ENSPTXG00000000072	other_paralog	GXYLT2
ENSPTXG00000000072	other_paralog	GXYLT2
ENSPTXG00000000073		CCDC134
ENSPTXG00000000074	within_species_paralog	FZR1
ENSPTXG00000000075	other_paralog	RHOJ
ENSPTXG00000000075	other_paralog	RHOJ
ENSPTXG00000000075	other_paralog	RHOJ
ENSPTXG00000000075	other_paralog	RHOJ
ENSPTXG00000000075	other_paralog	RHOJ
ENSPTXG00000000075	other_paralog	RHOJ
ENSPTXG00000000075	other_paralog	RHOJ
ENSPTXG00000000075	other_paralog	RHOJ
ENSPTXG00000000075	other_paralog	RHOJ
ENSPTXG00000000075	other_paralog	RHOJ
ENSPTXG00000000075	other_paralog	RHOJ
ENSPTXG00000000075	other_paralog	RHOJ
ENSPTXG00000000075	other_paralog	RHOJ
ENSPTXG00000000075	other_paralog	RHOJ
ENSPTXG00000000075	other_paralog	RHOJ
ENSPTXG00000000075	other_paralog	RHOJ
ENSPTXG00000000075	other_paralog	RHOJ
ENSPTXG00000000075	other_paralog	RHOJ
ENSPTXG00000000075	other_paralog	RHOJ
ENSPTXG00000000075	other_paralog	RHOJ
ENSPTXG00000000075	other_paralog	RHOJ
ENSPTXG00000000075	other_paralog	RHOJ
ENSPTXG00000000075	other_paralog	RHOJ
ENSPTXG00000000075	other_paralog	RHOJ
ENSPTXG00000000075	other_paralog	RHOJ
ENSPTXG00000000075	other_paralog	RHOJ
ENSPTXG00000000075	other_paralog	RHOJ
ENSPTXG00000000075	other_paralog	RHOJ
ENSPTXG00000000076	within_species_paralog	CIRBP
ENSPTXG00000000076	within_species_paralog	CIRBP
ENSPTXG00000000076	other_paralog	CIRBP
ENSPTXG00000000076	other_paralog	CIRBP
ENSPTXG00000000076	other_paralog	CIRBP
ENSPTXG00000000076	other_paralog	CIRBP
ENSPTXG00000000076	other_paralog	CIRBP
ENSPTXG00000000076	other_paralog	CIRBP
ENSPTXG00000000076	other_paralog	CIRBP
ENSPTXG00000000076	other_paralog	CIRBP
ENSPTXG00000000076	other_paralog	CIRBP
ENSPTXG00000000076	other_paralog	CIRBP
ENSPTXG00000000076	other_paralog	CIRBP
ENSPTXG00000000076	other_paralog	CIRBP
ENSPTXG00000000076	other_paralog	CIRBP
ENSPTXG00000000076	other_paralog	CIRBP
ENSPTXG00000000076	other_paralog	CIRBP
ENSPTXG00000000076	other_paralog	CIRBP
ENSPTXG00000000076	other_paralog	CIRBP
ENSPTXG00000000076	other_paralog	CIRBP
ENSPTXG00000000076	other_paralog	CIRBP
ENSPTXG00000000076	other_paralog	CIRBP
ENSPTXG00000000076	other_paralog	CIRBP
ENSPTXG00000000076	other_paralog	CIRBP
ENSPTXG00000000076	other_paralog	CIRBP
ENSPTXG00000000076	other_paralog	CIRBP
ENSPTXG00000000076	other_paralog	CIRBP
ENSPTXG00000000077	other_paralog	NAIP
ENSPTXG00000000077	other_paralog	NAIP
ENSPTXG00000000077	other_paralog	NAIP
ENSPTXG00000000077	other_paralog	NAIP
ENSPTXG00000000077	other_paralog	NAIP
ENSPTXG00000000077	other_paralog	NAIP
ENSPTXG00000000078
ENSPTXG00000000079	within_species_paralog	PAK2
ENSPTXG00000000079	within_species_paralog	PAK2
ENSPTXG00000000079	other_paralog	PAK2
ENSPTXG00000000079	other_paralog	PAK2
ENSPTXG00000000079	other_paralog	PAK2
ENSPTXG00000000079	other_paralog	PAK2
ENSPTXG00000000079	other_paralog	PAK2
ENSPTXG00000000079	other_paralog	PAK2
ENSPTXG00000000079	other_paralog	PAK2
ENSPTXG00000000079	other_paralog	PAK2
ENSPTXG00000000079	other_paralog	PAK2
ENSPTXG00000000079	other_paralog	PAK2
ENSPTXG00000000079	other_paralog	PAK2
ENSPTXG00000000079	other_paralog	PAK2
ENSPTXG00000000079	other_paralog	PAK2
ENSPTXG00000000079	other_paralog	PAK2
ENSPTXG00000000079	other_paralog	PAK2
ENSPTXG00000000079	other_paralog	PAK2
ENSPTXG00000000079	other_paralog	PAK2
ENSPTXG00000000079	other_paralog	PAK2
ENSPTXG00000000079	other_paralog	PAK2
ENSPTXG00000000079	other_paralog	PAK2
ENSPTXG00000000079	other_paralog	PAK2
ENSPTXG00000000079	other_paralog	PAK2
ENSPTXG00000000079	other_paralog	PAK2
ENSPTXG00000000079	other_paralog	PAK2
ENSPTXG00000000079	other_paralog	PAK2
ENSPTXG00000000079	other_paralog	PAK2
ENSPTXG00000000079	other_paralog	PAK2
ENSPTXG00000000079	other_paralog	PAK2
ENSPTXG00000000079	other_paralog	PAK2
ENSPTXG00000000079	other_paralog	PAK2
ENSPTXG00000000079	other_paralog	PAK2
ENSPTXG00000000079	other_paralog	PAK2
ENSPTXG00000000079	other_paralog	PAK2
ENSPTXG00000000079	other_paralog	PAK2
ENSPTXG00000000079	other_paralog	PAK2
ENSPTXG00000000079	other_paralog	PAK2
ENSPTXG00000000079	other_paralog	PAK2
ENSPTXG00000000079	other_paralog	PAK2
ENSPTXG00000000079	other_paralog	PAK2
ENSPTXG00000000080	within_species_paralog	SLC26A6
ENSPTXG00000000080	within_species_paralog	SLC26A6
ENSPTXG00000000080	other_paralog	SLC26A6
ENSPTXG00000000080	other_paralog	SLC26A6
ENSPTXG00000000080	other_paralog	SLC26A6
ENSPTXG00000000080	other_paralog	SLC26A6
ENSPTXG00000000080	other_paralog	SLC26A6
ENSPTXG00000000080	other_paralog	SLC26A6
ENSPTXG00000000080	other_paralog	SLC26A6
ENSPTXG00000000080	other_paralog	SLC26A6
ENSPTXG00000000081	within_species_paralog
ENSPTXG00000000081	other_paralog
ENSPTXG00000000081	other_paralog
ENSPTXG00000000081	other_paralog
ENSPTXG00000000081	other_paralog
ENSPTXG00000000081	other_paralog
ENSPTXG00000000081	other_paralog
ENSPTXG00000000081	other_paralog
ENSPTXG00000000081	other_paralog
ENSPTXG00000000081	other_paralog
ENSPTXG00000000081	other_paralog
ENSPTXG00000000081	other_paralog
ENSPTXG00000000081	other_paralog
ENSPTXG00000000081	other_paralog
ENSPTXG00000000081	other_paralog
ENSPTXG00000000081	other_paralog
ENSPTXG00000000081	other_paralog
ENSPTXG00000000081	other_paralog
ENSPTXG00000000081	other_paralog
ENSPTXG00000000081	other_paralog
ENSPTXG00000000081	other_paralog
ENSPTXG00000000081	other_paralog
ENSPTXG00000000081	other_paralog
ENSPTXG00000000081	other_paralog
ENSPTXG00000000082	other_paralog
ENSPTXG00000000082	within_species_paralog
ENSPTXG00000000082	within_species_paralog
ENSPTXG00000000083	other_paralog
ENSPTXG00000000083	other_paralog
ENSPTXG00000000083	other_paralog
ENSPTXG00000000084		NDUFA9
ENSPTXG00000000085	other_paralog
ENSPTXG00000000085	other_paralog
ENSPTXG00000000085	other_paralog
ENSPTXG00000000085	other_paralog
ENSPTXG00000000085	other_paralog
ENSPTXG00000000085	other_paralog
ENSPTXG00000000085	other_paralog
ENSPTXG00000000085	other_paralog
ENSPTXG00000000085	other_paralog
ENSPTXG00000000085	other_paralog
ENSPTXG00000000085	other_paralog
ENSPTXG00000000085	other_paralog
ENSPTXG00000000085	other_paralog
ENSPTXG00000000085	within_species_paralog
ENSPTXG00000000085	within_species_paralog
ENSPTXG00000000085	within_species_paralog
ENSPTXG00000000086	within_species_paralog
ENSPTXG00000000086	other_paralog
ENSPTXG00000000086	other_paralog
ENSPTXG00000000087	other_paralog	RXRG
ENSPTXG00000000087	other_paralog	RXRG
ENSPTXG00000000087	other_paralog	RXRG
ENSPTXG00000000087	other_paralog	RXRG
ENSPTXG00000000087	other_paralog	RXRG
ENSPTXG00000000087	other_paralog	RXRG
ENSPTXG00000000087	other_paralog	RXRG
ENSPTXG00000000087	other_paralog	RXRG
ENSPTXG00000000087	other_paralog	RXRG
ENSPTXG00000000087	other_paralog	RXRG
ENSPTXG00000000087	other_paralog	RXRG
ENSPTXG00000000087	other_paralog	RXRG
ENSPTXG00000000088	other_paralog	LHX8
ENSPTXG00000000088	other_paralog	LHX8
ENSPTXG00000000088	other_paralog	LHX8
ENSPTXG00000000088	other_paralog	LHX8
ENSPTXG00000000088	other_paralog	LHX8
ENSPTXG00000000088	other_paralog	LHX8
ENSPTXG00000000088	other_paralog	LHX8
ENSPTXG00000000088	other_paralog	LHX8
ENSPTXG00000000088	other_paralog	LHX8
ENSPTXG00000000088	other_paralog	LHX8
ENSPTXG00000000088	other_paralog	LHX8
ENSPTXG00000000088	other_paralog	LHX8
ENSPTXG00000000088	other_paralog	LHX8
ENSPTXG00000000088	other_paralog	LHX8
ENSPTXG00000000088	other_paralog	LHX8
ENSPTXG00000000088	other_paralog	LHX8
ENSPTXG00000000088	other_paralog	LHX8
ENSPTXG00000000088	other_paralog	LHX8
ENSPTXG00000000088	other_paralog	LHX8
ENSPTXG00000000088	other_paralog	LHX8
ENSPTXG00000000088	other_paralog	LHX8
ENSPTXG00000000089	other_paralog	SREBF2
ENSPTXG00000000089	other_paralog	SREBF2
ENSPTXG00000000089	other_paralog	SREBF2
ENSPTXG00000000089	other_paralog	SREBF2
ENSPTXG00000000089	other_paralog	SREBF2
ENSPTXG00000000089	other_paralog	SREBF2
ENSPTXG00000000090	other_paralog	PIDD1
ENSPTXG00000000090	other_paralog	PIDD1
ENSPTXG00000000090	other_paralog	PIDD1
ENSPTXG00000000090	other_paralog	PIDD1
ENSPTXG00000000090	other_paralog	PIDD1
ENSPTXG00000000090	other_paralog	PIDD1
ENSPTXG00000000090	other_paralog	PIDD1
ENSPTXG00000000090	other_paralog	PIDD1
ENSPTXG00000000090	other_paralog	PIDD1
ENSPTXG00000000090	other_paralog	PIDD1
ENSPTXG00000000090	other_paralog	PIDD1
ENSPTXG00000000090	other_paralog	PIDD1
ENSPTXG00000000090	other_paralog	PIDD1
ENSPTXG00000000090	other_paralog	PIDD1
ENSPTXG00000000090	other_paralog	PIDD1
ENSPTXG00000000090	other_paralog	PIDD1
ENSPTXG00000000090	other_paralog	PIDD1
ENSPTXG00000000090	other_paralog	PIDD1
ENSPTXG00000000090	other_paralog	PIDD1
ENSPTXG00000000090	other_paralog	PIDD1
ENSPTXG00000000090	other_paralog	PIDD1
ENSPTXG00000000090	other_paralog	PIDD1
ENSPTXG00000000090	other_paralog	PIDD1
ENSPTXG00000000090	other_paralog	PIDD1
ENSPTXG00000000090	other_paralog	PIDD1
ENSPTXG00000000090	other_paralog	PIDD1
ENSPTXG00000000090	other_paralog	PIDD1
ENSPTXG00000000090	other_paralog	PIDD1
ENSPTXG00000000090	other_paralog	PIDD1
ENSPTXG00000000091
ENSPTXG00000000092	within_species_paralog
ENSPTXG00000000092	within_species_paralog
ENSPTXG00000000092	within_species_paralog
ENSPTXG00000000092	within_species_paralog
ENSPTXG00000000092	within_species_paralog
ENSPTXG00000000093	other_paralog	IRS4
ENSPTXG00000000093	other_paralog	IRS4
ENSPTXG00000000094	gene_split
ENSPTXG00000000095		RXYLT1
ENSPTXG00000000096	other_paralog	KCNH5
ENSPTXG00000000096	other_paralog	KCNH5
ENSPTXG00000000096	other_paralog	KCNH5
ENSPTXG00000000096	other_paralog	KCNH5
ENSPTXG00000000096	other_paralog	KCNH5
ENSPTXG00000000096	other_paralog	KCNH5
ENSPTXG00000000096	other_paralog	KCNH5
ENSPTXG00000000096	other_paralog	KCNH5
ENSPTXG00000000096	other_paralog	KCNH5
ENSPTXG00000000096	other_paralog	KCNH5
ENSPTXG00000000096	other_paralog	KCNH5
ENSPTXG00000000096	other_paralog	KCNH5
ENSPTXG00000000096	other_paralog	KCNH5
ENSPTXG00000000096	other_paralog	KCNH5
ENSPTXG00000000096	other_paralog	KCNH5
ENSPTXG00000000096	other_paralog	KCNH5
ENSPTXG00000000097		INTS7
ENSPTXG00000000098
ENSPTXG00000000099		CCDC89
ENSPTXG00000000100		PIGP
ENSPTXG00000000101	gene_split
ENSPTXG00000000101	within_species_paralog
ENSPTXG00000000101	other_paralog
ENSPTXG00000000101	other_paralog
ENSPTXG00000000101	other_paralog
ENSPTXG00000000101	other_paralog
ENSPTXG00000000101	other_paralog
ENSPTXG00000000101	other_paralog
ENSPTXG00000000101	other_paralog
ENSPTXG00000000101	other_paralog
ENSPTXG00000000101	other_paralog
ENSPTXG00000000101	other_paralog
ENSPTXG00000000101	other_paralog
ENSPTXG00000000101	other_paralog
ENSPTXG00000000101	other_paralog
ENSPTXG00000000101	other_paralog
ENSPTXG00000000101	other_paralog
ENSPTXG00000000101	other_paralog
ENSPTXG00000000101	other_paralog
ENSPTXG00000000101	other_paralog
ENSPTXG00000000101	other_paralog
ENSPTXG00000000101	other_paralog
ENSPTXG00000000101	other_paralog
ENSPTXG00000000101	other_paralog
ENSPTXG00000000101	other_paralog
ENSPTXG00000000101	other_paralog
ENSPTXG00000000101	other_paralog
ENSPTXG00000000101	other_paralog
ENSPTXG00000000101	other_paralog
ENSPTXG00000000101	other_paralog
ENSPTXG00000000101	other_paralog
ENSPTXG00000000101	other_paralog
ENSPTXG00000000101	other_paralog
ENSPTXG00000000101	other_paralog
ENSPTXG00000000101	other_paralog
ENSPTXG00000000101	other_paralog
ENSPTXG00000000101	other_paralog
ENSPTXG00000000101	other_paralog
ENSPTXG00000000101	other_paralog
ENSPTXG00000000101	other_paralog
ENSPTXG00000000101	other_paralog
ENSPTXG00000000101	other_paralog
ENSPTXG00000000101	other_paralog
ENSPTXG00000000101	other_paralog
ENSPTXG00000000101	other_paralog
ENSPTXG00000000101	other_paralog
ENSPTXG00000000101	other_paralog
ENSPTXG00000000101	other_paralog
ENSPTXG00000000101	other_paralog
ENSPTXG00000000102	within_species_paralog
ENSPTXG00000000103	other_paralog	CNDP1
ENSPTXG00000000103	other_paralog	CNDP1
ENSPTXG00000000103	other_paralog	CNDP1
ENSPTXG00000000104	other_paralog	MARCHF3
ENSPTXG00000000104	other_paralog	MARCHF3
ENSPTXG00000000104	other_paralog	MARCHF3
ENSPTXG00000000104	other_paralog	MARCHF3
ENSPTXG00000000104	other_paralog	MARCHF3
ENSPTXG00000000104	other_paralog	MARCHF3
ENSPTXG00000000104	other_paralog	MARCHF3
ENSPTXG00000000105	other_paralog	ATF2
ENSPTXG00000000105	other_paralog	ATF2
ENSPTXG00000000106	other_paralog	ELFN1
ENSPTXG00000000106	other_paralog	ELFN1
ENSPTXG00000000106	other_paralog	ELFN1
ENSPTXG00000000106	other_paralog	ELFN1
ENSPTXG00000000106	other_paralog	ELFN1
ENSPTXG00000000106	other_paralog	ELFN1
ENSPTXG00000000106	other_paralog	ELFN1
ENSPTXG00000000106	other_paralog	ELFN1
ENSPTXG00000000106	other_paralog	ELFN1
ENSPTXG00000000106	other_paralog	ELFN1
ENSPTXG00000000106	other_paralog	ELFN1
ENSPTXG00000000106	other_paralog	ELFN1
ENSPTXG00000000106	other_paralog	ELFN1
ENSPTXG00000000106	other_paralog	ELFN1
ENSPTXG00000000106	other_paralog	ELFN1
ENSPTXG00000000106	other_paralog	ELFN1
ENSPTXG00000000106	other_paralog	ELFN1
ENSPTXG00000000106	other_paralog	ELFN1
ENSPTXG00000000106	other_paralog	ELFN1
ENSPTXG00000000106	other_paralog	ELFN1
ENSPTXG00000000106	other_paralog	ELFN1
ENSPTXG00000000106	other_paralog	ELFN1
ENSPTXG00000000106	other_paralog	ELFN1
ENSPTXG00000000107
ENSPTXG00000000108	within_species_paralog	DEPDC1B
ENSPTXG00000000108	within_species_paralog	DEPDC1B
ENSPTXG00000000109		C19orf71
ENSPTXG00000000110
ENSPTXG00000000111	other_paralog	RGS11
ENSPTXG00000000111	other_paralog	RGS11
ENSPTXG00000000111	other_paralog	RGS11
ENSPTXG00000000111	other_paralog	RGS11
ENSPTXG00000000111	other_paralog	RGS11
ENSPTXG00000000111	other_paralog	RGS11
ENSPTXG00000000111	other_paralog	RGS11
ENSPTXG00000000111	other_paralog	RGS11
ENSPTXG00000000111	other_paralog	RGS11
ENSPTXG00000000111	other_paralog	RGS11
ENSPTXG00000000111	other_paralog	RGS11
ENSPTXG00000000111	other_paralog	RGS11
ENSPTXG00000000111	other_paralog	RGS11
ENSPTXG00000000111	other_paralog	RGS11
ENSPTXG00000000111	other_paralog	RGS11
ENSPTXG00000000111	other_paralog	RGS11
ENSPTXG00000000111	other_paralog	RGS11
ENSPTXG00000000111	other_paralog	RGS11
ENSPTXG00000000111	other_paralog	RGS11
ENSPTXG00000000111	other_paralog	RGS11
ENSPTXG00000000111	other_paralog	RGS11
ENSPTXG00000000111	other_paralog	RGS11
ENSPTXG00000000111	other_paralog	RGS11
ENSPTXG00000000112	within_species_paralog	FN3K
ENSPTXG00000000113	within_species_paralog
ENSPTXG00000000114	other_paralog	HPCA
ENSPTXG00000000114	other_paralog	HPCA
ENSPTXG00000000114	other_paralog	HPCA
ENSPTXG00000000114	other_paralog	HPCA
ENSPTXG00000000114	other_paralog	HPCA
ENSPTXG00000000114	other_paralog	HPCA
ENSPTXG00000000114	other_paralog	HPCA
ENSPTXG00000000114	other_paralog	HPCA
ENSPTXG00000000114	other_paralog	HPCA
ENSPTXG00000000114	other_paralog	HPCA
ENSPTXG00000000114	other_paralog	HPCA
ENSPTXG00000000114	other_paralog	HPCA
ENSPTXG00000000114	other_paralog	HPCA
ENSPTXG00000000114	other_paralog	HPCA
ENSPTXG00000000114	other_paralog	HPCA
ENSPTXG00000000114	other_paralog	HPCA
ENSPTXG00000000115	within_species_paralog	LPGAT1
ENSPTXG00000000115	within_species_paralog	LPGAT1
ENSPTXG00000000115	within_species_paralog	LPGAT1
ENSPTXG00000000115	within_species_paralog	LPGAT1
ENSPTXG00000000116		THUMPD1
ENSPTXG00000000117	gene_split
ENSPTXG00000000117	within_species_paralog
ENSPTXG00000000117	other_paralog
ENSPTXG00000000117	other_paralog
ENSPTXG00000000117	other_paralog
ENSPTXG00000000117	other_paralog
ENSPTXG00000000117	other_paralog
ENSPTXG00000000117	other_paralog
ENSPTXG00000000117	other_paralog
ENSPTXG00000000117	other_paralog
ENSPTXG00000000117	other_paralog
ENSPTXG00000000117	other_paralog
ENSPTXG00000000117	other_paralog
ENSPTXG00000000117	other_paralog
ENSPTXG00000000117	other_paralog
ENSPTXG00000000117	other_paralog
ENSPTXG00000000117	other_paralog
ENSPTXG00000000117	other_paralog
ENSPTXG00000000117	other_paralog
ENSPTXG00000000117	other_paralog
ENSPTXG00000000117	other_paralog
ENSPTXG00000000117	other_paralog
ENSPTXG00000000117	other_paralog
ENSPTXG00000000117	other_paralog
ENSPTXG00000000117	other_paralog
ENSPTXG00000000117	other_paralog
ENSPTXG00000000117	other_paralog
ENSPTXG00000000117	other_paralog
ENSPTXG00000000117	other_paralog
ENSPTXG00000000117	other_paralog
ENSPTXG00000000117	other_paralog
ENSPTXG00000000117	other_paralog
ENSPTXG00000000117	other_paralog
ENSPTXG00000000117	other_paralog
ENSPTXG00000000117	other_paralog
ENSPTXG00000000117	other_paralog
ENSPTXG00000000117	other_paralog
ENSPTXG00000000117	other_paralog
ENSPTXG00000000117	other_paralog
ENSPTXG00000000117	other_paralog
ENSPTXG00000000117	other_paralog
ENSPTXG00000000117	other_paralog
ENSPTXG00000000117	other_paralog
ENSPTXG00000000117	other_paralog
ENSPTXG00000000117	other_paralog
ENSPTXG00000000117	other_paralog
ENSPTXG00000000117	other_paralog
ENSPTXG00000000117	other_paralog
ENSPTXG00000000117	other_paralog
ENSPTXG00000000118		RPL27A
ENSPTXG00000000119		HLCS
ENSPTXG00000000120	other_paralog	MRPS9
ENSPTXG00000000121	other_paralog
ENSPTXG00000000121	other_paralog
ENSPTXG00000000121	other_paralog
ENSPTXG00000000121	other_paralog
ENSPTXG00000000121	other_paralog
ENSPTXG00000000121	other_paralog
ENSPTXG00000000121	other_paralog
ENSPTXG00000000121	other_paralog
ENSPTXG00000000121	other_paralog
ENSPTXG00000000121	other_paralog
ENSPTXG00000000121	other_paralog
ENSPTXG00000000121	other_paralog
ENSPTXG00000000121	other_paralog
ENSPTXG00000000121	other_paralog
ENSPTXG00000000121	other_paralog
ENSPTXG00000000121	other_paralog
ENSPTXG00000000121	other_paralog
ENSPTXG00000000121	other_paralog
ENSPTXG00000000121	other_paralog
ENSPTXG00000000121	other_paralog
ENSPTXG00000000121	other_paralog
ENSPTXG00000000121	other_paralog
ENSPTXG00000000121	other_paralog
ENSPTXG00000000121	other_paralog
ENSPTXG00000000121	other_paralog
ENSPTXG00000000121	other_paralog
ENSPTXG00000000121	other_paralog
ENSPTXG00000000121	other_paralog
ENSPTXG00000000121	other_paralog
ENSPTXG00000000121	other_paralog
ENSPTXG00000000121	other_paralog
ENSPTXG00000000121	other_paralog
ENSPTXG00000000121	other_paralog
ENSPTXG00000000121	other_paralog
ENSPTXG00000000121	other_paralog
ENSPTXG00000000122		PSMG3
ENSPTXG00000000123	other_paralog	KCNB2
ENSPTXG00000000123	other_paralog	KCNB2
ENSPTXG00000000123	other_paralog	KCNB2
ENSPTXG00000000123	other_paralog	KCNB2
ENSPTXG00000000123	other_paralog	KCNB2
ENSPTXG00000000123	other_paralog	KCNB2
ENSPTXG00000000123	other_paralog	KCNB2
ENSPTXG00000000123	other_paralog	KCNB2
ENSPTXG00000000123	other_paralog	KCNB2
ENSPTXG00000000123	other_paralog	KCNB2
ENSPTXG00000000123	other_paralog	KCNB2
ENSPTXG00000000123	other_paralog	KCNB2
ENSPTXG00000000123	other_paralog	KCNB2
ENSPTXG00000000123	other_paralog	KCNB2
ENSPTXG00000000123	other_paralog	KCNB2
ENSPTXG00000000123	other_paralog	KCNB2
ENSPTXG00000000123	other_paralog	KCNB2
ENSPTXG00000000123	other_paralog	KCNB2
ENSPTXG00000000123	other_paralog	KCNB2
ENSPTXG00000000123	other_paralog	KCNB2
ENSPTXG00000000123	other_paralog	KCNB2
ENSPTXG00000000123	other_paralog	KCNB2
ENSPTXG00000000123	other_paralog	KCNB2
ENSPTXG00000000123	other_paralog	KCNB2
ENSPTXG00000000123	other_paralog	KCNB2
ENSPTXG00000000123	other_paralog	KCNB2
ENSPTXG00000000123	other_paralog	KCNB2
ENSPTXG00000000123	other_paralog	KCNB2
ENSPTXG00000000123	other_paralog	KCNB2
ENSPTXG00000000123	other_paralog	KCNB2
ENSPTXG00000000123	other_paralog	KCNB2
ENSPTXG00000000123	other_paralog	KCNB2
ENSPTXG00000000123	other_paralog	KCNB2
ENSPTXG00000000123	other_paralog	KCNB2
ENSPTXG00000000123	other_paralog	KCNB2
ENSPTXG00000000123	other_paralog	KCNB2
ENSPTXG00000000123	other_paralog	KCNB2
ENSPTXG00000000124	other_paralog
ENSPTXG00000000124	other_paralog
ENSPTXG00000000124	other_paralog
ENSPTXG00000000124	other_paralog
ENSPTXG00000000124	other_paralog
ENSPTXG00000000124	other_paralog
ENSPTXG00000000124	other_paralog
ENSPTXG00000000124	other_paralog
ENSPTXG00000000124	other_paralog
ENSPTXG00000000124	other_paralog
ENSPTXG00000000124	other_paralog
ENSPTXG00000000124	other_paralog
ENSPTXG00000000124	other_paralog
ENSPTXG00000000124	within_species_paralog
ENSPTXG00000000124	within_species_paralog
ENSPTXG00000000124	within_species_paralog
ENSPTXG00000000125		ANOS1
ENSPTXG00000000126	other_paralog	EPB41L4A
ENSPTXG00000000126	other_paralog	EPB41L4A
ENSPTXG00000000126	other_paralog	EPB41L4A
ENSPTXG00000000126	other_paralog	EPB41L4A
ENSPTXG00000000126	other_paralog	EPB41L4A
ENSPTXG00000000126	other_paralog	EPB41L4A
ENSPTXG00000000126	other_paralog	EPB41L4A
ENSPTXG00000000126	other_paralog	EPB41L4A
ENSPTXG00000000126	other_paralog	EPB41L4A
ENSPTXG00000000126	other_paralog	EPB41L4A
ENSPTXG00000000127	other_paralog	SYNJ2
ENSPTXG00000000127	other_paralog	SYNJ2
ENSPTXG00000000127	other_paralog	SYNJ2
ENSPTXG00000000127	other_paralog	SYNJ2
ENSPTXG00000000127	other_paralog	SYNJ2
ENSPTXG00000000127	other_paralog	SYNJ2
ENSPTXG00000000127	other_paralog	SYNJ2
ENSPTXG00000000127	other_paralog	SYNJ2
ENSPTXG00000000127	other_paralog	SYNJ2
ENSPTXG00000000127	other_paralog	SYNJ2
ENSPTXG00000000127	other_paralog	SYNJ2
ENSPTXG00000000128	other_paralog	KCNJ8
ENSPTXG00000000128	other_paralog	KCNJ8
ENSPTXG00000000128	other_paralog	KCNJ8
ENSPTXG00000000128	other_paralog	KCNJ8
ENSPTXG00000000128	other_paralog	KCNJ8
ENSPTXG00000000128	other_paralog	KCNJ8
ENSPTXG00000000128	other_paralog	KCNJ8
ENSPTXG00000000128	other_paralog	KCNJ8
ENSPTXG00000000128	other_paralog	KCNJ8
ENSPTXG00000000128	other_paralog	KCNJ8
ENSPTXG00000000128	other_paralog	KCNJ8
ENSPTXG00000000128	other_paralog	KCNJ8
ENSPTXG00000000128	within_species_paralog	KCNJ8
ENSPTXG00000000128	within_species_paralog	KCNJ8
ENSPTXG00000000128	within_species_paralog	KCNJ8
ENSPTXG00000000128	within_species_paralog	KCNJ8
ENSPTXG00000000128	within_species_paralog	KCNJ8
ENSPTXG00000000129		CTR9
ENSPTXG00000000130	within_species_paralog	AVPR1A
ENSPTXG00000000130	other_paralog	AVPR1A
ENSPTXG00000000130	other_paralog	AVPR1A
ENSPTXG00000000130	other_paralog	AVPR1A
ENSPTXG00000000130	other_paralog	AVPR1A
ENSPTXG00000000130	other_paralog	AVPR1A
ENSPTXG00000000130	other_paralog	AVPR1A
ENSPTXG00000000130	other_paralog	AVPR1A
ENSPTXG00000000130	other_paralog	AVPR1A
ENSPTXG00000000130	other_paralog	AVPR1A
ENSPTXG00000000130	other_paralog	AVPR1A
ENSPTXG00000000130	other_paralog	AVPR1A
ENSPTXG00000000130	other_paralog	AVPR1A
ENSPTXG00000000130	other_paralog	AVPR1A
ENSPTXG00000000130	other_paralog	AVPR1A
ENSPTXG00000000130	other_paralog	AVPR1A
ENSPTXG00000000130	other_paralog	AVPR1A
ENSPTXG00000000130	other_paralog	AVPR1A
ENSPTXG00000000130	other_paralog	AVPR1A
ENSPTXG00000000131	within_species_paralog	MFSD12
ENSPTXG00000000131	within_species_paralog	MFSD12
ENSPTXG00000000131	within_species_paralog	MFSD12
ENSPTXG00000000132		SNAPC1
ENSPTXG00000000133	gene_split
ENSPTXG00000000134
ENSPTXG00000000135	within_species_paralog	PDZRN3
ENSPTXG00000000136		CBARP
ENSPTXG00000000137	other_paralog	TMEM184A
ENSPTXG00000000137	other_paralog	TMEM184A
ENSPTXG00000000137	within_species_paralog	TMEM184A
ENSPTXG00000000138	other_paralog
ENSPTXG00000000138	other_paralog
ENSPTXG00000000138	other_paralog
ENSPTXG00000000138	other_paralog
ENSPTXG00000000138	other_paralog
ENSPTXG00000000138	other_paralog
ENSPTXG00000000138	other_paralog
ENSPTXG00000000138	other_paralog
ENSPTXG00000000138	other_paralog
ENSPTXG00000000138	other_paralog
ENSPTXG00000000138	gene_split
ENSPTXG00000000139
ENSPTXG00000000140	other_paralog	SYTL2
ENSPTXG00000000140	other_paralog	SYTL2
ENSPTXG00000000140	other_paralog	SYTL2
ENSPTXG00000000140	other_paralog	SYTL2
ENSPTXG00000000140	other_paralog	SYTL2
ENSPTXG00000000140	other_paralog	SYTL2
ENSPTXG00000000140	other_paralog	SYTL2
ENSPTXG00000000140	other_paralog	SYTL2
ENSPTXG00000000140	other_paralog	SYTL2
ENSPTXG00000000140	other_paralog	SYTL2
ENSPTXG00000000140	other_paralog	SYTL2
ENSPTXG00000000140	other_paralog	SYTL2
ENSPTXG00000000140	other_paralog	SYTL2
ENSPTXG00000000140	other_paralog	SYTL2
ENSPTXG00000000140	other_paralog	SYTL2
ENSPTXG00000000140	other_paralog	SYTL2
ENSPTXG00000000140	other_paralog	SYTL2
ENSPTXG00000000140	other_paralog	SYTL2
ENSPTXG00000000140	other_paralog	SYTL2
ENSPTXG00000000140	other_paralog	SYTL2
ENSPTXG00000000140	other_paralog	SYTL2
ENSPTXG00000000140	other_paralog	SYTL2
ENSPTXG00000000140	other_paralog	SYTL2
ENSPTXG00000000140	other_paralog	SYTL2
ENSPTXG00000000140	other_paralog	SYTL2
ENSPTXG00000000140	other_paralog	SYTL2
ENSPTXG00000000140	other_paralog	SYTL2
ENSPTXG00000000140	other_paralog	SYTL2
ENSPTXG00000000140	other_paralog	SYTL2
ENSPTXG00000000140	other_paralog	SYTL2
ENSPTXG00000000140	other_paralog	SYTL2
ENSPTXG00000000140	other_paralog	SYTL2
ENSPTXG00000000140	other_paralog	SYTL2
ENSPTXG00000000140	other_paralog	SYTL2
ENSPTXG00000000140	other_paralog	SYTL2
ENSPTXG00000000141	within_species_paralog	SLC9A3R1
ENSPTXG00000000141	within_species_paralog	SLC9A3R1
ENSPTXG00000000142	other_paralog
ENSPTXG00000000142	other_paralog
ENSPTXG00000000142	other_paralog
ENSPTXG00000000142	other_paralog
ENSPTXG00000000142	other_paralog
ENSPTXG00000000142	other_paralog
ENSPTXG00000000142	other_paralog
ENSPTXG00000000142	other_paralog
ENSPTXG00000000142	other_paralog
ENSPTXG00000000142	other_paralog
ENSPTXG00000000142	other_paralog
ENSPTXG00000000142	other_paralog
ENSPTXG00000000142	other_paralog
ENSPTXG00000000142	other_paralog
ENSPTXG00000000142	other_paralog
ENSPTXG00000000142	other_paralog
ENSPTXG00000000142	other_paralog
ENSPTXG00000000142	other_paralog
ENSPTXG00000000142	other_paralog
ENSPTXG00000000142	other_paralog
ENSPTXG00000000142	other_paralog
ENSPTXG00000000142	other_paralog
ENSPTXG00000000142	other_paralog
ENSPTXG00000000142	other_paralog
ENSPTXG00000000142	other_paralog
ENSPTXG00000000143	within_species_paralog	AKAP3
ENSPTXG00000000143	within_species_paralog	AKAP3
ENSPTXG00000000143	within_species_paralog	AKAP3
ENSPTXG00000000143	within_species_paralog	AKAP3
ENSPTXG00000000143	within_species_paralog	AKAP3
ENSPTXG00000000144	other_paralog	HIF1A
ENSPTXG00000000144	other_paralog	HIF1A
ENSPTXG00000000144	other_paralog	HIF1A
ENSPTXG00000000144	other_paralog	HIF1A
ENSPTXG00000000144	other_paralog	HIF1A
ENSPTXG00000000144	other_paralog	HIF1A
ENSPTXG00000000145	other_paralog	LMX1A
ENSPTXG00000000145	other_paralog	LMX1A
ENSPTXG00000000145	other_paralog	LMX1A
ENSPTXG00000000145	other_paralog	LMX1A
ENSPTXG00000000145	other_paralog	LMX1A
ENSPTXG00000000145	other_paralog	LMX1A
ENSPTXG00000000145	other_paralog	LMX1A
ENSPTXG00000000145	other_paralog	LMX1A
ENSPTXG00000000145	other_paralog	LMX1A
ENSPTXG00000000145	other_paralog	LMX1A
ENSPTXG00000000145	other_paralog	LMX1A
ENSPTXG00000000145	other_paralog	LMX1A
ENSPTXG00000000145	other_paralog	LMX1A
ENSPTXG00000000145	other_paralog	LMX1A
ENSPTXG00000000145	other_paralog	LMX1A
ENSPTXG00000000145	other_paralog	LMX1A
ENSPTXG00000000145	other_paralog	LMX1A
ENSPTXG00000000145	other_paralog	LMX1A
ENSPTXG00000000145	other_paralog	LMX1A
ENSPTXG00000000145	other_paralog	LMX1A
ENSPTXG00000000145	other_paralog	LMX1A
ENSPTXG00000000146
ENSPTXG00000000147	within_species_paralog	GPR45
ENSPTXG00000000147	within_species_paralog	GPR45
ENSPTXG00000000148	within_species_paralog	ELOVL7
ENSPTXG00000000148	other_paralog	ELOVL7
ENSPTXG00000000148	other_paralog	ELOVL7
ENSPTXG00000000148	other_paralog	ELOVL7
ENSPTXG00000000148	other_paralog	ELOVL7
ENSPTXG00000000149	other_paralog
ENSPTXG00000000149	other_paralog
ENSPTXG00000000149	other_paralog
ENSPTXG00000000149	other_paralog
ENSPTXG00000000149	other_paralog
ENSPTXG00000000149	other_paralog
ENSPTXG00000000150	within_species_paralog
ENSPTXG00000000151		PIGX
ENSPTXG00000000152
ENSPTXG00000000153	other_paralog	NXT2
ENSPTXG00000000153	other_paralog	NXT2
ENSPTXG00000000153	other_paralog	NXT2
ENSPTXG00000000154	other_paralog	ZNF407
ENSPTXG00000000154	other_paralog	ZNF407
ENSPTXG00000000154	other_paralog	ZNF407
ENSPTXG00000000154	other_paralog	ZNF407
ENSPTXG00000000154	other_paralog	ZNF407
ENSPTXG00000000154	other_paralog	ZNF407
ENSPTXG00000000154	other_paralog	ZNF407
ENSPTXG00000000154	other_paralog	ZNF407
ENSPTXG00000000154	other_paralog	ZNF407
ENSPTXG00000000154	other_paralog	ZNF407
ENSPTXG00000000154	other_paralog	ZNF407
ENSPTXG00000000154	other_paralog	ZNF407
ENSPTXG00000000154	other_paralog	ZNF407
ENSPTXG00000000154	other_paralog	ZNF407
ENSPTXG00000000154	other_paralog	ZNF407
ENSPTXG00000000154	other_paralog	ZNF407
ENSPTXG00000000154	other_paralog	ZNF407
ENSPTXG00000000154	other_paralog	ZNF407
ENSPTXG00000000154	other_paralog	ZNF407
ENSPTXG00000000154	other_paralog	ZNF407
ENSPTXG00000000154	other_paralog	ZNF407
ENSPTXG00000000154	other_paralog	ZNF407
ENSPTXG00000000154	other_paralog	ZNF407
ENSPTXG00000000154	other_paralog	ZNF407
ENSPTXG00000000154	other_paralog	ZNF407
ENSPTXG00000000155	other_paralog
ENSPTXG00000000155	other_paralog
ENSPTXG00000000155	other_paralog
ENSPTXG00000000155	other_paralog
ENSPTXG00000000156	within_species_paralog
ENSPTXG00000000157		C2orf88
ENSPTXG00000000158	within_species_paralog
ENSPTXG00000000158	within_species_paralog
ENSPTXG00000000158	within_species_paralog
ENSPTXG00000000158	within_species_paralog
ENSPTXG00000000158	within_species_paralog
ENSPTXG00000000158	within_species_paralog
ENSPTXG00000000158	within_species_paralog
ENSPTXG00000000159	within_species_paralog	FAM234A
ENSPTXG00000000160	other_paralog	MAFK
ENSPTXG00000000160	other_paralog	MAFK
ENSPTXG00000000160	other_paralog	MAFK
ENSPTXG00000000160	other_paralog	MAFK
ENSPTXG00000000160	other_paralog	MAFK
ENSPTXG00000000160	other_paralog	MAFK
ENSPTXG00000000161	within_species_paralog	CHN1
ENSPTXG00000000161	within_species_paralog	CHN1
ENSPTXG00000000161	within_species_paralog	CHN1
ENSPTXG00000000161	within_species_paralog	CHN1
ENSPTXG00000000162		TALDO1
ENSPTXG00000000163	within_species_paralog
ENSPTXG00000000164	other_paralog	NEK2
ENSPTXG00000000164	other_paralog	NEK2
ENSPTXG00000000164	other_paralog	NEK2
ENSPTXG00000000164	other_paralog	NEK2
ENSPTXG00000000164	other_paralog	NEK2
ENSPTXG00000000164	other_paralog	NEK2
ENSPTXG00000000164	other_paralog	NEK2
ENSPTXG00000000164	other_paralog	NEK2
ENSPTXG00000000164	other_paralog	NEK2
ENSPTXG00000000165	other_paralog	ERCC8
ENSPTXG00000000165	other_paralog	ERCC8
ENSPTXG00000000165	other_paralog	ERCC8
ENSPTXG00000000165	other_paralog	ERCC8
ENSPTXG00000000165	other_paralog	ERCC8
ENSPTXG00000000165	other_paralog	ERCC8
ENSPTXG00000000165	other_paralog	ERCC8
ENSPTXG00000000165	other_paralog	ERCC8
ENSPTXG00000000165	other_paralog	ERCC8
ENSPTXG00000000165	other_paralog	ERCC8
ENSPTXG00000000166		TRPA1
ENSPTXG00000000167		CEP19
ENSPTXG00000000168	other_paralog
ENSPTXG00000000168	other_paralog
ENSPTXG00000000168	other_paralog
ENSPTXG00000000168	other_paralog
ENSPTXG00000000168	other_paralog
ENSPTXG00000000168	other_paralog
ENSPTXG00000000168	other_paralog
ENSPTXG00000000168	other_paralog
ENSPTXG00000000168	other_paralog
ENSPTXG00000000168	within_species_paralog
ENSPTXG00000000168	within_species_paralog
ENSPTXG00000000168	within_species_paralog
ENSPTXG00000000168	within_species_paralog
ENSPTXG00000000168	within_species_paralog
ENSPTXG00000000168	within_species_paralog
ENSPTXG00000000168	within_species_paralog
ENSPTXG00000000168	within_species_paralog
ENSPTXG00000000168	within_species_paralog
ENSPTXG00000000168	within_species_paralog
ENSPTXG00000000168	within_species_paralog
ENSPTXG00000000168	within_species_paralog
ENSPTXG00000000168	within_species_paralog
ENSPTXG00000000168	within_species_paralog
ENSPTXG00000000168	within_species_paralog
ENSPTXG00000000168	within_species_paralog
ENSPTXG00000000168	within_species_paralog
ENSPTXG00000000168	within_species_paralog
ENSPTXG00000000168	within_species_paralog
ENSPTXG00000000168	within_species_paralog
ENSPTXG00000000168	within_species_paralog
ENSPTXG00000000168	within_species_paralog
ENSPTXG00000000168	within_species_paralog
ENSPTXG00000000168	within_species_paralog
ENSPTXG00000000168	within_species_paralog
ENSPTXG00000000168	within_species_paralog
ENSPTXG00000000168	within_species_paralog
ENSPTXG00000000169	other_paralog	DYRK4
ENSPTXG00000000169	other_paralog	DYRK4
ENSPTXG00000000169	other_paralog	DYRK4
ENSPTXG00000000169	other_paralog	DYRK4
ENSPTXG00000000169	other_paralog	DYRK4
ENSPTXG00000000169	other_paralog	DYRK4
ENSPTXG00000000169	other_paralog	DYRK4
ENSPTXG00000000169	other_paralog	DYRK4
ENSPTXG00000000169	other_paralog	DYRK4
ENSPTXG00000000169	other_paralog	DYRK4
ENSPTXG00000000169	other_paralog	DYRK4
ENSPTXG00000000169	other_paralog	DYRK4
ENSPTXG00000000169	other_paralog	DYRK4
ENSPTXG00000000169	other_paralog	DYRK4
ENSPTXG00000000169	other_paralog	DYRK4
ENSPTXG00000000170	other_paralog	MSTN
ENSPTXG00000000170	other_paralog	MSTN
ENSPTXG00000000170	other_paralog	MSTN
ENSPTXG00000000170	other_paralog	MSTN
ENSPTXG00000000170	other_paralog	MSTN
ENSPTXG00000000170	other_paralog	MSTN
ENSPTXG00000000170	other_paralog	MSTN
ENSPTXG00000000170	other_paralog	MSTN
ENSPTXG00000000170	other_paralog	MSTN
ENSPTXG00000000170	other_paralog	MSTN
ENSPTXG00000000170	other_paralog	MSTN
ENSPTXG00000000170	other_paralog	MSTN
ENSPTXG00000000170	other_paralog	MSTN
ENSPTXG00000000170	other_paralog	MSTN
ENSPTXG00000000170	other_paralog	MSTN
ENSPTXG00000000170	other_paralog	MSTN
ENSPTXG00000000170	other_paralog	MSTN
ENSPTXG00000000170	other_paralog	MSTN
ENSPTXG00000000170	other_paralog	MSTN
ENSPTXG00000000170	other_paralog	MSTN
ENSPTXG00000000170	other_paralog	MSTN
ENSPTXG00000000170	other_paralog	MSTN
ENSPTXG00000000170	other_paralog	MSTN
ENSPTXG00000000170	other_paralog	MSTN
ENSPTXG00000000170	other_paralog	MSTN
ENSPTXG00000000170	other_paralog	MSTN
ENSPTXG00000000170	other_paralog	MSTN
ENSPTXG00000000170	other_paralog	MSTN
ENSPTXG00000000170	other_paralog	MSTN
ENSPTXG00000000170	other_paralog	MSTN
ENSPTXG00000000170	other_paralog	MSTN
ENSPTXG00000000170	other_paralog	MSTN
ENSPTXG00000000170	other_paralog	MSTN
ENSPTXG00000000170	other_paralog	MSTN
ENSPTXG00000000170	other_paralog	MSTN
ENSPTXG00000000170	other_paralog	MSTN
ENSPTXG00000000171	within_species_paralog	TGFBRAP1
ENSPTXG00000000172	within_species_paralog
ENSPTXG00000000172	within_species_paralog
ENSPTXG00000000172	within_species_paralog
ENSPTXG00000000172	within_species_paralog
ENSPTXG00000000172	within_species_paralog
ENSPTXG00000000172	within_species_paralog
ENSPTXG00000000172	within_species_paralog
ENSPTXG00000000173	within_species_paralog	KCNE5
ENSPTXG00000000174	other_paralog	NRROS
ENSPTXG00000000174	other_paralog	NRROS
ENSPTXG00000000174	other_paralog	NRROS
ENSPTXG00000000174	other_paralog	NRROS
ENSPTXG00000000174	other_paralog	NRROS
ENSPTXG00000000174	other_paralog	NRROS
ENSPTXG00000000174	other_paralog	NRROS
ENSPTXG00000000174	other_paralog	NRROS
ENSPTXG00000000174	other_paralog	NRROS
ENSPTXG00000000174	other_paralog	NRROS
ENSPTXG00000000174	other_paralog	NRROS
ENSPTXG00000000174	other_paralog	NRROS
ENSPTXG00000000174	other_paralog	NRROS
ENSPTXG00000000174	other_paralog	NRROS
ENSPTXG00000000174	other_paralog	NRROS
ENSPTXG00000000174	other_paralog	NRROS
ENSPTXG00000000174	other_paralog	NRROS
ENSPTXG00000000174	other_paralog	NRROS
ENSPTXG00000000174	other_paralog	NRROS
ENSPTXG00000000174	other_paralog	NRROS
ENSPTXG00000000174	other_paralog	NRROS
ENSPTXG00000000174	other_paralog	NRROS
ENSPTXG00000000174	other_paralog	NRROS
ENSPTXG00000000174	other_paralog	NRROS
ENSPTXG00000000174	other_paralog	NRROS
ENSPTXG00000000174	other_paralog	NRROS
ENSPTXG00000000174	other_paralog	NRROS
ENSPTXG00000000174	other_paralog	NRROS
ENSPTXG00000000174	other_paralog	NRROS
ENSPTXG00000000175		SRP19
ENSPTXG00000000176	other_paralog
ENSPTXG00000000176	other_paralog
ENSPTXG00000000176	other_paralog
ENSPTXG00000000176	other_paralog
ENSPTXG00000000176	other_paralog
ENSPTXG00000000176	other_paralog
ENSPTXG00000000176	other_paralog
ENSPTXG00000000176	other_paralog
ENSPTXG00000000176	other_paralog
ENSPTXG00000000176	other_paralog
ENSPTXG00000000176	other_paralog
ENSPTXG00000000176	other_paralog
ENSPTXG00000000176	other_paralog
ENSPTXG00000000176	other_paralog
ENSPTXG00000000176	other_paralog
ENSPTXG00000000176	other_paralog
ENSPTXG00000000176	other_paralog
ENSPTXG00000000176	other_paralog
ENSPTXG00000000176	other_paralog
ENSPTXG00000000176	other_paralog
ENSPTXG00000000176	other_paralog
ENSPTXG00000000176	other_paralog
ENSPTXG00000000176	other_paralog
ENSPTXG00000000176	other_paralog
ENSPTXG00000000176	other_paralog
ENSPTXG00000000176	other_paralog
ENSPTXG00000000177	other_paralog	FKBP3
ENSPTXG00000000177	other_paralog	FKBP3
ENSPTXG00000000177	other_paralog	FKBP3
ENSPTXG00000000177	other_paralog	FKBP3
ENSPTXG00000000177	other_paralog	FKBP3
ENSPTXG00000000177	other_paralog	FKBP3
ENSPTXG00000000177	other_paralog	FKBP3
ENSPTXG00000000177	other_paralog	FKBP3
ENSPTXG00000000177	other_paralog	FKBP3
ENSPTXG00000000177	other_paralog	FKBP3
ENSPTXG00000000177	other_paralog	FKBP3
ENSPTXG00000000177	other_paralog	FKBP3
ENSPTXG00000000177	other_paralog	FKBP3
ENSPTXG00000000177	other_paralog	FKBP3
ENSPTXG00000000177	other_paralog	FKBP3
ENSPTXG00000000177	other_paralog	FKBP3
ENSPTXG00000000177	other_paralog	FKBP3
ENSPTXG00000000177	other_paralog	FKBP3
ENSPTXG00000000178	within_species_paralog	GPR61
ENSPTXG00000000178	within_species_paralog	GPR61
ENSPTXG00000000178	within_species_paralog	GPR61
ENSPTXG00000000179	other_paralog	RBM47
ENSPTXG00000000179	other_paralog	RBM47
ENSPTXG00000000179	other_paralog	RBM47
ENSPTXG00000000179	other_paralog	RBM47
ENSPTXG00000000179	other_paralog	RBM47
ENSPTXG00000000179	other_paralog	RBM47
ENSPTXG00000000179	other_paralog	RBM47
ENSPTXG00000000179	other_paralog	RBM47
ENSPTXG00000000179	other_paralog	RBM47
ENSPTXG00000000179	other_paralog	RBM47
ENSPTXG00000000179	other_paralog	RBM47
ENSPTXG00000000179	other_paralog	RBM47
ENSPTXG00000000179	other_paralog	RBM47
ENSPTXG00000000179	other_paralog	RBM47
ENSPTXG00000000179	other_paralog	RBM47
ENSPTXG00000000179	other_paralog	RBM47
ENSPTXG00000000179	other_paralog	RBM47
ENSPTXG00000000179	other_paralog	RBM47
ENSPTXG00000000179	other_paralog	RBM47
ENSPTXG00000000179	other_paralog	RBM47
ENSPTXG00000000179	other_paralog	RBM47
ENSPTXG00000000179	other_paralog	RBM47
ENSPTXG00000000179	other_paralog	RBM47
ENSPTXG00000000179	other_paralog	RBM47
ENSPTXG00000000179	other_paralog	RBM47
ENSPTXG00000000179	other_paralog	RBM47
ENSPTXG00000000179	other_paralog	RBM47
ENSPTXG00000000180	other_paralog	CNTN3
ENSPTXG00000000180	other_paralog	CNTN3
ENSPTXG00000000180	other_paralog	CNTN3
ENSPTXG00000000180	other_paralog	CNTN3
ENSPTXG00000000180	other_paralog	CNTN3
ENSPTXG00000000180	other_paralog	CNTN3
ENSPTXG00000000180	other_paralog	CNTN3
ENSPTXG00000000180	other_paralog	CNTN3
ENSPTXG00000000180	other_paralog	CNTN3
ENSPTXG00000000180	other_paralog	CNTN3
ENSPTXG00000000180	other_paralog	CNTN3
ENSPTXG00000000180	other_paralog	CNTN3
ENSPTXG00000000180	other_paralog	CNTN3
ENSPTXG00000000180	other_paralog	CNTN3
ENSPTXG00000000180	other_paralog	CNTN3
ENSPTXG00000000180	other_paralog	CNTN3
ENSPTXG00000000180	other_paralog	CNTN3
ENSPTXG00000000180	other_paralog	CNTN3
ENSPTXG00000000180	other_paralog	CNTN3
ENSPTXG00000000180	other_paralog	CNTN3
ENSPTXG00000000180	other_paralog	CNTN3
ENSPTXG00000000180	other_paralog	CNTN3
ENSPTXG00000000180	other_paralog	CNTN3
ENSPTXG00000000180	other_paralog	CNTN3
ENSPTXG00000000180	other_paralog	CNTN3
ENSPTXG00000000180	other_paralog	CNTN3
ENSPTXG00000000180	other_paralog	CNTN3
ENSPTXG00000000180	other_paralog	CNTN3
ENSPTXG00000000180	other_paralog	CNTN3
ENSPTXG00000000180	other_paralog	CNTN3
ENSPTXG00000000180	other_paralog	CNTN3
ENSPTXG00000000180	other_paralog	CNTN3
ENSPTXG00000000180	other_paralog	CNTN3
ENSPTXG00000000180	other_paralog	CNTN3
ENSPTXG00000000180	other_paralog	CNTN3
ENSPTXG00000000180	other_paralog	CNTN3
ENSPTXG00000000180	other_paralog	CNTN3
ENSPTXG00000000180	other_paralog	CNTN3
ENSPTXG00000000181	within_species_paralog	TRAP1
ENSPTXG00000000181	within_species_paralog	TRAP1
ENSPTXG00000000181	within_species_paralog	TRAP1
ENSPTXG00000000182		CENPM
ENSPTXG00000000183	other_paralog	PMS1
ENSPTXG00000000183	other_paralog	PMS1
ENSPTXG00000000183	other_paralog	PMS1
ENSPTXG00000000183	other_paralog	PMS1
ENSPTXG00000000183	other_paralog	PMS1
ENSPTXG00000000183	other_paralog	PMS1
ENSPTXG00000000184	within_species_paralog	FBXO45
ENSPTXG00000000184	within_species_paralog	FBXO45
ENSPTXG00000000184	within_species_paralog	FBXO45
ENSPTXG00000000185	other_paralog
ENSPTXG00000000185	other_paralog
ENSPTXG00000000185	other_paralog
ENSPTXG00000000185	other_paralog
ENSPTXG00000000185	other_paralog
ENSPTXG00000000185	other_paralog
ENSPTXG00000000185	other_paralog
ENSPTXG00000000185	other_paralog
ENSPTXG00000000185	other_paralog
ENSPTXG00000000185	other_paralog
ENSPTXG00000000185	other_paralog
ENSPTXG00000000186		C2orf49
ENSPTXG00000000187	other_paralog	KLHL2
ENSPTXG00000000187	other_paralog	KLHL2
ENSPTXG00000000187	other_paralog	KLHL2
ENSPTXG00000000187	other_paralog	KLHL2
ENSPTXG00000000187	other_paralog	KLHL2
ENSPTXG00000000187	other_paralog	KLHL2
ENSPTXG00000000187	other_paralog	KLHL2
ENSPTXG00000000187	other_paralog	KLHL2
ENSPTXG00000000187	other_paralog	KLHL2
ENSPTXG00000000187	other_paralog	KLHL2
ENSPTXG00000000187	other_paralog	KLHL2
ENSPTXG00000000187	other_paralog	KLHL2
ENSPTXG00000000187	other_paralog	KLHL2
ENSPTXG00000000187	other_paralog	KLHL2
ENSPTXG00000000187	other_paralog	KLHL2
ENSPTXG00000000187	other_paralog	KLHL2
ENSPTXG00000000187	other_paralog	KLHL2
ENSPTXG00000000187	other_paralog	KLHL2
ENSPTXG00000000187	other_paralog	KLHL2
ENSPTXG00000000187	other_paralog	KLHL2
ENSPTXG00000000187	other_paralog	KLHL2
ENSPTXG00000000187	other_paralog	KLHL2
ENSPTXG00000000187	other_paralog	KLHL2
ENSPTXG00000000187	other_paralog	KLHL2
ENSPTXG00000000187	other_paralog	KLHL2
ENSPTXG00000000187	other_paralog	KLHL2
ENSPTXG00000000187	other_paralog	KLHL2
ENSPTXG00000000187	other_paralog	KLHL2
ENSPTXG00000000187	other_paralog	KLHL2
ENSPTXG00000000187	other_paralog	KLHL2
ENSPTXG00000000187	other_paralog	KLHL2
ENSPTXG00000000187	other_paralog	KLHL2
ENSPTXG00000000187	other_paralog	KLHL2
ENSPTXG00000000187	other_paralog	KLHL2
ENSPTXG00000000187	other_paralog	KLHL2
ENSPTXG00000000187	other_paralog	KLHL2
ENSPTXG00000000187	other_paralog	KLHL2
ENSPTXG00000000187	other_paralog	KLHL2
ENSPTXG00000000187	other_paralog	KLHL2
ENSPTXG00000000187	other_paralog	KLHL2
ENSPTXG00000000187	other_paralog	KLHL2
ENSPTXG00000000187	other_paralog	KLHL2
ENSPTXG00000000187	other_paralog	KLHL2
ENSPTXG00000000187	other_paralog	KLHL2
ENSPTXG00000000187	other_paralog	KLHL2
ENSPTXG00000000187	other_paralog	KLHL2
ENSPTXG00000000187	other_paralog	KLHL2
ENSPTXG00000000187	other_paralog	KLHL2
ENSPTXG00000000187	other_paralog	KLHL2
ENSPTXG00000000187	other_paralog	KLHL2
ENSPTXG00000000187	other_paralog	KLHL2
ENSPTXG00000000187	other_paralog	KLHL2
ENSPTXG00000000187	other_paralog	KLHL2
ENSPTXG00000000187	other_paralog	KLHL2
ENSPTXG00000000187	other_paralog	KLHL2
ENSPTXG00000000188	other_paralog	SERAC1
ENSPTXG00000000189		NAT9
ENSPTXG00000000190	other_paralog	LMNB1
ENSPTXG00000000190	other_paralog	LMNB1
ENSPTXG00000000190	other_paralog	LMNB1
ENSPTXG00000000190	other_paralog	LMNB1
ENSPTXG00000000190	other_paralog	LMNB1
ENSPTXG00000000190	other_paralog	LMNB1
ENSPTXG00000000190	other_paralog	LMNB1
ENSPTXG00000000190	other_paralog	LMNB1
ENSPTXG00000000190	other_paralog	LMNB1
ENSPTXG00000000190	other_paralog	LMNB1
ENSPTXG00000000190	other_paralog	LMNB1
ENSPTXG00000000190	other_paralog	LMNB1
ENSPTXG00000000190	other_paralog	LMNB1
ENSPTXG00000000190	other_paralog	LMNB1
ENSPTXG00000000190	other_paralog	LMNB1
ENSPTXG00000000190	other_paralog	LMNB1
ENSPTXG00000000190	other_paralog	LMNB1
ENSPTXG00000000190	other_paralog	LMNB1
ENSPTXG00000000190	other_paralog	LMNB1
ENSPTXG00000000190	other_paralog	LMNB1
ENSPTXG00000000190	other_paralog	LMNB1
ENSPTXG00000000190	other_paralog	LMNB1
ENSPTXG00000000190	other_paralog	LMNB1
ENSPTXG00000000190	other_paralog	LMNB1
ENSPTXG00000000190	other_paralog	LMNB1
ENSPTXG00000000190	other_paralog	LMNB1
ENSPTXG00000000190	other_paralog	LMNB1
ENSPTXG00000000190	other_paralog	LMNB1
ENSPTXG00000000190	other_paralog	LMNB1
ENSPTXG00000000190	other_paralog	LMNB1
ENSPTXG00000000190	other_paralog	LMNB1
ENSPTXG00000000190	other_paralog	LMNB1
ENSPTXG00000000190	other_paralog	LMNB1
ENSPTXG00000000190	other_paralog	LMNB1
ENSPTXG00000000190	other_paralog	LMNB1
ENSPTXG00000000190	other_paralog	LMNB1
ENSPTXG00000000190	other_paralog	LMNB1
ENSPTXG00000000190	other_paralog	LMNB1
ENSPTXG00000000190	other_paralog	LMNB1
ENSPTXG00000000190	other_paralog	LMNB1
ENSPTXG00000000190	other_paralog	LMNB1
ENSPTXG00000000190	other_paralog	LMNB1
ENSPTXG00000000190	other_paralog	LMNB1
ENSPTXG00000000191
ENSPTXG00000000192	within_species_paralog	GNAI3
ENSPTXG00000000192	other_paralog	GNAI3
ENSPTXG00000000192	other_paralog	GNAI3
ENSPTXG00000000192	other_paralog	GNAI3
ENSPTXG00000000192	other_paralog	GNAI3
ENSPTXG00000000192	other_paralog	GNAI3
ENSPTXG00000000192	other_paralog	GNAI3
ENSPTXG00000000192	other_paralog	GNAI3
ENSPTXG00000000192	other_paralog	GNAI3
ENSPTXG00000000192	other_paralog	GNAI3
ENSPTXG00000000192	other_paralog	GNAI3
ENSPTXG00000000192	other_paralog	GNAI3
ENSPTXG00000000192	other_paralog	GNAI3
ENSPTXG00000000192	other_paralog	GNAI3
ENSPTXG00000000192	other_paralog	GNAI3
ENSPTXG00000000192	other_paralog	GNAI3
ENSPTXG00000000192	other_paralog	GNAI3
ENSPTXG00000000192	other_paralog	GNAI3
ENSPTXG00000000192	other_paralog	GNAI3
ENSPTXG00000000192	other_paralog	GNAI3
ENSPTXG00000000192	other_paralog	GNAI3
ENSPTXG00000000192	other_paralog	GNAI3
ENSPTXG00000000193	other_paralog	ACSM3
ENSPTXG00000000193	other_paralog	ACSM3
ENSPTXG00000000193	other_paralog	ACSM3
ENSPTXG00000000193	other_paralog	ACSM3
ENSPTXG00000000193	other_paralog	ACSM3
ENSPTXG00000000193	other_paralog	ACSM3
ENSPTXG00000000193	other_paralog	ACSM3
ENSPTXG00000000193	other_paralog	ACSM3
ENSPTXG00000000193	other_paralog	ACSM3
ENSPTXG00000000193	other_paralog	ACSM3
ENSPTXG00000000193	other_paralog	ACSM3
ENSPTXG00000000193	within_species_paralog	ACSM3
ENSPTXG00000000193	within_species_paralog	ACSM3
ENSPTXG00000000194	other_paralog
ENSPTXG00000000194	other_paralog
ENSPTXG00000000194	other_paralog
ENSPTXG00000000194	other_paralog
ENSPTXG00000000194	other_paralog
ENSPTXG00000000194	other_paralog
ENSPTXG00000000194	other_paralog
ENSPTXG00000000194	other_paralog
ENSPTXG00000000194	other_paralog
ENSPTXG00000000194	other_paralog
ENSPTXG00000000194	other_paralog
ENSPTXG00000000194	other_paralog
ENSPTXG00000000195		WDR53
ENSPTXG00000000196	other_paralog	REEP5
ENSPTXG00000000196	other_paralog	REEP5
ENSPTXG00000000196	other_paralog	REEP5
ENSPTXG00000000196	other_paralog	REEP5
ENSPTXG00000000196	other_paralog	REEP5
ENSPTXG00000000197	within_species_paralog	FHL2
ENSPTXG00000000197	within_species_paralog	FHL2
ENSPTXG00000000198		TBCD
ENSPTXG00000000199	other_paralog	SLC30A1
ENSPTXG00000000199	other_paralog	SLC30A1
ENSPTXG00000000199	other_paralog	SLC30A1
ENSPTXG00000000199	other_paralog	SLC30A1
ENSPTXG00000000199	other_paralog	SLC30A1
ENSPTXG00000000199	other_paralog	SLC30A1
ENSPTXG00000000199	other_paralog	SLC30A1
ENSPTXG00000000199	other_paralog	SLC30A1
ENSPTXG00000000199	within_species_paralog	SLC30A1
ENSPTXG00000000199	within_species_paralog	SLC30A1
ENSPTXG00000000200		CHAF1B
ENSPTXG00000000201	other_paralog	SLC30A6
ENSPTXG00000000201	other_paralog	SLC30A6
ENSPTXG00000000201	other_paralog	SLC30A6
ENSPTXG00000000201	other_paralog	SLC30A6
ENSPTXG00000000201	other_paralog	SLC30A6
ENSPTXG00000000201	other_paralog	SLC30A6
ENSPTXG00000000201	other_paralog	SLC30A6
ENSPTXG00000000201	other_paralog	SLC30A6
ENSPTXG00000000201	other_paralog	SLC30A6
ENSPTXG00000000201	other_paralog	SLC30A6
ENSPTXG00000000202		SMCO1
ENSPTXG00000000203		INAFM2
ENSPTXG00000000204	other_paralog	CHRNA9
ENSPTXG00000000204	other_paralog	CHRNA9
ENSPTXG00000000204	other_paralog	CHRNA9
ENSPTXG00000000204	other_paralog	CHRNA9
ENSPTXG00000000204	other_paralog	CHRNA9
ENSPTXG00000000204	other_paralog	CHRNA9
ENSPTXG00000000204	other_paralog	CHRNA9
ENSPTXG00000000204	other_paralog	CHRNA9
ENSPTXG00000000204	other_paralog	CHRNA9
ENSPTXG00000000204	other_paralog	CHRNA9
ENSPTXG00000000204	other_paralog	CHRNA9
ENSPTXG00000000204	other_paralog	CHRNA9
ENSPTXG00000000204	other_paralog	CHRNA9
ENSPTXG00000000204	other_paralog	CHRNA9
ENSPTXG00000000204	other_paralog	CHRNA9
ENSPTXG00000000204	other_paralog	CHRNA9
ENSPTXG00000000204	other_paralog	CHRNA9
ENSPTXG00000000204	other_paralog	CHRNA9
ENSPTXG00000000204	other_paralog	CHRNA9
ENSPTXG00000000204	other_paralog	CHRNA9
ENSPTXG00000000204	other_paralog	CHRNA9
ENSPTXG00000000204	other_paralog	CHRNA9
ENSPTXG00000000204	other_paralog	CHRNA9
ENSPTXG00000000204	other_paralog	CHRNA9
ENSPTXG00000000204	other_paralog	CHRNA9
ENSPTXG00000000204	other_paralog	CHRNA9
ENSPTXG00000000204	other_paralog	CHRNA9
ENSPTXG00000000204	other_paralog	CHRNA9
ENSPTXG00000000204	other_paralog	CHRNA9
ENSPTXG00000000204	other_paralog	CHRNA9
ENSPTXG00000000204	other_paralog	CHRNA9
ENSPTXG00000000204	other_paralog	CHRNA9
ENSPTXG00000000204	other_paralog	CHRNA9
ENSPTXG00000000204	other_paralog	CHRNA9
ENSPTXG00000000204	other_paralog	CHRNA9
ENSPTXG00000000204	other_paralog	CHRNA9
ENSPTXG00000000204	other_paralog	CHRNA9
ENSPTXG00000000204	other_paralog	CHRNA9
ENSPTXG00000000204	other_paralog	CHRNA9
ENSPTXG00000000204	within_species_paralog	CHRNA9
ENSPTXG00000000205
ENSPTXG00000000206	other_paralog	GNAT2
ENSPTXG00000000206	other_paralog	GNAT2
ENSPTXG00000000206	other_paralog	GNAT2
ENSPTXG00000000206	other_paralog	GNAT2
ENSPTXG00000000206	other_paralog	GNAT2
ENSPTXG00000000206	other_paralog	GNAT2
ENSPTXG00000000206	other_paralog	GNAT2
ENSPTXG00000000206	other_paralog	GNAT2
ENSPTXG00000000206	other_paralog	GNAT2
ENSPTXG00000000206	other_paralog	GNAT2
ENSPTXG00000000206	other_paralog	GNAT2
ENSPTXG00000000206	other_paralog	GNAT2
ENSPTXG00000000206	other_paralog	GNAT2
ENSPTXG00000000206	other_paralog	GNAT2
ENSPTXG00000000206	other_paralog	GNAT2
ENSPTXG00000000206	other_paralog	GNAT2
ENSPTXG00000000206	other_paralog	GNAT2
ENSPTXG00000000206	other_paralog	GNAT2
ENSPTXG00000000206	other_paralog	GNAT2
ENSPTXG00000000206	other_paralog	GNAT2
ENSPTXG00000000206	other_paralog	GNAT2
ENSPTXG00000000206	other_paralog	GNAT2
ENSPTXG00000000207	other_paralog	PPM1H
ENSPTXG00000000207	other_paralog	PPM1H
ENSPTXG00000000207	other_paralog	PPM1H
ENSPTXG00000000207	other_paralog	PPM1H
ENSPTXG00000000207	other_paralog	PPM1H
ENSPTXG00000000207	other_paralog	PPM1H
ENSPTXG00000000207	other_paralog	PPM1H
ENSPTXG00000000207	other_paralog	PPM1H
ENSPTXG00000000207	other_paralog	PPM1H
ENSPTXG00000000207	other_paralog	PPM1H
ENSPTXG00000000207	other_paralog	PPM1H
ENSPTXG00000000207	other_paralog	PPM1H
ENSPTXG00000000207	other_paralog	PPM1H
ENSPTXG00000000207	other_paralog	PPM1H
ENSPTXG00000000207	other_paralog	PPM1H
ENSPTXG00000000207	other_paralog	PPM1H
ENSPTXG00000000208	within_species_paralog	RD3
ENSPTXG00000000209	other_paralog	NCK2
ENSPTXG00000000209	other_paralog	NCK2
ENSPTXG00000000209	other_paralog	NCK2
ENSPTXG00000000209	other_paralog	NCK2
ENSPTXG00000000209	other_paralog	NCK2
ENSPTXG00000000209	other_paralog	NCK2
ENSPTXG00000000209	other_paralog	NCK2
ENSPTXG00000000210		DCP2
ENSPTXG00000000211
ENSPTXG00000000212	within_species_paralog	PRPF39
ENSPTXG00000000213	other_paralog	ZADH2
ENSPTXG00000000213	other_paralog	ZADH2
ENSPTXG00000000213	other_paralog	ZADH2
ENSPTXG00000000213	other_paralog	ZADH2
ENSPTXG00000000213	other_paralog	ZADH2
ENSPTXG00000000213	other_paralog	ZADH2
ENSPTXG00000000213	other_paralog	ZADH2
ENSPTXG00000000213	other_paralog	ZADH2
ENSPTXG00000000213	other_paralog	ZADH2
ENSPTXG00000000213	other_paralog	ZADH2
ENSPTXG00000000213	other_paralog	ZADH2
ENSPTXG00000000213	other_paralog	ZADH2
ENSPTXG00000000213	other_paralog	ZADH2
ENSPTXG00000000213	other_paralog	ZADH2
ENSPTXG00000000213	other_paralog	ZADH2
ENSPTXG00000000214	other_paralog	EPS8L2
ENSPTXG00000000214	other_paralog	EPS8L2
ENSPTXG00000000214	other_paralog	EPS8L2
ENSPTXG00000000214	other_paralog	EPS8L2
ENSPTXG00000000215
ENSPTXG00000000216	other_paralog	RHOH
ENSPTXG00000000216	other_paralog	RHOH
ENSPTXG00000000216	other_paralog	RHOH
ENSPTXG00000000216	other_paralog	RHOH
ENSPTXG00000000216	other_paralog	RHOH
ENSPTXG00000000216	other_paralog	RHOH
ENSPTXG00000000216	other_paralog	RHOH
ENSPTXG00000000216	other_paralog	RHOH
ENSPTXG00000000216	other_paralog	RHOH
ENSPTXG00000000216	other_paralog	RHOH
ENSPTXG00000000216	other_paralog	RHOH
ENSPTXG00000000216	other_paralog	RHOH
ENSPTXG00000000216	other_paralog	RHOH
ENSPTXG00000000216	other_paralog	RHOH
ENSPTXG00000000216	other_paralog	RHOH
ENSPTXG00000000216	other_paralog	RHOH
ENSPTXG00000000216	other_paralog	RHOH
ENSPTXG00000000216	other_paralog	RHOH
ENSPTXG00000000216	other_paralog	RHOH
ENSPTXG00000000216	other_paralog	RHOH
ENSPTXG00000000216	other_paralog	RHOH
ENSPTXG00000000216	other_paralog	RHOH
ENSPTXG00000000216	other_paralog	RHOH
ENSPTXG00000000216	other_paralog	RHOH
ENSPTXG00000000216	other_paralog	RHOH
ENSPTXG00000000216	other_paralog	RHOH
ENSPTXG00000000216	other_paralog	RHOH
ENSPTXG00000000216	other_paralog	RHOH
ENSPTXG00000000217	other_paralog	TRIM66
ENSPTXG00000000217	other_paralog	TRIM66
ENSPTXG00000000217	other_paralog	TRIM66
ENSPTXG00000000217	other_paralog	TRIM66
ENSPTXG00000000217	other_paralog	TRIM66
ENSPTXG00000000217	other_paralog	TRIM66
ENSPTXG00000000217	other_paralog	TRIM66
ENSPTXG00000000217	other_paralog	TRIM66
ENSPTXG00000000217	other_paralog	TRIM66
ENSPTXG00000000217	other_paralog	TRIM66
ENSPTXG00000000217	other_paralog	TRIM66
ENSPTXG00000000217	other_paralog	TRIM66
ENSPTXG00000000217	other_paralog	TRIM66
ENSPTXG00000000217	other_paralog	TRIM66
ENSPTXG00000000217	other_paralog	TRIM66
ENSPTXG00000000217	other_paralog	TRIM66
ENSPTXG00000000217	other_paralog	TRIM66
ENSPTXG00000000217	other_paralog	TRIM66
ENSPTXG00000000217	other_paralog	TRIM66
ENSPTXG00000000217	other_paralog	TRIM66
ENSPTXG00000000217	other_paralog	TRIM66
ENSPTXG00000000217	other_paralog	TRIM66
ENSPTXG00000000217	other_paralog	TRIM66
ENSPTXG00000000217	other_paralog	TRIM66
ENSPTXG00000000217	other_paralog	TRIM66
ENSPTXG00000000217	other_paralog	TRIM66
ENSPTXG00000000217	other_paralog	TRIM66
ENSPTXG00000000217	other_paralog	TRIM66
ENSPTXG00000000217	other_paralog	TRIM66
ENSPTXG00000000217	other_paralog	TRIM66
ENSPTXG00000000217	other_paralog	TRIM66
ENSPTXG00000000217	other_paralog	TRIM66
ENSPTXG00000000217	other_paralog	TRIM66
ENSPTXG00000000217	other_paralog	TRIM66
ENSPTXG00000000217	other_paralog	TRIM66
ENSPTXG00000000217	other_paralog	TRIM66
ENSPTXG00000000217	other_paralog	TRIM66
ENSPTXG00000000217	other_paralog	TRIM66
ENSPTXG00000000217	other_paralog	TRIM66
ENSPTXG00000000217	other_paralog	TRIM66
ENSPTXG00000000217	other_paralog	TRIM66
ENSPTXG00000000217	other_paralog	TRIM66
ENSPTXG00000000217	other_paralog	TRIM66
ENSPTXG00000000217	other_paralog	TRIM66
ENSPTXG00000000217	other_paralog	TRIM66
ENSPTXG00000000217	other_paralog	TRIM66
ENSPTXG00000000217	other_paralog	TRIM66
ENSPTXG00000000217	other_paralog	TRIM66
ENSPTXG00000000217	other_paralog	TRIM66
ENSPTXG00000000217	other_paralog	TRIM66
ENSPTXG00000000217	other_paralog	TRIM66
ENSPTXG00000000217	other_paralog	TRIM66
ENSPTXG00000000217	other_paralog	TRIM66
ENSPTXG00000000217	other_paralog	TRIM66
ENSPTXG00000000217	other_paralog	TRIM66
ENSPTXG00000000217	other_paralog	TRIM66
ENSPTXG00000000217	other_paralog	TRIM66
ENSPTXG00000000217	other_paralog	TRIM66
ENSPTXG00000000217	other_paralog	TRIM66
ENSPTXG00000000217	other_paralog	TRIM66
ENSPTXG00000000217	other_paralog	TRIM66
ENSPTXG00000000217	other_paralog	TRIM66
ENSPTXG00000000217	other_paralog	TRIM66
ENSPTXG00000000217	other_paralog	TRIM66
ENSPTXG00000000217	other_paralog	TRIM66
ENSPTXG00000000217	other_paralog	TRIM66
ENSPTXG00000000217	other_paralog	TRIM66
ENSPTXG00000000217	other_paralog	TRIM66
ENSPTXG00000000217	other_paralog	TRIM66
ENSPTXG00000000218		CCDC83
ENSPTXG00000000219	within_species_paralog	QPCT
ENSPTXG00000000220	other_paralog	CHRNA1
ENSPTXG00000000220	other_paralog	CHRNA1
ENSPTXG00000000220	other_paralog	CHRNA1
ENSPTXG00000000220	other_paralog	CHRNA1
ENSPTXG00000000220	other_paralog	CHRNA1
ENSPTXG00000000220	other_paralog	CHRNA1
ENSPTXG00000000220	other_paralog	CHRNA1
ENSPTXG00000000220	other_paralog	CHRNA1
ENSPTXG00000000220	other_paralog	CHRNA1
ENSPTXG00000000220	other_paralog	CHRNA1
ENSPTXG00000000220	other_paralog	CHRNA1
ENSPTXG00000000220	other_paralog	CHRNA1
ENSPTXG00000000220	other_paralog	CHRNA1
ENSPTXG00000000220	other_paralog	CHRNA1
ENSPTXG00000000220	other_paralog	CHRNA1
ENSPTXG00000000220	other_paralog	CHRNA1
ENSPTXG00000000220	other_paralog	CHRNA1
ENSPTXG00000000220	other_paralog	CHRNA1
ENSPTXG00000000220	other_paralog	CHRNA1
ENSPTXG00000000220	other_paralog	CHRNA1
ENSPTXG00000000220	other_paralog	CHRNA1
ENSPTXG00000000220	other_paralog	CHRNA1
ENSPTXG00000000220	other_paralog	CHRNA1
ENSPTXG00000000220	other_paralog	CHRNA1
ENSPTXG00000000220	other_paralog	CHRNA1
ENSPTXG00000000220	other_paralog	CHRNA1
ENSPTXG00000000220	other_paralog	CHRNA1
ENSPTXG00000000220	other_paralog	CHRNA1
ENSPTXG00000000220	other_paralog	CHRNA1
ENSPTXG00000000220	other_paralog	CHRNA1
ENSPTXG00000000220	other_paralog	CHRNA1
ENSPTXG00000000220	other_paralog	CHRNA1
ENSPTXG00000000220	other_paralog	CHRNA1
ENSPTXG00000000220	other_paralog	CHRNA1
ENSPTXG00000000220	other_paralog	CHRNA1
ENSPTXG00000000220	other_paralog	CHRNA1
ENSPTXG00000000220	other_paralog	CHRNA1
ENSPTXG00000000220	other_paralog	CHRNA1
ENSPTXG00000000220	other_paralog	CHRNA1
ENSPTXG00000000220	other_paralog	CHRNA1
ENSPTXG00000000221	within_species_paralog	ORMDL1
ENSPTXG00000000221	within_species_paralog	ORMDL1
ENSPTXG00000000222	within_species_paralog	ARHGEF37
ENSPTXG00000000222	within_species_paralog	ARHGEF37
ENSPTXG00000000222	within_species_paralog	ARHGEF37
ENSPTXG00000000223		ECRG4
ENSPTXG00000000224	within_species_paralog	RNF168
ENSPTXG00000000224	within_species_paralog	RNF168
ENSPTXG00000000225
ENSPTXG00000000226	other_paralog	TRAF5
ENSPTXG00000000226	other_paralog	TRAF5
ENSPTXG00000000226	other_paralog	TRAF5
ENSPTXG00000000226	other_paralog	TRAF5
ENSPTXG00000000227	other_paralog	SLC44A5
ENSPTXG00000000227	other_paralog	SLC44A5
ENSPTXG00000000227	other_paralog	SLC44A5
ENSPTXG00000000227	other_paralog	SLC44A5
ENSPTXG00000000228	within_species_paralog
ENSPTXG00000000228	within_species_paralog
ENSPTXG00000000228	within_species_paralog
ENSPTXG00000000228	other_paralog
ENSPTXG00000000228	other_paralog
ENSPTXG00000000228	other_paralog
ENSPTXG00000000228	other_paralog
ENSPTXG00000000228	other_paralog
ENSPTXG00000000228	other_paralog
ENSPTXG00000000228	other_paralog
[truncated: 213,203 more rows]
