# Supplementary material for: Concurrent Evolution of Antiaging Gene Duplications and Cellular Phenotypes in Long-Lived Turtles
Source: Genome Biol Evol. 2021 Nov 18;13(12):evab244. doi: 10.1093/gbe/evab244 (PMC8688777; doi:10.1093/gbe/evab244)
Supplement: evab244_Supplementary_Data [file evab244_supplementary_data.zip › Source data files and figure supplements/Figure 3 ΓÇô source data 1. Ancestral reconstruction of copy number changes/ENSEMBL homology types/within_species_paralog/Matrix.nex]

#NEXUS

Begin DATA;
	Dimensions ntax=13 nchar=19656;
	Format datatype=STANDARD gap=- missing=?;
	Matrix

Human		11111111111111111111111111111111111111111111111111111111111111111111111111111111111111111111111111111111111111111111111111111111111111111111111111111111111111111111111111111111111111111111111111111111111111111111111111111111111111111111111111111111111111111111111111111111111111111111111111111111111111111111111111111111111111111111111111111111111111111111111111111111111111111111111111111111111111111111111111111111111111111111111111111111111111111111111111111111111111111111111111111111111111111111111111111111111111111111111111111111111111111111111111111111111111111111111111111111111111111111111111111111111111111111111111111111111111111111111111111111111111111111111111111111111111111111111111111111111111111111111111111111111111111111111111111111111111111111111111111111111111111111111111111111111111111111111111111111111111111111111111111111111111111111111111111111111111111111111111111111111111111111111111111111111111111111111111111111111111111111111111111111111111111111111111111111111111111111111111111111111111111111111111111111111111111111111111111111111111111111111111111111111111111111111111111111111111111111111111111111111111111111111111111111111111111111111111111111111111111111111111111111111111111111111111111111111111111111111111111111111111111111111111111111111111111111111111111111111111111111111111111111111111111111111111111111111111111111111111111111111111111111111111111111111111111111111111111111111111111111111111111111111111111111111111111111111111111111111111111111111111111111111111111111111111111111111111111111111111111111111111111111111111111111111111111111111111111111111111111111111111111111111111111111111111111111111111111111111111111111111111111111111111111111111111111111111111111111111111111111111111111111111111111111111111111111111111111111111111111111111111111111111111111111111111111111111111111111111111111111111111111111111111111111111111111111111111111111111111111111111111111111111111111111111111111111111111111111111111111111111111111111111111111111111111111111111111111111111111111111111111111111111111111111111111111111111111111111111111111111111111111111111111111111111111111111111111111111111111111111111111111111111111111111111111111111111111111111111111111111111111111111111111111111111111111111111111111111111111111111111111111111111111111111111111111111111111111111111111111111111111111111111111111111111111111111111111111111111111111111111111111111111111111111111111111111111111111111111111111111111111111111111111111111111111111111111111111111111111111111111111111111111111111111111111111111111111111111111111111111111111111111111111111111111111111111111111111111111111111111111111111111111111111111111111111111111111111111111111111111111111111111111111111111111111111111111111111111111111111111111111111111111111111111111111111111111111111111111111111111111111111111111111111111111111111111111111111111111111111111111111111111111111111111111111111111111111111111111111111111111111111111111111111111111111111111111111111111111111111111111111111111111111111111111111111111111111111111111111111111111111111111111111111111111111111111111111111111111111111111111111111111111111111111111111111111111111111111111111111111111111111111111111111111111111111111111111111111111111111111111111111111111111111111111111111111111111111111111111111111111111111111111111111111111111111111111111111111111111111111111111111111111111111111111111111111111111111111111111111111111111111111111111111111111111111111111111111111111111111111111111111111111111111111111111111111111111111111111111111111111111111111111111111111111111111111111111111111111111111111111111111111111111111111111111111111111111111111111111111111111111111111111111111111111111111111111111111111111111111111111111111111111111111111111111111111111111111111111111111111111111111111111111111111111111111111111111111111111111111111111111111111111111111111111111111111111111111111111111111111111111111111111111111111111111111111111111111111111111111111111111111111111111111111111111111111111111111111111111111111111111111111111111111111111111111111111111111111111111111111111111111111111111111111111111111111111111111111111111111111111111111111111111111111111111111111111111111111111111111111111111111111111111111111111111111111111111111111111111111111111111111111111111111111111111111111111111111111111111111
Anole		?1?1?11?11111??1111111111??1111??111?11?111111111111?111111??1????111?11?1111111111111??1?111?1?11111???1?11???1?11?1111???1111111?11?11111111111111?111?1111111111???1??1111?11??11??11111111??1111111??11?1??1??11?1111??111?11?1?111111?1?11?111?1?1?????1?111?11?????1111?1??111??11?111111?11111???1111?11??11??111?1?11?????1111111111?11111?11111111?1??111111111111?11??111111??1?1?111111?1?1?111111?1?111?11111111111??1?1?1??11?11111?????11??1111??11111?11?1?1111?1111?1?1????11111111?11?1111111???11?1??111?1?111?1?111111??11111?111?1????11?1???11?1?111?1????1111?111111111??1??11?11??????1111?111?11??1?1???1????111?????111?1?11?111111?1111?1?111111?1?1111???111111111?11111111?11??111111???11111?1?1???1??11111?1??1?1111111?111111111111111?1??1111??11??111?1?1??11?11?11111?111???1111???11111??1?111?1?111??1?1??111???1111111111111111?11111???1?????11?1111???1111111111??1?1111111?11??1111111???11111??1111?111111???111111111111?11111?111?111111??11???111111111?1?111?11111?11??11??1??1111?111?11111111?1??1111??1111?1??1?11111111?11?1???11111??111111??1?111????1111?11?1111??1?111111?11??1??1?111111111???111????????11111111????1?1111????1?11???111111?111??11111??1?1?1???1?1111111111111?11?1111111111111111111111111111??111111?111?11111???1??111111?1111111?111??111??11?1??11???11?111?11111111111?111??1?11111??111?111111?111111?1111111????1111????11111111111?11111?1?1?111??1?1111111?1?1?1?11?11?11???11??111?????1111??1?1?111111??11111111111?11?1??1111?11??1111???1?111111??11?1??11111?1?11?111111111111111111111111?1?11111??1??11111111111?111?1?1???1111111?1111?1?1?1??1111111???111111???111111111111?111111????1??11???11????111111111??1???1111111?111??1??1??1111???1?11??????111?1??1?????11111?11?1??11??1?1?1?111?1?11111???11111????111111111??111?1???1111??11??11??1????111?11?111?11?111??1??11?1?1????111111111?111?1??111?111111??111111?1???1?111111111111??11?1?1?111111???11111?????????11????1????111?1111?1?11?1?1111111??111111??11?1??1111?11111?11111111?????1111111111??11?11111111111?111????11111111?1??11?11??111111?111?11?1?111???111??1?111?11????1???1??11111111?11111111???11??11111111111?111?11???111111111?111?11?11?11?11?1???1111111??11?11?11?1111111111?111111111111?11?11?111???1111111?111??11?1111?111?1?1111?11???111?111?1?11?111111111??1?11111??111??1111?1????1???111?111111111???11111111111?1???11?11?111?1111111?111111??1?111111111?1?1111?1?11?11111????1??111??1?11111?111111??11??11???111????1111111111??1??111111????1?11??11?11111??11111?11111111111?111?111?11?111?1??1?111??111111?1?11111?1111?1???1??1111?1?11??????????1?1111?1?1111111111111??1???1?11111?111???11111111??11111?11??11111111111?111111??1???11?????111111??111?111111111?111111111?11?11?11?1111111?1???1111?????11?11??111?11111111111?111111111???1?1?1?1????11??1111??11111?????1?????11?1111111111111111111111?11??1?111???111111111111?111111111111111111?1?11?1111111111?11111111?1111?1??1??11?111111111???1?1?11??1?11?11111??11111?1??1111111111?111??111111111111111?1?1?1?111?111111111111??1?11111?1111111?11?1??11??1111???11??11?1??1111?1?1111?111??11?1?11?111111111111???11111111111???1?11111?11111?1111??1?11??1?11?11111111????11?1?1111??11?1?111111?11???11?1?11111?11?11???1??1??????11??11111??????????????11?1111111?11?1111?1??11111?111111?1?111??1?11111?111?11?1111?????111??1111?11111111??????111??1????11?11111??11111?1?11?1?111??111?111??11111?11111?111?1?1?1??1111111?111????11111?11111?11111111???111?111111111111111?111?11?1?11111111111??11111?1??1111111?1????1?1?111?111??111??1111111?????111111???1??111111??1???1????111?11111111111?11?1111111?111?11?111?1?11?1????1111?11???11??11?1?111111??1?11?111?1?11???1?1111111111111111???11111?11111111?1111?11?1111???1?11??111111111?111111?11??1111??????1?1??1111?1111111111111111????11111???1?1?11????1111?111?1?????111??1?111???11111111111?1?11111111?111?1?????1??11???11??111?1?111?11?11?111??11111111111??11111?111??1?1?1???111111111111?1?11111??111????11?1111111?1?111?11?1?111111?1?????111111111????11??11?11111?111?1111??????1?1111111??1111?1????1?1??1111?1??11111111???1111111?111???11111111??????11??11??1111?1111111??1?1??????111111???1111??111??111111?1111?111??11111?11111??111111111??111???11?11111?111????11111111111111111?1111?11111?1?11111??1?1?1???11??1111?111?111?1111111?11??1?1?1111??????1?111?111?111111?????1?1111???1111?1111?111?111???111??11
Snake		11???1????111??1111?11111??1111??111?1??1???111111?11?1111???11??1111??1?111?1111?1111??1111111111111????111???1?11?1111???11111?1?11111?1111111111?1??11?11?1111?111111?1?11?11???11?11111111?1?11111??1?1????11111?1?11??11111111?11?1?1?1111?1111111?1????11?1?1?111??11??1?111111?111111?11?11111?1?1?111111?111?1111111111????111111??1?1111111?11111111?1111??11?1???111??1111?1????1?111?1??1???11?11?11?11??111111111111?1?1??1?????111??????11??111111111?1111?1??111?11?1?111?11111111111?1?111?1?11111?1?111?1??1111?111111111???1111?????1??1?111111???11???1?11???111??11???1?11????????????????11?1?111111111?111?1??1?11111???1?1??111????111?1111?11?1?1?1????11??111111?1?11??1111111?111?111?11??111111?1?1?11??11111111111??1?1111?11111111111??111?111?11??11???1??1??1????1111?1111111???11???1??1111??1111111?1111?1?1111111??111111111?111111111111???1111??11??11?111??11111111?1111111?11111??111111?11111?11111??1?111111?1?1111111?1111111111?111?111111??11???11111111111?1?1?11111?11?1?1??1??1111?1?1?1?1111????1111?1??1111?1??1?111?1111111??1??11111?1111111???1?1111111111?11?11111111111?11?11????11?11111??1111?111???111?11111?11111?11?111111??111?1??1?1111?111??11111??11?111??1??11111111111111???11111?1111111111?????111?11?????11??111??11111111??111111?1111111111?1?1?1?111?1?1??11????111111111111111???1??111??1111?11?11?111?111111?1111111?1?111111???11?11?111?11??111?1????????111111?111??111111?11?11?11?1?????11???11?1??1111111?1????111111?11??11?1111111?111?1111????111111?1?111?1?111111111111?111???11??111111111111?11111?1?11?1111?111?1111?11?1?1?111111111111?111??11111111111???1111111?11111?111?111?111?11???????111???1????111111111?11??11?11111?1111?1?11?11111???1?1?11?11?111?11??1??1111?111?111??11?11?1?1?111?1?11111???111111??1111111111??11????1?1?1???1???1?11?????11111??111?11?111??1??1111????11111111111?11?????111??11111?11111???111?11111111?111111?11111?1??11?11??111?1??????11?1??1??11???11111111???11?1?111?111??111?111?11?1?1?11??1?1?1???1111111??111111??11?111?1111111111111??1??1??11111?11?1???1?11??11111??111?11111?11?111111?1?111?11????1?1?1???11?111??111111111?111?111111111??111111??1??1111?11111111?11??1111?111111????1111??1?111?1111?11111111111111?1??111??1111?1111??11111?111111?11111?1?11??1?11111111??11??1???1?????11?11??1?11?1111111111?1111111??1?1???111?1?1111??1???11111?11111??1?111111?111111111111111111?????11111111?1??1111?11??11111?11????111??111111??111111?111111????111111?1?1?1111?1?????111111??1???1?1??1111111??11????1111?111111?111?1?11111111?1??111????1?1111???1??111111?11??111?11?1?1111??1?????1?11111111?11111????11???????11111111?1111??111?11111111111111?1?111111?11111111?11?1??111??11?11?111??111?1?11?11111111?111???11111111?1111?1??1???111??11??11?1?1?1111111?111111111111?111??1111?11?1??1?11?1111???111?????1111111?1?1111111111111111?1111?1?111?1?1111?1?111111111111??111111?1?1111111?11??1111?111??11111??111?1111??1??11111111?1111??11111?1??111??1?11111111111????1111??11111?1???11111111?11111111?1111111?1111111111111?1?1111111111????1111??111?111?1??111?11111?111?11?1?11111111???1?11111111?1?11111??11111111111???1?11?11111?11??111?11????1111111?111111?111?1?1?1111?111?1?1111?1?111?111?1?111?1?11??1???1???????1?11??1111?11????????????111111111??1?1111111?11111??111111???11?111?1?111?111111?111111?11111111111111111111??11??11111111??111111?1??1111111111?1?1111?111?111??1?111?11??1?11111?111?11111111?111?1??11?11??11?1?1?1111??11?11??1111?1111111111?111111?1?111?1111111??11111?1111111111?1????11111?1?111??1111?11??1?11???111?111???1??11?111????1?1??1??111111111111111?111111111?111111??11?111111????111??1111?11?11111?11?111??111111111??1111??11111111111111?11??1111?111?111111?1111??1?111111?1?111?1111?11?111?1111?11??11111?11111?1?11111?11111?1???11111???1111111?111?1?11?1??1?11?1?1?1?1??11?1???111????1111??1?11111?11111111??1??111???1?????1?111?111????11?11111?11??11?1??1?111?1?11111??11???1111?11111111111111???1111111111?11?11?111?11???11?11?1?1?111?1??????1111111111111?1??1111?1111111?????1??111???11?111?1??11111?11??1?1?1111111??11111111?1?11?11??1111??111?1?1111??????1?1111111111111?111??11??11????111111??111?1?1?1??111111?11111111??1111111111?????111?1?111111??1111111111111??11111111111111111111111111111111?1?111??1?1?111?1?1111111111?111??111111111??111?1111????111?111?111?1111111???11?1111??11111?111?1111?11??11111??11
Gallus		?1?11?1??111???11???11111?1??11??1111111?11?1111111???111?1??1???111111??11??111111111?1?1111111111111?11??1???1????1111?1??111111??11111111?1111??1?11111?11111111?1??1?1?1111???11??11?11111111?11??1?1?111??11111??111?111??1111?111?11?1111?1?11?11??11?1?111?????1??111111111????????111???1?11??1?1?111111111??111?111111????1?11111?1???1111????1??111?1?1?111111111?11???11111??????11111??11?111?1?111?1?1111?11111111??????????11?11?1???1111??111?1111?1?1111??1111?111?1111?11111?11111?11?1111??1111?1?11??111?111???1???1????1??11??1??1??1?11???1?1??????1?11?1111???111111111111?1111111??1111111?111111?11?1???1??1??11??????11?111?1?11111111111?1111111?1???11???1111?1?1111111111?111??111?1???1?111????1?11111?111?1?11???1?111??11111111111??111???1?11??11??11111?11????11111111???1???1????1??111?1?1??1??11?11?11?11111111?11111?111?1?11??111111???1111??11??1??1111??1?111??1?111???111??11111111?1111?111?11?1??11??111???11??111?1111111111?111111?111??111111111111?111111??1?????11??11??1111111?111?11111111?11111111?111111??1?111111111111111?1111111111111??1??111111?111?1111111???11??11??11111111?11111111111?11????11???111111??11111?1111?1111111?1?1111???111??111111?1?11111?1?111?111111???11?111?11?11111??111?111111?11??1111?11?1111??11??111111???11111??1111?11?111?11111?1?11111?11???1111111111111?111??11?111?1???1?11?111?1???11?11111111111111????1111???11111????11?1??1?1??1?1111111????11111??11?11?11?1??1?111?111?11??1?11111?1???1111111111111??1??11?1?1?1?1111?1?1?11??111?11??1?1111?11?11??1?11111111??111111?111111111?11?111?111111111111?1111???11?1?11?111??11??1111??111111111111111???1111?1111111?11111?11?????111?1?11????1111111111111?1?11111?111111?11111111???111?11?11?111??1??1??1111?11111111????1??1?11111?111111????1111??11111111?11???1?????1?11?1??111?11111????11111?1??1?11??11111??1111????11111?11111?111????1?1?1111????11?1????11?1?11?11111111???11111???11?11???11111????1111????1?11?1?11111111??1?11?11111111111?11111?111111111???11111???1111?1??1111111?1111?1111111111?111?1??1?1111???11?11?11????1?1?11??11?111?1111?111?111????11?1??111111?11?1????111111?11111????111??1?1?111111?11111111??1?111111?1?111?11111?11111111?111111111?1?111111111?11??1?1111111?11111??111?111?1????1??11?1?1?111111111?????1??1111111??1?1?11?11??1?111?????1?111111111??1111??11?1111?1????11?1?111?1?????1?111?111111????1111111?1?111111111?111?1???111111?11?11111111111?1111?111?1???11?1111?111?1111?1?1?111???1?11111111111?11111?1???111111????1?111?11111111??111??1?11?111?111??1?111111111???1??1111?1?1?1111???1???111111111?111??1111????????1?????1?11111????1??????1?????????111?111??11?1?11?111111?111??111??1111111111111111111??1??11??1??11?1111?1111??11?111111?11?111?1?1111?11??11111??111?11?1?11??11111111111?111111111111?1111??1??11???1?1???111111111??11?11???11111?111?11?111?11111?1111111?1??111?1?1111??1111?11?111?1??11?111111111111?11?????111111??1?1111111?111??11??1111?1111?1?111?111?1??11?1?11??1??11???1111???11111?1?11??11??111?1111111111????1?1?1111?11111??1111??1?1111?1?111111?11??11111???111??11????1???111111?11111?11??11??1?1?1111111111?1?1111111???111???1?1111?1111111?1111?1111?11111111??1111???111?1?111????1???111111?1???1?1?1?11?11?11??????1??1????1?111?111111????????????11111111111?1111111?1?11111?1111111????1111??1?111?111?11??11111???11111111?1111111111111??1111111?????111111??111111111111??111?1111111??11??1?11??1????1??11??1??111?1??111???11?111?1?1??1111111?11?11111111???111111111111?11???1?1?1111111??111????11111111???????1111111111????111?1111?11????1111111???1?????111?1??1??1?1??111?1?11111111111111111???1?111111111?1???1111?1????11????1?11?11?1111111?1111111?11?11111??1111?1111?1?1111????11111?1111111?1111111?111111111??1?1111?11111?11?11?11?111111????11??111111111111?11?111?111??111111111???1?1111??1?11?1?1?1?1???1?1??111111???111111111111?1111111??111?1??1111??11?1111???????11?1?11111111?11?1111111?11???11111111??????1?111?111?11??????1?1?1111111?11????1??111?????111?1?1111?11111?111111?1111?????1?11111?11111111111111??11???1111?11???111???11??1?1???1?11?1111111111?1?1111111?1????11111?111?1?????1?1111111111?11?111?1111111????11111??1111111111111111111111111?11?11111?1111???11111111??1111??1111111111111??111111111111111111?11111111111???11111??111??111?11111111111?111?????111111??11111111??????111111111?11111111??11?1111?111?11?111??1111111?1?111?1?1
Chelonoidisabingdonii-within_species_paralog	????1111111??1111?1?11111?11111??1111111111?11?1?1111?1?1111111111111111?1?1?1111??11111??111111111111??111111?1111??111???11111111?111111111111?111???11111??111??11111?1?111111?11?111?11111?11111111111111?111111??111?111?111111?11?111?11111??1111??1111?1?1?11??11?111?1?111111?11111111111111111111111111111111111?1111111?1111111111???11111?11111111??111111?11111111???111111?1?1?11111??1???11?11111?11?1?1?111?111?1?11111?11111111111?11111?11111111111111111111111?1111111??111?11111?1?11111?1111111111111111111??11111111111?111??1?11111?11???11???????11111??1?11111?1?1?111?1??11111?????11111?111111??1?1?1111?11?11111?11111?111?1??111?111111111111??1??111???111???1111111111111111?1?1111??111111111111?111111111111??1?11111?111111?11111111????1111111111?11111?1???111111111?11111?1111??11?1111?1?111111111??1111111111?11111111111111111111111??1111??11?1111??11111111111?1111?11?111111?111111?11111111?111?11111111?1?1111111?1?11111111?111111111111111?11111111111111??111111?11?1?111111??11111??11111111111111?1??11?1111?1111111111111111?11111111111111?1?1?111111?111111111111111111111?111?111111111111111?1111??1111?11111111111?11?111?111111111??1?1111?111??11111?11?11111?1?111111111111111?111111??1111??1111111111111??1??1??111?11?1111?11111111111111?11111?111111111111?1?11?11111?111111?1111?111?1111?111?11111111??1?111111???1111???1111111111?1??11111?11111111111?11???????11111?11111?1111?111111111111??11111111?1111?1111111111?11111?1111?1?111?1?111111?11111?1??1?1111111?11111111111111111111111111??11111111?1111111111111111111?11111111?11111?11??11111?11111111?1111?111111?1111111111??11111111111?11111111?11???1111?1111??1111111111111??1?1111111111111?111?1111?1111?11?11?1111111?1?1111??11?11111111?1111?11111?1?11?1111?1111???1111111111111??1???1?11111?1111111111111111111111??11?11111?1111111??111111111111111111??1111?11111??1111?1?11111111?1111111111?11111111?1111??111?11????1111?11?11?11??111111111?111?11111111111111111??11111111?1111111111?1111?111111111??1111111111111111111111?1?11111?111???111?1111111?11111?1111111111?1?111?1?11111111?1???111?1111111111111111?111111?1?11111111111111111111111111?11111111?11?111?1?111111?11?1?111?111111111?1111?1111111??1?11111?1111111??1???11111?1?1111111?1111?11??1?1111?111???11?11?1111?1?11111111?1111111111111111111?1?1?111??111?1?1111111??11111?111111111?111111111111111111?111111???111111??1111?111111?11?111111?1?1??111?11111111111?1111??111?1?1111111??11111111111?1??11111111?1?1111?11111111111111111111?1111111111111111?11111?11?111?111?11111111111111111?1?11111111111?1????????????1111111111?111?1111?1??1??11111111?111111111?11111111111?1?11111111111?11?111?11?11?1111111111?1?11??1111?111111111111?111?111111???11111111?111?1111?11?1111111111111111111111111111?111111?1111111?1111111111111111??1?111111?111111?111?11111???1?1111?1?11111?1111?11111111111111??11?111111111111111111?11111111111?111111111111?1111?111111111111??11111?1????1????11?11111111??1?11111?11??1111?11111111111111111?1111111111111111111111?11111111?111111?1111111111?1111?1111?1?1111111?111111111????11??111?111?1??11?11111111111111111??1111?1111111111111111111?1111111111?1?1????11?1?1111??11?1?111111?11111?1?1??11111111?1??11??1??1?11?11?1111111?1?1???11??11111111111?1??11111111111111111111?1?1?111111?1??11?1?1??111111111?11111111111111111?11???1111?1?11111111111111111?11111?11111??1111111??11111111111?11?1??111111111111111111??11111111111??111111111?11?111?1?1?1111111?1111111?1?11111111111??1111??11111111?1???1?1111?11111111111?1111111111?111111111?1?111???1?1???1?1?1?1???11111111111111111??1111111111111111?111??1111?11?1?111111111111111111111?111111111??11111??111111111111111111111111111111111??111?11?111111111111?1111111111111111?11??11111?1111??1?11111?11?11?111?111111??111111111??1111111??1?11?11111?11111?1?1?1?111?11?1111?11?111?1111111?111??11111?11??1?1111?11111?1?111111111111111?11111?111?1111111111?11?1?111111111111?111??1?111111111111???111?1111?1111111111?1111?11?111111111111??1111111111111111111??1111111?1?1?111?11?111?1111???1111?11111?11111111111?1?11111?1?11111111???11???????11?1111111???????11111111111?1??111?111?11111?111111?11111111?11111111111?111?1?11111?1111111111?11??1111111111?11111111111111111?11111111111111?11??11?1?11?111111111111111??1111111111111?111111111??111111111???1?11111111?111?1111??111????111?111?11?11??11??11
Chrysemyspicta-within_species_paralog	???11111?1111?111?1111111?111111?111111111111111?1?11111111??1111111111111111111111?111?1111111?111111?11111???1?11?111111?1111111??1???1?11111111111111111111111?111111?1111111??11111?11111111111111111111111111?1??11111111111?1?111?111111111111111?111111111?111111?111111111111?11111111111111??1?11111?11?111?1111111111111?111111111?1?1??111???11111??1111111111?1111?1?1111111111111111??11??11?11?11?1111111111111111?1?111??1111?11?1?11111?11111111111111111111111?11?1?111????1?11111?11111?1?1111111111111111111?1111111111111?11?11111111111111?111111?11?11?1?111111111?1111111?11111111111111?11111111?11111?111?1?11111111111??111111111111111111111111?1?1111?111111111111111111?1111??111111111?1111?1111111111111111111??11111111111111111111111?11?1111?111?11111??1??1?1?11111111111??1111111??1111?11111?11?111?1?1111111?111111111111111111?1111???1111?11111111??1111111111111111111?1111111111111111?111111111?11111111111111111111111111111111?1?11111??111111111111111111???11111111?1111111?1111?1111?1?1?111?111111?1?111111??1111111111111111111111111111111?1???111111111111?11111111111111111111111111111111111?1?11??111?1?111111111111111111111111111111111???111??11111111?111111111111111111?111111111111?1111?1111111111111???11111111?1111111??11111111111111111111111?1?1111111?1?111???111111111111111111?11111111??11??111?1111111111111111111111111111??1??11111111111111111?1111??11111111?111?1?1111?1111?11?1111??111111111111111111111111??111111111111111111111111?111111??1111111111?11??1?11111111111111111111111111111111??1?1111111?11111111111111111111111?111111111111111111111?111111?111111111?1?111?1111111?111111111?1?1?111??111???1111111?11111111??1111?111111111111111?1111?111?11?111?111?111111?111111111??1?11?1?11?11?111111111?111?11??1111111111??1111?11?1?1111111111?111?1111111?11111111111111111?11?1??11111111?111111?1??11??111111??1111?1?1?11111111111111111?111111111111111111111111?111111111?1111?111111111?1111?1111111?11?1111111111?11111111?1111?1111111111111?111?1111111111111?11111111?11?1??11?11?11111?1111111111111?111?11111111?111?11?111?1?1?1111111?1????11?111?11111111111111111?1111111111111?1?111?1111111111111111111111111111111??11111?11111111111111?11111111111111111111111?1???11111??1111111111111111111?11111?11??111?11111??11?11111111?11111111??1111?1111?1?11?11?111111?1111111??111111111111?11111111111111111??111111111?111111111111?1?111111?11??11111?1?11?1111111111111111111?111111?11?111111111111111111111111111111??1?111111111111111111111111?111111111111?1111111111??111??1111111111?111111111111?1111?111111?1????1??????11111111?11111111111?1?111?111111111111111111111111111111111?111111111111111111???11??11??1??11111111111??111111111111?1?11?111111?11?11111111111?1111111??111111111111111111111111111??11?1111111??11111111111111?11111???11111?1111111111111111111111111111111?1?1111??11?1111111111??11111111111111111111111111111??111111111?1?1111111111111111?1?1?1?111111111???11?111?111111111?111111?11111?111111111111111111111?111111111111111111111111???1111111111111111111111?11????111111?111111?111111?11??1?111?111?111111111111111111111111111?11?1111111111111111111111?11111?11111111?11111?111111?1111111111111111?11111111111?11?111??1??1?11111111?1111111?1???1???1?11111111111?111111111?1111?11?11111?1111?11111?1???11?11111111111111111111111111111111111??11111111??11111111??11111111?1?111111?11111111?11111111111??1111?111111111111111111??11111111??1?1111111111?11111?11111111111111111111?1?11?11111111??11111?11?1111111??1???111111111111?1111111?11111?111111111?1?111???1?1?1?1?1?1?1??11111111111111?11111111111??11111111??1?111111?1111?1111111?11111?1111111?1?11111111?1111??1111111111111?111111111?1111111111?1111111?111111?1111111111111111111111?11??11111?1??1111?11111111111?1?11111111??11?111111?1?111111?11111?1?1?1?11??1111??1111111111111111111111111111?1111?1?111?1?11111111?11111?11111111111111111111111111??11111111?1?1111?11111111111?11111?111?1111111?11111111?1111?11111111?1111111111?11111111??11111?1111111111111?11?11111?111?11?11111?111111111111?1?111111?11111111?111?1?111?11111?1?111111111???1???11?111?111???????11111111111?1?1111111?111111?111111111111111111?11111111?1111??11111?111111111??11111111111111??1111111111111111111111111111???111111??111??111111111?11111?1111111111111111111111111???11111111111111111111??1111111?1111111111??111111111??111111
Gopherusevgoodei-within_species_paralog	?1?111?1?1111111111?1111?111111??11111?1111?1111?1111?11?11??1???11111?1?11111111??1?111??111111111111???1111??1?11?111?11?1111111?1111?11111111?1111??1111111?11??11111?1?111111?11?111111111111111?111111111?11111?1111?111?11111?1111111?11111111111111111?111?1??111?111111111111?111111111?11111?111?1111111111?111?11?11111?111111111??111??11111111111111111111111111111?111111?11?1?11111?11???11111?11111111111111111?11111?11?1111?11111111111?11111111???11111111111?1111111111111111111?1111111?1111111?1?1111111111?11111111111?????11111111?11?11?1???111?1111???111111111?1?1111??11111111?11111?1?111111111?1?1111?1?111111?1111?111111111111111111111111??1?11111??1111111111111111?1111??1?111111111111?111111111111111111?????1111?11111111111111111???1111?1111?11?1??1????11??1111?1111??111111??11111?11111111111?11111111111?111?111111111111111111??111111?11?111111111111111?1?1111111?111111?111111??1111111111?111111111?1?11??11111?11111111111?1111111??1111111111111111111??11111?111?1111111?111?111?11111111?11111111?11?1111?1?11111111111111111111111111111?1???111111?11111111111??11111111?11111111?1111111111?1?1111?1111?1111?11111?11?111?111111111??1?111?1111??11111??1?1111??1?11111111111??1111111111?1111111111111111111??1111?1111?11?11111111111???111111111111111?1111111111?1?111?11?111111111111111111?11111??11111?1?11?111??1??11111111111111111111??11?11?1?111111111?1111??1??11?11?111?1?111111111?11?11?1???111111111111111111111111?1111?1111111111111111111?111111?1?1?1111111?11??1?1111111111111111111?1?111??1111111111111111?111111111111111111?1111?1111111?11111111?1111111111111111111111?1111111111111111111?11?11??????1111?1?1111111111111?11?11111?1111111111111?11??11?111111?11111?1???11111?1111?111?1111111?11111?1?11?111111111111?1111111?11??111???1?11111?11111111111?111?11?1111?11?111111111111??1?111111111111111111?111??11111?11111?1?1111111111111111111?111111111?1111?111111????1111?11?1?11111?111111111?11??111111111111111111111?111111?111111?1?111111111111111?1111111?1111111111111111??11111111?11?11?11?11?11111111111111111111?111111?111?1?1111111?111??11111111?1111111111111?111?1111111111111?1?111111?11?11111111?11111?111111111111111?1111111111111111111111111?1111111111111111???11111???11111111111111???111111?111?1111?11?11?????1111?111?11111111???11111111?1?11?11??111?1?111111????11111?11111111?1111?1111111111111???1111???1?1111?111?1?111111?1??1111???1?1?11111111111111111111?1?11111?1?11111111111111111??1??11111111???1111?1111?1111?1111?11111?111111111?111111?11??1????1111111?111111?111111111111??111?111111??????1??????11?11111?1?1111?111111?11??111111?1??11111111111111111111111???111111111111111111?11?1???111?11?1111?111?1?111111??11111111??11111?1111?11111?11??11?1??1??111111?111?1111111111111?11?1?1111111111111111111111111?1111????11111?111111?111111111111?11111?1?111???11111111111111111111111?11?1111111111111111?11111111111111111111?11111?111111111?1111??11111?1???1????111111111111?11111111?1111111??111111111111111?11?111111111111111111111?1?1?11111111111?111111111111111??111?1111111111111111111111?11??111111111??1111111111111?111111??1?11111111?1111111111111111111?1111?111?11?11?111111??1111?11111?11111111?1?11111111??11111111?1??1??11?1111111?11???????111111111111?111??1111?1111111111111?1?1111111111?1?111111??111111111111111111111111111111????111111????1111111?11111111111?1111111111111??1?111?11111?1111??1111111111111111?1??11111111111??111111?11?11?11111?1?1111?11?1111111?1?11111111111?111111?1111111111?1????111111111111?1111111111111111111111111111?11?111?1?11111111?1111111111111111111111111?1?1111111111111??111?1111?1111111?11?11?111111111?11111111?1111?1??11111111?111?1111111111111111111?1111111?111111111111111111?11111111111?1??11111111111?11?1111?11111?111???1111?111?111111?1?11?111111111?111?1111?1111?1111111?11111111111?11?1111111?111111?11111?111?1111??1111?1?1111111111111111111111111?1111??1111?11?1111111111111111111?11111111111111?11?11111111111?111111?1111111??111111111111111?1111111111111111???1111111??1111111?11111111111??111111111111111111111?1?111???1?111111111??111??1?1??1?1111111111111?1111111111111??111111?1111111111111111???111111111111111?11111?11111?1111111111?11111111111111?11111111111?111111111111111111??111??11?1111??11111111111111111111111111111??11111111???111?11111111?11111111?11111111?11111??11111111111?11?1111111
Pelodiscussinensis-within_species_paralog	??111????111??111??111111??111111111111111??1?11?1111111111??1???1111111?111?11111?1?1?1??11111?11?1111?1??1??11?11111111111111111??111111?111111111?1111?1?11?1111111?111?11111???1?111?11111?1?111??1?111111?1???1??11?111111?1?1?11??11?1111?11?1??1?1111?1111111???1?11111111111111111111?1?1111??11??111111111??111?11?1111???1111111?1??11???11??111111???1?111111111111???111111?1?1?111111?1?11???11?11?11111?1111111111???1????111111111??11111?111?1111?1?11111111111?1?11??1???111?11?11?11?1111111?1111?1????111111???1111111?111?111?11?111111111111111??1?1?1???11111?11?111??11?11?11111?1?1111111?1111111??11??11111?111??1??111??111111?11111?111?11111111111111???11111??11?11111111?11??111111111?1111?11????1?1?1?11?111?1???11?1?11111?1111111111?111?111?11??11111?11?11?1?1111111??11??1?111???111?111??11111?11??1?1?1111???111111?111?11111111111?1?11?1??11?1111111111??1111?111111111111111?11111?111111?111111?11111111?1?111?111?1111111111?11?111?111??11?11111111111111111?11??1?11??11??11?111?1111?1111?111?11111?11?1111?1?11?11111111???111?1111111?111111??1?1111111?11??1111111???11??111?1111111111111?111111?111??111???1111111?11111?1111?111111????1111???111?111111??1111111?1????111?11111111?111111?11111??1?11111111?1?11111?1111?111?111??11?1??11111111?1111?111?11111?11111111?11??11111111?1111?1?1??????1111111111???11?111?11??1???1111?11111111???1?1111?11?11?1??111?11??11?1??111111?1?11111111111?11???11???1111111?1111??11111?111??11111111?1111??1111??11111?11?1?????1111111111??11111?111?1???111111??111111111111111111111111111?11111111111?11111?1?1111?11?1111?1?1?1111?11111111?1?11?11???1111?1111?11?111111?1??1????1??11????1111111111111??1111?11?111111111111?111?????111111111?????1???????1?1?1111??1???1?1111111?1?1?1???????11??????1111?11???11111??111111?11??11111?11?11?11????1111??1111???111??1??11111111?11111??1?111???11111??1111??11???1111?1111111111?11111?111?111???11?11????111?????1?11?1?11?1111?1?1?1??1111111111?111?1??1???111111111?111?111111?111111111111111?111111111111111111???1??1?111111?11?11?1?1111??11?111?1?111111?1?1?1??11111?1?1111111?1????1?1111???11?111?11?1?111?111111?1?1111???111111?11111111?11?11?11???11??11111?11111?11111111111111111111111?11111?111?1111?1?11111111??1111111111111?11111111111111?11??111?1??1?111??1111111111??111?11?1111111111?111??1?11?11111?1???11?1111??11?1?1?111111111?11111111??11111???1111?1??1???11?111111?1111??1??1????111111??11?111?111??111????11111111?111111111?1???1111?1????1?111?1?111111?11????1?111111111?111?11?111111??11??11111111?111?1111111111111111?11??111111??1????1??1??11??111??1??11???111??1???111111111??111111111?1111?11111111?1111111111111?1111111?11111?????1?1111??11??1???1111111111?111111111??11?111111??11111111?111?1??11?????11111?11111111?11111111?111?1?11??1111?111111?11111?1?111???111?111111??1111?111?111??????1?1?1111???111?11?1111?1111?111?111111?1?11?????111111??111111111?11????1???11?1111111?????11111?11????111111?111??1111?1???11??1?111111?111111111111111????111111??1?1111?1111???????111???11111?1?1111??11?11????111?11?11?111?1111?11?????1?1??111?111111111?11111?1?11?11111???1?11111111?111?111111111?111?1?11??1111???????1?111????1???111111?1?111?1?1?11111?1??11???1??1????1?111?11111??????1??????11111111111?1??111111??1?11??111111?1111111??1?111?111111?111111111111??1?111111111?1??11??111?1?1???111111?1??1111111111?111????1111111?111?1?111????11?1?1111?1??11??111?1?111111111?111??1?1???1111?11?11111111111111111111111?1?1?1?1111111??11111?111111111?11????111111111111?11??1111??11??111111111?1?11????1??1??1????????11?1?1?111111111????1111111???111111??11?111???1111?1?111?1?11?11?1111111?1111?111?1111??1???1111111???11111??1111?1??111111111111?111111111?11111?111111111?1?1?11?111?11111?11111?1?11111??1111??111111?11??111111111?1?111111??1?11?1?1?1?1????????1?1111??11111111?1111?1111111?1111?1??11?1?????11111?111111?11111?1?1111111?11111?11111?111111?1??1?1??11111111?1111???1111???11111?111???1??1111??11111?111?11111111??1??11??111??1111?1111?111111?111?11111111?111111111111111??1??1?111?111?111111111111111?1111?111111??11111?11?1??1???111???111???????111111111????1?1111111111111?111?11111????1111?111?1111111111??1??11?111111111???11111111?1?1??111111?111???11?1?11?111?11111?1111111?11111111111111?1?11?1?111111??111111?111?11111??????1?1111111?111111111????1111??11?11?11???11111?1?1111111?1
Terrapenecarolinatriunguis-within_species_paralog	11?11111???111111?1?1?111?11111??11111?1??1?1?1111111111111??11111111111?11111111?1111?1???1111?111111??1?11??????11111??1???11??11?11?111111111?111???111?111111??1111??1111111?1?????1111111?11111111111111111?1??1?1111111?1111??11??111111??11111111?111??111?11?11111?111?11?111?111111?11?1111??11111?1?111111?11?11??111??1?111111?1111?1??1?1??111111?111?111??1?111111??111111?1???111111?1????1111111??1?111?11?111111?1111???1?11??1111111111?11?1111111?111?1111111?111?111?1111?11111111?111?1?111111111111111111???11111?11111??11??111?111?11??1?1?11?11?111????11?11111??1?1111?1111111?1??111111?1111111?1?1????1???111111?111111111111?111111111?111111??1??111?11111111?11?11111111111111??1111?1??111?111111??11111111111???1??1111111111111111111?111111??1111?1?1???11?1?11?11111?1111?11??1?????1111?11??1111?11??111111111??11?1111111?1111111111????1111?111?111?111111111?1??11111111?111111??1111??1?11?1111111?111111?1?111111111?11111111?111111?11111??11??111?111??11111???11111?1???111?1111?111111?1111?11??11111?111111111???11111111?1111111?111111111111111?1?1?11111?11?1111111?11111111??11?1?111?1?11111111?111???111???11111111?1?11?111?1111?1??11?11111????11?111?1??1?1111??1?1111111111111111111111??1111?11??1111111111??1111111111?1?1111111111111??11111????1?111111??1111?1?1?111??1??1111111111?1?1?11?11111??11????1111?111?11????1??111111??111111?1111?1????11111111111111???1?11111?1111???11111111?11?111?11?111111??11111111111?11???111??1111111111111111111?111?11???111111111?11??1111??1?111?111111111111111??1111111111111111?11111111?11111?1111111111111111?1111111111111?11111111?1111111?1111111111?111111?11??1???1111??11?1??111111111111?1?11111111?1?1111111111111?111?1111?11?111?1?1?1??1111111111111??1?1?11111?1111?1111111?11111??111?1111111??1?11?11?1?1???11??11?11??1?11111?111?111?111?11?11111????11111111111111?11??1?1?1111111111?111???1111?11?11111?1111111111111??111????111???11111???11?1111?111?11111?1?1??1111??1?111111?111?1111?1?11?11111??11111111111111111?11111111?1?1?1111111111????1111111?????1111?11111111111111?111?11?11111?11?11111?111111111?1??1111?111?111111111111??111?11111?11?1111?1?111?111111111???111?1111?11111111111111?1111111111111?1111111111?1??11?1111?11111??1??11111??111111111?111?11??1?11?11?11??1111?1?111??111111111??111111?1??11111?11111?11?1???111?111111???11?1?111?11111??1?111111111?1111?????111111???1111111111?11111111???11111111111??1111?111??1111?11?1111?11?1?1?1111?111111111111?11??111??1111??1111?1?11111???1??1111111?1111?11111111?11?1111?1??1111?1?1?111111????111??1111??111?1111?11111111111?11111?1111?111111??11111?1?1?111?1111?111111?11?11111?11111111?1?111111?11?11111?11?????11?1??111?1111?11??1?11111?11111???11?111111111?1?1?11??1???1111?11??111?111111111111111111111111111111111111111111111??11?1?111?1???1111111111111111111111111111111???111?111111??111111?1111111111?111?11111111111?11?11111111?111111111111111?11?11?111111?1111?111111?1?111????11111?111?11?11?1?111??111111??11111?11111111?11??11??11111??11?111?1111????1111?111111?1111111111111??11111?111????11?111111?111?1??1?1111?11111??11?111??1111111111111?1?11111111?111?111?11?11?11111?11?1?111111??1111111111111??11?11?111??111??1111?11???11?111??11?1?1?11?111111111??1??1??1?1111111111?1111111?11???111?1?11?111???1111111?111??11111??11111?1?11111111111?111111111?11111?11?1?111?11111??111111?11?1111111?1111111??1?111111111111?11?111?11??1111111?11??111111111??1?111111??1111111111?1??111111???111111111?11111111111?111?111?11???1?????1?111?11111111?111111111?111?1?111111??11111111111?1111111?1?111111111?111111111111111?11?11111111111111111111?1?11111111???111?1111111??111?11111?1??1????1111111?1111?11111?11?1?11111111??111?11?11111111?111?1111111111111111?11?1?1111?1?????1?11111?1?1?1111?11111111?11?11111111??1?111?11?111111?1?11???11??111111??1111111?11111?11111111?11??11?1??1?1?1?1??1?1111??1?11?11?11111?111111??111111?111??111111????1?1?11111?111111???111111111???1?11?1??1111?1?111111??11?11?11???11111?1111??11?1?111?1111111111??11111111???11?111?11111111??1?1???1111?11?111111?111?11111?11?111111?11???11??11??1?1?111??111111111?1111111111?1??111111111?1?1?11111111?111?1111?111?111?1111?1?1?11111?1?111111?1?111111?111111111?111?11???1111111??111111111??111?1??11?11111111111111111111111?1?11111111?1111111??1??1111111?1?1?111?1111?1?11?1111111?11?1??1?111?11?11??1?11??

;
End;
