# Supplementary material for: Concurrent Evolution of Antiaging Gene Duplications and Cellular Phenotypes in Long-Lived Turtles
Source: Genome Biol Evol. 2021 Nov 18;13(12):evab244. doi: 10.1093/gbe/evab244 (PMC8688777; doi:10.1093/gbe/evab244)
Supplement: evab244_Supplementary_Data [file evab244_supplementary_data.zip › Source data files and figure supplements/Figure 3 ΓÇô source data 1. Ancestral reconstruction of copy number changes/ENSEMBL homology types/Chrysemys picta-Chrysemys_picta_bellii-3.0.3.txt]

Gene stable ID	Gene name	Painted turtle paralogue homology type
ENSCPBG00000000002
ENSCPBG00000000003
ENSCPBG00000000004
ENSCPBG00000000005
ENSCPBG00000000006
ENSCPBG00000000007	ND1	within_species_paralog
ENSCPBG00000000008
ENSCPBG00000000009
ENSCPBG00000000010
ENSCPBG00000000011	ND2	other_paralog
ENSCPBG00000000011	ND2	other_paralog
ENSCPBG00000000012
ENSCPBG00000000013
ENSCPBG00000000014
ENSCPBG00000000015
ENSCPBG00000000016
ENSCPBG00000000017	COX1
ENSCPBG00000000018
ENSCPBG00000000019
ENSCPBG00000000020	COX2
ENSCPBG00000000021
ENSCPBG00000000022	ATP8
ENSCPBG00000000023	ATP6
ENSCPBG00000000024	COX3
ENSCPBG00000000025
ENSCPBG00000000026	ND3
ENSCPBG00000000027
ENSCPBG00000000028	ND4L	within_species_paralog
ENSCPBG00000000029	ND4	other_paralog
ENSCPBG00000000029	ND4	other_paralog
ENSCPBG00000000030
ENSCPBG00000000031
ENSCPBG00000000032
ENSCPBG00000000033	ND5	other_paralog
ENSCPBG00000000033	ND5	other_paralog
ENSCPBG00000000034	ND6
ENSCPBG00000000035
ENSCPBG00000000036	CYTB
ENSCPBG00000000037
ENSCPBG00000000038
ENSCPBG00000000040	PLEKHB1	within_species_paralog
ENSCPBG00000000041	RAB6A	other_paralog
ENSCPBG00000000041	RAB6A	other_paralog
ENSCPBG00000000041	RAB6A	other_paralog
ENSCPBG00000000041	RAB6A	other_paralog
ENSCPBG00000000041	RAB6A	other_paralog
ENSCPBG00000000041	RAB6A	other_paralog
ENSCPBG00000000041	RAB6A	other_paralog
ENSCPBG00000000041	RAB6A	other_paralog
ENSCPBG00000000041	RAB6A	other_paralog
ENSCPBG00000000041	RAB6A	other_paralog
ENSCPBG00000000041	RAB6A	other_paralog
ENSCPBG00000000041	RAB6A	other_paralog
ENSCPBG00000000041	RAB6A	other_paralog
ENSCPBG00000000041	RAB6A	other_paralog
ENSCPBG00000000041	RAB6A	other_paralog
ENSCPBG00000000041	RAB6A	other_paralog
ENSCPBG00000000041	RAB6A	other_paralog
ENSCPBG00000000041	RAB6A	other_paralog
ENSCPBG00000000041	RAB6A	other_paralog
ENSCPBG00000000041	RAB6A	other_paralog
ENSCPBG00000000041	RAB6A	other_paralog
ENSCPBG00000000041	RAB6A	other_paralog
ENSCPBG00000000041	RAB6A	other_paralog
ENSCPBG00000000041	RAB6A	other_paralog
ENSCPBG00000000041	RAB6A	other_paralog
ENSCPBG00000000041	RAB6A	other_paralog
ENSCPBG00000000041	RAB6A	other_paralog
ENSCPBG00000000041	RAB6A	other_paralog
ENSCPBG00000000041	RAB6A	other_paralog
ENSCPBG00000000041	RAB6A	other_paralog
ENSCPBG00000000041	RAB6A	other_paralog
ENSCPBG00000000041	RAB6A	other_paralog
ENSCPBG00000000041	RAB6A	other_paralog
ENSCPBG00000000041	RAB6A	other_paralog
ENSCPBG00000000041	RAB6A	other_paralog
ENSCPBG00000000041	RAB6A	other_paralog
ENSCPBG00000000041	RAB6A	other_paralog
ENSCPBG00000000041	RAB6A	other_paralog
ENSCPBG00000000041	RAB6A	other_paralog
ENSCPBG00000000041	RAB6A	other_paralog
ENSCPBG00000000041	RAB6A	other_paralog
ENSCPBG00000000041	RAB6A	other_paralog
ENSCPBG00000000041	RAB6A	other_paralog
ENSCPBG00000000041	RAB6A	other_paralog
ENSCPBG00000000041	RAB6A	other_paralog
ENSCPBG00000000041	RAB6A	other_paralog
ENSCPBG00000000041	RAB6A	other_paralog
ENSCPBG00000000041	RAB6A	other_paralog
ENSCPBG00000000041	RAB6A	other_paralog
ENSCPBG00000000041	RAB6A	other_paralog
ENSCPBG00000000041	RAB6A	other_paralog
ENSCPBG00000000041	RAB6A	other_paralog
ENSCPBG00000000041	RAB6A	other_paralog
ENSCPBG00000000041	RAB6A	other_paralog
ENSCPBG00000000041	RAB6A	other_paralog
ENSCPBG00000000041	RAB6A	other_paralog
ENSCPBG00000000041	RAB6A	other_paralog
ENSCPBG00000000041	RAB6A	other_paralog
ENSCPBG00000000041	RAB6A	other_paralog
ENSCPBG00000000041	RAB6A	other_paralog
ENSCPBG00000000041	RAB6A	other_paralog
ENSCPBG00000000041	RAB6A	other_paralog
ENSCPBG00000000041	RAB6A	other_paralog
ENSCPBG00000000041	RAB6A	other_paralog
ENSCPBG00000000041	RAB6A	other_paralog
ENSCPBG00000000041	RAB6A	other_paralog
ENSCPBG00000000041	RAB6A	other_paralog
ENSCPBG00000000041	RAB6A	other_paralog
ENSCPBG00000000041	RAB6A	other_paralog
ENSCPBG00000000041	RAB6A	other_paralog
ENSCPBG00000000041	RAB6A	other_paralog
ENSCPBG00000000041	RAB6A	other_paralog
ENSCPBG00000000042
ENSCPBG00000000043	MRPL48
ENSCPBG00000000044	COA4
ENSCPBG00000000045	PAAF1	other_paralog
ENSCPBG00000000045	PAAF1	other_paralog
ENSCPBG00000000045	PAAF1	other_paralog
ENSCPBG00000000045	PAAF1	other_paralog
ENSCPBG00000000045	PAAF1	other_paralog
ENSCPBG00000000045	PAAF1	other_paralog
ENSCPBG00000000045	PAAF1	other_paralog
ENSCPBG00000000045	PAAF1	other_paralog
ENSCPBG00000000045	PAAF1	other_paralog
ENSCPBG00000000045	PAAF1	other_paralog
ENSCPBG00000000045	PAAF1	other_paralog
ENSCPBG00000000045	PAAF1	other_paralog
ENSCPBG00000000045	PAAF1	other_paralog
ENSCPBG00000000045	PAAF1	other_paralog
ENSCPBG00000000045	PAAF1	other_paralog
ENSCPBG00000000045	PAAF1	other_paralog
ENSCPBG00000000045	PAAF1	other_paralog
ENSCPBG00000000045	PAAF1	other_paralog
ENSCPBG00000000046	DNAJB13	other_paralog
ENSCPBG00000000046	DNAJB13	other_paralog
ENSCPBG00000000046	DNAJB13	other_paralog
ENSCPBG00000000046	DNAJB13	other_paralog
ENSCPBG00000000046	DNAJB13	other_paralog
ENSCPBG00000000046	DNAJB13	other_paralog
ENSCPBG00000000046	DNAJB13	other_paralog
ENSCPBG00000000046	DNAJB13	other_paralog
ENSCPBG00000000046	DNAJB13	other_paralog
ENSCPBG00000000046	DNAJB13	other_paralog
ENSCPBG00000000046	DNAJB13	other_paralog
ENSCPBG00000000047	UCP2	other_paralog
ENSCPBG00000000047	UCP2	other_paralog
ENSCPBG00000000047	UCP2	other_paralog
ENSCPBG00000000047	UCP2	other_paralog
ENSCPBG00000000047	UCP2	other_paralog
ENSCPBG00000000047	UCP2	other_paralog
ENSCPBG00000000047	UCP2	other_paralog
ENSCPBG00000000047	UCP2	other_paralog
ENSCPBG00000000047	UCP2	other_paralog
ENSCPBG00000000047	UCP2	other_paralog
ENSCPBG00000000047	UCP2	other_paralog
ENSCPBG00000000047	UCP2	other_paralog
ENSCPBG00000000047	UCP2	other_paralog
ENSCPBG00000000047	UCP2	other_paralog
ENSCPBG00000000047	UCP2	other_paralog
ENSCPBG00000000047	UCP2	other_paralog
ENSCPBG00000000047	UCP2	other_paralog
ENSCPBG00000000047	UCP2	other_paralog
ENSCPBG00000000047	UCP2	other_paralog
ENSCPBG00000000047	UCP2	other_paralog
ENSCPBG00000000047	UCP2	other_paralog
ENSCPBG00000000047	UCP2	other_paralog
ENSCPBG00000000047	UCP2	other_paralog
ENSCPBG00000000047	UCP2	other_paralog
ENSCPBG00000000047	UCP2	other_paralog
ENSCPBG00000000047	UCP2	other_paralog
ENSCPBG00000000047	UCP2	other_paralog
ENSCPBG00000000047	UCP2	other_paralog
ENSCPBG00000000047	UCP2	other_paralog
ENSCPBG00000000047	UCP2	other_paralog
ENSCPBG00000000047	UCP2	other_paralog
ENSCPBG00000000047	UCP2	other_paralog
ENSCPBG00000000047	UCP2	other_paralog
ENSCPBG00000000047	UCP2	other_paralog
ENSCPBG00000000047	UCP2	other_paralog
ENSCPBG00000000047	UCP2	other_paralog
ENSCPBG00000000047	UCP2	other_paralog
ENSCPBG00000000047	UCP2	other_paralog
ENSCPBG00000000047	UCP2	other_paralog
ENSCPBG00000000047	UCP2	other_paralog
ENSCPBG00000000047	UCP2	other_paralog
ENSCPBG00000000047	UCP2	other_paralog
ENSCPBG00000000047	UCP2	other_paralog
ENSCPBG00000000047	UCP2	other_paralog
ENSCPBG00000000047	UCP2	other_paralog
ENSCPBG00000000047	UCP2	other_paralog
ENSCPBG00000000047	UCP2	other_paralog
ENSCPBG00000000048	UCP3	other_paralog
ENSCPBG00000000048	UCP3	other_paralog
ENSCPBG00000000048	UCP3	other_paralog
ENSCPBG00000000048	UCP3	other_paralog
ENSCPBG00000000048	UCP3	other_paralog
ENSCPBG00000000048	UCP3	other_paralog
ENSCPBG00000000048	UCP3	other_paralog
ENSCPBG00000000048	UCP3	other_paralog
ENSCPBG00000000048	UCP3	other_paralog
ENSCPBG00000000048	UCP3	other_paralog
ENSCPBG00000000048	UCP3	other_paralog
ENSCPBG00000000048	UCP3	other_paralog
ENSCPBG00000000048	UCP3	other_paralog
ENSCPBG00000000048	UCP3	other_paralog
ENSCPBG00000000048	UCP3	other_paralog
ENSCPBG00000000048	UCP3	other_paralog
ENSCPBG00000000048	UCP3	other_paralog
ENSCPBG00000000048	UCP3	other_paralog
ENSCPBG00000000048	UCP3	other_paralog
ENSCPBG00000000048	UCP3	other_paralog
ENSCPBG00000000048	UCP3	other_paralog
ENSCPBG00000000048	UCP3	other_paralog
ENSCPBG00000000048	UCP3	other_paralog
ENSCPBG00000000048	UCP3	other_paralog
ENSCPBG00000000048	UCP3	other_paralog
ENSCPBG00000000048	UCP3	other_paralog
ENSCPBG00000000048	UCP3	other_paralog
ENSCPBG00000000048	UCP3	other_paralog
ENSCPBG00000000048	UCP3	other_paralog
ENSCPBG00000000048	UCP3	other_paralog
ENSCPBG00000000048	UCP3	other_paralog
ENSCPBG00000000048	UCP3	other_paralog
ENSCPBG00000000048	UCP3	other_paralog
ENSCPBG00000000048	UCP3	other_paralog
ENSCPBG00000000048	UCP3	other_paralog
ENSCPBG00000000048	UCP3	other_paralog
ENSCPBG00000000048	UCP3	other_paralog
ENSCPBG00000000048	UCP3	other_paralog
ENSCPBG00000000048	UCP3	other_paralog
ENSCPBG00000000048	UCP3	other_paralog
ENSCPBG00000000048	UCP3	other_paralog
ENSCPBG00000000048	UCP3	other_paralog
ENSCPBG00000000048	UCP3	other_paralog
ENSCPBG00000000048	UCP3	other_paralog
ENSCPBG00000000048	UCP3	other_paralog
ENSCPBG00000000048	UCP3	other_paralog
ENSCPBG00000000048	UCP3	other_paralog
ENSCPBG00000000049	C2CD3
ENSCPBG00000000050	PPME1
ENSCPBG00000000051	P4HA3	other_paralog
ENSCPBG00000000051	P4HA3	other_paralog
ENSCPBG00000000051	P4HA3	other_paralog
ENSCPBG00000000052		within_species_paralog
ENSCPBG00000000052		within_species_paralog
ENSCPBG00000000052		within_species_paralog
ENSCPBG00000000052		within_species_paralog
ENSCPBG00000000052		within_species_paralog
ENSCPBG00000000052		within_species_paralog
ENSCPBG00000000053		within_species_paralog
ENSCPBG00000000053		within_species_paralog
ENSCPBG00000000053		within_species_paralog
ENSCPBG00000000053		within_species_paralog
ENSCPBG00000000053		within_species_paralog
ENSCPBG00000000053		within_species_paralog
ENSCPBG00000000054	SPCS2
ENSCPBG00000000055	XRRA1
ENSCPBG00000000056	RNF169	within_species_paralog
ENSCPBG00000000057	SYT1	other_paralog
ENSCPBG00000000057	SYT1	other_paralog
ENSCPBG00000000057	SYT1	other_paralog
ENSCPBG00000000057	SYT1	other_paralog
ENSCPBG00000000057	SYT1	other_paralog
ENSCPBG00000000057	SYT1	other_paralog
ENSCPBG00000000057	SYT1	other_paralog
ENSCPBG00000000057	SYT1	other_paralog
ENSCPBG00000000057	SYT1	other_paralog
ENSCPBG00000000057	SYT1	other_paralog
ENSCPBG00000000057	SYT1	other_paralog
ENSCPBG00000000057	SYT1	other_paralog
ENSCPBG00000000057	SYT1	other_paralog
ENSCPBG00000000057	SYT1	other_paralog
ENSCPBG00000000057	SYT1	other_paralog
ENSCPBG00000000057	SYT1	other_paralog
ENSCPBG00000000057	SYT1	other_paralog
ENSCPBG00000000057	SYT1	other_paralog
ENSCPBG00000000057	SYT1	other_paralog
ENSCPBG00000000057	SYT1	other_paralog
ENSCPBG00000000057	SYT1	other_paralog
ENSCPBG00000000057	SYT1	other_paralog
ENSCPBG00000000057	SYT1	other_paralog
ENSCPBG00000000057	SYT1	other_paralog
ENSCPBG00000000057	SYT1	other_paralog
ENSCPBG00000000057	SYT1	other_paralog
ENSCPBG00000000057	SYT1	other_paralog
ENSCPBG00000000057	SYT1	other_paralog
ENSCPBG00000000057	SYT1	other_paralog
ENSCPBG00000000057	SYT1	other_paralog
ENSCPBG00000000057	SYT1	other_paralog
ENSCPBG00000000057	SYT1	other_paralog
ENSCPBG00000000057	SYT1	other_paralog
ENSCPBG00000000058
ENSCPBG00000000059	PAWR
ENSCPBG00000000060	PPP1R12A	other_paralog
ENSCPBG00000000060	PPP1R12A	other_paralog
ENSCPBG00000000060	PPP1R12A	other_paralog
ENSCPBG00000000060	PPP1R12A	other_paralog
ENSCPBG00000000061	5S_rRNA
ENSCPBG00000000062	RPS16	other_paralog
ENSCPBG00000000063	OTOGL	other_paralog
ENSCPBG00000000063	OTOGL	other_paralog
ENSCPBG00000000063	OTOGL	other_paralog
ENSCPBG00000000063	OTOGL	other_paralog
ENSCPBG00000000063	OTOGL	other_paralog
ENSCPBG00000000063	OTOGL	other_paralog
ENSCPBG00000000063	OTOGL	other_paralog
ENSCPBG00000000063	OTOGL	other_paralog
ENSCPBG00000000063	OTOGL	other_paralog
ENSCPBG00000000063	OTOGL	other_paralog
ENSCPBG00000000063	OTOGL	other_paralog
ENSCPBG00000000063	OTOGL	other_paralog
ENSCPBG00000000063	OTOGL	other_paralog
ENSCPBG00000000063	OTOGL	other_paralog
ENSCPBG00000000063	OTOGL	other_paralog
ENSCPBG00000000063	OTOGL	other_paralog
ENSCPBG00000000063	OTOGL	other_paralog
ENSCPBG00000000063	OTOGL	other_paralog
ENSCPBG00000000063	OTOGL	other_paralog
ENSCPBG00000000063	OTOGL	other_paralog
ENSCPBG00000000063	OTOGL	other_paralog
ENSCPBG00000000063	OTOGL	other_paralog
ENSCPBG00000000063	OTOGL	other_paralog
ENSCPBG00000000063	OTOGL	other_paralog
ENSCPBG00000000063	OTOGL	other_paralog
ENSCPBG00000000063	OTOGL	other_paralog
ENSCPBG00000000063	OTOGL	other_paralog
ENSCPBG00000000063	OTOGL	other_paralog
ENSCPBG00000000063	OTOGL	other_paralog
ENSCPBG00000000063	OTOGL	other_paralog
ENSCPBG00000000064
ENSCPBG00000000065
ENSCPBG00000000066
ENSCPBG00000000067	PTPRQ	other_paralog
ENSCPBG00000000067	PTPRQ	other_paralog
ENSCPBG00000000067	PTPRQ	other_paralog
ENSCPBG00000000067	PTPRQ	other_paralog
ENSCPBG00000000067	PTPRQ	other_paralog
ENSCPBG00000000067	PTPRQ	other_paralog
ENSCPBG00000000067	PTPRQ	other_paralog
ENSCPBG00000000067	PTPRQ	other_paralog
ENSCPBG00000000067	PTPRQ	other_paralog
ENSCPBG00000000067	PTPRQ	other_paralog
ENSCPBG00000000067	PTPRQ	other_paralog
ENSCPBG00000000067	PTPRQ	other_paralog
ENSCPBG00000000067	PTPRQ	other_paralog
ENSCPBG00000000067	PTPRQ	other_paralog
ENSCPBG00000000067	PTPRQ	other_paralog
ENSCPBG00000000067	PTPRQ	other_paralog
ENSCPBG00000000067	PTPRQ	other_paralog
ENSCPBG00000000067	PTPRQ	other_paralog
ENSCPBG00000000067	PTPRQ	other_paralog
ENSCPBG00000000067	PTPRQ	other_paralog
ENSCPBG00000000067	PTPRQ	other_paralog
ENSCPBG00000000067	PTPRQ	other_paralog
ENSCPBG00000000067	PTPRQ	other_paralog
ENSCPBG00000000067	PTPRQ	other_paralog
ENSCPBG00000000067	PTPRQ	other_paralog
ENSCPBG00000000067	PTPRQ	other_paralog
ENSCPBG00000000067	PTPRQ	other_paralog
ENSCPBG00000000067	PTPRQ	other_paralog
ENSCPBG00000000067	PTPRQ	other_paralog
ENSCPBG00000000067	PTPRQ	other_paralog
ENSCPBG00000000067	PTPRQ	other_paralog
ENSCPBG00000000067	PTPRQ	other_paralog
ENSCPBG00000000067	PTPRQ	other_paralog
ENSCPBG00000000067	PTPRQ	other_paralog
ENSCPBG00000000067	PTPRQ	other_paralog
ENSCPBG00000000067	PTPRQ	other_paralog
ENSCPBG00000000067	PTPRQ	other_paralog
ENSCPBG00000000067	PTPRQ	other_paralog
ENSCPBG00000000067	PTPRQ	other_paralog
ENSCPBG00000000068	MYF6	within_species_paralog
ENSCPBG00000000068	MYF6	within_species_paralog
ENSCPBG00000000068	MYF6	within_species_paralog
ENSCPBG00000000069	MYF5	within_species_paralog
ENSCPBG00000000069	MYF5	within_species_paralog
ENSCPBG00000000069	MYF5	within_species_paralog
ENSCPBG00000000070	LIN7A	within_species_paralog
ENSCPBG00000000070	LIN7A	within_species_paralog
ENSCPBG00000000070	LIN7A	within_species_paralog
ENSCPBG00000000071	ACSS3	other_paralog
ENSCPBG00000000071	ACSS3	other_paralog
ENSCPBG00000000071	ACSS3	other_paralog
ENSCPBG00000000071	ACSS3	other_paralog
ENSCPBG00000000071	ACSS3	other_paralog
ENSCPBG00000000071	ACSS3	other_paralog
ENSCPBG00000000071	ACSS3	other_paralog
ENSCPBG00000000071	ACSS3	other_paralog
ENSCPBG00000000071	ACSS3	other_paralog
ENSCPBG00000000071	ACSS3	other_paralog
ENSCPBG00000000071	ACSS3	other_paralog
ENSCPBG00000000072
ENSCPBG00000000073	PPFIA2	within_species_paralog
ENSCPBG00000000073	PPFIA2	within_species_paralog
ENSCPBG00000000073	PPFIA2	other_paralog
ENSCPBG00000000073	PPFIA2	other_paralog
ENSCPBG00000000073	PPFIA2	other_paralog
ENSCPBG00000000074
ENSCPBG00000000075	CCDC59
ENSCPBG00000000076	METTL25	within_species_paralog
ENSCPBG00000000077	TMTC2	other_paralog
ENSCPBG00000000077	TMTC2	other_paralog
ENSCPBG00000000077	TMTC2	other_paralog
ENSCPBG00000000077	TMTC2	other_paralog
ENSCPBG00000000077	TMTC2	other_paralog
ENSCPBG00000000077	TMTC2	other_paralog
ENSCPBG00000000077	TMTC2	other_paralog
ENSCPBG00000000077	TMTC2	other_paralog
ENSCPBG00000000077	TMTC2	other_paralog
ENSCPBG00000000077	TMTC2	other_paralog
ENSCPBG00000000077	TMTC2	other_paralog
ENSCPBG00000000077	TMTC2	other_paralog
ENSCPBG00000000077	TMTC2	other_paralog
ENSCPBG00000000077	TMTC2	other_paralog
ENSCPBG00000000078
ENSCPBG00000000079	SLC6A15	other_paralog
ENSCPBG00000000079	SLC6A15	other_paralog
ENSCPBG00000000079	SLC6A15	other_paralog
ENSCPBG00000000079	SLC6A15	other_paralog
ENSCPBG00000000079	SLC6A15	other_paralog
ENSCPBG00000000079	SLC6A15	other_paralog
ENSCPBG00000000079	SLC6A15	other_paralog
ENSCPBG00000000079	SLC6A15	other_paralog
ENSCPBG00000000079	SLC6A15	other_paralog
ENSCPBG00000000079	SLC6A15	other_paralog
ENSCPBG00000000079	SLC6A15	other_paralog
ENSCPBG00000000079	SLC6A15	other_paralog
ENSCPBG00000000079	SLC6A15	other_paralog
ENSCPBG00000000079	SLC6A15	other_paralog
ENSCPBG00000000079	SLC6A15	other_paralog
ENSCPBG00000000079	SLC6A15	other_paralog
ENSCPBG00000000079	SLC6A15	other_paralog
ENSCPBG00000000079	SLC6A15	other_paralog
ENSCPBG00000000079	SLC6A15	other_paralog
ENSCPBG00000000079	SLC6A15	other_paralog
ENSCPBG00000000079	SLC6A15	other_paralog
ENSCPBG00000000079	SLC6A15	other_paralog
ENSCPBG00000000079	SLC6A15	other_paralog
ENSCPBG00000000079	SLC6A15	other_paralog
ENSCPBG00000000080	TSPAN19	other_paralog
ENSCPBG00000000080	TSPAN19	other_paralog
ENSCPBG00000000080	TSPAN19	other_paralog
ENSCPBG00000000080	TSPAN19	other_paralog
ENSCPBG00000000080	TSPAN19	other_paralog
ENSCPBG00000000080	TSPAN19	other_paralog
ENSCPBG00000000080	TSPAN19	other_paralog
ENSCPBG00000000080	TSPAN19	other_paralog
ENSCPBG00000000080	TSPAN19	other_paralog
ENSCPBG00000000080	TSPAN19	other_paralog
ENSCPBG00000000080	TSPAN19	other_paralog
ENSCPBG00000000080	TSPAN19	other_paralog
ENSCPBG00000000080	TSPAN19	other_paralog
ENSCPBG00000000080	TSPAN19	other_paralog
ENSCPBG00000000080	TSPAN19	other_paralog
ENSCPBG00000000080	TSPAN19	other_paralog
ENSCPBG00000000080	TSPAN19	other_paralog
ENSCPBG00000000080	TSPAN19	other_paralog
ENSCPBG00000000080	TSPAN19	other_paralog
ENSCPBG00000000080	TSPAN19	other_paralog
ENSCPBG00000000080	TSPAN19	other_paralog
ENSCPBG00000000080	TSPAN19	other_paralog
ENSCPBG00000000080	TSPAN19	other_paralog
ENSCPBG00000000080	TSPAN19	other_paralog
ENSCPBG00000000080	TSPAN19	other_paralog
ENSCPBG00000000080	TSPAN19	other_paralog
ENSCPBG00000000080	TSPAN19	other_paralog
ENSCPBG00000000080	TSPAN19	other_paralog
ENSCPBG00000000080	TSPAN19	other_paralog
ENSCPBG00000000080	TSPAN19	other_paralog
ENSCPBG00000000080	TSPAN19	other_paralog
ENSCPBG00000000080	TSPAN19	other_paralog
ENSCPBG00000000081		other_paralog
ENSCPBG00000000081		other_paralog
ENSCPBG00000000081		other_paralog
ENSCPBG00000000081		other_paralog
ENSCPBG00000000081		other_paralog
ENSCPBG00000000081		other_paralog
ENSCPBG00000000081		other_paralog
ENSCPBG00000000081		other_paralog
ENSCPBG00000000081		other_paralog
ENSCPBG00000000081		other_paralog
ENSCPBG00000000081		other_paralog
ENSCPBG00000000081		other_paralog
ENSCPBG00000000081		other_paralog
ENSCPBG00000000081		other_paralog
ENSCPBG00000000081		other_paralog
ENSCPBG00000000081		other_paralog
ENSCPBG00000000081		other_paralog
ENSCPBG00000000081		other_paralog
ENSCPBG00000000081		other_paralog
ENSCPBG00000000081		other_paralog
ENSCPBG00000000081		other_paralog
ENSCPBG00000000081		other_paralog
ENSCPBG00000000081		other_paralog
ENSCPBG00000000081		other_paralog
ENSCPBG00000000081		other_paralog
ENSCPBG00000000081		other_paralog
ENSCPBG00000000081		other_paralog
ENSCPBG00000000081		other_paralog
ENSCPBG00000000081		other_paralog
ENSCPBG00000000081		other_paralog
ENSCPBG00000000081		other_paralog
ENSCPBG00000000081		other_paralog
ENSCPBG00000000082
ENSCPBG00000000083	ALX1	other_paralog
ENSCPBG00000000083	ALX1	other_paralog
ENSCPBG00000000083	ALX1	other_paralog
ENSCPBG00000000083	ALX1	other_paralog
ENSCPBG00000000083	ALX1	other_paralog
ENSCPBG00000000083	ALX1	other_paralog
ENSCPBG00000000083	ALX1	other_paralog
ENSCPBG00000000083	ALX1	other_paralog
ENSCPBG00000000083	ALX1	other_paralog
ENSCPBG00000000083	ALX1	other_paralog
ENSCPBG00000000083	ALX1	other_paralog
ENSCPBG00000000083	ALX1	other_paralog
ENSCPBG00000000083	ALX1	other_paralog
ENSCPBG00000000083	ALX1	other_paralog
ENSCPBG00000000083	ALX1	other_paralog
ENSCPBG00000000083	ALX1	other_paralog
ENSCPBG00000000083	ALX1	other_paralog
ENSCPBG00000000083	ALX1	other_paralog
ENSCPBG00000000083	ALX1	other_paralog
ENSCPBG00000000083	ALX1	other_paralog
ENSCPBG00000000083	ALX1	other_paralog
ENSCPBG00000000083	ALX1	other_paralog
ENSCPBG00000000083	ALX1	other_paralog
ENSCPBG00000000083	ALX1	other_paralog
ENSCPBG00000000083	ALX1	other_paralog
ENSCPBG00000000083	ALX1	other_paralog
ENSCPBG00000000083	ALX1	other_paralog
ENSCPBG00000000083	ALX1	other_paralog
ENSCPBG00000000083	ALX1	other_paralog
ENSCPBG00000000083	ALX1	other_paralog
ENSCPBG00000000083	ALX1	other_paralog
ENSCPBG00000000083	ALX1	other_paralog
ENSCPBG00000000083	ALX1	other_paralog
ENSCPBG00000000083	ALX1	other_paralog
ENSCPBG00000000083	ALX1	other_paralog
ENSCPBG00000000083	ALX1	other_paralog
ENSCPBG00000000083	ALX1	other_paralog
ENSCPBG00000000083	ALX1	other_paralog
ENSCPBG00000000083	ALX1	other_paralog
ENSCPBG00000000083	ALX1	other_paralog
ENSCPBG00000000083	ALX1	other_paralog
ENSCPBG00000000083	ALX1	other_paralog
ENSCPBG00000000083	ALX1	other_paralog
ENSCPBG00000000084	RASSF9	within_species_paralog
ENSCPBG00000000084	RASSF9	within_species_paralog
ENSCPBG00000000084	RASSF9	within_species_paralog
ENSCPBG00000000085	NTS
ENSCPBG00000000086	MGAT4C	within_species_paralog
ENSCPBG00000000086	MGAT4C	other_paralog
ENSCPBG00000000086	MGAT4C	other_paralog
ENSCPBG00000000086	MGAT4C	other_paralog
ENSCPBG00000000086	MGAT4C	other_paralog
ENSCPBG00000000087
ENSCPBG00000000088		within_species_paralog
ENSCPBG00000000088		within_species_paralog
ENSCPBG00000000088		within_species_paralog
ENSCPBG00000000088		within_species_paralog
ENSCPBG00000000088		within_species_paralog
ENSCPBG00000000088		within_species_paralog
ENSCPBG00000000088		within_species_paralog
ENSCPBG00000000088		within_species_paralog
ENSCPBG00000000088		within_species_paralog
ENSCPBG00000000088		within_species_paralog
ENSCPBG00000000089		within_species_paralog
ENSCPBG00000000089		within_species_paralog
ENSCPBG00000000089		within_species_paralog
ENSCPBG00000000089		within_species_paralog
ENSCPBG00000000089		within_species_paralog
ENSCPBG00000000089		within_species_paralog
ENSCPBG00000000089		within_species_paralog
ENSCPBG00000000089		within_species_paralog
ENSCPBG00000000089		within_species_paralog
ENSCPBG00000000089		within_species_paralog
ENSCPBG00000000089		within_species_paralog
ENSCPBG00000000089		within_species_paralog
ENSCPBG00000000089		within_species_paralog
ENSCPBG00000000089		within_species_paralog
ENSCPBG00000000089		within_species_paralog
ENSCPBG00000000089		within_species_paralog
ENSCPBG00000000089		within_species_paralog
ENSCPBG00000000089		within_species_paralog
ENSCPBG00000000089		within_species_paralog
ENSCPBG00000000089		within_species_paralog
ENSCPBG00000000089		within_species_paralog
ENSCPBG00000000089		within_species_paralog
ENSCPBG00000000089		within_species_paralog
ENSCPBG00000000089		within_species_paralog
ENSCPBG00000000089		within_species_paralog
ENSCPBG00000000089		within_species_paralog
ENSCPBG00000000089		within_species_paralog
ENSCPBG00000000089		within_species_paralog
ENSCPBG00000000089		within_species_paralog
ENSCPBG00000000089		within_species_paralog
ENSCPBG00000000089		within_species_paralog
ENSCPBG00000000089		within_species_paralog
ENSCPBG00000000089		other_paralog
ENSCPBG00000000089		other_paralog
ENSCPBG00000000089		other_paralog
ENSCPBG00000000089		other_paralog
ENSCPBG00000000090
ENSCPBG00000000091	TEDC1
ENSCPBG00000000092
ENSCPBG00000000093
ENSCPBG00000000094		other_paralog
ENSCPBG00000000094		other_paralog
ENSCPBG00000000094		other_paralog
ENSCPBG00000000094		other_paralog
ENSCPBG00000000094		other_paralog
ENSCPBG00000000094		other_paralog
ENSCPBG00000000094		other_paralog
ENSCPBG00000000094		other_paralog
ENSCPBG00000000094		other_paralog
ENSCPBG00000000094		other_paralog
ENSCPBG00000000094		other_paralog
ENSCPBG00000000094		other_paralog
ENSCPBG00000000094		other_paralog
ENSCPBG00000000094		other_paralog
ENSCPBG00000000094		other_paralog
ENSCPBG00000000094		other_paralog
ENSCPBG00000000094		other_paralog
ENSCPBG00000000094		other_paralog
ENSCPBG00000000094		other_paralog
ENSCPBG00000000094		other_paralog
ENSCPBG00000000094		other_paralog
ENSCPBG00000000094		other_paralog
ENSCPBG00000000094		other_paralog
ENSCPBG00000000095	CRIP2	other_paralog
ENSCPBG00000000095	CRIP2	other_paralog
ENSCPBG00000000095	CRIP2	other_paralog
ENSCPBG00000000095	CRIP2	other_paralog
ENSCPBG00000000095	CRIP2	other_paralog
ENSCPBG00000000095	CRIP2	other_paralog
ENSCPBG00000000095	CRIP2	other_paralog
ENSCPBG00000000095	CRIP2	other_paralog
ENSCPBG00000000095	CRIP2	other_paralog
ENSCPBG00000000095	CRIP2	other_paralog
ENSCPBG00000000095	CRIP2	other_paralog
ENSCPBG00000000095	CRIP2	other_paralog
ENSCPBG00000000095	CRIP2	other_paralog
ENSCPBG00000000095	CRIP2	other_paralog
ENSCPBG00000000095	CRIP2	other_paralog
ENSCPBG00000000095	CRIP2	other_paralog
ENSCPBG00000000095	CRIP2	other_paralog
ENSCPBG00000000095	CRIP2	other_paralog
ENSCPBG00000000095	CRIP2	other_paralog
ENSCPBG00000000095	CRIP2	other_paralog
ENSCPBG00000000095	CRIP2	other_paralog
ENSCPBG00000000095	CRIP2	other_paralog
ENSCPBG00000000095	CRIP2	other_paralog
ENSCPBG00000000096		within_species_paralog
ENSCPBG00000000096		within_species_paralog
ENSCPBG00000000096		within_species_paralog
ENSCPBG00000000096		within_species_paralog
ENSCPBG00000000097		within_species_paralog
ENSCPBG00000000097		within_species_paralog
ENSCPBG00000000097		within_species_paralog
ENSCPBG00000000097		within_species_paralog
ENSCPBG00000000098		within_species_paralog
ENSCPBG00000000098		within_species_paralog
ENSCPBG00000000098		within_species_paralog
ENSCPBG00000000098		within_species_paralog
ENSCPBG00000000098		within_species_paralog
ENSCPBG00000000098		within_species_paralog
ENSCPBG00000000099		within_species_paralog
ENSCPBG00000000099		within_species_paralog
ENSCPBG00000000099		within_species_paralog
ENSCPBG00000000099		within_species_paralog
ENSCPBG00000000099		within_species_paralog
ENSCPBG00000000099		within_species_paralog
ENSCPBG00000000100	PACS2	within_species_paralog
ENSCPBG00000000100	PACS2	within_species_paralog
ENSCPBG00000000101
ENSCPBG00000000102	C12orf50	within_species_paralog
ENSCPBG00000000103	C12orf29
ENSCPBG00000000104	CEP290
ENSCPBG00000000105	TMTC3	other_paralog
ENSCPBG00000000105	TMTC3	other_paralog
ENSCPBG00000000105	TMTC3	other_paralog
ENSCPBG00000000105	TMTC3	other_paralog
ENSCPBG00000000105	TMTC3	other_paralog
ENSCPBG00000000105	TMTC3	other_paralog
ENSCPBG00000000105	TMTC3	other_paralog
ENSCPBG00000000105	TMTC3	other_paralog
ENSCPBG00000000105	TMTC3	other_paralog
ENSCPBG00000000105	TMTC3	other_paralog
ENSCPBG00000000105	TMTC3	other_paralog
ENSCPBG00000000105	TMTC3	other_paralog
ENSCPBG00000000105	TMTC3	other_paralog
ENSCPBG00000000105	TMTC3	other_paralog
ENSCPBG00000000106	EIF1B	other_paralog
ENSCPBG00000000107		within_species_paralog
ENSCPBG00000000107		other_paralog
ENSCPBG00000000107		other_paralog
ENSCPBG00000000107		other_paralog
ENSCPBG00000000107		other_paralog
ENSCPBG00000000107		other_paralog
ENSCPBG00000000107		other_paralog
ENSCPBG00000000107		other_paralog
ENSCPBG00000000107		other_paralog
ENSCPBG00000000107		other_paralog
ENSCPBG00000000107		other_paralog
ENSCPBG00000000107		other_paralog
ENSCPBG00000000107		other_paralog
ENSCPBG00000000107		other_paralog
ENSCPBG00000000107		other_paralog
ENSCPBG00000000107		other_paralog
ENSCPBG00000000107		other_paralog
ENSCPBG00000000107		other_paralog
ENSCPBG00000000107		other_paralog
ENSCPBG00000000107		other_paralog
ENSCPBG00000000107		other_paralog
ENSCPBG00000000107		other_paralog
ENSCPBG00000000107		other_paralog
ENSCPBG00000000107		other_paralog
ENSCPBG00000000107		other_paralog
ENSCPBG00000000107		other_paralog
ENSCPBG00000000107		other_paralog
ENSCPBG00000000107		other_paralog
ENSCPBG00000000107		other_paralog
ENSCPBG00000000107		other_paralog
ENSCPBG00000000107		other_paralog
ENSCPBG00000000107		other_paralog
ENSCPBG00000000107		other_paralog
ENSCPBG00000000107		other_paralog
ENSCPBG00000000107		other_paralog
ENSCPBG00000000107		other_paralog
ENSCPBG00000000107		other_paralog
ENSCPBG00000000108		within_species_paralog
ENSCPBG00000000109	KITLG
ENSCPBG00000000110	RHOD	other_paralog
ENSCPBG00000000110	RHOD	other_paralog
ENSCPBG00000000110	RHOD	other_paralog
ENSCPBG00000000110	RHOD	other_paralog
ENSCPBG00000000110	RHOD	other_paralog
ENSCPBG00000000110	RHOD	other_paralog
ENSCPBG00000000110	RHOD	other_paralog
ENSCPBG00000000110	RHOD	other_paralog
ENSCPBG00000000110	RHOD	other_paralog
ENSCPBG00000000110	RHOD	other_paralog
ENSCPBG00000000110	RHOD	other_paralog
ENSCPBG00000000110	RHOD	other_paralog
ENSCPBG00000000110	RHOD	other_paralog
ENSCPBG00000000110	RHOD	other_paralog
ENSCPBG00000000110	RHOD	other_paralog
ENSCPBG00000000110	RHOD	other_paralog
ENSCPBG00000000110	RHOD	other_paralog
ENSCPBG00000000110	RHOD	other_paralog
ENSCPBG00000000110	RHOD	other_paralog
ENSCPBG00000000110	RHOD	other_paralog
ENSCPBG00000000110	RHOD	other_paralog
ENSCPBG00000000110	RHOD	other_paralog
ENSCPBG00000000110	RHOD	other_paralog
ENSCPBG00000000110	RHOD	other_paralog
ENSCPBG00000000110	RHOD	other_paralog
ENSCPBG00000000110	RHOD	other_paralog
ENSCPBG00000000110	RHOD	other_paralog
ENSCPBG00000000110	RHOD	other_paralog
ENSCPBG00000000111		within_species_paralog
ENSCPBG00000000111		within_species_paralog
ENSCPBG00000000111		within_species_paralog
ENSCPBG00000000111		within_species_paralog
ENSCPBG00000000111		within_species_paralog
ENSCPBG00000000111		within_species_paralog
ENSCPBG00000000112
ENSCPBG00000000113	MYRIP	within_species_paralog
ENSCPBG00000000113	MYRIP	within_species_paralog
ENSCPBG00000000114
ENSCPBG00000000116		other_paralog
ENSCPBG00000000116		other_paralog
ENSCPBG00000000116		other_paralog
ENSCPBG00000000116		other_paralog
ENSCPBG00000000116		other_paralog
ENSCPBG00000000116		other_paralog
ENSCPBG00000000116		other_paralog
ENSCPBG00000000116		other_paralog
ENSCPBG00000000116		other_paralog
ENSCPBG00000000116		other_paralog
ENSCPBG00000000116		other_paralog
ENSCPBG00000000116		other_paralog
ENSCPBG00000000116		other_paralog
ENSCPBG00000000116		other_paralog
ENSCPBG00000000116		other_paralog
ENSCPBG00000000116		other_paralog
ENSCPBG00000000116		other_paralog
ENSCPBG00000000116		other_paralog
ENSCPBG00000000116		other_paralog
ENSCPBG00000000116		other_paralog
ENSCPBG00000000117	KDM2A	other_paralog
ENSCPBG00000000117	KDM2A	other_paralog
ENSCPBG00000000117	KDM2A	other_paralog
ENSCPBG00000000117	KDM2A	other_paralog
ENSCPBG00000000117	KDM2A	other_paralog
ENSCPBG00000000118
ENSCPBG00000000119	NUDT19
ENSCPBG00000000120	DUSP6	other_paralog
ENSCPBG00000000120	DUSP6	other_paralog
ENSCPBG00000000120	DUSP6	other_paralog
ENSCPBG00000000120	DUSP6	other_paralog
ENSCPBG00000000120	DUSP6	other_paralog
ENSCPBG00000000120	DUSP6	other_paralog
ENSCPBG00000000120	DUSP6	other_paralog
ENSCPBG00000000120	DUSP6	other_paralog
ENSCPBG00000000120	DUSP6	other_paralog
ENSCPBG00000000120	DUSP6	other_paralog
ENSCPBG00000000120	DUSP6	other_paralog
ENSCPBG00000000120	DUSP6	other_paralog
ENSCPBG00000000120	DUSP6	other_paralog
ENSCPBG00000000120	DUSP6	other_paralog
ENSCPBG00000000120	DUSP6	other_paralog
ENSCPBG00000000120	DUSP6	other_paralog
ENSCPBG00000000120	DUSP6	other_paralog
ENSCPBG00000000120	DUSP6	other_paralog
ENSCPBG00000000120	DUSP6	other_paralog
ENSCPBG00000000120	DUSP6	other_paralog
ENSCPBG00000000120	DUSP6	other_paralog
ENSCPBG00000000120	DUSP6	other_paralog
ENSCPBG00000000120	DUSP6	other_paralog
ENSCPBG00000000120	DUSP6	other_paralog
ENSCPBG00000000120	DUSP6	other_paralog
ENSCPBG00000000120	DUSP6	other_paralog
ENSCPBG00000000120	DUSP6	other_paralog
ENSCPBG00000000120	DUSP6	other_paralog
ENSCPBG00000000120	DUSP6	other_paralog
ENSCPBG00000000120	DUSP6	other_paralog
ENSCPBG00000000120	DUSP6	other_paralog
ENSCPBG00000000120	DUSP6	other_paralog
ENSCPBG00000000120	DUSP6	other_paralog
ENSCPBG00000000121	TRNAU1AP	other_paralog
ENSCPBG00000000121	TRNAU1AP	other_paralog
ENSCPBG00000000121	TRNAU1AP	other_paralog
ENSCPBG00000000121	TRNAU1AP	other_paralog
ENSCPBG00000000121	TRNAU1AP	other_paralog
ENSCPBG00000000121	TRNAU1AP	other_paralog
ENSCPBG00000000121	TRNAU1AP	other_paralog
ENSCPBG00000000121	TRNAU1AP	other_paralog
ENSCPBG00000000121	TRNAU1AP	other_paralog
ENSCPBG00000000121	TRNAU1AP	other_paralog
ENSCPBG00000000121	TRNAU1AP	other_paralog
ENSCPBG00000000121	TRNAU1AP	other_paralog
ENSCPBG00000000121	TRNAU1AP	other_paralog
ENSCPBG00000000121	TRNAU1AP	other_paralog
ENSCPBG00000000121	TRNAU1AP	other_paralog
ENSCPBG00000000121	TRNAU1AP	other_paralog
ENSCPBG00000000121	TRNAU1AP	other_paralog
ENSCPBG00000000121	TRNAU1AP	other_paralog
ENSCPBG00000000121	TRNAU1AP	other_paralog
ENSCPBG00000000121	TRNAU1AP	other_paralog
ENSCPBG00000000121	TRNAU1AP	other_paralog
ENSCPBG00000000121	TRNAU1AP	other_paralog
ENSCPBG00000000121	TRNAU1AP	other_paralog
ENSCPBG00000000121	TRNAU1AP	other_paralog
ENSCPBG00000000121	TRNAU1AP	other_paralog
ENSCPBG00000000121	TRNAU1AP	other_paralog
ENSCPBG00000000121	TRNAU1AP	other_paralog
ENSCPBG00000000123	DYNLRB2	within_species_paralog
ENSCPBG00000000124
ENSCPBG00000000125
ENSCPBG00000000127
ENSCPBG00000000128	C10orf88
ENSCPBG00000000129	RYK	other_paralog
ENSCPBG00000000129	RYK	other_paralog
ENSCPBG00000000129	RYK	other_paralog
ENSCPBG00000000129	RYK	other_paralog
ENSCPBG00000000129	RYK	other_paralog
ENSCPBG00000000129	RYK	other_paralog
ENSCPBG00000000129	RYK	other_paralog
ENSCPBG00000000129	RYK	other_paralog
ENSCPBG00000000129	RYK	other_paralog
ENSCPBG00000000129	RYK	other_paralog
ENSCPBG00000000129	RYK	other_paralog
ENSCPBG00000000129	RYK	other_paralog
ENSCPBG00000000129	RYK	other_paralog
ENSCPBG00000000129	RYK	other_paralog
ENSCPBG00000000129	RYK	other_paralog
ENSCPBG00000000129	RYK	other_paralog
ENSCPBG00000000129	RYK	other_paralog
ENSCPBG00000000129	RYK	other_paralog
ENSCPBG00000000129	RYK	other_paralog
ENSCPBG00000000129	RYK	other_paralog
ENSCPBG00000000129	RYK	other_paralog
ENSCPBG00000000129	RYK	other_paralog
ENSCPBG00000000129	RYK	other_paralog
ENSCPBG00000000129	RYK	other_paralog
ENSCPBG00000000129	RYK	other_paralog
ENSCPBG00000000129	RYK	other_paralog
ENSCPBG00000000129	RYK	other_paralog
ENSCPBG00000000129	RYK	other_paralog
ENSCPBG00000000129	RYK	other_paralog
ENSCPBG00000000129	RYK	other_paralog
ENSCPBG00000000129	RYK	other_paralog
ENSCPBG00000000129	RYK	other_paralog
ENSCPBG00000000129	RYK	other_paralog
ENSCPBG00000000129	RYK	other_paralog
ENSCPBG00000000129	RYK	other_paralog
ENSCPBG00000000129	RYK	other_paralog
ENSCPBG00000000129	RYK	other_paralog
ENSCPBG00000000129	RYK	other_paralog
ENSCPBG00000000129	RYK	other_paralog
ENSCPBG00000000129	RYK	other_paralog
ENSCPBG00000000129	RYK	other_paralog
ENSCPBG00000000129	RYK	other_paralog
ENSCPBG00000000129	RYK	other_paralog
ENSCPBG00000000129	RYK	other_paralog
ENSCPBG00000000129	RYK	other_paralog
ENSCPBG00000000129	RYK	other_paralog
ENSCPBG00000000129	RYK	other_paralog
ENSCPBG00000000129	RYK	other_paralog
ENSCPBG00000000129	RYK	other_paralog
ENSCPBG00000000129	RYK	other_paralog
ENSCPBG00000000129	RYK	other_paralog
ENSCPBG00000000129	RYK	other_paralog
ENSCPBG00000000129	RYK	other_paralog
ENSCPBG00000000129	RYK	other_paralog
ENSCPBG00000000129	RYK	other_paralog
ENSCPBG00000000130
ENSCPBG00000000131	U5
ENSCPBG00000000132	MCCC2	other_paralog
ENSCPBG00000000132	MCCC2	other_paralog
ENSCPBG00000000133	KIAA2026
ENSCPBG00000000134		within_species_paralog
ENSCPBG00000000134		within_species_paralog
ENSCPBG00000000134		within_species_paralog
ENSCPBG00000000134		within_species_paralog
ENSCPBG00000000134		within_species_paralog
ENSCPBG00000000134		within_species_paralog
ENSCPBG00000000134		within_species_paralog
ENSCPBG00000000134		within_species_paralog
ENSCPBG00000000134		within_species_paralog
ENSCPBG00000000134		within_species_paralog
ENSCPBG00000000134		within_species_paralog
ENSCPBG00000000134		within_species_paralog
ENSCPBG00000000134		within_species_paralog
ENSCPBG00000000134		within_species_paralog
ENSCPBG00000000134		within_species_paralog
ENSCPBG00000000134		within_species_paralog
ENSCPBG00000000134		within_species_paralog
ENSCPBG00000000134		within_species_paralog
ENSCPBG00000000134		within_species_paralog
ENSCPBG00000000134		within_species_paralog
ENSCPBG00000000135	DUSP26	other_paralog
ENSCPBG00000000135	DUSP26	other_paralog
ENSCPBG00000000135	DUSP26	other_paralog
ENSCPBG00000000135	DUSP26	other_paralog
ENSCPBG00000000135	DUSP26	other_paralog
ENSCPBG00000000135	DUSP26	other_paralog
ENSCPBG00000000135	DUSP26	other_paralog
ENSCPBG00000000135	DUSP26	other_paralog
ENSCPBG00000000135	DUSP26	other_paralog
ENSCPBG00000000135	DUSP26	other_paralog
ENSCPBG00000000135	DUSP26	other_paralog
ENSCPBG00000000135	DUSP26	other_paralog
ENSCPBG00000000135	DUSP26	other_paralog
ENSCPBG00000000135	DUSP26	other_paralog
ENSCPBG00000000135	DUSP26	other_paralog
ENSCPBG00000000135	DUSP26	other_paralog
ENSCPBG00000000135	DUSP26	other_paralog
ENSCPBG00000000135	DUSP26	other_paralog
ENSCPBG00000000135	DUSP26	other_paralog
ENSCPBG00000000135	DUSP26	other_paralog
ENSCPBG00000000135	DUSP26	other_paralog
ENSCPBG00000000135	DUSP26	other_paralog
ENSCPBG00000000135	DUSP26	other_paralog
ENSCPBG00000000135	DUSP26	other_paralog
ENSCPBG00000000135	DUSP26	other_paralog
ENSCPBG00000000135	DUSP26	other_paralog
ENSCPBG00000000135	DUSP26	other_paralog
ENSCPBG00000000135	DUSP26	other_paralog
ENSCPBG00000000135	DUSP26	other_paralog
ENSCPBG00000000135	DUSP26	other_paralog
ENSCPBG00000000135	DUSP26	other_paralog
ENSCPBG00000000135	DUSP26	other_paralog
ENSCPBG00000000135	DUSP26	other_paralog
ENSCPBG00000000136		other_paralog
ENSCPBG00000000136		other_paralog
ENSCPBG00000000136		other_paralog
ENSCPBG00000000136		other_paralog
ENSCPBG00000000136		other_paralog
ENSCPBG00000000136		other_paralog
ENSCPBG00000000136		other_paralog
ENSCPBG00000000136		other_paralog
ENSCPBG00000000136		other_paralog
ENSCPBG00000000136		other_paralog
ENSCPBG00000000136		other_paralog
ENSCPBG00000000136		other_paralog
ENSCPBG00000000136		other_paralog
ENSCPBG00000000136		other_paralog
ENSCPBG00000000136		other_paralog
ENSCPBG00000000136		other_paralog
ENSCPBG00000000136		other_paralog
ENSCPBG00000000136		other_paralog
ENSCPBG00000000136		other_paralog
ENSCPBG00000000136		other_paralog
ENSCPBG00000000136		other_paralog
ENSCPBG00000000136		other_paralog
ENSCPBG00000000136		other_paralog
ENSCPBG00000000136		other_paralog
ENSCPBG00000000136		other_paralog
ENSCPBG00000000136		other_paralog
ENSCPBG00000000136		other_paralog
ENSCPBG00000000136		other_paralog
ENSCPBG00000000136		other_paralog
ENSCPBG00000000136		other_paralog
ENSCPBG00000000136		other_paralog
ENSCPBG00000000136		other_paralog
ENSCPBG00000000136		other_paralog
ENSCPBG00000000136		other_paralog
ENSCPBG00000000136		other_paralog
ENSCPBG00000000136		other_paralog
ENSCPBG00000000136		other_paralog
ENSCPBG00000000136		other_paralog
ENSCPBG00000000136		other_paralog
ENSCPBG00000000136		other_paralog
ENSCPBG00000000136		other_paralog
ENSCPBG00000000136		other_paralog
ENSCPBG00000000136		other_paralog
ENSCPBG00000000136		other_paralog
ENSCPBG00000000136		other_paralog
ENSCPBG00000000136		other_paralog
ENSCPBG00000000136		other_paralog
ENSCPBG00000000136		other_paralog
ENSCPBG00000000136		other_paralog
ENSCPBG00000000136		other_paralog
ENSCPBG00000000136		other_paralog
ENSCPBG00000000136		other_paralog
ENSCPBG00000000136		other_paralog
ENSCPBG00000000136		other_paralog
ENSCPBG00000000136		other_paralog
ENSCPBG00000000136		other_paralog
ENSCPBG00000000136		other_paralog
ENSCPBG00000000136		other_paralog
ENSCPBG00000000136		other_paralog
ENSCPBG00000000136		other_paralog
ENSCPBG00000000136		other_paralog
ENSCPBG00000000136		other_paralog
ENSCPBG00000000136		other_paralog
ENSCPBG00000000136		other_paralog
ENSCPBG00000000136		other_paralog
ENSCPBG00000000136		other_paralog
ENSCPBG00000000136		other_paralog
ENSCPBG00000000136		other_paralog
ENSCPBG00000000136		other_paralog
ENSCPBG00000000136		other_paralog
ENSCPBG00000000136		other_paralog
ENSCPBG00000000136		other_paralog
ENSCPBG00000000136		other_paralog
ENSCPBG00000000136		other_paralog
ENSCPBG00000000136		other_paralog
ENSCPBG00000000136		other_paralog
ENSCPBG00000000136		other_paralog
ENSCPBG00000000136		other_paralog
ENSCPBG00000000136		other_paralog
ENSCPBG00000000136		other_paralog
ENSCPBG00000000136		other_paralog
ENSCPBG00000000136		other_paralog
ENSCPBG00000000136		other_paralog
ENSCPBG00000000136		other_paralog
ENSCPBG00000000136		other_paralog
ENSCPBG00000000136		other_paralog
ENSCPBG00000000136		other_paralog
ENSCPBG00000000136		other_paralog
ENSCPBG00000000136		other_paralog
ENSCPBG00000000136		other_paralog
ENSCPBG00000000136		other_paralog
ENSCPBG00000000136		other_paralog
ENSCPBG00000000136		other_paralog
ENSCPBG00000000136		other_paralog
ENSCPBG00000000136		other_paralog
ENSCPBG00000000136		other_paralog
ENSCPBG00000000136		other_paralog
ENSCPBG00000000136		other_paralog
ENSCPBG00000000136		other_paralog
ENSCPBG00000000136		other_paralog
ENSCPBG00000000136		other_paralog
ENSCPBG00000000136		other_paralog
ENSCPBG00000000136		other_paralog
ENSCPBG00000000136		other_paralog
ENSCPBG00000000136		other_paralog
ENSCPBG00000000136		other_paralog
ENSCPBG00000000136		other_paralog
ENSCPBG00000000136		other_paralog
ENSCPBG00000000136		other_paralog
ENSCPBG00000000136		other_paralog
ENSCPBG00000000136		other_paralog
ENSCPBG00000000136		other_paralog
ENSCPBG00000000136		other_paralog
ENSCPBG00000000136		within_species_paralog
ENSCPBG00000000136		within_species_paralog
ENSCPBG00000000136		within_species_paralog
ENSCPBG00000000136		within_species_paralog
ENSCPBG00000000136		within_species_paralog
ENSCPBG00000000136		within_species_paralog
ENSCPBG00000000136		within_species_paralog
ENSCPBG00000000137	POC1B	other_paralog
ENSCPBG00000000137	POC1B	other_paralog
ENSCPBG00000000137	POC1B	other_paralog
ENSCPBG00000000137	POC1B	other_paralog
ENSCPBG00000000137	POC1B	other_paralog
ENSCPBG00000000137	POC1B	other_paralog
ENSCPBG00000000137	POC1B	other_paralog
ENSCPBG00000000137	POC1B	other_paralog
ENSCPBG00000000137	POC1B	other_paralog
ENSCPBG00000000137	POC1B	other_paralog
ENSCPBG00000000137	POC1B	other_paralog
ENSCPBG00000000137	POC1B	other_paralog
ENSCPBG00000000137	POC1B	other_paralog
ENSCPBG00000000137	POC1B	other_paralog
ENSCPBG00000000137	POC1B	other_paralog
ENSCPBG00000000137	POC1B	other_paralog
ENSCPBG00000000137	POC1B	other_paralog
ENSCPBG00000000137	POC1B	other_paralog
ENSCPBG00000000137	POC1B	other_paralog
ENSCPBG00000000137	POC1B	other_paralog
ENSCPBG00000000137	POC1B	other_paralog
ENSCPBG00000000137	POC1B	other_paralog
ENSCPBG00000000138		within_species_paralog
ENSCPBG00000000138		other_paralog
ENSCPBG00000000138		other_paralog
ENSCPBG00000000138		other_paralog
ENSCPBG00000000138		other_paralog
ENSCPBG00000000138		other_paralog
ENSCPBG00000000138		other_paralog
ENSCPBG00000000138		other_paralog
ENSCPBG00000000138		other_paralog
ENSCPBG00000000138		other_paralog
ENSCPBG00000000138		other_paralog
ENSCPBG00000000139
ENSCPBG00000000140
ENSCPBG00000000141	RNF122	other_paralog
ENSCPBG00000000143		within_species_paralog
ENSCPBG00000000143		within_species_paralog
ENSCPBG00000000143		within_species_paralog
ENSCPBG00000000143		within_species_paralog
ENSCPBG00000000143		within_species_paralog
ENSCPBG00000000144	CARTPT	within_species_paralog
ENSCPBG00000000144	CARTPT	within_species_paralog
ENSCPBG00000000145		within_species_paralog
ENSCPBG00000000145		within_species_paralog
ENSCPBG00000000145		within_species_paralog
ENSCPBG00000000145		within_species_paralog
ENSCPBG00000000145		within_species_paralog
ENSCPBG00000000145		within_species_paralog
ENSCPBG00000000145		within_species_paralog
ENSCPBG00000000145		within_species_paralog
ENSCPBG00000000145		within_species_paralog
ENSCPBG00000000145		within_species_paralog
ENSCPBG00000000145		within_species_paralog
ENSCPBG00000000145		within_species_paralog
ENSCPBG00000000145		within_species_paralog
ENSCPBG00000000145		within_species_paralog
ENSCPBG00000000145		within_species_paralog
ENSCPBG00000000145		within_species_paralog
ENSCPBG00000000145		within_species_paralog
ENSCPBG00000000145		within_species_paralog
ENSCPBG00000000145		within_species_paralog
ENSCPBG00000000145		within_species_paralog
ENSCPBG00000000145		within_species_paralog
ENSCPBG00000000145		within_species_paralog
ENSCPBG00000000145		within_species_paralog
ENSCPBG00000000145		within_species_paralog
ENSCPBG00000000145		within_species_paralog
ENSCPBG00000000145		within_species_paralog
ENSCPBG00000000145		within_species_paralog
ENSCPBG00000000145		within_species_paralog
ENSCPBG00000000145		within_species_paralog
ENSCPBG00000000145		within_species_paralog
ENSCPBG00000000145		within_species_paralog
ENSCPBG00000000145		within_species_paralog
ENSCPBG00000000145		within_species_paralog
ENSCPBG00000000145		within_species_paralog
ENSCPBG00000000145		within_species_paralog
ENSCPBG00000000145		within_species_paralog
ENSCPBG00000000145		within_species_paralog
ENSCPBG00000000145		within_species_paralog
ENSCPBG00000000145		within_species_paralog
ENSCPBG00000000145		within_species_paralog
ENSCPBG00000000145		within_species_paralog
ENSCPBG00000000145		within_species_paralog
ENSCPBG00000000145		within_species_paralog
ENSCPBG00000000145		within_species_paralog
ENSCPBG00000000145		within_species_paralog
ENSCPBG00000000145		within_species_paralog
ENSCPBG00000000145		within_species_paralog
ENSCPBG00000000145		within_species_paralog
ENSCPBG00000000145		within_species_paralog
ENSCPBG00000000145		within_species_paralog
ENSCPBG00000000145		within_species_paralog
ENSCPBG00000000145		within_species_paralog
ENSCPBG00000000145		within_species_paralog
ENSCPBG00000000145		within_species_paralog
ENSCPBG00000000145		within_species_paralog
ENSCPBG00000000145		within_species_paralog
ENSCPBG00000000145		within_species_paralog
ENSCPBG00000000145		within_species_paralog
ENSCPBG00000000145		within_species_paralog
ENSCPBG00000000145		within_species_paralog
ENSCPBG00000000145		within_species_paralog
ENSCPBG00000000145		within_species_paralog
ENSCPBG00000000145		within_species_paralog
ENSCPBG00000000145		within_species_paralog
ENSCPBG00000000145		within_species_paralog
ENSCPBG00000000145		within_species_paralog
ENSCPBG00000000145		within_species_paralog
ENSCPBG00000000145		within_species_paralog
ENSCPBG00000000145		within_species_paralog
ENSCPBG00000000145		within_species_paralog
ENSCPBG00000000145		within_species_paralog
ENSCPBG00000000145		within_species_paralog
ENSCPBG00000000145		within_species_paralog
ENSCPBG00000000145		within_species_paralog
ENSCPBG00000000145		within_species_paralog
ENSCPBG00000000145		within_species_paralog
ENSCPBG00000000145		within_species_paralog
ENSCPBG00000000145		within_species_paralog
ENSCPBG00000000145		within_species_paralog
ENSCPBG00000000145		within_species_paralog
ENSCPBG00000000145		within_species_paralog
ENSCPBG00000000145		within_species_paralog
ENSCPBG00000000145		within_species_paralog
ENSCPBG00000000145		within_species_paralog
ENSCPBG00000000145		within_species_paralog
ENSCPBG00000000145		within_species_paralog
ENSCPBG00000000145		other_paralog
ENSCPBG00000000145		other_paralog
ENSCPBG00000000145		other_paralog
ENSCPBG00000000145		other_paralog
ENSCPBG00000000146	U4
ENSCPBG00000000147	TDRD12	other_paralog
ENSCPBG00000000147	TDRD12	other_paralog
ENSCPBG00000000147	TDRD12	other_paralog
ENSCPBG00000000147	TDRD12	other_paralog
ENSCPBG00000000147	TDRD12	other_paralog
ENSCPBG00000000147	TDRD12	other_paralog
ENSCPBG00000000147	TDRD12	other_paralog
ENSCPBG00000000147	TDRD12	other_paralog
ENSCPBG00000000147	TDRD12	other_paralog
ENSCPBG00000000147	TDRD12	other_paralog
ENSCPBG00000000147	TDRD12	other_paralog
ENSCPBG00000000147	TDRD12	other_paralog
ENSCPBG00000000147	TDRD12	other_paralog
ENSCPBG00000000147	TDRD12	other_paralog
ENSCPBG00000000147	TDRD12	other_paralog
ENSCPBG00000000147	TDRD12	other_paralog
ENSCPBG00000000147	TDRD12	other_paralog
ENSCPBG00000000147	TDRD12	other_paralog
ENSCPBG00000000147	TDRD12	other_paralog
ENSCPBG00000000147	TDRD12	other_paralog
ENSCPBG00000000147	TDRD12	other_paralog
ENSCPBG00000000147	TDRD12	other_paralog
ENSCPBG00000000147	TDRD12	other_paralog
ENSCPBG00000000147	TDRD12	other_paralog
ENSCPBG00000000147	TDRD12	other_paralog
ENSCPBG00000000147	TDRD12	other_paralog
ENSCPBG00000000147	TDRD12	other_paralog
ENSCPBG00000000147	TDRD12	other_paralog
ENSCPBG00000000147	TDRD12	other_paralog
ENSCPBG00000000147	TDRD12	other_paralog
ENSCPBG00000000147	TDRD12	other_paralog
ENSCPBG00000000147	TDRD12	other_paralog
ENSCPBG00000000147	TDRD12	other_paralog
ENSCPBG00000000147	TDRD12	other_paralog
ENSCPBG00000000147	TDRD12	other_paralog
ENSCPBG00000000148	MCRIP2	other_paralog
ENSCPBG00000000148	MCRIP2	other_paralog
ENSCPBG00000000149	TMC2	other_paralog
ENSCPBG00000000149	TMC2	within_species_paralog
ENSCPBG00000000149	TMC2	within_species_paralog
ENSCPBG00000000149	TMC2	within_species_paralog
ENSCPBG00000000149	TMC2	within_species_paralog
ENSCPBG00000000150
ENSCPBG00000000151		other_paralog
ENSCPBG00000000151		other_paralog
ENSCPBG00000000151		other_paralog
ENSCPBG00000000151		other_paralog
ENSCPBG00000000151		other_paralog
ENSCPBG00000000151		other_paralog
ENSCPBG00000000151		other_paralog
ENSCPBG00000000151		other_paralog
ENSCPBG00000000151		other_paralog
ENSCPBG00000000151		other_paralog
ENSCPBG00000000151		other_paralog
ENSCPBG00000000151		other_paralog
ENSCPBG00000000151		other_paralog
ENSCPBG00000000151		other_paralog
ENSCPBG00000000151		within_species_paralog
ENSCPBG00000000151		within_species_paralog
ENSCPBG00000000152		within_species_paralog
ENSCPBG00000000152		within_species_paralog
ENSCPBG00000000152		other_paralog
ENSCPBG00000000152		other_paralog
ENSCPBG00000000152		other_paralog
ENSCPBG00000000152		other_paralog
ENSCPBG00000000152		other_paralog
ENSCPBG00000000152		other_paralog
ENSCPBG00000000152		other_paralog
ENSCPBG00000000152		other_paralog
ENSCPBG00000000152		other_paralog
ENSCPBG00000000152		other_paralog
ENSCPBG00000000152		other_paralog
ENSCPBG00000000152		other_paralog
ENSCPBG00000000152		other_paralog
ENSCPBG00000000152		other_paralog
ENSCPBG00000000152		other_paralog
ENSCPBG00000000152		other_paralog
ENSCPBG00000000152		other_paralog
ENSCPBG00000000152		other_paralog
ENSCPBG00000000152		other_paralog
ENSCPBG00000000152		other_paralog
ENSCPBG00000000152		other_paralog
ENSCPBG00000000152		other_paralog
ENSCPBG00000000152		other_paralog
ENSCPBG00000000152		other_paralog
ENSCPBG00000000152		other_paralog
ENSCPBG00000000152		other_paralog
ENSCPBG00000000152		other_paralog
ENSCPBG00000000152		other_paralog
ENSCPBG00000000152		other_paralog
ENSCPBG00000000152		other_paralog
ENSCPBG00000000152		other_paralog
ENSCPBG00000000152		other_paralog
ENSCPBG00000000153	AMOTL2	other_paralog
ENSCPBG00000000153	AMOTL2	other_paralog
ENSCPBG00000000154		within_species_paralog
ENSCPBG00000000154		within_species_paralog
ENSCPBG00000000154		within_species_paralog
ENSCPBG00000000154		within_species_paralog
ENSCPBG00000000154		within_species_paralog
ENSCPBG00000000154		within_species_paralog
ENSCPBG00000000154		within_species_paralog
ENSCPBG00000000154		within_species_paralog
ENSCPBG00000000154		within_species_paralog
ENSCPBG00000000154		within_species_paralog
ENSCPBG00000000154		within_species_paralog
ENSCPBG00000000154		within_species_paralog
ENSCPBG00000000154		within_species_paralog
ENSCPBG00000000154		other_paralog
ENSCPBG00000000154		other_paralog
ENSCPBG00000000154		other_paralog
ENSCPBG00000000154		other_paralog
ENSCPBG00000000154		other_paralog
ENSCPBG00000000154		other_paralog
ENSCPBG00000000154		other_paralog
ENSCPBG00000000154		other_paralog
ENSCPBG00000000154		other_paralog
ENSCPBG00000000154		other_paralog
ENSCPBG00000000154		other_paralog
ENSCPBG00000000154		other_paralog
ENSCPBG00000000154		other_paralog
ENSCPBG00000000154		other_paralog
ENSCPBG00000000154		other_paralog
ENSCPBG00000000154		other_paralog
ENSCPBG00000000154		other_paralog
ENSCPBG00000000154		other_paralog
ENSCPBG00000000154		other_paralog
ENSCPBG00000000154		other_paralog
ENSCPBG00000000154		other_paralog
ENSCPBG00000000154		other_paralog
ENSCPBG00000000154		other_paralog
ENSCPBG00000000154		other_paralog
ENSCPBG00000000154		other_paralog
ENSCPBG00000000154		other_paralog
ENSCPBG00000000154		other_paralog
ENSCPBG00000000154		other_paralog
ENSCPBG00000000154		other_paralog
ENSCPBG00000000154		other_paralog
ENSCPBG00000000154		other_paralog
ENSCPBG00000000154		other_paralog
ENSCPBG00000000154		other_paralog
ENSCPBG00000000154		other_paralog
ENSCPBG00000000154		other_paralog
ENSCPBG00000000154		other_paralog
ENSCPBG00000000154		other_paralog
ENSCPBG00000000154		other_paralog
ENSCPBG00000000154		other_paralog
ENSCPBG00000000154		other_paralog
ENSCPBG00000000154		other_paralog
ENSCPBG00000000154		other_paralog
ENSCPBG00000000154		other_paralog
ENSCPBG00000000154		other_paralog
ENSCPBG00000000154		other_paralog
ENSCPBG00000000154		other_paralog
ENSCPBG00000000154		other_paralog
ENSCPBG00000000154		other_paralog
ENSCPBG00000000154		other_paralog
ENSCPBG00000000154		other_paralog
ENSCPBG00000000155	TTI2
ENSCPBG00000000156		other_paralog
ENSCPBG00000000156		other_paralog
ENSCPBG00000000156		gene_split
ENSCPBG00000000157		other_paralog
ENSCPBG00000000157		other_paralog
ENSCPBG00000000157		other_paralog
ENSCPBG00000000157		other_paralog
ENSCPBG00000000157		other_paralog
ENSCPBG00000000157		other_paralog
ENSCPBG00000000157		within_species_paralog
ENSCPBG00000000157		within_species_paralog
ENSCPBG00000000157		within_species_paralog
ENSCPBG00000000157		within_species_paralog
ENSCPBG00000000157		within_species_paralog
ENSCPBG00000000158		within_species_paralog
ENSCPBG00000000158		within_species_paralog
ENSCPBG00000000158		within_species_paralog
ENSCPBG00000000158		within_species_paralog
ENSCPBG00000000158		within_species_paralog
ENSCPBG00000000159	TMEM204
ENSCPBG00000000160		other_paralog
ENSCPBG00000000160		other_paralog
ENSCPBG00000000160		other_paralog
ENSCPBG00000000160		other_paralog
ENSCPBG00000000160		other_paralog
ENSCPBG00000000160		other_paralog
ENSCPBG00000000160		other_paralog
ENSCPBG00000000161
ENSCPBG00000000162		other_paralog
ENSCPBG00000000162		other_paralog
ENSCPBG00000000162		other_paralog
ENSCPBG00000000162		other_paralog
ENSCPBG00000000162		other_paralog
ENSCPBG00000000162		other_paralog
ENSCPBG00000000162		other_paralog
ENSCPBG00000000162		other_paralog
ENSCPBG00000000162		other_paralog
ENSCPBG00000000162		other_paralog
ENSCPBG00000000162		other_paralog
ENSCPBG00000000162		other_paralog
ENSCPBG00000000162		other_paralog
ENSCPBG00000000162		other_paralog
ENSCPBG00000000162		other_paralog
ENSCPBG00000000162		other_paralog
ENSCPBG00000000162		other_paralog
ENSCPBG00000000162		other_paralog
ENSCPBG00000000162		other_paralog
ENSCPBG00000000162		other_paralog
ENSCPBG00000000162		other_paralog
ENSCPBG00000000162		other_paralog
ENSCPBG00000000162		other_paralog
ENSCPBG00000000162		other_paralog
ENSCPBG00000000162		other_paralog
ENSCPBG00000000162		other_paralog
ENSCPBG00000000162		other_paralog
ENSCPBG00000000162		other_paralog
ENSCPBG00000000162		other_paralog
ENSCPBG00000000162		other_paralog
ENSCPBG00000000162		other_paralog
ENSCPBG00000000162		other_paralog
ENSCPBG00000000162		other_paralog
ENSCPBG00000000162		other_paralog
ENSCPBG00000000162		other_paralog
ENSCPBG00000000162		other_paralog
ENSCPBG00000000162		other_paralog
ENSCPBG00000000162		other_paralog
ENSCPBG00000000162		other_paralog
ENSCPBG00000000162		other_paralog
ENSCPBG00000000162		other_paralog
ENSCPBG00000000162		other_paralog
ENSCPBG00000000162		other_paralog
ENSCPBG00000000162		other_paralog
ENSCPBG00000000162		other_paralog
ENSCPBG00000000162		other_paralog
ENSCPBG00000000162		other_paralog
ENSCPBG00000000162		other_paralog
ENSCPBG00000000162		other_paralog
ENSCPBG00000000162		other_paralog
ENSCPBG00000000162		other_paralog
ENSCPBG00000000162		other_paralog
ENSCPBG00000000162		other_paralog
ENSCPBG00000000162		other_paralog
ENSCPBG00000000162		other_paralog
ENSCPBG00000000162		other_paralog
ENSCPBG00000000162		other_paralog
ENSCPBG00000000162		other_paralog
ENSCPBG00000000162		other_paralog
ENSCPBG00000000162		other_paralog
ENSCPBG00000000162		other_paralog
ENSCPBG00000000162		other_paralog
ENSCPBG00000000162		other_paralog
ENSCPBG00000000162		other_paralog
ENSCPBG00000000162		other_paralog
ENSCPBG00000000162		other_paralog
ENSCPBG00000000162		other_paralog
ENSCPBG00000000162		other_paralog
ENSCPBG00000000162		other_paralog
ENSCPBG00000000162		other_paralog
ENSCPBG00000000162		other_paralog
ENSCPBG00000000162		other_paralog
ENSCPBG00000000162		other_paralog
ENSCPBG00000000162		other_paralog
ENSCPBG00000000162		other_paralog
ENSCPBG00000000162		other_paralog
ENSCPBG00000000162		other_paralog
ENSCPBG00000000162		other_paralog
ENSCPBG00000000162		other_paralog
ENSCPBG00000000162		other_paralog
ENSCPBG00000000162		other_paralog
ENSCPBG00000000162		other_paralog
ENSCPBG00000000162		other_paralog
ENSCPBG00000000162		other_paralog
ENSCPBG00000000162		other_paralog
ENSCPBG00000000162		other_paralog
ENSCPBG00000000162		other_paralog
ENSCPBG00000000162		other_paralog
ENSCPBG00000000162		other_paralog
ENSCPBG00000000162		other_paralog
ENSCPBG00000000162		other_paralog
ENSCPBG00000000162		other_paralog
ENSCPBG00000000162		other_paralog
ENSCPBG00000000162		other_paralog
ENSCPBG00000000162		other_paralog
ENSCPBG00000000162		other_paralog
ENSCPBG00000000162		other_paralog
ENSCPBG00000000162		other_paralog
ENSCPBG00000000162		other_paralog
ENSCPBG00000000162		other_paralog
ENSCPBG00000000162		other_paralog
ENSCPBG00000000162		other_paralog
ENSCPBG00000000162		other_paralog
ENSCPBG00000000162		other_paralog
ENSCPBG00000000162		other_paralog
ENSCPBG00000000162		other_paralog
ENSCPBG00000000162		other_paralog
ENSCPBG00000000162		other_paralog
ENSCPBG00000000162		other_paralog
ENSCPBG00000000162		other_paralog
ENSCPBG00000000162		other_paralog
ENSCPBG00000000162		other_paralog
ENSCPBG00000000162		other_paralog
ENSCPBG00000000162		within_species_paralog
ENSCPBG00000000162		within_species_paralog
ENSCPBG00000000162		within_species_paralog
ENSCPBG00000000162		within_species_paralog
ENSCPBG00000000162		within_species_paralog
ENSCPBG00000000162		within_species_paralog
ENSCPBG00000000162		within_species_paralog
ENSCPBG00000000164
ENSCPBG00000000165
ENSCPBG00000000166	ANAPC13
ENSCPBG00000000167		within_species_paralog
ENSCPBG00000000167		within_species_paralog
ENSCPBG00000000168		other_paralog
ENSCPBG00000000168		other_paralog
ENSCPBG00000000168		other_paralog
ENSCPBG00000000168		other_paralog
ENSCPBG00000000168		other_paralog
ENSCPBG00000000168		other_paralog
ENSCPBG00000000168		other_paralog
ENSCPBG00000000168		other_paralog
ENSCPBG00000000168		other_paralog
ENSCPBG00000000168		other_paralog
ENSCPBG00000000168		other_paralog
ENSCPBG00000000168		other_paralog
ENSCPBG00000000168		other_paralog
ENSCPBG00000000168		other_paralog
ENSCPBG00000000168		other_paralog
ENSCPBG00000000168		other_paralog
ENSCPBG00000000168		other_paralog
ENSCPBG00000000168		other_paralog
ENSCPBG00000000168		other_paralog
ENSCPBG00000000168		other_paralog
ENSCPBG00000000168		other_paralog
ENSCPBG00000000168		other_paralog
ENSCPBG00000000168		other_paralog
ENSCPBG00000000168		other_paralog
ENSCPBG00000000168		other_paralog
ENSCPBG00000000168		other_paralog
ENSCPBG00000000168		other_paralog
ENSCPBG00000000168		other_paralog
ENSCPBG00000000168		other_paralog
ENSCPBG00000000168		other_paralog
ENSCPBG00000000168		within_species_paralog
ENSCPBG00000000168		within_species_paralog
ENSCPBG00000000168		within_species_paralog
ENSCPBG00000000168		within_species_paralog
ENSCPBG00000000168		within_species_paralog
ENSCPBG00000000168		within_species_paralog
ENSCPBG00000000168		within_species_paralog
ENSCPBG00000000168		within_species_paralog
ENSCPBG00000000168		within_species_paralog
ENSCPBG00000000168		within_species_paralog
ENSCPBG00000000168		within_species_paralog
ENSCPBG00000000168		within_species_paralog
ENSCPBG00000000168		within_species_paralog
ENSCPBG00000000168		within_species_paralog
ENSCPBG00000000168		within_species_paralog
ENSCPBG00000000168		within_species_paralog
ENSCPBG00000000168		within_species_paralog
ENSCPBG00000000168		within_species_paralog
ENSCPBG00000000168		within_species_paralog
ENSCPBG00000000168		within_species_paralog
ENSCPBG00000000168		within_species_paralog
ENSCPBG00000000168		within_species_paralog
ENSCPBG00000000168		within_species_paralog
ENSCPBG00000000168		within_species_paralog
ENSCPBG00000000168		within_species_paralog
ENSCPBG00000000168		within_species_paralog
ENSCPBG00000000168		within_species_paralog
ENSCPBG00000000168		within_species_paralog
ENSCPBG00000000168		within_species_paralog
ENSCPBG00000000168		within_species_paralog
ENSCPBG00000000168		within_species_paralog
ENSCPBG00000000168		within_species_paralog
ENSCPBG00000000168		within_species_paralog
ENSCPBG00000000168		within_species_paralog
ENSCPBG00000000168		within_species_paralog
ENSCPBG00000000168		within_species_paralog
ENSCPBG00000000168		within_species_paralog
ENSCPBG00000000168		within_species_paralog
ENSCPBG00000000168		within_species_paralog
ENSCPBG00000000168		within_species_paralog
ENSCPBG00000000168		within_species_paralog
ENSCPBG00000000168		other_paralog
ENSCPBG00000000168		other_paralog
ENSCPBG00000000168		other_paralog
ENSCPBG00000000168		other_paralog
ENSCPBG00000000168		other_paralog
ENSCPBG00000000168		other_paralog
ENSCPBG00000000169		within_species_paralog
ENSCPBG00000000170	MYOM3	other_paralog
ENSCPBG00000000170	MYOM3	other_paralog
ENSCPBG00000000170	MYOM3	other_paralog
ENSCPBG00000000170	MYOM3	other_paralog
ENSCPBG00000000170	MYOM3	other_paralog
ENSCPBG00000000170	MYOM3	other_paralog
ENSCPBG00000000170	MYOM3	other_paralog
ENSCPBG00000000170	MYOM3	other_paralog
ENSCPBG00000000170	MYOM3	other_paralog
ENSCPBG00000000170	MYOM3	other_paralog
ENSCPBG00000000171		other_paralog
ENSCPBG00000000171		other_paralog
ENSCPBG00000000171		gene_split
ENSCPBG00000000172	GUCY1A2	other_paralog
ENSCPBG00000000172	GUCY1A2	other_paralog
ENSCPBG00000000172	GUCY1A2	other_paralog
ENSCPBG00000000172	GUCY1A2	other_paralog
ENSCPBG00000000172	GUCY1A2	other_paralog
ENSCPBG00000000172	GUCY1A2	other_paralog
ENSCPBG00000000172	GUCY1A2	other_paralog
ENSCPBG00000000172	GUCY1A2	other_paralog
ENSCPBG00000000172	GUCY1A2	other_paralog
ENSCPBG00000000172	GUCY1A2	other_paralog
ENSCPBG00000000172	GUCY1A2	other_paralog
ENSCPBG00000000172	GUCY1A2	other_paralog
ENSCPBG00000000172	GUCY1A2	other_paralog
ENSCPBG00000000172	GUCY1A2	other_paralog
ENSCPBG00000000172	GUCY1A2	other_paralog
ENSCPBG00000000172	GUCY1A2	other_paralog
ENSCPBG00000000172	GUCY1A2	other_paralog
ENSCPBG00000000172	GUCY1A2	other_paralog
ENSCPBG00000000172	GUCY1A2	other_paralog
ENSCPBG00000000172	GUCY1A2	other_paralog
ENSCPBG00000000172	GUCY1A2	other_paralog
ENSCPBG00000000172	GUCY1A2	other_paralog
ENSCPBG00000000173	CCDC39
ENSCPBG00000000174	PRPF40A	within_species_paralog
ENSCPBG00000000175
ENSCPBG00000000176	MAK16
ENSCPBG00000000177
ENSCPBG00000000178	SLC2A8	other_paralog
ENSCPBG00000000178	SLC2A8	other_paralog
ENSCPBG00000000178	SLC2A8	other_paralog
ENSCPBG00000000178	SLC2A8	other_paralog
ENSCPBG00000000178	SLC2A8	other_paralog
ENSCPBG00000000178	SLC2A8	other_paralog
ENSCPBG00000000178	SLC2A8	other_paralog
ENSCPBG00000000178	SLC2A8	other_paralog
ENSCPBG00000000178	SLC2A8	other_paralog
ENSCPBG00000000178	SLC2A8	other_paralog
ENSCPBG00000000178	SLC2A8	other_paralog
ENSCPBG00000000178	SLC2A8	other_paralog
ENSCPBG00000000178	SLC2A8	other_paralog
ENSCPBG00000000178	SLC2A8	other_paralog
ENSCPBG00000000178	SLC2A8	other_paralog
ENSCPBG00000000178	SLC2A8	other_paralog
ENSCPBG00000000178	SLC2A8	other_paralog
ENSCPBG00000000179	TELO2
ENSCPBG00000000180		within_species_paralog
ENSCPBG00000000180		within_species_paralog
ENSCPBG00000000180		within_species_paralog
ENSCPBG00000000180		within_species_paralog
ENSCPBG00000000180		within_species_paralog
ENSCPBG00000000180		within_species_paralog
ENSCPBG00000000180		within_species_paralog
ENSCPBG00000000180		within_species_paralog
ENSCPBG00000000180		within_species_paralog
ENSCPBG00000000180		within_species_paralog
ENSCPBG00000000180		other_paralog
ENSCPBG00000000180		other_paralog
ENSCPBG00000000181		other_paralog
ENSCPBG00000000181		other_paralog
ENSCPBG00000000181		other_paralog
ENSCPBG00000000181		other_paralog
ENSCPBG00000000181		other_paralog
ENSCPBG00000000181		other_paralog
ENSCPBG00000000181		other_paralog
ENSCPBG00000000181		within_species_paralog
ENSCPBG00000000182		other_paralog
ENSCPBG00000000182		other_paralog
ENSCPBG00000000182		other_paralog
ENSCPBG00000000182		within_species_paralog
ENSCPBG00000000183	ABCA3	other_paralog
ENSCPBG00000000183	ABCA3	other_paralog
ENSCPBG00000000183	ABCA3	other_paralog
ENSCPBG00000000183	ABCA3	other_paralog
ENSCPBG00000000183	ABCA3	other_paralog
ENSCPBG00000000183	ABCA3	other_paralog
ENSCPBG00000000183	ABCA3	other_paralog
ENSCPBG00000000183	ABCA3	other_paralog
ENSCPBG00000000183	ABCA3	other_paralog
ENSCPBG00000000183	ABCA3	other_paralog
ENSCPBG00000000184
ENSCPBG00000000185
ENSCPBG00000000187	SNORA62	within_species_paralog
ENSCPBG00000000190	SNORA62	within_species_paralog
ENSCPBG00000000191	CEP63	within_species_paralog
ENSCPBG00000000191	CEP63	within_species_paralog
ENSCPBG00000000191	CEP63	within_species_paralog
ENSCPBG00000000192	AASDHPPT
ENSCPBG00000000193
ENSCPBG00000000194
ENSCPBG00000000195	MRPS27
ENSCPBG00000000196	ATP2B1	other_paralog
ENSCPBG00000000196	ATP2B1	other_paralog
ENSCPBG00000000196	ATP2B1	other_paralog
ENSCPBG00000000196	ATP2B1	other_paralog
ENSCPBG00000000196	ATP2B1	other_paralog
ENSCPBG00000000196	ATP2B1	other_paralog
ENSCPBG00000000196	ATP2B1	other_paralog
ENSCPBG00000000196	ATP2B1	other_paralog
ENSCPBG00000000196	ATP2B1	other_paralog
ENSCPBG00000000196	ATP2B1	other_paralog
ENSCPBG00000000196	ATP2B1	other_paralog
ENSCPBG00000000196	ATP2B1	other_paralog
ENSCPBG00000000196	ATP2B1	other_paralog
ENSCPBG00000000196	ATP2B1	other_paralog
ENSCPBG00000000196	ATP2B1	other_paralog
ENSCPBG00000000196	ATP2B1	other_paralog
ENSCPBG00000000196	ATP2B1	other_paralog
ENSCPBG00000000196	ATP2B1	other_paralog
ENSCPBG00000000196	ATP2B1	other_paralog
ENSCPBG00000000196	ATP2B1	other_paralog
ENSCPBG00000000197		within_species_paralog
ENSCPBG00000000197		within_species_paralog
ENSCPBG00000000197		within_species_paralog
ENSCPBG00000000197		within_species_paralog
ENSCPBG00000000197		within_species_paralog
ENSCPBG00000000197		within_species_paralog
ENSCPBG00000000197		within_species_paralog
ENSCPBG00000000197		within_species_paralog
ENSCPBG00000000198	SLC25A38	other_paralog
ENSCPBG00000000198	SLC25A38	other_paralog
ENSCPBG00000000198	SLC25A38	other_paralog
ENSCPBG00000000198	SLC25A38	other_paralog
ENSCPBG00000000198	SLC25A38	other_paralog
ENSCPBG00000000198	SLC25A38	other_paralog
ENSCPBG00000000198	SLC25A38	other_paralog
ENSCPBG00000000198	SLC25A38	other_paralog
ENSCPBG00000000198	SLC25A38	other_paralog
ENSCPBG00000000198	SLC25A38	other_paralog
ENSCPBG00000000198	SLC25A38	other_paralog
ENSCPBG00000000198	SLC25A38	other_paralog
ENSCPBG00000000198	SLC25A38	other_paralog
ENSCPBG00000000198	SLC25A38	other_paralog
ENSCPBG00000000198	SLC25A38	other_paralog
ENSCPBG00000000198	SLC25A38	other_paralog
ENSCPBG00000000198	SLC25A38	other_paralog
ENSCPBG00000000198	SLC25A38	other_paralog
ENSCPBG00000000198	SLC25A38	other_paralog
ENSCPBG00000000198	SLC25A38	other_paralog
ENSCPBG00000000198	SLC25A38	other_paralog
ENSCPBG00000000198	SLC25A38	other_paralog
ENSCPBG00000000198	SLC25A38	other_paralog
ENSCPBG00000000198	SLC25A38	other_paralog
ENSCPBG00000000198	SLC25A38	other_paralog
ENSCPBG00000000198	SLC25A38	other_paralog
ENSCPBG00000000198	SLC25A38	other_paralog
ENSCPBG00000000198	SLC25A38	other_paralog
ENSCPBG00000000198	SLC25A38	other_paralog
ENSCPBG00000000198	SLC25A38	other_paralog
ENSCPBG00000000198	SLC25A38	other_paralog
ENSCPBG00000000198	SLC25A38	other_paralog
ENSCPBG00000000198	SLC25A38	other_paralog
ENSCPBG00000000198	SLC25A38	other_paralog
ENSCPBG00000000198	SLC25A38	other_paralog
ENSCPBG00000000198	SLC25A38	other_paralog
ENSCPBG00000000198	SLC25A38	other_paralog
ENSCPBG00000000198	SLC25A38	other_paralog
ENSCPBG00000000198	SLC25A38	other_paralog
ENSCPBG00000000198	SLC25A38	other_paralog
ENSCPBG00000000198	SLC25A38	other_paralog
ENSCPBG00000000198	SLC25A38	other_paralog
ENSCPBG00000000198	SLC25A38	other_paralog
ENSCPBG00000000198	SLC25A38	other_paralog
ENSCPBG00000000198	SLC25A38	other_paralog
ENSCPBG00000000198	SLC25A38	other_paralog
ENSCPBG00000000198	SLC25A38	other_paralog
ENSCPBG00000000199		within_species_paralog
ENSCPBG00000000199		within_species_paralog
ENSCPBG00000000199		within_species_paralog
ENSCPBG00000000199		other_paralog
ENSCPBG00000000199		other_paralog
ENSCPBG00000000199		other_paralog
ENSCPBG00000000199		other_paralog
ENSCPBG00000000199		other_paralog
ENSCPBG00000000199		other_paralog
ENSCPBG00000000199		other_paralog
ENSCPBG00000000199		other_paralog
ENSCPBG00000000199		other_paralog
ENSCPBG00000000199		other_paralog
ENSCPBG00000000199		other_paralog
ENSCPBG00000000199		other_paralog
ENSCPBG00000000199		other_paralog
ENSCPBG00000000199		other_paralog
ENSCPBG00000000199		other_paralog
ENSCPBG00000000199		other_paralog
ENSCPBG00000000199		other_paralog
ENSCPBG00000000199		other_paralog
ENSCPBG00000000199		other_paralog
ENSCPBG00000000199		other_paralog
ENSCPBG00000000199		other_paralog
ENSCPBG00000000199		other_paralog
ENSCPBG00000000199		other_paralog
ENSCPBG00000000199		other_paralog
ENSCPBG00000000199		other_paralog
ENSCPBG00000000199		other_paralog
ENSCPBG00000000199		other_paralog
ENSCPBG00000000199		other_paralog
ENSCPBG00000000200	KBTBD3	other_paralog
ENSCPBG00000000200	KBTBD3	other_paralog
ENSCPBG00000000200	KBTBD3	other_paralog
ENSCPBG00000000200	KBTBD3	other_paralog
ENSCPBG00000000200	KBTBD3	other_paralog
ENSCPBG00000000200	KBTBD3	other_paralog
ENSCPBG00000000200	KBTBD3	other_paralog
ENSCPBG00000000200	KBTBD3	other_paralog
ENSCPBG00000000200	KBTBD3	other_paralog
ENSCPBG00000000200	KBTBD3	other_paralog
ENSCPBG00000000200	KBTBD3	other_paralog
ENSCPBG00000000200	KBTBD3	other_paralog
ENSCPBG00000000200	KBTBD3	other_paralog
ENSCPBG00000000200	KBTBD3	other_paralog
ENSCPBG00000000200	KBTBD3	other_paralog
ENSCPBG00000000200	KBTBD3	other_paralog
ENSCPBG00000000200	KBTBD3	other_paralog
ENSCPBG00000000200	KBTBD3	other_paralog
ENSCPBG00000000200	KBTBD3	other_paralog
ENSCPBG00000000200	KBTBD3	other_paralog
ENSCPBG00000000200	KBTBD3	other_paralog
ENSCPBG00000000200	KBTBD3	other_paralog
ENSCPBG00000000200	KBTBD3	other_paralog
ENSCPBG00000000200	KBTBD3	other_paralog
ENSCPBG00000000200	KBTBD3	other_paralog
ENSCPBG00000000200	KBTBD3	other_paralog
ENSCPBG00000000200	KBTBD3	other_paralog
ENSCPBG00000000200	KBTBD3	other_paralog
ENSCPBG00000000200	KBTBD3	other_paralog
ENSCPBG00000000200	KBTBD3	other_paralog
ENSCPBG00000000200	KBTBD3	other_paralog
ENSCPBG00000000200	KBTBD3	other_paralog
ENSCPBG00000000200	KBTBD3	other_paralog
ENSCPBG00000000200	KBTBD3	other_paralog
ENSCPBG00000000200	KBTBD3	other_paralog
ENSCPBG00000000200	KBTBD3	other_paralog
ENSCPBG00000000200	KBTBD3	other_paralog
ENSCPBG00000000200	KBTBD3	other_paralog
ENSCPBG00000000200	KBTBD3	other_paralog
ENSCPBG00000000200	KBTBD3	other_paralog
ENSCPBG00000000200	KBTBD3	other_paralog
ENSCPBG00000000200	KBTBD3	other_paralog
ENSCPBG00000000200	KBTBD3	other_paralog
ENSCPBG00000000200	KBTBD3	other_paralog
ENSCPBG00000000200	KBTBD3	other_paralog
ENSCPBG00000000200	KBTBD3	other_paralog
ENSCPBG00000000200	KBTBD3	other_paralog
ENSCPBG00000000200	KBTBD3	other_paralog
ENSCPBG00000000200	KBTBD3	other_paralog
ENSCPBG00000000200	KBTBD3	other_paralog
ENSCPBG00000000200	KBTBD3	other_paralog
ENSCPBG00000000200	KBTBD3	other_paralog
ENSCPBG00000000200	KBTBD3	other_paralog
ENSCPBG00000000200	KBTBD3	other_paralog
ENSCPBG00000000200	KBTBD3	other_paralog
ENSCPBG00000000200	KBTBD3	other_paralog
ENSCPBG00000000201	ARL2BP
ENSCPBG00000000202	TAFA4	other_paralog
ENSCPBG00000000202	TAFA4	other_paralog
ENSCPBG00000000202	TAFA4	other_paralog
ENSCPBG00000000202	TAFA4	other_paralog
ENSCPBG00000000203	DUSP10	other_paralog
ENSCPBG00000000203	DUSP10	other_paralog
ENSCPBG00000000203	DUSP10	other_paralog
ENSCPBG00000000203	DUSP10	other_paralog
ENSCPBG00000000203	DUSP10	other_paralog
ENSCPBG00000000203	DUSP10	other_paralog
ENSCPBG00000000203	DUSP10	other_paralog
ENSCPBG00000000203	DUSP10	other_paralog
ENSCPBG00000000203	DUSP10	other_paralog
ENSCPBG00000000203	DUSP10	other_paralog
ENSCPBG00000000203	DUSP10	other_paralog
ENSCPBG00000000203	DUSP10	other_paralog
ENSCPBG00000000203	DUSP10	other_paralog
ENSCPBG00000000203	DUSP10	other_paralog
ENSCPBG00000000203	DUSP10	other_paralog
ENSCPBG00000000203	DUSP10	other_paralog
ENSCPBG00000000203	DUSP10	other_paralog
ENSCPBG00000000203	DUSP10	other_paralog
ENSCPBG00000000203	DUSP10	other_paralog
ENSCPBG00000000203	DUSP10	other_paralog
ENSCPBG00000000203	DUSP10	other_paralog
ENSCPBG00000000203	DUSP10	other_paralog
ENSCPBG00000000203	DUSP10	other_paralog
ENSCPBG00000000203	DUSP10	other_paralog
ENSCPBG00000000203	DUSP10	other_paralog
ENSCPBG00000000203	DUSP10	other_paralog
ENSCPBG00000000203	DUSP10	other_paralog
ENSCPBG00000000203	DUSP10	other_paralog
ENSCPBG00000000203	DUSP10	other_paralog
ENSCPBG00000000203	DUSP10	other_paralog
ENSCPBG00000000203	DUSP10	other_paralog
ENSCPBG00000000203	DUSP10	other_paralog
ENSCPBG00000000203	DUSP10	other_paralog
ENSCPBG00000000204
ENSCPBG00000000205		other_paralog
ENSCPBG00000000205		other_paralog
ENSCPBG00000000205		other_paralog
ENSCPBG00000000205		other_paralog
ENSCPBG00000000205		other_paralog
ENSCPBG00000000205		other_paralog
ENSCPBG00000000205		other_paralog
ENSCPBG00000000205		other_paralog
ENSCPBG00000000205		other_paralog
ENSCPBG00000000205		other_paralog
ENSCPBG00000000205		other_paralog
ENSCPBG00000000205		other_paralog
ENSCPBG00000000205		other_paralog
ENSCPBG00000000205		other_paralog
ENSCPBG00000000205		other_paralog
ENSCPBG00000000205		other_paralog
ENSCPBG00000000205		other_paralog
ENSCPBG00000000205		other_paralog
ENSCPBG00000000205		other_paralog
ENSCPBG00000000205		other_paralog
ENSCPBG00000000205		other_paralog
ENSCPBG00000000205		other_paralog
ENSCPBG00000000205		other_paralog
ENSCPBG00000000205		other_paralog
ENSCPBG00000000205		other_paralog
ENSCPBG00000000205		other_paralog
ENSCPBG00000000205		other_paralog
ENSCPBG00000000205		other_paralog
ENSCPBG00000000205		other_paralog
ENSCPBG00000000205		other_paralog
ENSCPBG00000000205		other_paralog
ENSCPBG00000000205		other_paralog
ENSCPBG00000000205		other_paralog
ENSCPBG00000000205		other_paralog
ENSCPBG00000000205		other_paralog
ENSCPBG00000000205		other_paralog
ENSCPBG00000000205		other_paralog
ENSCPBG00000000205		other_paralog
ENSCPBG00000000205		other_paralog
ENSCPBG00000000205		other_paralog
ENSCPBG00000000205		other_paralog
ENSCPBG00000000205		other_paralog
ENSCPBG00000000205		other_paralog
ENSCPBG00000000205		other_paralog
ENSCPBG00000000205		other_paralog
ENSCPBG00000000205		other_paralog
ENSCPBG00000000205		other_paralog
ENSCPBG00000000205		other_paralog
ENSCPBG00000000205		other_paralog
ENSCPBG00000000205		other_paralog
ENSCPBG00000000205		other_paralog
ENSCPBG00000000205		other_paralog
ENSCPBG00000000205		other_paralog
ENSCPBG00000000205		other_paralog
ENSCPBG00000000205		other_paralog
ENSCPBG00000000205		other_paralog
ENSCPBG00000000205		other_paralog
ENSCPBG00000000205		other_paralog
ENSCPBG00000000205		other_paralog
ENSCPBG00000000205		other_paralog
ENSCPBG00000000205		other_paralog
ENSCPBG00000000205		other_paralog
ENSCPBG00000000205		other_paralog
ENSCPBG00000000205		other_paralog
ENSCPBG00000000205		other_paralog
ENSCPBG00000000205		other_paralog
ENSCPBG00000000205		other_paralog
ENSCPBG00000000205		other_paralog
ENSCPBG00000000205		other_paralog
ENSCPBG00000000205		other_paralog
ENSCPBG00000000205		other_paralog
ENSCPBG00000000205		other_paralog
ENSCPBG00000000205		other_paralog
ENSCPBG00000000205		other_paralog
[truncated: 394,435 more rows]
