# Supplementary material for: Concurrent Evolution of Antiaging Gene Duplications and Cellular Phenotypes in Long-Lived Turtles
Source: Genome Biol Evol. 2021 Nov 18;13(12):evab244. doi: 10.1093/gbe/evab244 (PMC8688777; doi:10.1093/gbe/evab244)
Supplement: evab244_Supplementary_Data [file evab244_supplementary_data.zip › Source data files and figure supplements/Figure 3 ΓÇô source data 2. Gene duplications and pathway enrichments for each lineage.xlsx]

## Sheet: ASRs
# Ancestral state reconstruction for all nodes in matrix.phy.treefile
# This file can be read in MS Excel or in R with command:
# tab=read.table('matrix.phy.state',header=TRUE)
# Columns are tab-separated with following meaning:
# Node: Node name in the tree
# Site: Alignment site ID
# State: Most likely state assignment
# p_X: Posterior probability for state X (empirical Bayesian method)
Node	Site	State	p_0	p_1
Node4	1	0	0.99811	0.00189
Node4	2	0	0.63262	0.36738
Node4	3	0	0.99941	0.00059
Node4	4	1	0.0724	0.9276
Node4	5	1	0.00283	0.99717
Node4	6	1	0.01984	0.98016
Node4	7	-	0.44093	0.55907
Node4	8	1	0.03099	0.96901
Node4	9	0	0.98644	0.01356
Node4	10	1	0.02188	0.97812
Node4	11	1	0.00884	0.99116
Node4	12	1	0.04139	0.95861
Node4	13	-	0.35771	0.64229
Node4	14	-	0.34722	0.65278
Node4	15	1	0.01596	0.98404
Node4	16	1	0.00157	0.99843
Node4	17	1	0.00157	0.99843
Node4	18	0	0.97245	0.02755
Node4	19	1	0.01984	0.98016
Node4	20	0	0.99541	0.00459
Node4	21	1	0.00157	0.99843
Node4	22	1	0.00884	0.99116
Node4	23	1	0.00157	0.99843
Node4	24	1	0.00157	0.99843
Node4	25	1	0.07453	0.92547
Node4	26	0	0.975	0.025
Node4	27	1	0.01513	0.98487
Node4	28	1	0.00388	0.99612
Node4	29	1	0.00388	0.99612
Node4	30	1	0.00157	0.99843
Node4	31	1	0.00157	0.99843
Node4	32	0	0.99541	0.00459
Node4	33	0	0.99941	0.00059
Node4	34	1	0.00157	0.99843
Node4	35	1	0.00157	0.99843
Node4	36	1	0.00157	0.99843
Node4	37	1	0.00283	0.99717
Node4	38	1	0.00157	0.99843
Node4	39	0	0.53447	0.46553
Node4	40	1	0.00283	0.99717
Node4	41	1	0.03237	0.96763
Node4	42	1	0.02188	0.97812
Node4	43	1	0.01513	0.98487
Node4	44	0	0.99753	0.00247
Node4	45	1	0.00157	0.99843
Node4	46	1	0.02799	0.97201
Node4	47	1	0.04139	0.95861
Node4	48	1	0.00157	0.99843
Node4	49	0	0.98881	0.01119
Node4	50	1	0.00157	0.99843
Node4	51	1	0.04635	0.95365
Node4	52	1	0.00388	0.99612
Node4	53	1	0.00388	0.99612
Node4	54	0	0.95816	0.04184
Node4	55	1	0.00157	0.99843
Node4	56	1	0.04139	0.95861
Node4	57	1	0.07453	0.92547
Node4	58	1	0.00388	0.99612
Node4	59	1	0.00283	0.99717
Node4	60	0	0.98644	0.01356
Node4	61	0	0.98644	0.01356
Node4	62	1	0.00157	0.99843
Node4	63	0	0.50949	0.49051
Node4	64	0	0.62143	0.37857
Node4	65	0	0.62143	0.37857
Node4	66	1	0.00157	0.99843
Node4	67	1	0.00157	0.99843
Node4	68	1	0.00157	0.99843
Node4	69	1	0.00157	0.99843
Node4	70	1	0.00283	0.99717
Node4	71	1	0.12707	0.87293
Node4	72	1	0.00388	0.99612
Node4	73	0	0.99753	0.00247
Node4	74	1	0.00157	0.99843
Node4	75	1	0.04139	0.95861
Node4	76	1	0.00388	0.99612
Node4	77	-	0.46813	0.53187
Node4	78	1	0.00157	0.99843
Node4	79	1	0.00157	0.99843
Node4	80	1	0.00157	0.99843
Node4	81	1	0.00157	0.99843
Node4	82	0	0.96932	0.03068
Node4	83	0	0.82967	0.17033
Node4	84	1	0.01861	0.98139
Node4	85	1	0.15038	0.84962
Node4	86	1	0.00157	0.99843
Node4	87	1	0.22235	0.77765
Node4	88	1	0.04635	0.95365
Node4	89	0	0.99627	0.00373
Node4	90	0	0.97601	0.02399
Node4	91	1	0.00884	0.99116
Node4	92	1	0.00157	0.99843
Node4	93	1	0.00157	0.99843
Node4	94	1	0.00157	0.99843
Node4	95	1	0.00157	0.99843
Node4	96	-	0.33004	0.66996
Node4	97	1	0.00157	0.99843
Node4	98	1	0.00157	0.99843
Node4	99	1	0.00344	0.99656
Node4	100	1	0.00157	0.99843
Node4	101	1	0.00157	0.99843
Node4	102	1	0.00283	0.99717
Node4	103	0	0.99941	0.00059
Node4	104	0	0.99516	0.00484
Node4	105	1	0.12707	0.87293
Node4	106	1	0.15913	0.84087
Node4	107	1	0.01984	0.98016
Node4	108	1	0.00157	0.99843
Node4	109	0	0.58631	0.41369
Node4	110	0	0.98644	0.01356
Node4	111	0	0.99941	0.00059
Node4	112	1	0.00884	0.99116
Node4	113	0	0.98644	0.01356
Node4	114	1	0.03237	0.96763
Node4	115	1	0.00388	0.99612
Node4	116	0	0.99772	0.00228
Node4	117	1	0.04139	0.95861
Node4	118	1	0.00157	0.99843
Node4	119	1	0.00157	0.99843
Node4	120	-	0.3141	0.6859
Node4	121	0	0.80847	0.19153
Node4	122	1	0.0724	0.9276
Node4	123	0	0.99941	0.00059
Node4	124	1	0.03237	0.96763
Node4	125	1	0.00884	0.99116
Node4	126	1	0.00157	0.99843
Node4	127	1	0.00157	0.99843
Node4	128	1	0.00884	0.99116
Node4	129	1	0.02188	0.97812
Node4	130	1	0.00157	0.99843
Node4	131	0	0.96466	0.03534
Node4	132	0	0.97245	0.02755
Node4	133	1	0.00157	0.99843
Node4	134	1	0.01861	0.98139
Node4	135	1	0.15117	0.84883
Node4	136	-	0.49329	0.50671
Node4	137	1	0.00283	0.99717
Node4	138	1	0.01861	0.98139
Node4	139	1	0.00344	0.99656
Node4	140	1	0.00157	0.99843
Node4	141	1	0.00388	0.99612
Node4	142	1	0.00157	0.99843
Node4	143	1	0.00157	0.99843
Node4	144	1	0.00157	0.99843
Node4	145	0	0.92648	0.07352
Node4	146	1	0.00388	0.99612
Node4	147	1	0.00388	0.99612
Node4	148	1	0.00283	0.99717
Node4	149	0	0.83892	0.16108
Node4	150	0	0.96932	0.03068
Node4	151	0	0.96932	0.03068
Node4	152	1	0.00157	0.99843
Node4	153	1	0.00157	0.99843
Node4	154	1	0.01513	0.98487
Node4	155	1	0.03237	0.96763
Node4	156	1	0.00344	0.99656
Node4	157	1	0.0724	0.9276
Node4	158	1	0.04139	0.95861
Node4	159	1	0.15038	0.84962
Node4	160	1	0.00157	0.99843
Node4	161	1	0.00157	0.99843
Node4	162	0	0.99826	0.00174
Node4	163	0	0.92648	0.07352
Node4	164	1	0.00388	0.99612
Node4	165	1	0.00157	0.99843
Node4	166	1	0.00388	0.99612
Node4	167	1	0.01984	0.98016
Node4	168	1	0.00884	0.99116
Node4	169	0	0.99941	0.00059
Node4	170	1	0.00157	0.99843
Node4	171	0	0.97834	0.02166
Node4	172	1	0.00157	0.99843
Node4	173	1	0.00157	0.99843
Node4	174	1	0.00283	0.99717
Node4	175	1	0.00157	0.99843
Node4	176	1	0.00388	0.99612
Node4	177	0	0.58631	0.41369
Node4	178	0	0.99867	0.00133
Node4	179	1	0.12712	0.87288
Node4	180	1	0.00884	0.99116
Node4	181	0	0.99627	0.00373
Node4	182	1	0.13299	0.86701
Node4	183	1	0.00884	0.99116
Node4	184	1	0.01861	0.98139
Node4	185	-	0.35771	0.64229
Node4	186	1	0.00157	0.99843
Node4	187	1	0.00157	0.99843
Node4	188	1	0.00157	0.99843
Node4	189	1	0.00157	0.99843
Node4	190	1	0.00157	0.99843
Node4	191	0	0.8003	0.1997
Node4	192	1	0.00157	0.99843
Node4	193	1	0.01513	0.98487
Node4	194	1	0.00388	0.99612
Node4	195	1	0.00157	0.99843
Node4	196	1	0.00157	0.99843
Node4	197	0	0.50949	0.49051
Node4	198	1	0.01984	0.98016
Node4	199	1	0.00283	0.99717
Node4	200	1	0.03099	0.96901
Node4	201	1	0.00157	0.99843
Node4	202	1	0.01596	0.98404
Node4	203	1	0.00157	0.99843
Node4	204	1	0.00283	0.99717
Node4	205	1	0.00283	0.99717
Node4	206	-	0.30855	0.69145
Node4	207	0	0.62143	0.37857
Node4	208	1	0.00157	0.99843
Node4	209	1	0.02799	0.97201
Node4	210	1	0.00344	0.99656
Node4	211	-	0.33004	0.66996
Node4	212	1	0.00884	0.99116
Node4	213	0	0.99867	0.00133
Node4	214	0	0.97245	0.02755
Node4	215	1	0.00283	0.99717
Node4	216	1	0.00157	0.99843
Node4	217	1	0.00344	0.99656
Node4	218	0	0.95816	0.04184
Node4	219	1	0.00283	0.99717
Node4	220	1	0.00157	0.99843
Node4	221	1	0.00157	0.99843
Node4	222	0	0.97927	0.02073
Node4	223	1	0.00388	0.99612
Node4	224	1	0.00344	0.99656
Node4	225	1	0.00157	0.99843
Node4	226	1	0.05889	0.94111
Node4	227	1	0.00884	0.99116
Node4	228	0	0.98644	0.01356
Node4	229	1	0.04139	0.95861
Node4	230	1	0.00157	0.99843
Node4	231	1	0.12712	0.87288
Node4	232	0	0.97245	0.02755
Node4	233	1	0.00283	0.99717
Node4	234	1	0.00157	0.99843
Node4	235	1	0.03099	0.96901
Node4	236	0	0.68907	0.31093
Node4	237	1	0.00157	0.99843
Node4	238	1	0.00157	0.99843
Node4	239	1	0.00884	0.99116
Node4	240	1	0.22235	0.77765
Node4	241	1	0.00157	0.99843
Node4	242	1	0.09681	0.90319
Node4	243	1	0.08668	0.91332
Node4	244	1	0.00157	0.99843
Node4	245	1	0.01984	0.98016
Node4	246	1	0.00344	0.99656
Node4	247	1	0.00157	0.99843
Node4	248	0	0.93605	0.06395
Node4	249	-	0.47934	0.52066
Node4	250	1	0.00283	0.99717
Node4	251	1	0.00283	0.99717
Node4	252	1	0.01596	0.98404
Node4	253	1	0.12712	0.87288
Node4	254	0	0.97927	0.02073
Node4	255	1	0.00157	0.99843
Node4	256	1	0.0724	0.9276
Node4	257	1	0.00157	0.99843
Node4	258	0	0.99941	0.00059
Node4	259	1	0.00388	0.99612
Node4	260	-	0.45422	0.54578
Node4	261	0	0.99627	0.00373
Node4	262	-	0.35771	0.64229
Node4	263	1	0.00344	0.99656
Node4	264	1	0.01596	0.98404
Node4	265	0	0.99867	0.00133
Node4	266	1	0.00157	0.99843
Node4	267	1	0.00884	0.99116
Node4	268	1	0.00283	0.99717
Node4	269	1	0.0724	0.9276
Node4	270	1	0.00157	0.99843
Node4	271	-	0.38103	0.61897
Node4	272	1	0.00157	0.99843
Node4	273	1	0.00157	0.99843
Node4	274	1	0.00884	0.99116
Node4	275	1	0.00388	0.99612
Node4	276	1	0.00388	0.99612
Node4	277	1	0.00388	0.99612
Node4	278	0	0.99941	0.00059
Node4	279	1	0.00388	0.99612
Node4	280	1	0.00388	0.99612
Node4	281	1	0.00388	0.99612
Node4	282	1	0.00388	0.99612
Node4	283	1	0.00157	0.99843
Node4	284	1	0.00157	0.99843
Node4	285	1	0.02188	0.97812
Node4	286	1	0.01984	0.98016
Node4	287	1	0.00388	0.99612
Node4	288	0	0.93621	0.06379
Node4	289	1	0.00157	0.99843
Node4	290	1	0.00388	0.99612
Node4	291	1	0.00157	0.99843
Node4	292	1	0.00157	0.99843
Node4	293	0	0.56192	0.43808
Node4	294	0	0.98644	0.01356
Node4	295	1	0.00157	0.99843
Node4	296	1	0.23656	0.76344
Node4	297	1	0.00344	0.99656
Node4	298	0	0.62143	0.37857
Node4	299	1	0.00157	0.99843
Node4	300	1	0.00884	0.99116
Node4	301	1	0.00157	0.99843
Node4	302	1	0.15117	0.84883
Node4	303	1	0.00157	0.99843
Node4	304	1	0.00157	0.99843
Node4	305	1	0.04635	0.95365
Node4	306	1	0.00157	0.99843
Node4	307	1	0.00157	0.99843
Node4	308	1	0.01984	0.98016
Node4	309	0	0.98644	0.01356
Node4	310	1	0.00157	0.99843
Node4	311	1	0.00157	0.99843
Node4	312	1	0.00884	0.99116
Node4	313	0	0.50949	0.49051
Node4	314	1	0.04139	0.95861
Node4	315	1	0.00884	0.99116
Node4	316	0	0.59646	0.40354
Node4	317	1	0.00157	0.99843
Node4	318	1	0.00157	0.99843
Node4	319	1	0.00157	0.99843
Node4	320	1	0.13299	0.86701
Node4	321	1	0.22235	0.77765
Node4	322	0	0.97834	0.02166
Node4	323	0	0.58631	0.41369
Node4	324	1	0.00157	0.99843
Node4	325	1	0.00388	0.99612
Node4	326	1	0.00157	0.99843
Node4	327	1	0.00157	0.99843
Node4	328	1	0.00157	0.99843
Node4	329	1	0.00157	0.99843
Node4	330	1	0.02188	0.97812
Node4	331	1	0.03099	0.96901
Node4	332	1	0.07453	0.92547
Node4	333	0	0.99867	0.00133
Node4	334	-	0.35771	0.64229
Node4	335	0	0.93794	0.06206
Node4	336	1	0.00157	0.99843
Node4	337	0	0.96195	0.03805
Node4	338	0	0.96195	0.03805
Node4	339	1	0.00344	0.99656
Node4	340	1	0.03237	0.96763
Node4	341	-	0.30855	0.69145
Node4	342	0	0.56192	0.43808
Node4	343	0	0.56192	0.43808
Node4	344	1	0.01861	0.98139
Node4	345	1	0.00388	0.99612
Node4	346	1	0.00388	0.99612
Node4	347	1	0.00157	0.99843
Node4	348	1	0.00157	0.99843
Node4	349	1	0.00157	0.99843
Node4	350	0	0.975	0.025
Node4	351	0	0.63262	0.36738
Node4	352	1	0.01984	0.98016
Node4	353	1	0.00157	0.99843
Node4	354	1	0.15913	0.84087
Node4	355	1	0.00283	0.99717
Node4	356	1	0.00283	0.99717
Node4	357	1	0.00157	0.99843
Node4	358	1	0.19713	0.80287
Node4	359	1	0.02188	0.97812
Node4	360	1	0.00157	0.99843
Node4	361	1	0.02188	0.97812
Node4	362	1	0.04635	0.95365
Node4	363	1	0.00283	0.99717
Node4	364	1	0.00388	0.99612
Node4	365	1	0.00157	0.99843
Node4	366	1	0.00157	0.99843
Node4	367	0	0.93605	0.06395
Node4	368	0	0.99753	0.00247
Node4	369	0	0.97245	0.02755
Node4	370	1	0.00157	0.99843
Node4	371	1	0.00157	0.99843
Node4	372	1	0.00157	0.99843
Node4	373	1	0.00283	0.99717
Node4	374	1	0.00157	0.99843
Node4	375	-	0.45422	0.54578
Node4	376	0	0.88724	0.11276
Node4	377	1	0.01596	0.98404
Node4	378	0	0.99753	0.00247
Node4	379	1	0.03237	0.96763
Node4	380	0	0.99753	0.00247
Node4	381	1	0.00157	0.99843
Node4	382	1	0.00157	0.99843
Node4	383	1	0.00157	0.99843
Node4	384	1	0.00283	0.99717
Node4	385	1	0.00157	0.99843
Node4	386	0	0.99772	0.00228
Node4	387	0	0.975	0.025
Node4	388	1	0.00157	0.99843
Node4	389	0	0.99516	0.00484
Node4	390	0	0.99941	0.00059
Node4	391	0	0.99826	0.00174
Node4	392	1	0.02799	0.97201
Node4	393	1	0.00344	0.99656
Node4	394	0	0.93605	0.06395
Node4	395	1	0.00157	0.99843
Node4	396	1	0.00388	0.99612
Node4	397	0	0.93817	0.06183
Node4	398	1	0.00157	0.99843
Node4	399	1	0.00157	0.99843
Node4	400	0	0.975	0.025
Node4	401	1	0.00884	0.99116
Node4	402	1	0.00388	0.99612
Node4	403	-	0.38103	0.61897
Node4	404	1	0.00283	0.99717
Node4	405	1	0.04139	0.95861
Node4	406	1	0.00344	0.99656
Node4	407	-	0.47934	0.52066
Node4	408	1	0.00157	0.99843
Node4	409	1	0.00157	0.99843
Node4	410	1	0.00884	0.99116
Node4	411	1	0.04139	0.95861
Node4	412	1	0.00157	0.99843
Node4	413	1	0.00157	0.99843
Node4	414	1	0.00157	0.99843
Node4	415	0	0.68907	0.31093
Node4	416	1	0.00388	0.99612
Node4	417	0	0.975	0.025
Node4	418	1	0.01984	0.98016
Node4	419	-	0.34722	0.65278
Node4	420	1	0.00388	0.99612
Node4	421	0	0.62143	0.37857
Node4	422	1	0.22235	0.77765
Node4	423	0	0.97245	0.02755
Node4	424	0	0.98644	0.01356
Node4	425	1	0.01596	0.98404
Node4	426	1	0.02188	0.97812
Node4	427	1	0.00283	0.99717
Node4	428	1	0.01596	0.98404
Node4	429	0	0.90138	0.09862
Node4	430	1	0.00884	0.99116
Node4	431	1	0.00388	0.99612
Node4	432	1	0.04635	0.95365
Node4	433	1	0.01596	0.98404
Node4	434	-	0.34722	0.65278
Node4	435	-	0.46813	0.53187
Node4	436	1	0.00283	0.99717
Node4	437	1	0.00283	0.99717
Node4	438	1	0.00157	0.99843
Node4	439	1	0.00157	0.99843
Node4	440	1	0.23656	0.76344
Node4	441	0	0.99753	0.00247
Node4	442	1	0.00157	0.99843
Node4	443	1	0.00157	0.99843
Node4	444	1	0.00884	0.99116
Node4	445	1	0.01984	0.98016
Node4	446	1	0.00157	0.99843
Node4	447	1	0.00157	0.99843
Node4	448	1	0.00157	0.99843
Node4	449	1	0.00157	0.99843
Node4	450	0	0.50949	0.49051
Node4	451	1	0.12707	0.87293
Node4	452	0	0.90666	0.09334
Node4	453	1	0.00157	0.99843
Node4	454	1	0.00157	0.99843
Node4	455	1	0.00157	0.99843
Node4	456	1	0.02188	0.97812
Node4	457	1	0.00388	0.99612
Node4	458	1	0.01596	0.98404
Node4	459	1	0.00283	0.99717
Node4	460	1	0.00157	0.99843
Node4	461	1	0.00157	0.99843
Node4	462	1	0.00157	0.99843
Node4	463	1	0.01596	0.98404
Node4	464	0	0.96195	0.03805
Node4	465	1	0.04139	0.95861
Node4	466	1	0.01513	0.98487
Node4	467	1	0.06769	0.93231
Node4	468	1	0.02188	0.97812
Node4	469	1	0.05889	0.94111
Node4	470	1	0.00344	0.99656
Node4	471	1	0.00157	0.99843
Node4	472	1	0.22235	0.77765
Node4	473	0	0.63262	0.36738
Node4	474	0	0.63262	0.36738
Node4	475	1	0.01861	0.98139
Node4	476	1	0.01861	0.98139
Node4	477	1	0.00884	0.99116
Node4	478	0	0.91137	0.08863
Node4	479	1	0.00157	0.99843
Node4	480	1	0.00157	0.99843
Node4	481	1	0.00344	0.99656
Node4	482	1	0.00157	0.99843
Node4	483	1	0.00157	0.99843
Node4	484	0	0.99867	0.00133
Node4	485	1	0.00157	0.99843
Node4	486	-	0.38103	0.61897
Node4	487	1	0.01984	0.98016
Node4	488	1	0.00157	0.99843
Node4	489	1	0.00157	0.99843
Node4	490	-	0.2884	0.7116
Node4	491	1	0.00157	0.99843
Node4	492	0	0.99941	0.00059
Node4	493	1	0.00388	0.99612
Node4	494	1	0.00157	0.99843
Node4	495	1	0.00344	0.99656
Node4	496	1	0.00157	0.99843
Node4	497	1	0.00157	0.99843
Node4	498	1	0.01596	0.98404
Node4	499	1	0.00157	0.99843
Node4	500	0	0.62143	0.37857
Node4	501	1	0.00157	0.99843
Node4	502	1	0.15038	0.84962
Node4	503	1	0.01984	0.98016
Node4	504	1	0.03099	0.96901
Node4	505	1	0.00344	0.99656
Node4	506	1	0.00283	0.99717
Node4	507	1	0.00283	0.99717
Node4	508	1	0.00388	0.99612
Node4	509	1	0.00157	0.99843
Node4	510	1	0.00157	0.99843
Node4	511	1	0.00884	0.99116
Node4	512	0	0.975	0.025
Node4	513	0	0.99627	0.00373
Node4	514	1	0.01984	0.98016
Node4	515	1	0.00157	0.99843
Node4	516	1	0.00388	0.99612
Node4	517	1	0.00388	0.99612
Node4	518	1	0.00388	0.99612
Node4	519	1	0.00884	0.99116
Node4	520	1	0.00388	0.99612
Node4	521	1	0.00388	0.99612
Node4	522	1	0.03099	0.96901
Node4	523	1	0.01596	0.98404
Node4	524	1	0.00283	0.99717
Node4	525	0	0.97927	0.02073
Node4	526	0	0.98504	0.01496
Node4	527	1	0.07453	0.92547
Node4	528	1	0.07453	0.92547
Node4	529	0	0.99941	0.00059
Node4	530	0	0.88724	0.11276
Node4	531	1	0.00283	0.99717
Node4	532	-	0.30855	0.69145
Node4	533	1	0.03099	0.96901
Node4	534	1	0.00884	0.99116
Node4	535	1	0.01596	0.98404
Node4	536	1	0.01596	0.98404
Node4	537	1	0.00157	0.99843
Node4	538	0	0.99541	0.00459
Node4	539	1	0.00157	0.99843
Node4	540	1	0.00157	0.99843
Node4	541	0	0.97927	0.02073
Node4	542	-	0.47934	0.52066
Node4	543	1	0.09681	0.90319
Node4	544	0	0.90138	0.09862
Node4	545	1	0.01596	0.98404
Node4	546	0	0.96932	0.03068
Node4	547	0	0.95816	0.04184
Node4	548	0	0.84618	0.15382
Node4	549	0	0.83892	0.16108
Node4	550	-	0.46813	0.53187
Node4	551	0	0.89504	0.10496
Node4	552	0	0.99753	0.00247
Node4	553	1	0.00157	0.99843
Node4	554	-	0.34722	0.65278
Node4	555	1	0.00157	0.99843
Node4	556	1	0.02799	0.97201
Node4	557	0	0.98644	0.01356
Node4	558	0	0.99516	0.00484
Node4	559	0	0.99826	0.00174
Node4	560	1	0.00157	0.99843
Node4	561	1	0.04139	0.95861
Node4	562	1	0.03237	0.96763
Node4	563	1	0.01596	0.98404
Node4	564	1	0.03099	0.96901
Node4	565	1	0.00157	0.99843
Node4	566	1	0.00157	0.99843
Node4	567	-	0.2972	0.7028
Node4	568	1	0.02188	0.97812
Node4	569	0	0.99826	0.00174
Node4	570	1	0.00157	0.99843
Node4	571	0	0.99516	0.00484
Node4	572	1	0.00344	0.99656
Node4	573	1	0.00157	0.99843
Node4	574	1	0.00283	0.99717
Node4	575	-	0.2972	0.7028
Node4	576	0	0.53447	0.46553
Node4	577	0	0.99772	0.00228
Node4	578	-	0.2972	0.7028
Node4	579	1	0.00283	0.99717
Node4	580	1	0.00283	0.99717
Node4	581	1	0.00283	0.99717
Node4	582	1	0.00283	0.99717
Node4	583	1	0.00283	0.99717
Node4	584	0	0.8003	0.1997
Node4	585	-	0.30855	0.69145
Node4	586	0	0.99753	0.00247
Node4	587	-	0.38103	0.61897
Node4	588	1	0.0724	0.9276
Node4	589	1	0.00283	0.99717
Node4	590	1	0.00157	0.99843
Node4	591	1	0.00157	0.99843
Node4	592	0	0.71385	0.28615
Node4	593	1	0.00157	0.99843
Node4	594	0	0.99753	0.00247
Node4	595	1	0.00157	0.99843
Node4	596	1	0.00157	0.99843
Node4	597	1	0.00157	0.99843
Node4	598	1	0.00157	0.99843
Node4	599	1	0.00157	0.99843
Node4	600	1	0.00157	0.99843
Node4	601	0	0.66645	0.33355
Node4	602	-	0.44212	0.55788
Node4	603	1	0.00344	0.99656
Node4	604	0	0.99541	0.00459
Node4	605	1	0.00157	0.99843
Node4	606	0	0.99627	0.00373
Node4	607	0	0.56192	0.43808
Node4	608	1	0.13299	0.86701
Node4	609	1	0.00884	0.99116
Node4	610	1	0.01596	0.98404
Node4	611	0	0.99941	0.00059
Node4	612	1	0.00884	0.99116
Node4	613	0	0.98644	0.01356
Node4	614	1	0.09681	0.90319
Node4	615	1	0.00157	0.99843
Node4	616	1	0.00157	0.99843
Node4	617	1	0.01984	0.98016
Node4	618	1	0.01984	0.98016
Node4	619	1	0.01596	0.98404
Node4	620	0	0.99753	0.00247
Node4	621	1	0.03099	0.96901
Node4	622	1	0.00388	0.99612
Node4	623	1	0.00283	0.99717
Node4	624	1	0.00157	0.99843
Node4	625	0	0.96466	0.03534
Node4	626	0	0.89054	0.10946
Node4	627	1	0.00157	0.99843
Node4	628	1	0.00157	0.99843
Node4	629	1	0.00388	0.99612
Node4	630	1	0.0724	0.9276
Node4	631	1	0.01596	0.98404
Node4	632	1	0.0724	0.9276
Node4	633	0	0.8003	0.1997
Node4	634	1	0.00157	0.99843
Node4	635	1	0.00157	0.99843
Node4	636	1	0.00157	0.99843
Node4	637	1	0.0724	0.9276
Node4	638	1	0.00157	0.99843
Node4	639	1	0.00344	0.99656
Node4	640	1	0.00157	0.99843
Node4	641	1	0.00157	0.99843
Node4	642	1	0.00283	0.99717
Node4	643	1	0.15913	0.84087
Node4	644	1	0.00157	0.99843
Node4	645	1	0.00283	0.99717
Node4	646	1	0.00157	0.99843
Node4	647	1	0.00283	0.99717
Node4	648	1	0.00157	0.99843
Node4	649	1	0.00283	0.99717
Node4	650	0	0.92648	0.07352
Node4	651	0	0.99941	0.00059
Node4	652	1	0.00283	0.99717
Node4	653	0	0.99941	0.00059
Node4	654	0	0.80847	0.19153
Node4	655	1	0.00388	0.99612
Node4	656	1	0.00157	0.99843
Node4	657	1	0.00283	0.99717
Node4	658	0	0.975	0.025
Node4	659	0	0.9662	0.0338
Node4	660	0	0.9662	0.0338
Node4	661	1	0.00157	0.99843
Node4	662	1	0.00157	0.99843
Node4	663	1	0.00157	0.99843
Node4	664	1	0.04139	0.95861
Node4	665	-	0.30855	0.69145
Node4	666	1	0.08668	0.91332
Node4	667	1	0.22235	0.77765
Node4	668	1	0.00157	0.99843
Node4	669	1	0.00157	0.99843
Node4	670	1	0.12712	0.87288
Node4	671	1	0.00283	0.99717
Node4	672	1	0.00157	0.99843
Node4	673	1	0.00157	0.99843
Node4	674	1	0.00157	0.99843
Node4	675	1	0.00157	0.99843
Node4	676	1	0.00157	0.99843
Node4	677	-	0.49329	0.50671
Node4	678	1	0.00388	0.99612
Node4	679	1	0.01513	0.98487
Node4	680	1	0.00157	0.99843
Node4	681	1	0.00157	0.99843
Node4	682	0	0.95044	0.04956
Node4	683	0	0.99867	0.00133
Node4	684	1	0.00157	0.99843
Node4	685	0	0.92648	0.07352
Node4	686	1	0.00884	0.99116
Node4	687	1	0.01596	0.98404
Node4	688	1	0.00157	0.99843
Node4	689	1	0.00388	0.99612
Node4	690	-	0.30855	0.69145
Node4	691	0	0.80847	0.19153
Node4	692	1	0.00157	0.99843
Node4	693	0	0.56192	0.43808
Node4	694	1	0.00884	0.99116
Node4	695	1	0.00157	0.99843
Node4	696	1	0.00157	0.99843
Node4	697	1	0.00388	0.99612
Node4	698	0	0.98644	0.01356
Node4	699	1	0.00388	0.99612
Node4	700	1	0.01596	0.98404
Node4	701	1	0.00344	0.99656
Node4	702	1	0.03099	0.96901
Node4	703	1	0.00344	0.99656
Node4	704	1	0.08668	0.91332
Node4	705	1	0.02188	0.97812
Node4	706	1	0.12712	0.87288
Node4	707	1	0.00157	0.99843
Node4	708	1	0.01984	0.98016
Node4	709	1	0.00157	0.99843
Node4	710	1	0.00344	0.99656
Node4	711	1	0.00157	0.99843
Node4	712	1	0.00388	0.99612
Node4	713	1	0.00344	0.99656
Node4	714	1	0.00388	0.99612
Node4	715	1	0.00157	0.99843
Node4	716	1	0.00157	0.99843
Node4	717	0	0.9662	0.0338
Node4	718	0	0.99941	0.00059
Node4	719	0	0.98644	0.01356
Node4	720	0	0.97601	0.02399
Node4	721	0	0.62143	0.37857
Node4	722	1	0.00884	0.99116
Node4	723	1	0.00884	0.99116
Node4	724	1	0.00344	0.99656
Node4	725	1	0.00388	0.99612
Node4	726	0	0.97834	0.02166
Node4	727	1	0.00157	0.99843
Node4	728	1	0.00157	0.99843
Node4	729	1	0.00157	0.99843
Node4	730	1	0.00157	0.99843
Node4	731	1	0.00157	0.99843
Node4	732	1	0.00344	0.99656
Node4	733	1	0.04139	0.95861
Node4	734	1	0.00157	0.99843
Node4	735	1	0.00157	0.99843
Node4	736	1	0.00157	0.99843
Node4	737	1	0.00157	0.99843
Node4	738	1	0.01596	0.98404
Node4	739	1	0.01596	0.98404
Node4	740	1	0.00157	0.99843
Node4	741	1	0.00157	0.99843
Node4	742	1	0.04139	0.95861
Node4	743	0	0.975	0.025
Node4	744	0	0.84618	0.15382
Node4	745	0	0.84618	0.15382
Node4	746	-	0.49329	0.50671
Node4	747	1	0.03099	0.96901
Node4	748	1	0.00157	0.99843
Node4	749	1	0.00157	0.99843
Node4	750	1	0.13299	0.86701
Node4	751	0	0.98644	0.01356
Node4	752	1	0.00157	0.99843
Node4	753	1	0.00157	0.99843
Node4	754	1	0.03099	0.96901
Node4	755	-	0.34722	0.65278
Node4	756	0	0.96932	0.03068
Node4	757	1	0.00157	0.99843
Node4	758	1	0.02188	0.97812
Node4	759	1	0.12707	0.87293
Node4	760	1	0.00884	0.99116
Node4	761	0	0.98644	0.01356
Node4	762	0	0.99826	0.00174
Node4	763	1	0.00157	0.99843
Node4	764	0	0.99867	0.00133
Node4	765	0	0.99941	0.00059
Node4	766	0	0.95816	0.04184
Node4	767	0	0.98644	0.01356
Node4	768	1	0.00157	0.99843
Node4	769	1	0.05889	0.94111
Node4	770	-	0.3141	0.6859
Node4	771	1	0.07453	0.92547
Node4	772	1	0.00283	0.99717
Node4	773	1	0.00157	0.99843
Node4	774	1	0.00157	0.99843
Node4	775	1	0.00157	0.99843
Node4	776	0	0.97927	0.02073
Node4	777	1	0.01984	0.98016
Node4	778	1	0.01984	0.98016
Node4	779	1	0.00157	0.99843
Node4	780	1	0.01596	0.98404
Node4	781	0	0.98644	0.01356
Node4	782	0	0.99867	0.00133
Node4	783	1	0.00157	0.99843
Node4	784	1	0.15913	0.84087
Node4	785	1	0.13299	0.86701
Node4	786	1	0.01596	0.98404
Node4	787	0	0.80847	0.19153
Node4	788	-	0.44212	0.55788
Node4	789	0	0.93621	0.06379
Node4	790	0	0.98644	0.01356
Node4	791	0	0.83053	0.16947
Node4	792	1	0.00157	0.99843
Node4	793	1	0.00157	0.99843
Node4	794	1	0.01984	0.98016
Node4	795	1	0.00283	0.99717
Node4	796	0	0.99941	0.00059
Node4	797	1	0.00157	0.99843
Node4	798	-	0.35771	0.64229
Node4	799	1	0.15913	0.84087
Node4	800	1	0.00884	0.99116
Node4	801	1	0.00388	0.99612
Node4	802	1	0.06769	0.93231
Node4	803	1	0.00157	0.99843
Node4	804	1	0.00283	0.99717
Node4	805	0	0.56192	0.43808
Node4	806	1	0.00157	0.99843
Node4	807	1	0.00157	0.99843
Node4	808	0	0.99627	0.00373
Node4	809	0	0.9702	0.0298
Node4	810	1	0.00157	0.99843
Node4	811	-	0.34722	0.65278
Node4	812	1	0.00157	0.99843
Node4	813	1	0.00344	0.99656
Node4	814	1	0.00157	0.99843
Node4	815	1	0.00157	0.99843
Node4	816	1	0.00157	0.99843
Node4	817	1	0.00157	0.99843
Node4	818	1	0.00344	0.99656
Node4	819	0	0.5419	0.4581
Node4	820	0	0.99753	0.00247
Node4	821	1	0.00157	0.99843
Node4	822	1	0.00157	0.99843
Node4	823	1	0.00884	0.99116
Node4	824	1	0.07453	0.92547
Node4	825	1	0.00157	0.99843
Node4	826	1	0.00388	0.99612
Node4	827	1	0.00344	0.99656
Node4	828	1	0.00157	0.99843
Node4	829	1	0.00157	0.99843
Node4	830	1	0.01596	0.98404
Node4	831	1	0.02799	0.97201
Node4	832	1	0.00388	0.99612
Node4	833	1	0.00157	0.99843
Node4	834	1	0.00157	0.99843
Node4	835	1	0.00388	0.99612
Node4	836	1	0.00388	0.99612
Node4	837	1	0.00157	0.99843
Node4	838	1	0.01861	0.98139
Node4	839	1	0.00157	0.99843
Node4	840	1	0.00157	0.99843
Node4	841	1	0.00157	0.99843
Node4	842	1	0.00884	0.99116
Node4	843	0	0.98644	0.01356
Node4	844	0	0.99941	0.00059
Node4	845	0	0.975	0.025
Node4	846	1	0.00157	0.99843
Node4	847	1	0.00157	0.99843
Node4	848	1	0.00344	0.99656
Node4	849	1	0.00157	0.99843
Node4	850	0	0.975	0.025
Node4	851	0	0.97834	0.02166
Node4	852	1	0.00157	0.99843
Node4	853	1	0.00157	0.99843
Node4	854	0	0.99753	0.00247
Node4	855	1	0.01596	0.98404
Node4	856	1	0.00157	0.99843
Node4	857	1	0.00388	0.99612
Node4	858	1	0.13299	0.86701
Node4	859	-	0.34296	0.65704
Node4	860	-	0.34296	0.65704
Node4	861	1	0.00157	0.99843
Node4	862	1	0.00283	0.99717
Node4	863	1	0.01596	0.98404
Node4	864	1	0.00388	0.99612
Node4	865	1	0.00344	0.99656
Node4	866	1	0.01984	0.98016
Node4	867	1	0.00157	0.99843
Node4	868	1	0.00884	0.99116
Node4	869	1	0.00157	0.99843
Node4	870	0	0.63195	0.36805
Node4	871	1	0.15913	0.84087
Node4	872	0	0.80024	0.19976
Node4	873	1	0.00388	0.99612
Node4	874	1	0.00157	0.99843
Node4	875	1	0.00157	0.99843
Node4	876	1	0.00157	0.99843
Node4	877	1	0.09681	0.90319
Node4	878	1	0.00388	0.99612
Node4	879	1	0.00388	0.99612
Node4	880	0	0.99826	0.00174
Node4	881	1	0.00157	0.99843
Node4	882	1	0.00157	0.99843
Node4	883	1	0.00388	0.99612
Node4	884	1	0.00388	0.99612
Node4	885	1	0.00157	0.99843
Node4	886	1	0.00283	0.99717
Node4	887	0	0.99516	0.00484
Node4	888	1	0.00884	0.99116
Node4	889	1	0.00157	0.99843
Node4	890	1	0.00157	0.99843
Node4	891	1	0.00157	0.99843
Node4	892	1	0.00157	0.99843
Node4	893	1	0.15913	0.84087
Node4	894	0	0.96932	0.03068
Node4	895	1	0.07453	0.92547
Node4	896	1	0.00884	0.99116
Node4	897	1	0.01861	0.98139
Node4	898	1	0.00388	0.99612
Node4	899	1	0.00884	0.99116
Node4	900	1	0.01513	0.98487
Node4	901	1	0.00157	0.99843
Node4	902	1	0.00388	0.99612
Node4	903	1	0.04139	0.95861
Node4	904	1	0.00157	0.99843
Node4	905	1	0.00388	0.99612
Node4	906	1	0.12707	0.87293
Node4	907	0	0.975	0.025
Node4	908	1	0.00388	0.99612
Node4	909	1	0.00283	0.99717
Node4	910	1	0.00157	0.99843
Node4	911	1	0.00388	0.99612
Node4	912	1	0.00388	0.99612
Node4	913	1	0.00157	0.99843
Node4	914	1	0.00884	0.99116
Node4	915	1	0.00157	0.99843
Node4	916	0	0.99753	0.00247
Node4	917	1	0.00388	0.99612
Node4	918	0	0.97834	0.02166
Node4	919	1	0.00157	0.99843
Node4	920	1	0.00157	0.99843
Node4	921	1	0.16659	0.83341
Node4	922	0	0.50949	0.49051
Node4	923	1	0.00157	0.99843
Node4	924	1	0.00157	0.99843
Node4	925	1	0.00157	0.99843
Node4	926	0	0.88724	0.11276
Node4	927	1	0.00157	0.99843
Node4	928	0	0.68907	0.31093
Node4	929	1	0.00157	0.99843
Node4	930	1	0.00157	0.99843
Node4	931	1	0.00157	0.99843
Node4	932	1	0.00157	0.99843
Node4	933	1	0.00157	0.99843
Node4	934	1	0.00157	0.99843
Node4	935	1	0.00884	0.99116
Node4	936	1	0.00157	0.99843
Node4	937	-	0.46813	0.53187
Node4	938	1	0.00157	0.99843
Node4	939	1	0.00157	0.99843
Node4	940	0	0.76256	0.23744
Node4	941	1	0.00283	0.99717
Node4	942	1	0.15117	0.84883
Node4	943	1	0.00157	0.99843
Node4	944	1	0.01984	0.98016
Node4	945	1	0.00157	0.99843
Node4	946	1	0.00157	0.99843
Node4	947	1	0.00157	0.99843
Node4	948	0	0.98644	0.01356
Node4	949	0	0.98644	0.01356
Node4	950	1	0.00157	0.99843
Node4	951	1	0.00157	0.99843
Node4	952	1	0.12712	0.87288
Node4	953	-	0.38103	0.61897
Node4	954	1	0.00283	0.99717
Node4	955	1	0.00157	0.99843
Node4	956	1	0.00157	0.99843
Node4	957	1	0.00884	0.99116
Node4	958	1	0.00157	0.99843
Node4	959	1	0.00157	0.99843
Node4	960	1	0.00157	0.99843
Node4	961	1	0.00884	0.99116
Node4	962	1	0.03237	0.96763
Node4	963	1	0.00157	0.99843
Node4	964	1	0.00157	0.99843
Node4	965	1	0.00157	0.99843
Node4	966	1	0.00283	0.99717
Node4	967	1	0.00157	0.99843
Node4	968	0	0.91772	0.08228
Node4	969	0	0.99871	0.00129
Node4	970	0	0.98644	0.01356
Node4	971	1	0.00157	0.99843
Node4	972	1	0.00388	0.99612
Node4	973	1	0.01984	0.98016
Node4	974	1	0.01984	0.98016
Node4	975	1	0.00388	0.99612
Node4	976	0	0.99753	0.00247
Node4	977	1	0.00157	0.99843
Node4	978	1	0.00884	0.99116
Node4	979	0	0.975	0.025
Node4	980	0	0.90666	0.09334
Node4	981	1	0.0724	0.9276
Node4	982	1	0.00157	0.99843
Node4	983	1	0.03099	0.96901
Node4	984	1	0.22235	0.77765
Node4	985	1	0.00157	0.99843
Node4	986	1	0.00283	0.99717
Node4	987	1	0.22819	0.77181
Node4	988	0	0.68907	0.31093
Node4	989	1	0.19713	0.80287
Node4	990	1	0.00157	0.99843
Node4	991	1	0.00344	0.99656
Node4	992	0	0.94084	0.05916
Node4	993	1	0.00157	0.99843
Node4	994	1	0.00283	0.99717
Node4	995	1	0.04139	0.95861
Node4	996	0	0.99753	0.00247
Node4	997	1	0.01861	0.98139
Node4	998	1	0.00283	0.99717
Node4	999	1	0.01861	0.98139
Node4	1000	1	0.00157	0.99843
Node4	1001	-	0.33004	0.66996
Node4	1002	1	0.00157	0.99843
Node4	1003	1	0.00283	0.99717
Node4	1004	1	0.02188	0.97812
Node4	1005	0	0.98644	0.01356
Node4	1006	1	0.00283	0.99717
Node4	1007	1	0.00157	0.99843
Node4	1008	1	0.00157	0.99843
Node4	1009	1	0.00157	0.99843
Node4	1010	1	0.00157	0.99843
Node4	1011	0	0.8003	0.1997
Node4	1012	1	0.01861	0.98139
Node4	1013	1	0.0724	0.9276
Node4	1014	0	0.99867	0.00133
Node4	1015	1	0.00157	0.99843
Node4	1016	1	0.00157	0.99843
Node4	1017	0	0.68907	0.31093
Node4	1018	1	0.00157	0.99843
Node4	1019	1	0.01513	0.98487
Node4	1020	1	0.00157	0.99843
Node4	1021	0	0.58631	0.41369
Node4	1022	0	0.99941	0.00059
Node4	1023	1	0.00884	0.99116
Node4	1024	0	0.62143	0.37857
Node4	1025	1	0.00157	0.99843
Node4	1026	1	0.00157	0.99843
Node4	1027	1	0.00157	0.99843
Node4	1028	1	0.00283	0.99717
Node4	1029	1	0.00157	0.99843
Node4	1030	1	0.00157	0.99843
Node4	1031	1	0.00157	0.99843
Node4	1032	1	0.00884	0.99116
Node4	1033	1	0.00344	0.99656
Node4	1034	1	0.00344	0.99656
Node4	1035	1	0.00344	0.99656
Node4	1036	1	0.00283	0.99717
Node4	1037	1	0.00283	0.99717
Node4	1038	1	0.00157	0.99843
Node4	1039	-	0.2972	0.7028
Node4	1040	1	0.13299	0.86701
Node4	1041	1	0.00157	0.99843
Node4	1042	1	0.00157	0.99843
Node4	1043	1	0.00157	0.99843
Node4	1044	1	0.00157	0.99843
Node4	1045	1	0.00157	0.99843
Node4	1046	1	0.00283	0.99717
Node4	1047	1	0.00344	0.99656
Node4	1048	1	0.00157	0.99843
Node4	1049	1	0.00157	0.99843
Node4	1050	1	0.00157	0.99843
Node4	1051	1	0.00157	0.99843
Node4	1052	1	0.00157	0.99843
Node4	1053	1	0.00157	0.99843
Node4	1054	0	0.99867	0.00133
Node4	1055	1	0.03099	0.96901
Node4	1056	0	0.99826	0.00174
Node4	1057	0	0.95044	0.04956
Node4	1058	0	0.99941	0.00059
Node4	1059	1	0.00157	0.99843
Node4	1060	1	0.00884	0.99116
Node4	1061	1	0.00157	0.99843
Node4	1062	1	0.00157	0.99843
Node4	1063	1	0.00157	0.99843
Node4	1064	1	0.00157	0.99843
Node4	1065	0	0.9662	0.0338
Node4	1066	1	0.00884	0.99116
Node4	1067	1	0.00157	0.99843
Node4	1068	1	0.00344	0.99656
Node4	1069	1	0.22235	0.77765
Node4	1070	1	0.00157	0.99843
Node4	1071	1	0.01861	0.98139
Node4	1072	1	0.00283	0.99717
Node4	1073	1	0.00157	0.99843
Node4	1074	1	0.00157	0.99843
Node4	1075	1	0.00157	0.99843
Node4	1076	1	0.00157	0.99843
Node4	1077	0	0.90666	0.09334
Node4	1078	0	0.50949	0.49051
Node4	1079	1	0.01984	0.98016
Node4	1080	1	0.00157	0.99843
Node4	1081	1	0.00157	0.99843
Node4	1082	1	0.01984	0.98016
Node4	1083	1	0.01984	0.98016
Node4	1084	1	0.00283	0.99717
Node4	1085	1	0.00157	0.99843
Node4	1086	1	0.03237	0.96763
Node4	1087	0	0.99753	0.00247
Node4	1088	1	0.00157	0.99843
Node4	1089	1	0.00157	0.99843
Node4	1090	1	0.02188	0.97812
Node4	1091	1	0.0724	0.9276
Node4	1092	1	0.02188	0.97812
Node4	1093	1	0.00283	0.99717
Node4	1094	1	0.00157	0.99843
Node4	1095	1	0.00157	0.99843
Node4	1096	0	0.88729	0.11271
Node4	1097	1	0.00157	0.99843
Node4	1098	1	0.00884	0.99116
Node4	1099	1	0.00157	0.99843
Node4	1100	1	0.00157	0.99843
Node4	1101	1	0.00344	0.99656
Node4	1102	1	0.00283	0.99717
Node4	1103	1	0.00283	0.99717
Node4	1104	1	0.00157	0.99843
Node4	1105	1	0.00157	0.99843
Node4	1106	1	0.00157	0.99843
Node4	1107	0	0.99604	0.00396
Node4	1108	1	0.03099	0.96901
Node4	1109	-	0.49329	0.50671
Node4	1110	1	0.00157	0.99843
Node4	1111	1	0.03237	0.96763
Node4	1112	0	0.975	0.025
Node4	1113	0	0.975	0.025
Node4	1114	-	0.45422	0.54578
Node4	1115	1	0.00157	0.99843
Node4	1116	1	0.00157	0.99843
Node4	1117	0	0.56192	0.43808
Node4	1118	0	0.88724	0.11276
Node4	1119	0	0.98504	0.01496
Node4	1120	1	0.00157	0.99843
Node4	1121	1	0.00157	0.99843
Node4	1122	1	0.00157	0.99843
Node4	1123	1	0.00157	0.99843
Node4	1124	1	0.12707	0.87293
Node4	1125	1	0.00157	0.99843
Node4	1126	1	0.00388	0.99612
Node4	1127	1	0.01984	0.98016
Node4	1128	1	0.00884	0.99116
Node4	1129	1	0.00157	0.99843
Node4	1130	0	0.96932	0.03068
Node4	1131	1	0.00157	0.99843
Node4	1132	1	0.00157	0.99843
Node4	1133	0	0.99753	0.00247
Node4	1134	1	0.00157	0.99843
Node4	1135	1	0.00157	0.99843
Node4	1136	1	0.00157	0.99843
Node4	1137	0	0.92648	0.07352
Node4	1138	1	0.01984	0.98016
Node4	1139	1	0.00157	0.99843
Node4	1140	1	0.00283	0.99717
Node4	1141	1	0.00283	0.99717
Node4	1142	1	0.00884	0.99116
Node4	1143	1	0.00157	0.99843
Node4	1144	1	0.00884	0.99116
Node4	1145	1	0.12712	0.87288
Node4	1146	1	0.01984	0.98016
Node4	1147	0	0.95595	0.04405
Node4	1148	0	0.99753	0.00247
Node4	1149	1	0.00157	0.99843
Node4	1150	0	0.80024	0.19976
Node4	1151	1	0.00157	0.99843
Node4	1152	1	0.00157	0.99843
Node4	1153	-	0.27203	0.72797
Node4	1154	0	0.98504	0.01496
Node4	1155	0	0.975	0.025
Node4	1156	1	0.00884	0.99116
Node4	1157	1	0.00884	0.99116
Node4	1158	1	0.00157	0.99843
Node4	1159	0	0.99867	0.00133
Node4	1160	0	0.99941	0.00059
Node4	1161	1	0.00157	0.99843
Node4	1162	1	0.00157	0.99843
Node4	1163	1	0.00157	0.99843
Node4	1164	1	0.00884	0.99116
Node4	1165	1	0.00157	0.99843
Node4	1166	0	0.99516	0.00484
Node4	1167	0	0.93621	0.06379
Node4	1168	1	0.00157	0.99843
Node4	1169	0	0.99871	0.00129
Node4	1170	1	0.00283	0.99717
Node4	1171	1	0.00157	0.99843
Node4	1172	1	0.00157	0.99843
Node4	1173	1	0.00157	0.99843
Node4	1174	0	0.53447	0.46553
Node4	1175	0	0.99753	0.00247
Node4	1176	1	0.00157	0.99843
Node4	1177	0	0.99753	0.00247
Node4	1178	1	0.01513	0.98487
Node4	1179	1	0.00344	0.99656
Node4	1180	1	0.00344	0.99656
Node4	1181	1	0.00388	0.99612
Node4	1182	1	0.00157	0.99843
Node4	1183	1	0.00157	0.99843
Node4	1184	1	0.00344	0.99656
Node4	1185	1	0.00157	0.99843
Node4	1186	1	0.00157	0.99843
Node4	1187	1	0.00157	0.99843
Node4	1188	1	0.06769	0.93231
Node4	1189	1	0.16659	0.83341
Node4	1190	1	0.16659	0.83341
Node4	1191	1	0.00157	0.99843
Node4	1192	1	0.00157	0.99843
Node4	1193	-	0.46813	0.53187
Node4	1194	1	0.00283	0.99717
Node4	1195	1	0.00283	0.99717
Node4	1196	1	0.00157	0.99843
Node4	1197	1	0.00388	0.99612
Node4	1198	1	0.00157	0.99843
Node4	1199	1	0.00157	0.99843
Node4	1200	0	0.83892	0.16108
Node4	1201	0	0.99826	0.00174
Node4	1202	1	0.00157	0.99843
Node4	1203	1	0.00157	0.99843
Node4	1204	1	0.00157	0.99843
Node4	1205	1	0.00157	0.99843
Node4	1206	0	0.97245	0.02755
Node4	1207	-	0.35771	0.64229
Node4	1208	1	0.00157	0.99843
Node4	1209	1	0.02799	0.97201
Node4	1210	1	0.00884	0.99116
Node4	1211	1	0.00388	0.99612
Node4	1212	1	0.00283	0.99717
Node4	1213	1	0.00283	0.99717
Node4	1214	1	0.00283	0.99717
Node4	1215	1	0.00283	0.99717
Node4	1216	1	0.00283	0.99717
Node4	1217	1	0.00157	0.99843
Node4	1218	1	0.01984	0.98016
Node4	1219	1	0.00157	0.99843
Node4	1220	1	0.22819	0.77181
Node4	1221	0	0.99871	0.00129
Node4	1222	0	0.99871	0.00129
Node4	1223	1	0.00283	0.99717
Node4	1224	1	0.0724	0.9276
Node4	1225	1	0.0724	0.9276
Node4	1226	1	0.01513	0.98487
Node4	1227	0	0.95816	0.04184
Node4	1228	1	0.04139	0.95861
Node4	1229	1	0.00157	0.99843
Node4	1230	1	0.01596	0.98404
Node4	1231	1	0.22819	0.77181
Node4	1232	0	0.68907	0.31093
Node4	1233	1	0.00884	0.99116
Node4	1234	1	0.00157	0.99843
Node4	1235	0	0.99753	0.00247
Node4	1236	1	0.01596	0.98404
Node4	1237	1	0.00157	0.99843
Node4	1238	1	0.00157	0.99843
Node4	1239	-	0.27203	0.72797
Node4	1240	0	0.91137	0.08863
Node4	1241	1	0.00157	0.99843
Node4	1242	1	0.00157	0.99843
Node4	1243	1	0.00344	0.99656
Node4	1244	1	0.00157	0.99843
Node4	1245	1	0.01513	0.98487
Node4	1246	1	0.01513	0.98487
Node4	1247	1	0.16659	0.83341
Node4	1248	1	0.16659	0.83341
Node4	1249	0	0.63195	0.36805
Node4	1250	1	0.00884	0.99116
Node4	1251	1	0.00157	0.99843
Node4	1252	1	0.00157	0.99843
Node4	1253	1	0.00283	0.99717
Node4	1254	1	0.00157	0.99843
Node4	1255	-	0.35771	0.64229
Node4	1256	1	0.03237	0.96763
Node4	1257	1	0.00884	0.99116
Node4	1258	1	0.00884	0.99116
Node4	1259	1	0.00884	0.99116
Node4	1260	1	0.00344	0.99656
Node4	1261	-	0.47934	0.52066
Node4	1262	1	0.00157	0.99843
Node4	1263	1	0.00157	0.99843
Node4	1264	-	0.34722	0.65278
Node4	1265	1	0.07453	0.92547
Node4	1266	1	0.04635	0.95365
Node4	1267	1	0.00157	0.99843
Node4	1268	1	0.13299	0.86701
Node4	1269	1	0.00884	0.99116
Node4	1270	1	0.01513	0.98487
Node4	1271	1	0.00157	0.99843
Node4	1272	1	0.00157	0.99843
Node4	1273	1	0.00157	0.99843
Node4	1274	0	0.97069	0.02931
Node4	1275	1	0.00157	0.99843
Node4	1276	0	0.99941	0.00059
Node4	1277	1	0.00157	0.99843
Node4	1278	0	0.53447	0.46553
Node4	1279	-	0.2972	0.7028
Node4	1280	1	0.01861	0.98139
Node4	1281	1	0.01861	0.98139
Node4	1282	0	0.98644	0.01356
Node4	1283	1	0.12712	0.87288
Node4	1284	1	0.00283	0.99717
Node4	1285	0	0.99541	0.00459
Node4	1286	1	0.03237	0.96763
Node4	1287	1	0.00388	0.99612
Node4	1288	1	0.00157	0.99843
Node4	1289	1	0.00157	0.99843
Node4	1290	1	0.00157	0.99843
Node4	1291	1	0.00157	0.99843
Node4	1292	1	0.08668	0.91332
Node4	1293	1	0.00157	0.99843
Node4	1294	1	0.00157	0.99843
Node4	1295	1	0.00157	0.99843
Node4	1296	1	0.00157	0.99843
Node4	1297	-	0.44212	0.55788
Node4	1298	1	0.00157	0.99843
Node4	1299	1	0.02799	0.97201
Node4	1300	1	0.00157	0.99843
Node4	1301	0	0.975	0.025
Node4	1302	1	0.01513	0.98487
Node4	1303	1	0.01513	0.98487
Node4	1304	0	0.59646	0.40354
Node4	1305	1	0.03099	0.96901
Node4	1306	-	0.46813	0.53187
Node4	1307	1	0.00157	0.99843
Node4	1308	1	0.00157	0.99843
Node4	1309	1	0.00388	0.99612
Node4	1310	0	0.99826	0.00174
Node4	1311	0	0.95413	0.04587
Node4	1312	1	0.00157	0.99843
Node4	1313	1	0.00388	0.99612
Node4	1314	1	0.15117	0.84883
Node4	1315	-	0.35452	0.64548
Node4	1316	1	0.13299	0.86701
Node4	1317	0	0.90666	0.09334
Node4	1318	1	0.00344	0.99656
Node4	1319	0	0.99867	0.00133
Node4	1320	1	0.04139	0.95861
Node4	1321	1	0.00157	0.99843
Node4	1322	0	0.99753	0.00247
Node4	1323	1	0.00157	0.99843
Node4	1324	1	0.00157	0.99843
Node4	1325	1	0.00157	0.99843
Node4	1326	0	0.93621	0.06379
Node4	1327	1	0.07453	0.92547
Node4	1328	1	0.00388	0.99612
Node4	1329	0	0.99627	0.00373
Node4	1330	0	0.99627	0.00373
Node4	1331	1	0.19713	0.80287
Node4	1332	1	0.02799	0.97201
Node4	1333	1	0.03099	0.96901
Node4	1334	1	0.02799	0.97201
Node4	1335	1	0.00884	0.99116
Node4	1336	1	0.04139	0.95861
Node4	1337	1	0.04139	0.95861
Node4	1338	1	0.04139	0.95861
Node4	1339	1	0.00344	0.99656
Node4	1340	1	0.00157	0.99843
Node4	1341	1	0.00283	0.99717
Node4	1342	1	0.00884	0.99116
Node4	1343	1	0.02188	0.97812
Node4	1344	1	0.00157	0.99843
Node4	1345	1	0.00157	0.99843
Node4	1346	1	0.00157	0.99843
Node4	1347	1	0.00157	0.99843
Node4	1348	-	0.27203	0.72797
Node4	1349	0	0.91137	0.08863
Node4	1350	1	0.22235	0.77765
Node4	1351	0	0.99772	0.00228
Node4	1352	0	0.99761	0.00239
Node4	1353	1	0.00157	0.99843
Node4	1354	1	0.00157	0.99843
Node4	1355	0	0.53447	0.46553
Node4	1356	1	0.00388	0.99612
Node4	1357	1	0.15913	0.84087
Node4	1358	0	0.99541	0.00459
Node4	1359	1	0.00884	0.99116
Node4	1360	0	0.59646	0.40354
Node4	1361	1	0.00157	0.99843
Node4	1362	1	0.00283	0.99717
Node4	1363	1	0.00344	0.99656
Node4	1364	1	0.00388	0.99612
Node4	1365	1	0.03099	0.96901
Node4	1366	1	0.03099	0.96901
Node4	1367	1	0.00388	0.99612
Node4	1368	1	0.00157	0.99843
Node4	1369	1	0.00157	0.99843
Node4	1370	0	0.99867	0.00133
Node4	1371	1	0.00157	0.99843
Node4	1372	1	0.01596	0.98404
Node4	1373	-	0.46813	0.53187
Node4	1374	-	0.2972	0.7028
Node4	1375	0	0.99941	0.00059
Node4	1376	0	0.99826	0.00174
Node4	1377	0	0.88724	0.11276
Node4	1378	0	0.95816	0.04184
Node4	1379	0	0.99516	0.00484
Node4	1380	1	0.01984	0.98016
Node4	1381	1	0.00157	0.99843
Node4	1382	1	0.07453	0.92547
Node4	1383	1	0.00157	0.99843
Node4	1384	1	0.00157	0.99843
Node4	1385	0	0.99604	0.00396
Node4	1386	1	0.00283	0.99717
Node4	1387	1	0.00344	0.99656
Node4	1388	1	0.00388	0.99612
Node4	1389	0	0.95044	0.04956
Node4	1390	1	0.13299	0.86701
Node4	1391	0	0.99941	0.00059
Node4	1392	1	0.00884	0.99116
Node4	1393	1	0.00157	0.99843
Node4	1394	1	0.00157	0.99843
Node4	1395	1	0.00157	0.99843
Node4	1396	-	0.34296	0.65704
Node4	1397	1	0.00388	0.99612
Node4	1398	1	0.01596	0.98404
Node4	1399	1	0.00157	0.99843
Node4	1400	1	0.00157	0.99843
Node4	1401	0	0.98644	0.01356
Node4	1402	1	0.00157	0.99843
Node4	1403	1	0.00157	0.99843
Node4	1404	0	0.98644	0.01356
Node4	1405	1	0.00344	0.99656
Node4	1406	1	0.00344	0.99656
Node4	1407	-	0.45422	0.54578
Node4	1408	1	0.00884	0.99116
Node4	1409	0	0.99867	0.00133
Node4	1410	0	0.99867	0.00133
Node4	1411	0	0.882	0.118
Node4	1412	1	0.01596	0.98404
Node4	1413	1	0.00283	0.99717
Node4	1414	1	0.00157	0.99843
Node4	1415	1	0.00157	0.99843
Node4	1416	1	0.01596	0.98404
Node4	1417	1	0.00283	0.99717
Node4	1418	1	0.02188	0.97812
Node4	1419	-	0.44212	0.55788
Node4	1420	1	0.00388	0.99612
Node4	1421	1	0.00283	0.99717
Node4	1422	1	0.00157	0.99843
Node4	1423	1	0.01596	0.98404
Node4	1424	-	0.46813	0.53187
Node4	1425	1	0.00344	0.99656
Node4	1426	1	0.00388	0.99612
Node4	1427	1	0.00157	0.99843
Node4	1428	1	0.00157	0.99843
Node4	1429	1	0.00157	0.99843
Node4	1430	1	0.00157	0.99843
Node4	1431	1	0.02799	0.97201
Node4	1432	1	0.01596	0.98404
Node4	1433	1	0.00157	0.99843
Node4	1434	1	0.13299	0.86701
Node4	1435	0	0.975	0.025
Node4	1436	0	0.98644	0.01356
Node4	1437	1	0.00283	0.99717
Node4	1438	1	0.00157	0.99843
Node4	1439	1	0.00157	0.99843
Node4	1440	1	0.00884	0.99116
Node4	1441	0	0.92648	0.07352
Node4	1442	1	0.00157	0.99843
Node4	1443	1	0.00157	0.99843
Node4	1444	1	0.00283	0.99717
Node4	1445	1	0.00344	0.99656
Node4	1446	1	0.04139	0.95861
Node4	1447	1	0.00283	0.99717
Node4	1448	1	0.0724	0.9276
Node4	1449	1	0.00157	0.99843
Node4	1450	1	0.01984	0.98016
Node4	1451	1	0.03099	0.96901
Node4	1452	1	0.04139	0.95861
Node4	1453	1	0.00388	0.99612
Node4	1454	1	0.09681	0.90319
Node4	1455	1	0.00157	0.99843
Node4	1456	1	0.00344	0.99656
Node4	1457	1	0.01984	0.98016
Node4	1458	1	0.00157	0.99843
Node4	1459	1	0.01596	0.98404
Node4	1460	1	0.00157	0.99843
Node4	1461	0	0.99871	0.00129
Node4	1462	1	0.00157	0.99843
Node4	1463	1	0.03099	0.96901
Node4	1464	1	0.00157	0.99843
Node4	1465	1	0.00884	0.99116
Node4	1466	1	0.00344	0.99656
Node4	1467	1	0.04139	0.95861
Node4	1468	0	0.98644	0.01356
Node4	1469	0	0.9702	0.0298
Node4	1470	0	0.99753	0.00247
Node4	1471	1	0.01513	0.98487
Node4	1472	0	0.9662	0.0338
Node4	1473	1	0.00157	0.99843
Node4	1474	1	0.00157	0.99843
Node4	1475	1	0.00388	0.99612
Node4	1476	1	0.00388	0.99612
Node4	1477	1	0.00157	0.99843
Node4	1478	1	0.00283	0.99717
Node4	1479	1	0.00157	0.99843
Node4	1480	0	0.99941	0.00059
Node4	1481	1	0.00157	0.99843
Node4	1482	1	0.00157	0.99843
Node4	1483	0	0.98504	0.01496
Node4	1484	0	0.98644	0.01356
Node4	1485	1	0.00157	0.99843
Node4	1486	0	0.94084	0.05916
Node4	1487	1	0.00157	0.99843
Node4	1488	1	0.00157	0.99843
Node4	1489	1	0.00884	0.99116
Node4	1490	1	0.02799	0.97201
Node4	1491	1	0.00388	0.99612
Node4	1492	1	0.00884	0.99116
Node4	1493	1	0.00157	0.99843
Node4	1494	1	0.01984	0.98016
Node4	1495	1	0.00157	0.99843
Node4	1496	1	0.02799	0.97201
Node4	1497	1	0.01984	0.98016
Node4	1498	1	0.01984	0.98016
Node4	1499	1	0.00283	0.99717
Node4	1500	1	0.00388	0.99612
Node4	1501	1	0.00157	0.99843
Node4	1502	1	0.00157	0.99843
Node4	1503	1	0.00283	0.99717
Node4	1504	1	0.00283	0.99717
Node4	1505	1	0.01513	0.98487
Node4	1506	1	0.15038	0.84962
Node4	1507	1	0.04139	0.95861
Node4	1508	0	0.80024	0.19976
Node4	1509	1	0.01596	0.98404
Node4	1510	1	0.00388	0.99612
Node4	1511	1	0.00157	0.99843
Node4	1512	-	0.3141	0.6859
Node4	1513	-	0.3141	0.6859
Node4	1514	1	0.00157	0.99843
Node4	1515	1	0.00157	0.99843
Node4	1516	1	0.00157	0.99843
Node4	1517	1	0.09681	0.90319
Node4	1518	1	0.00157	0.99843
Node4	1519	1	0.01861	0.98139
Node4	1520	1	0.01861	0.98139
Node4	1521	1	0.00157	0.99843
Node4	1522	1	0.04635	0.95365
Node4	1523	1	0.00157	0.99843
Node4	1524	1	0.00157	0.99843
Node4	1525	1	0.00157	0.99843
Node4	1526	1	0.00157	0.99843
Node4	1527	1	0.00388	0.99612
Node4	1528	1	0.00283	0.99717
Node4	1529	1	0.00157	0.99843
Node4	1530	0	0.98407	0.01593
Node4	1531	1	0.00157	0.99843
Node4	1532	1	0.00157	0.99843
Node4	1533	1	0.00283	0.99717
Node4	1534	1	0.01984	0.98016
Node4	1535	1	0.00157	0.99843
Node4	1536	1	0.00157	0.99843
Node4	1537	1	0.04139	0.95861
Node4	1538	1	0.00283	0.99717
Node4	1539	1	0.00884	0.99116
Node4	1540	1	0.00157	0.99843
Node4	1541	1	0.00157	0.99843
Node4	1542	1	0.00283	0.99717
Node4	1543	1	0.00157	0.99843
Node4	1544	1	0.00157	0.99843
Node4	1545	1	0.00884	0.99116
Node4	1546	1	0.08668	0.91332
Node4	1547	1	0.01596	0.98404
Node4	1548	1	0.00157	0.99843
Node4	1549	1	0.07453	0.92547
Node4	1550	1	0.00283	0.99717
Node4	1551	1	0.00157	0.99843
Node4	1552	-	0.46813	0.53187
Node4	1553	1	0.00388	0.99612
Node4	1554	0	0.96466	0.03534
Node4	1555	1	0.04139	0.95861
Node4	1556	1	0.04139	0.95861
Node4	1557	1	0.00388	0.99612
Node4	1558	1	0.00157	0.99843
Node4	1559	1	0.01984	0.98016
Node4	1560	1	0.00157	0.99843
Node4	1561	1	0.00157	0.99843
Node4	1562	0	0.99627	0.00373
Node4	1563	1	0.00157	0.99843
Node4	1564	1	0.00157	0.99843
Node4	1565	1	0.00157	0.99843
Node4	1566	1	0.00388	0.99612
Node4	1567	1	0.03099	0.96901
Node4	1568	1	0.00157	0.99843
Node4	1569	1	0.00344	0.99656
Node4	1570	1	0.00388	0.99612
Node4	1571	0	0.97834	0.02166
Node4	1572	1	0.00283	0.99717
Node4	1573	1	0.00157	0.99843
Node4	1574	1	0.00157	0.99843
Node4	1575	1	0.00157	0.99843
Node4	1576	0	0.97245	0.02755
Node4	1577	1	0.00388	0.99612
Node4	1578	1	0.00157	0.99843
Node4	1579	1	0.00157	0.99843
Node4	1580	1	0.00157	0.99843
Node4	1581	1	0.00157	0.99843
Node4	1582	1	0.00157	0.99843
Node4	1583	-	0.34296	0.65704
Node4	1584	1	0.00283	0.99717
Node4	1585	1	0.12712	0.87288
Node4	1586	1	0.00283	0.99717
Node4	1587	1	0.00344	0.99656
Node4	1588	1	0.00157	0.99843
Node4	1589	1	0.00157	0.99843
Node4	1590	1	0.00344	0.99656
Node4	1591	1	0.00157	0.99843
Node4	1592	1	0.00157	0.99843
Node4	1593	0	0.56192	0.43808
Node4	1594	0	0.97834	0.02166
Node4	1595	0	0.91137	0.08863
Node4	1596	1	0.00157	0.99843
Node4	1597	1	0.00157	0.99843
Node4	1598	1	0.00157	0.99843
Node4	1599	1	0.01861	0.98139
Node4	1600	1	0.03099	0.96901
Node4	1601	1	0.00157	0.99843
Node4	1602	1	0.00157	0.99843
Node4	1603	1	0.00157	0.99843
Node4	1604	1	0.02188	0.97812
Node4	1605	1	0.00344	0.99656
Node4	1606	1	0.00157	0.99843
Node4	1607	-	0.34296	0.65704
Node4	1608	1	0.03099	0.96901
Node4	1609	1	0.00157	0.99843
Node4	1610	1	0.00157	0.99843
Node4	1611	1	0.00884	0.99116
Node4	1612	1	0.00283	0.99717
Node4	1613	1	0.00157	0.99843
Node4	1614	0	0.63195	0.36805
Node4	1615	1	0.12712	0.87288
Node4	1616	1	0.0724	0.9276
Node4	1617	0	0.98644	0.01356
Node4	1618	1	0.22235	0.77765
Node4	1619	0	0.97069	0.02931
Node4	1620	0	0.97834	0.02166
Node4	1621	0	0.99867	0.00133
Node4	1622	1	0.15038	0.84962
Node4	1623	1	0.15038	0.84962
Node4	1624	-	0.3141	0.6859
Node4	1625	0	0.98644	0.01356
Node4	1626	0	0.89054	0.10946
Node4	1627	1	0.01596	0.98404
Node4	1628	1	0.00884	0.99116
Node4	1629	1	0.01513	0.98487
Node4	1630	0	0.98644	0.01356
Node4	1631	0	0.975	0.025
Node4	1632	0	0.99867	0.00133
Node4	1633	1	0.00388	0.99612
Node4	1634	1	0.00157	0.99843
Node4	1635	1	0.00157	0.99843
Node4	1636	1	0.00157	0.99843
Node4	1637	1	0.00157	0.99843
Node4	1638	1	0.00157	0.99843
Node4	1639	1	0.00157	0.99843
Node4	1640	1	0.01861	0.98139
Node4	1641	1	0.00157	0.99843
Node4	1642	1	0.00283	0.99717
Node4	1643	1	0.00157	0.99843
Node4	1644	1	0.00884	0.99116
Node4	1645	1	0.00283	0.99717
Node4	1646	0	0.99516	0.00484
Node4	1647	-	0.35771	0.64229
Node4	1648	1	0.00157	0.99843
Node4	1649	0	0.99772	0.00228
Node4	1650	1	0.01861	0.98139
Node4	1651	1	0.00157	0.99843
Node4	1652	1	0.00344	0.99656
Node4	1653	1	0.00157	0.99843
Node4	1654	1	0.00157	0.99843
Node4	1655	0	0.98644	0.01356
Node4	1656	1	0.00157	0.99843
Node4	1657	1	0.00884	0.99116
Node4	1658	1	0.00157	0.99843
Node4	1659	1	0.00157	0.99843
Node4	1660	1	0.00283	0.99717
Node4	1661	1	0.00157	0.99843
Node4	1662	1	0.01596	0.98404
Node4	1663	1	0.04139	0.95861
Node4	1664	1	0.00157	0.99843
Node4	1665	1	0.00283	0.99717
Node4	1666	1	0.00157	0.99843
Node4	1667	1	0.04139	0.95861
Node4	1668	1	0.00344	0.99656
Node4	1669	1	0.07453	0.92547
Node4	1670	1	0.00157	0.99843
Node4	1671	0	0.54617	0.45383
Node4	1672	0	0.97834	0.02166
Node4	1673	0	0.62143	0.37857
Node4	1674	1	0.00344	0.99656
Node4	1675	1	0.12712	0.87288
Node4	1676	0	0.76256	0.23744
Node4	1677	-	0.30855	0.69145
Node4	1678	1	0.00157	0.99843
Node4	1679	1	0.00157	0.99843
Node4	1680	0	0.97069	0.02931
Node4	1681	1	0.00157	0.99843
Node4	1682	1	0.00157	0.99843
Node4	1683	0	0.99941	0.00059
Node4	1684	1	0.00157	0.99843
Node4	1685	1	0.00157	0.99843
Node4	1686	1	0.00344	0.99656
Node4	1687	0	0.58631	0.41369
Node4	1688	1	0.01984	0.98016
Node4	1689	0	0.59646	0.40354
Node4	1690	1	0.03099	0.96901
Node4	1691	0	0.99941	0.00059
Node4	1692	1	0.15038	0.84962
Node4	1693	0	0.99753	0.00247
Node4	1694	1	0.22235	0.77765
Node4	1695	1	0.00344	0.99656
Node4	1696	1	0.00344	0.99656
Node4	1697	1	0.00344	0.99656
Node4	1698	0	0.63262	0.36738
Node4	1699	0	0.95816	0.04184
Node4	1700	1	0.00344	0.99656
Node4	1701	1	0.00157	0.99843
Node4	1702	1	0.08668	0.91332
Node4	1703	1	0.00283	0.99717
Node4	1704	1	0.07453	0.92547
Node4	1705	1	0.00157	0.99843
Node4	1706	1	0.00157	0.99843
Node4	1707	1	0.01513	0.98487
Node4	1708	0	0.98644	0.01356
Node4	1709	-	0.35452	0.64548
Node4	1710	1	0.01984	0.98016
Node4	1711	0	0.975	0.025
Node4	1712	1	0.00344	0.99656
Node4	1713	1	0.03237	0.96763
Node4	1714	-	0.34722	0.65278
Node4	1715	1	0.00157	0.99843
Node4	1716	0	0.99772	0.00228
Node4	1717	1	0.00157	0.99843
Node4	1718	1	0.00283	0.99717
Node4	1719	1	0.15117	0.84883
Node4	1720	1	0.00157	0.99843
Node4	1721	1	0.00157	0.99843
Node4	1722	0	0.99867	0.00133
Node4	1723	1	0.00157	0.99843
Node4	1724	0	0.99516	0.00484
Node4	1725	1	0.00157	0.99843
Node4	1726	1	0.00344	0.99656
Node4	1727	0	0.68907	0.31093
Node4	1728	1	0.00344	0.99656
Node4	1729	1	0.01984	0.98016
Node4	1730	1	0.03099	0.96901
Node4	1731	1	0.03099	0.96901
Node4	1732	0	0.975	0.025
Node4	1733	1	0.00344	0.99656
Node4	1734	1	0.00344	0.99656
Node4	1735	1	0.00157	0.99843
Node4	1736	1	0.01861	0.98139
Node4	1737	-	0.35771	0.64229
Node4	1738	0	0.83892	0.16108
Node4	1739	0	0.9702	0.0298
Node4	1740	0	0.93817	0.06183
Node4	1741	1	0.00344	0.99656
Node4	1742	1	0.00344	0.99656
Node4	1743	1	0.00884	0.99116
Node4	1744	1	0.00157	0.99843
Node4	1745	1	0.00157	0.99843
Node4	1746	1	0.00157	0.99843
Node4	1747	1	0.01984	0.98016
Node4	1748	1	0.07453	0.92547
Node4	1749	1	0.00157	0.99843
Node4	1750	1	0.01984	0.98016
Node4	1751	0	0.98644	0.01356
Node4	1752	0	0.98644	0.01356
Node4	1753	1	0.04139	0.95861
Node4	1754	-	0.47934	0.52066
Node4	1755	1	0.01596	0.98404
Node4	1756	0	0.95816	0.04184
Node4	1757	0	0.99941	0.00059
Node4	1758	0	0.97834	0.02166
Node4	1759	1	0.00344	0.99656
Node4	1760	0	0.99941	0.00059
Node4	1761	1	0.00157	0.99843
Node4	1762	-	0.2884	0.7116
Node4	1763	1	0.00388	0.99612
Node4	1764	1	0.02188	0.97812
Node4	1765	1	0.13299	0.86701
Node4	1766	0	0.99753	0.00247
Node4	1767	1	0.00157	0.99843
Node4	1768	1	0.00283	0.99717
Node4	1769	1	0.12712	0.87288
Node4	1770	1	0.22235	0.77765
Node4	1771	1	0.00157	0.99843
Node4	1772	1	0.00283	0.99717
Node4	1773	1	0.15117	0.84883
Node4	1774	1	0.00157	0.99843
Node4	1775	1	0.00283	0.99717
Node4	1776	1	0.22235	0.77765
Node4	1777	0	0.54617	0.45383
Node4	1778	-	0.45422	0.54578
Node4	1779	1	0.22235	0.77765
Node4	1780	1	0.00157	0.99843
Node4	1781	1	0.00157	0.99843
Node4	1782	1	0.15038	0.84962
Node4	1783	1	0.00157	0.99843
Node4	1784	1	0.00157	0.99843
Node4	1785	0	0.98644	0.01356
Node4	1786	1	0.01513	0.98487
Node4	1787	1	0.01984	0.98016
Node4	1788	1	0.01984	0.98016
Node4	1789	1	0.19713	0.80287
Node4	1790	0	0.95816	0.04184
Node4	1791	1	0.00157	0.99843
Node4	1792	1	0.00157	0.99843
Node4	1793	0	0.99753	0.00247
Node4	1794	1	0.01984	0.98016
Node4	1795	1	0.00157	0.99843
Node4	1796	1	0.00157	0.99843
Node4	1797	1	0.02188	0.97812
Node4	1798	1	0.00283	0.99717
Node4	1799	1	0.08668	0.91332
Node4	1800	1	0.22235	0.77765
Node4	1801	1	0.03099	0.96901
Node4	1802	1	0.00157	0.99843
Node4	1803	1	0.01861	0.98139
Node4	1804	1	0.00157	0.99843
Node4	1805	1	0.00344	0.99656
Node4	1806	0	0.98644	0.01356
Node4	1807	0	0.99541	0.00459
Node4	1808	0	0.975	0.025
Node4	1809	0	0.98644	0.01356
Node4	1810	1	0.00157	0.99843
Node4	1811	1	0.00157	0.99843
Node4	1812	1	0.00157	0.99843
Node4	1813	1	0.00157	0.99843
Node4	1814	1	0.00157	0.99843
Node4	1815	1	0.00388	0.99612
Node4	1816	1	0.00157	0.99843
Node4	1817	1	0.00157	0.99843
Node4	1818	1	0.05889	0.94111
Node4	1819	1	0.00157	0.99843
Node4	1820	1	0.00157	0.99843
Node4	1821	1	0.01596	0.98404
Node4	1822	1	0.00157	0.99843
Node4	1823	1	0.00157	0.99843
Node4	1824	1	0.12712	0.87288
Node4	1825	-	0.34722	0.65278
Node4	1826	1	0.01596	0.98404
Node4	1827	0	0.975	0.025
Node4	1828	0	0.99941	0.00059
Node4	1829	1	0.00157	0.99843
Node4	1830	1	0.03237	0.96763
Node4	1831	1	0.05889	0.94111
Node4	1832	0	0.98644	0.01356
Node4	1833	0	0.95595	0.04405
Node4	1834	1	0.00157	0.99843
Node4	1835	1	0.00157	0.99843
Node4	1836	1	0.00157	0.99843
Node4	1837	1	0.00388	0.99612
Node4	1838	1	0.00388	0.99612
Node4	1839	0	0.99867	0.00133
Node4	1840	0	0.91137	0.08863
Node4	1841	1	0.00157	0.99843
Node4	1842	1	0.00157	0.99843
Node4	1843	1	0.03237	0.96763
Node4	1844	1	0.00157	0.99843
Node4	1845	0	0.99867	0.00133
Node4	1846	1	0.03099	0.96901
Node4	1847	0	0.99941	0.00059
Node4	1848	1	0.03237	0.96763
Node4	1849	-	0.33004	0.66996
Node4	1850	1	0.00344	0.99656
Node4	1851	1	0.03099	0.96901
Node4	1852	1	0.00157	0.99843
Node4	1853	1	0.00388	0.99612
Node4	1854	1	0.00884	0.99116
Node4	1855	1	0.00157	0.99843
Node4	1856	-	0.35771	0.64229
Node4	1857	1	0.00884	0.99116
Node4	1858	1	0.00157	0.99843
Node4	1859	1	0.00157	0.99843
Node4	1860	1	0.00283	0.99717
Node4	1861	1	0.00157	0.99843
Node4	1862	1	0.00157	0.99843
Node4	1863	1	0.00884	0.99116
Node4	1864	1	0.00157	0.99843
Node4	1865	1	0.00388	0.99612
Node4	1866	1	0.00388	0.99612
Node4	1867	0	0.99867	0.00133
Node4	1868	1	0.00157	0.99843
Node4	1869	1	0.00157	0.99843
Node4	1870	1	0.00157	0.99843
Node4	1871	1	0.00157	0.99843
Node4	1872	1	0.00157	0.99843
Node4	1873	1	0.03099	0.96901
Node4	1874	1	0.00388	0.99612
Node4	1875	1	0.01596	0.98404
Node4	1876	1	0.0724	0.9276
Node4	1877	0	0.59646	0.40354
Node4	1878	1	0.03237	0.96763
Node4	1879	1	0.00283	0.99717
Node4	1880	1	0.00157	0.99843
Node4	1881	-	0.35771	0.64229
Node4	1882	0	0.99753	0.00247
Node4	1883	1	0.22235	0.77765
Node4	1884	1	0.00884	0.99116
Node4	1885	1	0.00884	0.99116
Node4	1886	1	0.08668	0.91332
Node4	1887	1	0.00283	0.99717
Node4	1888	1	0.00157	0.99843
Node4	1889	0	0.99753	0.00247
Node4	1890	0	0.99753	0.00247
Node4	1891	0	0.99753	0.00247
Node4	1892	0	0.99867	0.00133
Node4	1893	1	0.00283	0.99717
Node4	1894	1	0.00283	0.99717
Node4	1895	1	0.00157	0.99843
Node4	1896	1	0.00344	0.99656
Node4	1897	0	0.99753	0.00247
Node4	1898	1	0.15913	0.84087
Node4	1899	1	0.22235	0.77765
Node4	1900	0	0.97834	0.02166
Node4	1901	1	0.00157	0.99843
Node4	1902	0	0.98644	0.01356
Node4	1903	1	0.0724	0.9276
Node4	1904	1	0.00157	0.99843
Node4	1905	1	0.01984	0.98016
Node4	1906	1	0.0724	0.9276
Node4	1907	0	0.975	0.025
Node4	1908	1	0.12707	0.87293
Node4	1909	1	0.00157	0.99843
Node4	1910	1	0.00344	0.99656
Node4	1911	1	0.00884	0.99116
Node4	1912	1	0.00157	0.99843
Node4	1913	1	0.00157	0.99843
Node4	1914	1	0.00157	0.99843
Node4	1915	1	0.00344	0.99656
Node4	1916	1	0.00388	0.99612
Node4	1917	0	0.975	0.025
Node4	1918	1	0.12707	0.87293
Node4	1919	1	0.22235	0.77765
Node4	1920	1	0.00157	0.99843
Node4	1921	0	0.97601	0.02399
Node4	1922	0	0.98644	0.01356
Node4	1923	1	0.00157	0.99843
Node4	1924	1	0.00283	0.99717
Node4	1925	1	0.00157	0.99843
Node4	1926	1	0.00157	0.99843
Node4	1927	1	0.00884	0.99116
Node4	1928	1	0.02188	0.97812
Node4	1929	1	0.00157	0.99843
Node4	1930	1	0.15117	0.84883
Node4	1931	1	0.00157	0.99843
Node4	1932	1	0.00283	0.99717
Node4	1933	1	0.22819	0.77181
Node4	1934	1	0.00388	0.99612
Node4	1935	1	0.00157	0.99843
Node4	1936	1	0.00157	0.99843
Node4	1937	1	0.12712	0.87288
Node4	1938	1	0.00157	0.99843
Node4	1939	1	0.08668	0.91332
Node4	1940	-	0.35771	0.64229
Node4	1941	1	0.02188	0.97812
Node4	1942	1	0.00344	0.99656
Node4	1943	1	0.00344	0.99656
Node4	1944	0	0.93817	0.06183
Node4	1945	1	0.00157	0.99843
Node4	1946	1	0.02188	0.97812
Node4	1947	1	0.00157	0.99843
Node4	1948	1	0.02188	0.97812
Node4	1949	1	0.04139	0.95861
Node4	1950	1	0.00388	0.99612
Node4	1951	0	0.88729	0.11271
Node4	1952	1	0.01596	0.98404
Node4	1953	1	0.01861	0.98139
Node4	1954	1	0.01513	0.98487
Node4	1955	1	0.00157	0.99843
Node4	1956	1	0.00283	0.99717
Node4	1957	1	0.00884	0.99116
Node4	1958	0	0.98644	0.01356
Node4	1959	1	0.01596	0.98404
Node4	1960	0	0.95816	0.04184
Node4	1961	1	0.00157	0.99843
Node4	1962	1	0.00157	0.99843
Node4	1963	1	0.00157	0.99843
Node4	1964	1	0.00157	0.99843
Node4	1965	-	0.35771	0.64229
Node4	1966	1	0.00157	0.99843
Node4	1967	1	0.00388	0.99612
Node4	1968	1	0.01596	0.98404
Node4	1969	1	0.00283	0.99717
Node4	1970	1	0.00157	0.99843
Node4	1971	1	0.00157	0.99843
Node4	1972	1	0.01861	0.98139
Node4	1973	1	0.00157	0.99843
Node4	1974	1	0.00157	0.99843
Node4	1975	1	0.04139	0.95861
Node4	1976	0	0.99941	0.00059
Node4	1977	1	0.00283	0.99717
Node4	1978	1	0.00157	0.99843
Node4	1979	1	0.00157	0.99843
Node4	1980	1	0.00283	0.99717
Node4	1981	1	0.01984	0.98016
Node4	1982	1	0.00157	0.99843
Node4	1983	1	0.00157	0.99843
Node4	1984	1	0.12707	0.87293
Node4	1985	1	0.00884	0.99116
Node4	1986	1	0.00157	0.99843
Node4	1987	1	0.00884	0.99116
Node4	1988	1	0.00157	0.99843
Node4	1989	1	0.00884	0.99116
Node4	1990	1	0.01861	0.98139
Node4	1991	1	0.00157	0.99843
[truncated: 19,574 more rows]

## Sheet: Terrapene_carolina
Node	Site	State	p_0	p_1	Terrapene_carolina
Node5	5_8S_rRNA	0	0.99682	0.00318	1
Node5	5S_rRNA	0	0.63798	0.36202	1
Node5	ABHD10	0	0.54989	0.45011	1
Node5	ACTC1	0	0.97682	0.02318	1
Node5	ACY3	0	0.91087	0.08913	1
Node5	ADM	0	0.6128	0.3872	1
Node5	ADM2	0	0.6128	0.3872	1
Node5	AFF3	0	0.63448	0.36552	1
Node5	AKAP4	0	0.99599	0.00401	1
Node5	ALKAL1	0	0.97464	0.02536	1
Node5	ANKRD50	0	0.95427	0.04573	1
Node5	ANXA6	0	0.99803	0.00197	1
Node5	APOE	0	0.6128	0.3872	1
Node5	AQP2	0	0.99803	0.00197	1
Node5	ARG1	0	0.91087	0.08913	1
Node5	ARRB1	0	0.95495	0.04505	1
Node5	ASPH	0	0.99803	0.00197	1
Node5	ATP5MC3	0	0.6128	0.3872	1
Node5	B3GNT8	0	0.95427	0.04573	1
Node5	BAP1	0	0.99803	0.00197	1
Node5	BCL2L14	0	0.63798	0.36202	1
Node5	BEST4	0	0.95495	0.04505	1
Node5	BOLL	0	0.99599	0.00401	1
Node5	BRD4	0	0.95495	0.04505	1
Node5	BRICD5	0	0.94671	0.05329	1
Node5	C15orf65	0	0.54989	0.45011	1
Node5	C17orf98	0	0.6128	0.3872	1
Node5	C9orf116	0	0.54989	0.45011	1
Node5	CAMK2N1	0	0.63798	0.36202	1
Node5	CAMK2N2	0	0.63798	0.36202	1
Node5	CAMSAP3	0	0.92917	0.07083	1
Node5	CAPN1	0	0.99803	0.00197	1
Node5	CASR	0	0.6128	0.3872	1
Node5	CCDC68	0	0.91087	0.08913	1
Node5	CCDC69	0	0.66999	0.33001	1
Node5	CCDC88A	0	0.91211	0.08789	1
Node5	CCHCR1	0	0.54989	0.45011	1
Node5	CD22	0	0.99599	0.00401	1
Node5	CDC20B	0	0.71024	0.28976	1
Node5	CDC42BPG	0	0.67333	0.32667	1
Node5	CEBPD	0	0.97464	0.02536	1
Node5	CELA1	0	0.90742	0.09258	1
Node5	CGN	0	0.92815	0.07185	1
Node5	CGNL1	0	0.92815	0.07185	1
Node5	CHST11	0	0.95965	0.04035	1
Node5	CHST14	0	0.99803	0.00197	1
Node5	CLDN15	0	0.92815	0.07185	1
Node5	CLEC11A	0	0.6128	0.3872	1
Node5	CLIP4	0	0.95427	0.04573	1
Node5	CNGB1	0	0.66999	0.33001	1
Node5	CNGB3	0	0.66999	0.33001	1
Node5	CNPY4	0	0.54989	0.45011	1
Node5	COL26A1	0	0.99803	0.00197	1
Node5	COL4A6	0	0.91087	0.08913	1
Node5	CORO1B	0	0.99803	0.00197	1
Node5	CRISP2	0	0.54989	0.45011	1
Node5	CUTA	0	0.95427	0.04573	1
Node5	CYP1B1	0	0.57118	0.42882	1
Node5	DDX60	0	0.95427	0.04573	1
Node5	DERL2	0	0.76159	0.23841	1
Node5	DPH6	0	0.94952	0.05048	1
Node5	DSTYK	0	0.99803	0.00197	1
Node5	DUT	0	0.6128	0.3872	1
Node5	EEF1G	0	0.99803	0.00197	1
Node5	EFCC1	0	0.95965	0.04035	1
Node5	EFS	0	0.92815	0.07185	1
Node5	EXOC3L4	0	0.90612	0.09388	1
Node5	EXOC6B	0	0.57118	0.42882	1
Node5	EXT1	0	0.99803	0.00197	1
Node5	FAM187A	0	0.91087	0.08913	1
Node5	FAM221B	0	0.92917	0.07083	1
Node5	FAM98C	0	0.54989	0.45011	1
Node5	FGFR4	0	0.99803	0.00197	1
Node5	FOXE1	0	0.92917	0.07083	1
Node5	FOXL2	0	0.99599	0.00401	1
Node5	FOXP2	0	0.99575	0.00425	1
Node5	FUNDC1	0	0.99803	0.00197	1
Node5	FYN	0	0.91087	0.08913	1
Node5	GABRB2	0	0.95965	0.04035	1
Node5	GAS1	0	0.99803	0.00197	1
Node5	GAS2	0	0.99803	0.00197	1
Node5	GLYATL3	0	0.92815	0.07185	1
Node5	GNB2	0	0.94952	0.05048	1
Node5	GOLM1	0	0.57118	0.42882	1
Node5	GPR152	0	0.97464	0.02536	1
Node5	GPR31	0	0.95427	0.04573	1
Node5	GPT	0	0.95427	0.04573	1
Node5	GRAMD1B	0	0.92917	0.07083	1
Node5	GUCA2A	0	0.95427	0.04573	1
Node5	GUCA2B	0	0.99803	0.00197	1
Node5	H2AX	0	0.90742	0.09258	1
Node5	H4C1	0	0.99803	0.00197	1
Node5	HDGFL2	0	0.99599	0.00401	1
Node5	HMG20B	0	0.95427	0.04573	1
Node5	HMGB2	0	0.6128	0.3872	1
Node5	HMGN1	0	0.76159	0.23841	1
Node5	HPSE2	0	0.63798	0.36202	1
Node5	HS3ST1	0	0.91087	0.08913	1
Node5	HTR1A	0	0.54989	0.45011	1
Node5	HTR1D	0	0.99599	0.00401	1
Node5	HTR3A	0	0.99803	0.00197	1
Node5	IER5L	0	0.94671	0.05329	1
Node5	IGSF11	0	0.91087	0.08913	1
Node5	IHH	0	0.95427	0.04573	1
Node5	INPPL1	0	0.91087	0.08913	1
Node5	ITPK1	0	0.54989	0.45011	1
Node5	JAKMIP1	0	0.90612	0.09388	1
Node5	JUN	0	0.99803	0.00197	1
Node5	KANK1	0	0.92917	0.07083	1
Node5	KCNC1	0	0.99803	0.00197	1
Node5	KCNK9	0	0.99803	0.00197	1
Node5	KIF21B	0	0.99803	0.00197	1
Node5	KLF13	0	0.95427	0.04573	1
Node5	LDB3	0	0.94671	0.05329	1
Node5	LIMCH1	0	0.91087	0.08913	1
Node5	LRCH3	0	0.91211	0.08789	1
Node5	LSM5	0	0.99803	0.00197	1
Node5	LYPD3	0	0.95495	0.04505	1
Node5	MACF1	0	0.99803	0.00197	1
Node5	MAN2A2	0	0.63798	0.36202	1
Node5	MAP6	0	0.54989	0.45011	1
Node5	MCM4	0	0.90612	0.09388	1
Node5	MDM2	0	0.90612	0.09388	1
Node5	Metazoa_SRP	0	0.63798	0.36202	1
Node5	METTL24	0	0.91087	0.08913	1
Node5	METTL26	0	0.54989	0.45011	1
Node5	MIR133A1	0	0.99682	0.00318	1
Node5	MMP13	0	0.63448	0.36552	1
Node5	MSH2	0	0.99803	0.00197	1
Node5	MSR1	0	0.97464	0.02536	1
Node5	MSX1	0	0.6128	0.3872	1
Node5	MT4	0	0.97001	0.02999	1
Node5	MYH7B	0	0.98012	0.01988	1
Node5	MYOT	0	0.99803	0.00197	1
Node5	MYT1	0	0.99803	0.00197	1
Node5	MZT1	0	0.99803	0.00197	1
Node5	NEBL	0	0.99575	0.00425	1
Node5	NEK7	0	0.99803	0.00197	1
Node5	NEU3	0	0.92349	0.07651	1
Node5	NEURL1	0	0.99803	0.00197	1
Node5	NIBAN3	0	0.94952	0.05048	1
Node5	NINL	0	0.92815	0.07185	1
Node5	NKPD1	0	0.54989	0.45011	1
Node5	NOXA1	0	0.57118	0.42882	1
Node5	NPR2	0	0.99682	0.00318	1
Node5	NPTN	0	0.54989	0.45011	1
Node5	NRSN2	0	0.6128	0.3872	1
Node5	OR10Q1	0	0.99682	0.00318	1
Node5	OR11L1	0	0.98012	0.01988	1
Node5	OR51E1	0	0.99803	0.00197	1
Node5	OR51E2	0	0.99803	0.00197	1
Node5	OR52M1	0	0.99682	0.00318	1
Node5	OR5AS1	0	0.97001	0.02999	1
Node5	OR5I1	0	0.99803	0.00197	1
Node5	OR5J2	0	0.99803	0.00197	1
Node5	OR6J1	0	0.99682	0.00318	1
Node5	OR6P1	0	0.99803	0.00197	1
Node5	OTX2	0	0.95495	0.04505	1
Node5	OXER1	0	0.95427	0.04573	1
Node5	PCDH7	0	0.54989	0.45011	1
Node5	PCF11	0	0.97464	0.02536	1
Node5	PERP	0	0.99682	0.00318	1
Node5	PIM1	0	0.97001	0.02999	1
Node5	PLD5	0	0.57118	0.42882	1
Node5	PLEKHH3	0	0.99682	0.00318	1
Node5	PLOD3	0	0.66999	0.33001	1
Node5	POLN	0	0.99803	0.00197	1
Node5	PPDPF	0	0.91211	0.08789	1
Node5	PPDPFL	0	0.91211	0.08789	1
Node5	PPP2R3A	0	0.54989	0.45011	1
Node5	PRKAR1A	0	0.99803	0.00197	1
Node5	PRLHR	0	0.90612	0.09388	1
Node5	PRMT1	0	0.99682	0.00318	1
Node5	PROC	0	0.63798	0.36202	1
Node5	PROZ	0	0.92917	0.07083	1
Node5	PRR12	0	0.95495	0.04505	1
Node5	PTPN4	0	0.95427	0.04573	1
Node5	QSER1	0	0.92917	0.07083	1
Node5	RAB10	0	0.99803	0.00197	1
Node5	RAB11A	0	0.97464	0.02536	1
Node5	RALGPS1	0	0.63798	0.36202	1
Node5	RAPGEF5	0	0.99682	0.00318	1
Node5	RDH16	0	0.99803	0.00197	1
Node5	RIMS2	0	0.99803	0.00197	1
Node5	RIT2	0	0.99803	0.00197	1
Node5	RNase_MRP	0	0.99803	0.00197	1
Node5	RNASE4	0	0.92815	0.07185	1
Node5	ROBO1	0	0.95427	0.04573	1
Node5	RP1	0	0.54989	0.45011	1
Node5	RPGRIP1	0	0.91087	0.08913	1
Node5	RPL17-C18orf32	0	0.95495	0.04505	1
Node5	RPL18A	0	0.54989	0.45011	1
Node5	RPL31	0	0.99803	0.00197	1
Node5	RPL35A	0	0.6128	0.3872	1
Node5	RPLP0	0	0.99803	0.00197	1
Node5	RPS12	0	0.99803	0.00197	1
Node5	RPS19	0	0.97464	0.02536	1
Node5	RPS27	0	0.99803	0.00197	1
Node5	RPS3A	0	0.95427	0.04573	1
Node5	RUNDC3A	0	0.99803	0.00197	1
Node5	SAPCD2	0	0.99803	0.00197	1
Node5	SCAF4	0	0.92349	0.07651	1
Node5	SEC61G	0	0.99803	0.00197	1
Node5	SEC62	0	0.99803	0.00197	1
Node5	SEMA7A	0	0.97464	0.02536	1
Node5	SFI1	0	0.90742	0.09258	1
Node5	SH3RF1	0	0.99803	0.00197	1
Node5	SHANK3	0	0.92815	0.07185	1
Node5	SLC12A5	0	0.99803	0.00197	1
Node5	SLC22A6	0	0.99803	0.00197	1
Node5	SLC23A3	0	0.90612	0.09388	1
Node5	SLC2A1	0	0.99803	0.00197	1
Node5	SLC30A2	0	0.99803	0.00197	1
Node5	SLC39A10	0	0.99803	0.00197	1
Node5	SLC39A13	0	0.95495	0.04505	1
Node5	SLC44A2	0	0.99803	0.00197	1
Node5	SLC7A5	0	0.99803	0.00197	1
Node5	SNORA5C	0	0.95495	0.04505	1
Node5	SNORA70	0	0.6128	0.3872	1
Node5	SNORA71	0	0.92917	0.07083	1
Node5	SNORA73	0	0.92917	0.07083	1
Node5	SNORA74	0	0.99803	0.00197	1
Node5	SNORD15	0	0.63798	0.36202	1
Node5	SNORD21	0	0.99803	0.00197	1
Node5	SNORD24	0	0.63798	0.36202	1
Node5	SNORD33	0	0.92917	0.07083	1
Node5	SNORD79	0	0.99803	0.00197	1
Node5	SOWAHA	0	0.90742	0.09258	1
Node5	SPAG1	0	0.66999	0.33001	1
Node5	SPAST	0	0.99803	0.00197	1
Node5	SPATA6L	0	0.99803	0.00197	1
Node5	SUB1	0	0.99575	0.00425	1
Node5	SYNE2	0	0.99803	0.00197	1
Node5	SYNPO	0	0.57118	0.42882	1
Node5	SZT2	0	0.99803	0.00197	1
Node5	TAFA4	0	0.99682	0.00318	1
Node5	TBC1D9B	0	0.99803	0.00197	1
Node5	TBKBP1	0	0.54989	0.45011	1
Node5	TCTN1	0	0.57487	0.42513	1
Node5	TFF2	0	0.99682	0.00318	1
Node5	TGIF1	0	0.95965	0.04035	1
Node5	TIGD5	0	0.6128	0.3872	1
Node5	TMEM102	0	0.98012	0.01988	1
Node5	TMEM135	0	0.99803	0.00197	1
Node5	TNFRSF6B	0	0.90612	0.09388	1
Node5	TRIM63	0	0.97464	0.02536	1
Node5	TSC22D3	0	0.99803	0.00197	1
Node5	TSPO	0	0.57118	0.42882	1
Node5	TSR1	0	0.66999	0.33001	1
Node5	TTC23	0	0.54989	0.45011	1
Node5	TUBA3E	0	0.99575	0.00425	1
Node5	TUBB3	0	0.99803	0.00197	1
Node5	U1	0	0.63798	0.36202	1
Node5	U2	0	0.63798	0.36202	1
Node5	U3	0	0.63798	0.36202	1
Node5	U4	0	0.92917	0.07083	1
Node5	U5	0	0.63798	0.36202	1
Node5	U6	0	0.63798	0.36202	1
Node5	U7	0	0.99803	0.00197	1
Node5	UBXN1	0	0.94952	0.05048	1
Node5	USP5	0	0.98012	0.01988	1
Node5	VAMP3	0	0.99803	0.00197	1
Node5	Vault	0	0.97682	0.02318	1
Node5	VKORC1L1	0	0.99803	0.00197	1
Node5	VTCN1	0	0.99803	0.00197	1
Node5	WWP1	0	0.99599	0.00401	1
Node5	XIRP2	0	0.98012	0.01988	1
Node5	Y_RNA	0	0.95495	0.04505	1
Node5	YPEL1	0	0.95427	0.04573	1
Node5	ZBED6CL	0	0.99803	0.00197	1
Node5	ZFP36L2	0	0.54989	0.45011	1
Node5	ZIC3	0	0.99803	0.00197	1
Node5	ZNF536	0	0.54989	0.45011	1
Node5	A3GALT2	0	0.99963	0.00037	0
Node5	ABCD1	0	0.99759	0.00241	0
Node5	ABHD4	0	0.99298	0.00702	0
Node5	ABI3BP	0	0.991	0.009	0
Node5	ABO	0	0.99564	0.00436	0
Node5	ACADVL	0	0.991	0.009	0
Node5	ACAP1	0	0.99963	0.00037	0
Node5	ACER3	0	0.52115	0.47885	0
Node5	ACRBP	0	0.99557	0.00443	0
Node5	ADAM9	0	0.99759	0.00241	0
Node5	ADAMTS2	0	0.99759	0.00241	0
Node5	ADPRHL1	0	0.99557	0.00443	0
Node5	AFF2	0	0.93489	0.06511	0
Node5	AGPAT1	0	0.99287	0.00713	0
Node5	AGPAT2	0	0.94927	0.05073	0
Node5	AGRP	0	0.52264	0.47736	0
Node5	AHNAK	0	0.99963	0.00037	0
Node5	AHRR	0	0.99048	0.00952	0
Node5	AK1	0	0.92943	0.07057	0
Node5	AK7	0	0.99759	0.00241	0
Node5	AK9	0	0.99963	0.00037	0
Node5	AKAP13	0	0.99759	0.00241	0
Node5	AKNA	0	0.82168	0.17832	0
Node5	ALDH18A1	0	0.99963	0.00037	0
Node5	ALOXE3	0	0.99298	0.00702	0
Node5	AMPH	0	0.84275	0.15725	0
Node5	ANGPTL1	0	0.85348	0.14652	0
Node5	ANKDD1A	0	0.93489	0.06511	0
Node5	ANKDD1B	0	0.93489	0.06511	0
Node5	ANKRD33	0	0.99714	0.00286	0
Node5	ANKRD33B	0	0.84275	0.15725	0
Node5	ANKRD40CL	0	0.99963	0.00037	0
Node5	ANTXR1	0	0.92943	0.07057	0
Node5	AP1G2	0	0.99287	0.00713	0
Node5	APBB1	0	0.81314	0.18686	0
Node5	APP	0	0.52264	0.47736	0
Node5	AQP4	0	0.99298	0.00702	0
Node5	ARHGAP20	0	0.95631	0.04369	0
Node5	ARHGAP32	0	0.99759	0.00241	0
Node5	ARHGAP9	0	0.99298	0.00702	0
Node5	ARX	0	0.95631	0.04369	0
Node5	ASB9	0	0.99963	0.00037	0
Node5	ASH1L	0	0.99287	0.00713	0
Node5	ATF7IP2	0	0.99963	0.00037	0
Node5	ATOH1	0	0.94464	0.05536	0
Node5	ATP2B1	0	0.89072	0.10928	0
Node5	ATP2B4	0	0.99759	0.00241	0
Node5	ATP9B	0	0.99759	0.00241	0
Node5	AVPR2	0	0.5865	0.4135	0
Node5	B4GALNT1	0	0.92943	0.07057	0
Node5	BBOF1	0	0.95694	0.04306	0
Node5	BCAP29	0	0.97178	0.02822	0
Node5	BCAP31	0	0.97178	0.02822	0
Node5	BCAT1	0	0.89072	0.10928	0
Node5	BCAT2	0	0.89072	0.10928	0
Node5	BCL2L12	0	0.99564	0.00436	0
Node5	BFAR	0	0.99557	0.00443	0
Node5	BGN	0	0.99298	0.00702	0
Node5	BLVRB	0	0.90397	0.09603	0
Node5	BMP2K	0	0.99557	0.00443	0
Node5	BMT2	0	0.99557	0.00443	0
Node5	BORCS6	0	0.99564	0.00436	0
Node5	BPIFB3	0	0.99048	0.00952	0
Node5	BPIFB4	0	0.99963	0.00037	0
Node5	BPIFC	0	0.99714	0.00286	0
Node5	BRSK2	0	0.99564	0.00436	0
Node5	C11orf16	0	0.99564	0.00436	0
Node5	C1QL2	0	0.99298	0.00702	0
Node5	C1QL4	0	0.99759	0.00241	0
Node5	C3AR1	0	0.90794	0.09206	0
Node5	CACNA2D2	0	0.99557	0.00443	0
Node5	CACNG8	0	0.91349	0.08651	0
Node5	CALHM6	0	0.97178	0.02822	0
Node5	CARNS1	0	0.99963	0.00037	0
Node5	CBL	0	0.99564	0.00436	0
Node5	CBLB	0	0.99287	0.00713	0
Node5	CCDC113	0	0.95631	0.04369	0
Node5	CCDC120	0	0.99611	0.00389	0
Node5	CCDC141	0	0.99963	0.00037	0
Node5	CCDC146	0	0.90397	0.09603	0
Node5	CCDC27	0	0.991	0.009	0
Node5	CCDC38	0	0.95631	0.04369	0
Node5	CCDC61	0	0.90794	0.09206	0
Node5	CCDC65	0	0.93489	0.06511	0
Node5	CCDC71	0	0.85348	0.14652	0
Node5	CCDC9	0	0.99557	0.00443	0
Node5	CCL16	0	0.99759	0.00241	0
Node5	CCL19	0	0.99048	0.00952	0
Node5	CCL20	0	0.99714	0.00286	0
Node5	CCR6	0	0.99714	0.00286	0
Node5	CCR9	0	0.99048	0.00952	0
Node5	CD200	0	0.52115	0.47885	0
Node5	CD44	0	0.81314	0.18686	0
Node5	CD79B	0	0.99557	0.00443	0
Node5	CDC25C	0	0.99557	0.00443	0
Node5	CDCA2	0	0.991	0.009	0
Node5	CDCA8	0	0.99287	0.00713	0
Node5	CDH1	0	0.89072	0.10928	0
Node5	CDH18	0	0.99963	0.00037	0
Node5	CDHR1	0	0.99759	0.00241	0
Node5	CDK8	0	0.99557	0.00443	0
Node5	CEP350	0	0.81314	0.18686	0
Node5	CFAP100	0	0.84275	0.15725	0
Node5	CFAP46	0	0.99963	0.00037	0
Node5	CFAP61	0	0.99963	0.00037	0
Node5	CFAP73	0	0.82168	0.17832	0
Node5	CGGBP1	0	0.99564	0.00436	0
Node5	CHSY3	0	0.84275	0.15725	0
Node5	CIBAR2	0	0.82168	0.17832	0
Node5	CIDEB	0	0.89072	0.10928	0
Node5	CIPC	0	0.99759	0.00241	0
Node5	CLDN3	0	0.99963	0.00037	0
Node5	CLDN4	0	0.99759	0.00241	0
Node5	CLDN8	0	0.94927	0.05073	0
Node5	CNFN	0	0.99564	0.00436	0
Node5	CNNM2	0	0.99759	0.00241	0
Node5	CNR1	0	0.93489	0.06511	0
Node5	COG5	0	0.99759	0.00241	0
Node5	COL13A1	0	0.99714	0.00286	0
Node5	COL4A4	0	0.99963	0.00037	0
Node5	COL6A6	0	0.99759	0.00241	0
Node5	COPS6	0	0.95631	0.04369	0
Node5	COQ8B	0	0.99759	0.00241	0
Node5	COX5B	0	0.82168	0.17832	0
Node5	COX7A2	0	0.94464	0.05536	0
Node5	CPEB4	0	0.99759	0.00241	0
Node5	CPLX1	0	0.84474	0.15526	0
Node5	CPSF6	0	0.99963	0.00037	0
Node5	CRB3	0	0.89072	0.10928	0
Node5	CREM	0	0.99287	0.00713	0
Node5	CRH	0	0.99062	0.00938	0
Node5	CRTC2	0	0.85894	0.14106	0
Node5	CRYGS	0	0.99557	0.00443	0
Node5	CTR9	0	0.99759	0.00241	0
Node5	CTSK	0	0.99963	0.00037	0
Node5	CTSS	0	0.99564	0.00436	0
Node5	CTXND1	0	0.99564	0.00436	0
Node5	CXCL8	0	0.99557	0.00443	0
Node5	CYGB	0	0.62391	0.37609	0
Node5	CYP39A1	0	0.99714	0.00286	0
Node5	CYSLTR2	0	0.99048	0.00952	0
Node5	DAG1	0	0.93489	0.06511	0
Node5	DCST1	0	0.99564	0.00436	0
Node5	DDX47	0	0.99557	0.00443	0
Node5	DENND1B	0	0.90397	0.09603	0
Node5	DHX33	0	0.99759	0.00241	0
Node5	DHX35	0	0.99759	0.00241	0
Node5	DLK1	0	0.93581	0.06419	0
Node5	DLX6	0	0.99812	0.00188	0
Node5	DMGDH	0	0.99759	0.00241	0
Node5	DNAH7	0	0.99557	0.00443	0
Node5	DNAJC8	0	0.99564	0.00436	0
Node5	DNASE1L1	0	0.91349	0.08651	0
Node5	DPYD	0	0.99557	0.00443	0
Node5	DPYSL5	0	0.52264	0.47736	0
Node5	DRD4	0	0.99759	0.00241	0
Node5	DSG1	0	0.81314	0.18686	0
Node5	DUSP10	0	0.92943	0.07057	0
Node5	DUSP11	0	0.99963	0.00037	0
Node5	EFCAB5	0	0.99714	0.00286	0
Node5	EFHB	0	0.99963	0.00037	0
Node5	EMC8	0	0.91349	0.08651	0
Node5	ENAH	0	0.99557	0.00443	0
Node5	ENO3	0	0.89308	0.10692	0
Node5	ENTPD8	0	0.99237	0.00763	0
Node5	EPPK1	0	0.99564	0.00436	0
Node5	EPS8L1	0	0.99564	0.00436	0
Node5	ERCC2	0	0.89072	0.10928	0
Node5	ERCC8	0	0.90397	0.09603	0
Node5	ERF	0	0.99611	0.00389	0
Node5	ERMN	0	0.93489	0.06511	0
Node5	ESD	0	0.99557	0.00443	0
Node5	ETNK2	0	0.84275	0.15725	0
Node5	EXOC4	0	0.99557	0.00443	0
Node5	EXOSC5	0	0.99611	0.00389	0
Node5	EXOSC6	0	0.99564	0.00436	0
Node5	EXTL3	0	0.99963	0.00037	0
Node5	F10	0	0.99048	0.00952	0
Node5	F11R	0	0.94464	0.05536	0
Node5	F13B	0	0.99812	0.00188	0
Node5	F7	0	0.52115	0.47885	0
Node5	FA2H	0	0.99557	0.00443	0
Node5	FAF1	0	0.99557	0.00443	0
Node5	FAM131C	0	0.85348	0.14652	0
Node5	FAM13A	0	0.99714	0.00286	0
Node5	FAM151A	0	0.99298	0.00702	0
Node5	FAM177A1	0	0.99812	0.00188	0
Node5	FAM177B	0	0.99812	0.00188	0
Node5	FAM217A	0	0.99557	0.00443	0
Node5	FAM3A	0	0.62391	0.37609	0
Node5	FASTKD5	0	0.99114	0.00886	0
Node5	FBLN7	0	0.99963	0.00037	0
Node5	FBN2	0	0.52115	0.47885	0
Node5	FBXL17	0	0.99759	0.00241	0
Node5	FBXL6	0	0.991	0.009	0
Node5	FCHO2	0	0.99564	0.00436	0
Node5	FDXR	0	0.5865	0.4135	0
Node5	FETUB	0	0.99714	0.00286	0
Node5	FEZ1	0	0.96354	0.03646	0
Node5	FGFBP1	0	0.56151	0.43849	0
Node5	FGFBP3	0	0.91349	0.08651	0
Node5	FHAD1	0	0.99557	0.00443	0
Node5	FHOD3	0	0.94464	0.05536	0
Node5	FITM1	0	0.99287	0.00713	0
Node5	FITM2	0	0.99287	0.00713	0
Node5	FRMD6	0	0.52115	0.47885	0
Node5	FRMPD3	0	0.991	0.009	0
Node5	FRY	0	0.5865	0.4135	0
Node5	FYB1	0	0.99963	0.00037	0
Node5	FYB2	0	0.99714	0.00286	0
Node5	FYCO1	0	0.90397	0.09603	0
Node5	FYTTD1	0	0.99048	0.00952	0
Node5	G6PC	0	0.99237	0.00763	0
Node5	GABRG3	0	0.99963	0.00037	0
Node5	GALNT13	0	0.99759	0.00241	0
Node5	GAPDH	0	0.99759	0.00241	0
Node5	GAS2L1	0	0.88749	0.11251	0
Node5	GFI1	0	0.99564	0.00436	0
Node5	GFOD1	0	0.99759	0.00241	0
Node5	GIPC2	0	0.84275	0.15725	0
Node5	GKN1	0	0.99812	0.00188	0
Node5	GLDC	0	0.99759	0.00241	0
Node5	GLI3	0	0.99062	0.00938	0
Node5	GLIPR1	0	0.99557	0.00443	0
Node5	GMPR	0	0.99963	0.00037	0
Node5	GNAL	0	0.99611	0.00389	0
Node5	GNAO1	0	0.99759	0.00241	0
Node5	GPC2	0	0.99509	0.00491	0
Node5	GPR180	0	0.99287	0.00713	0
Node5	GPR4	0	0.99298	0.00702	0
Node5	GPSM1	0	0.89072	0.10928	0
Node5	GSK3B	0	0.62391	0.37609	0
Node5	GTF2H3	0	0.99759	0.00241	0
Node5	GTSF1	0	0.99114	0.00886	0
Node5	GZMM	0	0.99759	0.00241	0
Node5	H3-5	0	0.99759	0.00241	0
Node5	H3C15	0	0.99564	0.00436	0
Node5	HBAD	0	0.99048	0.00952	0
Node5	HERC2	0	0.99759	0.00241	0
Node5	HMCN1	0	0.86572	0.13428	0
Node5	HMX3	0	0.99114	0.00886	0
Node5	HNRNPA3	0	0.99963	0.00037	0
Node5	HOMER1	0	0.92943	0.07057	0
Node5	HORMAD1	0	0.5865	0.4135	0
Node5	HOXB1	0	0.99963	0.00037	0
Node5	HOXC4	0	0.99557	0.00443	0
Node5	HSPA14	0	0.99759	0.00241	0
Node5	HSPA2	0	0.56151	0.43849	0
Node5	HSPA9	0	0.99564	0.00436	0
Node5	HTR6	0	0.99048	0.00952	0
Node5	ICE1	0	0.99564	0.00436	0
Node5	IER2	0	0.85348	0.14652	0
Node5	IER5	0	0.99062	0.00938	0
Node5	IGF1	0	0.99759	0.00241	0
Node5	IGFBP3	0	0.99759	0.00241	0
Node5	IGSF3	0	0.99963	0.00037	0
Node5	IKBIP	0	0.99963	0.00037	0
Node5	IL16	0	0.99557	0.00443	0
Node5	IL20	0	0.86572	0.13428	0
Node5	INAVA	0	0.99759	0.00241	0
Node5	INSL5	0	0.99557	0.00443	0
Node5	IRAG2	0	0.99759	0.00241	0
Node5	IRS1	0	0.991	0.009	0
Node5	ISCA1	0	0.99564	0.00436	0
Node5	ISG20	0	0.99759	0.00241	0
Node5	ITPR1	0	0.99564	0.00436	0
Node5	ITPR3	0	0.99963	0.00037	0
Node5	ITSN1	0	0.99759	0.00241	0
Node5	KCND3	0	0.99963	0.00037	0
Node5	KCNE3	0	0.52264	0.47736	0
Node5	KCTD3	0	0.5865	0.4135	0
Node5	KDM5A	0	0.99557	0.00443	0
Node5	KIAA1586	0	0.99557	0.00443	0
Node5	KIF14	0	0.99557	0.00443	0
Node5	KIF1A	0	0.99557	0.00443	0
Node5	KIFC2	0	0.99557	0.00443	0
Node5	KLF8	0	0.99759	0.00241	0
Node5	KLRG1	0	0.99564	0.00436	0
Node5	KRT12	0	0.99564	0.00436	0
Node5	LAMB2	0	0.94927	0.05073	0
Node5	LAMC1	0	0.99759	0.00241	0
Node5	LGI1	0	0.89308	0.10692	0
Node5	LIF	0	0.99759	0.00241	0
Node5	LMF1	0	0.99963	0.00037	0
Node5	LRP1B	0	0.99557	0.00443	0
Node5	LRP8	0	0.99481	0.00519	0
Node5	LRRC74A	0	0.99963	0.00037	0
Node5	LRRC8E	0	0.94464	0.05536	0
Node5	LTA	0	0.94464	0.05536	0
Node5	LYZ	0	0.92943	0.07057	0
Node5	MAF	0	0.99298	0.00702	0
Node5	MAGOH	0	0.99759	0.00241	0
Node5	MAN1A2	0	0.99759	0.00241	0
Node5	MAP1LC3C	0	0.99564	0.00436	0
Node5	MAP4K3	0	0.99759	0.00241	0
Node5	MAP4K4	0	0.99759	0.00241	0
Node5	MAPKAP1	0	0.99759	0.00241	0
Node5	MAZ	0	0.99557	0.00443	0
Node5	MBD5	0	0.99611	0.00389	0
Node5	MCC	0	0.99481	0.00519	0
Node5	MCF2L2	0	0.99611	0.00389	0
Node5	MDFIC	0	0.90397	0.09603	0
Node5	MED1	0	0.99048	0.00952	0
Node5	MID1	0	0.99557	0.00443	0
Node5	MINK1	0	0.99298	0.00702	0
Node5	MIR15B	0	0.99963	0.00037	0
Node5	MIR16-2	0	0.99963	0.00037	0
Node5	MLPH	0	0.99714	0.00286	0
Node5	MMP1	0	0.99611	0.00389	0
Node5	MOGAT3	0	0.82168	0.17832	0
Node5	MORC1	0	0.991	0.009	0
Node5	MORC2	0	0.991	0.009	0
Node5	MPDU1	0	0.99114	0.00886	0
Node5	MRC2	0	0.99963	0.00037	0
Node5	MRPL13	0	0.99564	0.00436	0
Node5	MSLNL	0	0.991	0.009	0
Node5	MSRB3	0	0.99759	0.00241	0
Node5	MSS51	0	0.93489	0.06511	0
Node5	MTFMT	0	0.99963	0.00037	0
Node5	MTUS1	0	0.90794	0.09206	0
Node5	MTUS2	0	0.97577	0.02423	0
Node5	MYL12B	0	0.99714	0.00286	0
Node5	MYL5	0	0.99759	0.00241	0
Node5	MYO15A	0	0.99963	0.00037	0
Node5	MYO18A	0	0.99557	0.00443	0
Node5	MYOF	0	0.991	0.009	0
Node5	MYRIP	0	0.62391	0.37609	0
Node5	N4BP2L2	0	0.94464	0.05536	0
Node5	NAALADL1	0	0.89308	0.10692	0
Node5	NAIF1	0	0.85894	0.14106	0
Node5	NANOS2	0	0.991	0.009	0
Node5	NCKAP1L	0	0.84275	0.15725	0
Node5	NCS1	0	0.99714	0.00286	0
Node5	ND1	0	0.99557	0.00443	0
Node5	ND4L	0	0.99557	0.00443	0
Node5	NDST3	0	0.99759	0.00241	0
Node5	NEIL1	0	0.99237	0.00763	0
Node5	NEIL3	0	0.52115	0.47885	0
Node5	NFATC2	0	0.99557	0.00443	0
Node5	NFATC3	0	0.99564	0.00436	0
Node5	NKG7	0	0.85348	0.14652	0
Node5	NKX1-2	0	0.99557	0.00443	0
Node5	NLGN1	0	0.99509	0.00491	0
Node5	NOTCH2	0	0.94464	0.05536	0
Node5	NPAS4	0	0.99557	0.00443	0
Node5	NPB	0	0.99557	0.00443	0
Node5	NPRL3	0	0.99759	0.00241	0
Node5	NPSR1	0	0.93489	0.06511	0
Node5	NPW	0	0.99557	0.00443	0
Node5	NRIP2	0	0.89308	0.10692	0
Node5	NSRP1	0	0.99714	0.00286	0
Node5	NUBP1	0	0.84275	0.15725	0
Node5	NUDT16	0	0.99759	0.00241	0
Node5	NUDT16L1	0	0.99759	0.00241	0
Node5	NUP210L	0	0.99114	0.00886	0
Node5	NXPE3	0	0.99557	0.00443	0
Node5	OASL	0	0.99509	0.00491	0
Node5	OIP5	0	0.99714	0.00286	0
Node5	OLIG2	0	0.94464	0.05536	0
Node5	OPHN1	0	0.99759	0.00241	0
Node5	OR6B1	0	0.99963	0.00037	0
Node5	OSBPL9	0	0.99759	0.00241	0
Node5	OTOL1	0	0.99557	0.00443	0
Node5	OVOL1	0	0.99963	0.00037	0
Node5	OXGR1	0	0.99963	0.00037	0
Node5	P2RY10	0	0.99557	0.00443	0
Node5	PAK5	0	0.99759	0.00241	0
Node5	PANX1	0	0.52115	0.47885	0
Node5	PATZ1	0	0.99963	0.00037	0
Node5	PBX1	0	0.99963	0.00037	0
Node5	PBX3	0	0.56151	0.43849	0
Node5	PCBP2	0	0.99759	0.00241	0
Node5	PCDHGA2	0	0.89072	0.10928	0
Node5	PCLO	0	0.991	0.009	0
Node5	PCSK5	0	0.99557	0.00443	0
Node5	PDE4B	0	0.99481	0.00519	0
Node5	PDE4DIP	0	0.99557	0.00443	0
Node5	PDZD7	0	0.85348	0.14652	0
Node5	PEAR1	0	0.99963	0.00037	0
Node5	PFDN2	0	0.92943	0.07057	0
Node5	PGF	0	0.99557	0.00443	0
Node5	PGPEP1L	0	0.52115	0.47885	0
Node5	PHACTR3	0	0.99963	0.00037	0
Node5	PHF12	0	0.99557	0.00443	0
Node5	PHF23	0	0.99963	0.00037	0
Node5	PHF3	0	0.99759	0.00241	0
Node5	PLAT	0	0.99759	0.00241	0
Node5	PLEC	0	0.99759	0.00241	0
Node5	PLEKHA6	0	0.99963	0.00037	0
Node5	PLEKHA8	0	0.99759	0.00241	0
Node5	PNOC	0	0.99048	0.00952	0
Node5	PNPLA3	0	0.99557	0.00443	0
Node5	POLDIP3	0	0.99759	0.00241	0
Node5	POLR2F	0	0.99564	0.00436	0
Node5	POLR2L	0	0.89072	0.10928	0
Node5	PPFIA3	0	0.99287	0.00713	0
Node5	PPP1R18	0	0.85348	0.14652	0
Node5	PPP2R3B	0	0.92943	0.07057	0
Node5	PRAG1	0	0.81314	0.18686	0
Node5	PRDM2	0	0.94464	0.05536	0
Node5	PRG4	0	0.99509	0.00491	0
Node5	PRKAG3	0	0.99048	0.00952	0
Node5	PRKG1	0	0.99557	0.00443	0
Node5	PRLH	0	0.93489	0.06511	0
Node5	PRODH2	0	0.99611	0.00389	0
Node5	PROM1	0	0.93489	0.06511	0
Node5	PROM2	0	0.93489	0.06511	0
Node5	PROS1	0	0.99812	0.00188	0
Node5	PRR11	0	0.93489	0.06511	0
Node5	PRR14L	0	0.90397	0.09603	0
Node5	PRRC2A	0	0.99557	0.00443	0
Node5	PSCA	0	0.52115	0.47885	0
Node5	PSIP1	0	0.99557	0.00443	0
Node5	PSPC1	0	0.99298	0.00702	0
Node5	PSRC1	0	0.94464	0.05536	0
Node5	PTPRG	0	0.99759	0.00241	0
Node5	PTPRN	0	0.52264	0.47736	0
Node5	PTPRN2	0	0.97178	0.02822	0
Node5	PURB	0	0.85348	0.14652	0
Node5	PXN	0	0.99557	0.00443	0
Node5	R3HCC1	0	0.85894	0.14106	0
Node5	R3HCC1L	0	0.52264	0.47736	0
Node5	RAB28	0	0.99557	0.00443	0
Node5	RACGAP1	0	0.99062	0.00938	0
Node5	RALGPS2	0	0.95	0.05	0
Node5	RANBP2	0	0.99812	0.00188	0
Node5	RAP2C	0	0.99557	0.00443	0
Node5	RASGEF1C	0	0.99298	0.00702	0
Node5	RBBP8	0	0.93489	0.06511	0
Node5	RBBP8NL	0	0.84275	0.15725	0
Node5	RDH8	0	0.99557	0.00443	0
Node5	REPS2	0	0.99759	0.00241	0
Node5	RFX5	0	0.88749	0.11251	0
Node5	RHBDD1	0	0.99564	0.00436	0
Node5	RHOF	0	0.97178	0.02822	0
Node5	RIC3	0	0.84275	0.15725	0
Node5	RIPK2	0	0.94927	0.05073	0
Node5	RNF13	0	0.99557	0.00443	0
Node5	RNF213	0	0.86572	0.13428	0
Node5	RNF7	0	0.99557	0.00443	0
Node5	RPGR	0	0.99759	0.00241	0
Node5	RPL10A	0	0.90397	0.09603	0
Node5	RPL26	0	0.99564	0.00436	0
Node5	RPL26L1	0	0.99564	0.00436	0
Node5	RPL34	0	0.90397	0.09603	0
Node5	RPL37A	0	0.99557	0.00443	0
Node5	RPL5	0	0.94464	0.05536	0
Node5	RPS18	0	0.99564	0.00436	0
Node5	RPS23	0	0.99963	0.00037	0
Node5	RPS25	0	0.99557	0.00443	0
Node5	RPS27A	0	0.99759	0.00241	0
Node5	RPS27AP5	0	0.99759	0.00241	0
Node5	RPS4X	0	0.99564	0.00436	0
Node5	S100A12	0	0.99759	0.00241	0
Node5	SASS6	0	0.991	0.009	0
Node5	SCAF1	0	0.99564	0.00436	0
Node5	SCAPER	0	0.99759	0.00241	0
Node5	SCIN	0	0.99557	0.00443	0
Node5	SCN1B	0	0.62391	0.37609	0
Node5	SELP	0	0.99759	0.00241	0
Node5	SERP1	0	0.92943	0.07057	0
Node5	SERPINB11	0	0.99759	0.00241	0
Node5	SFTPC	0	0.99564	0.00436	0
Node5	SGCZ	0	0.99557	0.00443	0
Node5	SGK1	0	0.99963	0.00037	0
Node5	SGO1	0	0.52115	0.47885	0
Node5	SHANK1	0	0.85348	0.14652	0
Node5	SHBG	0	0.99963	0.00037	0
Node5	SIRT7	0	0.99963	0.00037	0
Node5	SIX3	0	0.99963	0.00037	0
Node5	SLC13A1	0	0.84275	0.15725	0
Node5	SLC19A3	0	0.89308	0.10692	0
Node5	SLC25A22	0	0.991	0.009	0
Node5	SLC25A4	0	0.95631	0.04369	0
Node5	SLC26A7	0	0.84275	0.15725	0
Node5	SLC5A1	0	0.99963	0.00037	0
Node5	SLC66A3	0	0.95694	0.04306	0
Node5	SLC6A13	0	0.99557	0.00443	0
Node5	SLC6A15	0	0.99759	0.00241	0
Node5	SLC8A3	0	0.99759	0.00241	0
Node5	SMAD1	0	0.99759	0.00241	0
Node5	SMYD2	0	0.99564	0.00436	0
Node5	SNED1	0	0.99564	0.00436	0
Node5	SNORD18	0	0.99963	0.00037	0
Node5	SNORD39	0	0.99564	0.00436	0
Node5	SNORD66	0	0.99564	0.00436	0
Node5	SOCS3	0	0.99611	0.00389	0
Node5	SPINT2	0	0.99759	0.00241	0
Node5	SPOCK1	0	0.99759	0.00241	0
Node5	SPTB	0	0.99564	0.00436	0
Node5	SRSF4	0	0.99963	0.00037	0
Node5	SSTR4	0	0.96354	0.03646	0
Node5	SSX2IP	0	0.99564	0.00436	0
Node5	ST14	0	0.99287	0.00713	0
Node5	ST3GAL2	0	0.5865	0.4135	0
Node5	STAG3	0	0.52115	0.47885	0
Node5	STAT2	0	0.85894	0.14106	0
Node5	STK10	0	0.99963	0.00037	0
Node5	STK26	0	0.81314	0.18686	0
Node5	STK39	0	0.99963	0.00037	0
Node5	STRC	0	0.90397	0.09603	0
Node5	STXBP1	0	0.99564	0.00436	0
Node5	STYK1	0	0.99963	0.00037	0
Node5	SULT2B1	0	0.99564	0.00436	0
Node5	SUMF1	0	0.56151	0.43849	0
Node5	SUMF2	0	0.56151	0.43849	0
Node5	SUN2	0	0.99557	0.00443	0
Node5	SUSD1	0	0.99062	0.00938	0
Node5	SYCP2L	0	0.99048	0.00952	0
Node5	TACC1	0	0.99564	0.00436	0
Node5	TACSTD2	0	0.90794	0.09206	0
Node5	TAGLN2	0	0.99759	0.00241	0
Node5	TATDN1	0	0.99564	0.00436	0
Node5	TBC1D20	0	0.90397	0.09603	0
Node5	TBPL2	0	0.99759	0.00241	0
Node5	TBX10	0	0.99564	0.00436	0
Node5	TCEA3	0	0.99759	0.00241	0
Node5	TCF12	0	0.89072	0.10928	0
Node5	TCTEX1D1	0	0.99557	0.00443	0
Node5	TCTEX1D4	0	0.92943	0.07057	0
Node5	TEC	0	0.99557	0.00443	0
Node5	TEX47	0	0.99557	0.00443	0
Node5	TGFBR3L	0	0.99564	0.00436	0
Node5	TGM6	0	0.99062	0.00938	0
Node5	THAP4	0	0.99759	0.00241	0
Node5	THEMIS	0	0.81314	0.18686	0
Node5	THNSL2	0	0.99557	0.00443	0
Node5	TIA1	0	0.99812	0.00188	0
Node5	TJP1	0	0.99963	0.00037	0
Node5	TLCD2	0	0.99048	0.00952	0
Node5	TMEM145	0	0.99287	0.00713	0
Node5	TMEM150B	0	0.99298	0.00702	0
Node5	TMEM238	0	0.90397	0.09603	0
Node5	TMEM244	0	0.99963	0.00037	0
Node5	TMEM54	0	0.92943	0.07057	0
Node5	TMEM67	0	0.991	0.009	0
Node5	TMEM79	0	0.94464	0.05536	0
Node5	TMEM86B	0	0.99298	0.00702	0
Node5	TMPRSS9	0	0.99564	0.00436	0
Node5	TNFRSF11B	0	0.86572	0.13428	0
Node5	TNIP3	0	0.93489	0.06511	0
Node5	TNKS	0	0.99759	0.00241	0
Node5	TOMM20	0	0.85348	0.14652	0
Node5	TOMM20L	0	0.85348	0.14652	0
Node5	TOPORS	0	0.99509	0.00491	0
Node5	TPM1	0	0.99714	0.00286	0
Node5	TPM3	0	0.99048	0.00952	0
Node5	TPT1	0	0.99759	0.00241	0
Node5	TRABD2A	0	0.991	0.009	0
Node5	TRAPPC3L	0	0.96354	0.03646	0
Node5	TRIM56	0	0.991	0.009	0
Node5	TRIM69	0	0.86572	0.13428	0
Node5	TRPV3	0	0.99963	0.00037	0
Node5	TSN	0	0.90794	0.09206	0
Node5	TTR	0	0.84275	0.15725	0
Node5	TTYH1	0	0.99557	0.00443	0
Node5	TUBA1A	0	0.95	0.05	0
Node5	TUBA1B	0	0.99812	0.00188	0
Node5	TUBA8	0	0.99963	0.00037	0
Node5	TUBB1	0	0.99564	0.00436	0
Node5	TUBB4B	0	0.94464	0.05536	0
Node5	TULP1	0	0.99963	0.00037	0
Node5	TWIST1	0	0.52264	0.47736	0
Node5	UBE2E1	0	0.99564	0.00436	0
Node5	UBE2L3	0	0.99963	0.00037	0
Node5	UBE2V2	0	0.99557	0.00443	0
Node5	UCN	0	0.99062	0.00938	0
Node5	UTS2R	0	0.92943	0.07057	0
Node5	VIT	0	0.92943	0.07057	0
Node5	WBP1	0	0.5865	0.4135	0
Node5	WIPF2	0	0.99611	0.00389	0
Node5	WNT3	0	0.97577	0.02423	0
Node5	WWC1	0	0.84275	0.15725	0
Node5	WWOX	0	0.92943	0.07057	0
Node5	YPEL4	0	0.89308	0.10692	0
Node5	ZBED1	0	0.99557	0.00443	0
Node5	ZBTB16	0	0.99759	0.00241	0
Node5	ZBTB17	0	0.92943	0.07057	0
Node5	ZCWPW1	0	0.99557	0.00443	0
Node5	ZFHX3	0	0.99963	0.00037	0
Node5	ZNF212	0	0.99557	0.00443	0
Node5	ZNF581	0	0.99298	0.00702	0
Node5	ZNF750	0	0.93489	0.06511	0
Node5	ZP1	0	0.99812	0.00188	0
Node5	ZPBP	0	0.84474	0.15526	0
Node5	A4GALT	1	0.05275	0.94725	1
Node5	AAMP	1	0.0032	0.9968	1
Node5	AATK	1	0.0302	0.9698	1
Node5	ABCA10	1	0.04791	0.95209	1
Node5	ABCD4	1	0.02036	0.97964	1
Node5	ABHD15	1	0.02404	0.97596	1
Node5	ABHD2	1	0.0012	0.9988	1
Node5	ABHD3	1	0.0012	0.9988	1
Node5	ABHD5	1	0.0302	0.9698	1
Node5	ABL1	1	0.0012	0.9988	1
Node5	ABLIM1	1	0.0012	0.9988	1
Node5	ABLIM2	1	0.0012	0.9988	1
Node5	ABLIM3	1	0.03631	0.96369	1
Node5	ABR	1	0.02273	0.97727	1
Node5	ABRAXAS1	1	0.00487	0.99513	1
Node5	ABRAXAS2	1	0.00487	0.99513	1
Node5	ACAA1	1	0.0012	0.9988	1
Node5	ACAA2	1	0.0012	0.9988	1
Node5	ACAT1	1	0.0012	0.9988	1
Node5	ACAT2	1	0.0012	0.9988	1
Node5	ACBD3	1	0.0012	0.9988	1
Node5	ACER1	1	0.0032	0.9968	1
Node5	ACER2	1	0.0012	0.9988	1
Node5	ACKR2	1	0.0032	0.9968	1
Node5	ACOD1	1	0.02273	0.97727	1
Node5	ACSL1	1	0.0012	0.9988	1
Node5	ACTA2	1	0.02036	0.97964	1
Node5	ACTB	1	0.0012	0.9988	1
Node5	ACTG1	1	0.0012	0.9988	1
Node5	ACTG2	1	0.07229	0.92771	1
Node5	ACTN2	1	0.00487	0.99513	1
Node5	ACTR2	1	0.00487	0.99513	1
Node5	ACYP1	1	0.0012	0.9988	1
Node5	ACYP2	1	0.02036	0.97964	1
Node5	ADA	1	0.03631	0.96369	1
Node5	ADA2	1	0.00487	0.99513	1
Node5	ADAL	1	0.0032	0.9968	1
Node5	ADCYAP1	1	0.0012	0.9988	1
Node5	ADNP	1	0.0012	0.9988	1
Node5	ADNP2	1	0.0012	0.9988	1
Node5	ADORA1	1	0.0012	0.9988	1
Node5	ADORA2A	1	0.0012	0.9988	1
Node5	ADORA2B	1	0.0032	0.9968	1
Node5	ADORA3	1	0.09169	0.90831	1
Node5	ADPRH	1	0.00487	0.99513	1
Node5	ADSL	1	0.0012	0.9988	1
Node5	ADSS1	1	0.02036	0.97964	1
Node5	ADSS2	1	0.00487	0.99513	1
Node5	AFAP1	1	0.0012	0.9988	1
Node5	AFAP1L1	1	0.0012	0.9988	1
Node5	AFAP1L2	1	0.0012	0.9988	1
Node5	AFF1	1	0.0012	0.9988	1
Node5	AFF4	1	0.02826	0.97174	1
Node5	AFTPH	1	0.11627	0.88373	1
Node5	AGA	1	0.0012	0.9988	1
Node5	AGMAT	1	0.07229	0.92771	1
Node5	AGPAT4	1	0.0012	0.9988	1
Node5	AGPAT5	1	0.0012	0.9988	1
Node5	AGR2	1	0.0012	0.9988	1
Node5	AGR3	1	0.0012	0.9988	1
Node5	AGTR1	1	0.0012	0.9988	1
Node5	AGTR2	1	0.0012	0.9988	1
Node5	AGXT	1	0.00417	0.99583	1
Node5	AHCY	1	0.0012	0.9988	1
Node5	AHCYL1	1	0.0012	0.9988	1
Node5	AHCYL2	1	0.0032	0.9968	1
Node5	AHSG	1	0.09169	0.90831	1
Node5	AIF1L	1	0.0302	0.9698	1
Node5	AIP	1	0.0012	0.9988	1
Node5	AKAP3	1	0.00487	0.99513	1
Node5	AKAP6	1	0.02036	0.97964	1
Node5	AKAP8	1	0.0012	0.9988	1
Node5	AKAP8L	1	0.0012	0.9988	1
Node5	ALB	1	0.05275	0.94725	1
Node5	ALDOC	1	0.0012	0.9988	1
Node5	ALG12	1	0.0012	0.9988	1
Node5	ALG8	1	0.0012	0.9988	1
Node5	ALPL	1	0.0012	0.9988	1
Node5	AMER1	1	0.02826	0.97174	1
Node5	AMIGO1	1	0.0032	0.9968	1
Node5	AMIGO2	1	0.02826	0.97174	1
Node5	AMIGO3	1	0.00417	0.99583	1
Node5	AMMECR1	1	0.0012	0.9988	1
Node5	AMMECR1L	1	0.00487	0.99513	1
Node5	AMPD1	1	0.0012	0.9988	1
Node5	AMPD2	1	0.0012	0.9988	1
Node5	AMPD3	1	0.0012	0.9988	1
Node5	AMZ1	1	0.00487	0.99513	1
Node5	AMZ2	1	0.00487	0.99513	1
Node5	ANAPC7	1	0.0032	0.9968	1
Node5	ANKRD1	1	0.0012	0.9988	1
Node5	ANKRD13A	1	0.0012	0.9988	1
Node5	ANKRD13B	1	0.02273	0.97727	1
Node5	ANKRD13D	1	0.00417	0.99583	1
Node5	ANKRD16	1	0.05275	0.94725	1
Node5	ANKRD17	1	0.02036	0.97964	1
Node5	ANKRD2	1	0.11627	0.88373	1
Node5	ANKRD28	1	0.0012	0.9988	1
Node5	ANKRD29	1	0.0012	0.9988	1
Node5	ANKRD34A	1	0.00487	0.99513	1
Node5	ANKRD34B	1	0.0012	0.9988	1
Node5	ANKRD35	1	0.00487	0.99513	1
Node5	ANKRD37	1	0.0302	0.9698	1
Node5	ANKRD44	1	0.0012	0.9988	1
Node5	ANKRD52	1	0.0012	0.9988	1
Node5	ANKRD55	1	0.0012	0.9988	1
Node5	ANKS4B	1	0.0032	0.9968	1
Node5	ANP32E	1	0.0012	0.9988	1
Node5	ANTKMT	1	0.00487	0.99513	1
Node5	AP1S3	1	0.02826	0.97174	1
Node5	AP2A2	1	0.0012	0.9988	1
Node5	AP2S1	1	0.0012	0.9988	1
Node5	AP3S1	1	0.0012	0.9988	1
Node5	AP4E1	1	0.0012	0.9988	1
Node5	AP4S1	1	0.0012	0.9988	1
Node5	APBB2	1	0.0012	0.9988	1
Node5	APBB3	1	0.02273	0.97727	1
Node5	APC2	1	0.00487	0.99513	1
Node5	APCDD1	1	0.0012	0.9988	1
Node5	APCDD1L	1	0.0012	0.9988	1
Node5	APEX2	1	0.0302	0.9698	1
Node5	APH1A	1	0.0032	0.9968	1
Node5	APH1B	1	0.04791	0.95209	1
Node5	APLNR	1	0.0012	0.9988	1
Node5	APLP1	1	0.02404	0.97596	1
Node5	APLP2	1	0.0012	0.9988	1
Node5	APOA1	1	0.0032	0.9968	1
Node5	APOA4	1	0.0032	0.9968	1
Node5	APOLD1	1	0.0012	0.9988	1
Node5	APOOL	1	0.00417	0.99583	1
Node5	ARF1	1	0.0032	0.9968	1
Node5	ARFIP1	1	0.0012	0.9988	1
Node5	ARFIP2	1	0.00417	0.99583	1
Node5	ARG2	1	0.0032	0.9968	1
Node5	ARHGAP12	1	0.0012	0.9988	1
Node5	ARHGAP15	1	0.0012	0.9988	1
Node5	ARHGAP22	1	0.00487	0.99513	1
Node5	ARHGAP24	1	0.00417	0.99583	1
Node5	ARHGAP25	1	0.0012	0.9988	1
Node5	ARHGAP27	1	0.09219	0.90781	1
Node5	ARHGAP35	1	0.02036	0.97964	1
Node5	ARHGAP45	1	0.0012	0.9988	1
Node5	ARHGDIA	1	0.0032	0.9968	1
Node5	ARHGDIB	1	0.0012	0.9988	1
Node5	ARHGDIG	1	0.04791	0.95209	1
Node5	ARHGEF10L	1	0.0012	0.9988	1
Node5	ARHGEF16	1	0.0012	0.9988	1
Node5	ARHGEF26	1	0.0012	0.9988	1
Node5	ARHGEF37	1	0.07825	0.92175	1
Node5	ARHGEF38	1	0.06767	0.93233	1
Node5	ARHGEF9	1	0.0012	0.9988	1
Node5	ARL6IP5	1	0.0302	0.9698	1
Node5	ARPC1B	1	0.00417	0.99583	1
Node5	ARR3	1	0.0012	0.9988	1
Node5	ART1	1	0.0032	0.9968	1
Node5	ART4	1	0.0032	0.9968	1
Node5	ART5	1	0.02404	0.97596	1
Node5	ASAH1	1	0.0012	0.9988	1
Node5	ASB1	1	0.05275	0.94725	1
Node5	ASB12	1	0.0012	0.9988	1
Node5	ASF1A	1	0.00487	0.99513	1
Node5	ASIP	1	0.00417	0.99583	1
Node5	ASPA	1	0.02404	0.97596	1
Node5	ASRGL1	1	0.0012	0.9988	1
Node5	ASTN2	1	0.0032	0.9968	1
Node5	ASXL1	1	0.05275	0.94725	1
Node5	ASXL2	1	0.0012	0.9988	1
Node5	ATAD2	1	0.0012	0.9988	1
Node5	ATAD2B	1	0.0012	0.9988	1
Node5	ATF4	1	0.00487	0.99513	1
Node5	ATF5	1	0.00487	0.99513	1
Node5	ATF7IP	1	0.00487	0.99513	1
Node5	ATG16L1	1	0.00487	0.99513	1
Node5	ATG16L2	1	0.00487	0.99513	1
Node5	ATG2A	1	0.00487	0.99513	1
Node5	ATG2B	1	0.00487	0.99513	1
Node5	ATG4A	1	0.0012	0.9988	1
Node5	ATG4B	1	0.0012	0.9988	1
Node5	ATG4D	1	0.0302	0.9698	1
Node5	ATN1	1	0.00487	0.99513	1
Node5	ATP1B1	1	0.0012	0.9988	1
Node5	ATP1B2	1	0.00487	0.99513	1
Node5	ATP1B3	1	0.0012	0.9988	1
Node5	ATP1B4	1	0.0012	0.9988	1
Node5	ATP4B	1	0.0012	0.9988	1
Node5	ATP5MC1	1	0.00417	0.99583	1
Node5	ATP6V0A1	1	0.0012	0.9988	1
Node5	ATP6V0A4	1	0.0012	0.9988	1
Node5	ATP6V0D2	1	0.0012	0.9988	1
Node5	ATP6V1A	1	0.0012	0.9988	1
Node5	ATP6V1B2	1	0.07229	0.92771	1
Node5	ATP6V1C1	1	0.0012	0.9988	1
Node5	ATP6V1C2	1	0.0012	0.9988	1
Node5	ATP6V1FNB	1	0.0302	0.9698	1
Node5	ATPSCKMT	1	0.0012	0.9988	1
Node5	ATXN1	1	0.0012	0.9988	1
Node5	AVPR1A	1	0.02036	0.97964	1
Node5	AZI2	1	0.0012	0.9988	1
Node5	AZIN1	1	0.0012	0.9988	1
Node5	AZIN2	1	0.0012	0.9988	1
Node5	B4GALNT3	1	0.0012	0.9988	1
Node5	B4GALNT4	1	0.00487	0.99513	1
Node5	BAAT	1	0.0012	0.9988	1
Node5	BAIAP2	1	0.0012	0.9988	1
Node5	BAIAP2L1	1	0.0012	0.9988	1
Node5	BAIAP2L2	1	0.0012	0.9988	1
Node5	BAMBI	1	0.04791	0.95209	1
Node5	BANK1	1	0.03631	0.96369	1
Node5	BBOX1	1	0.0012	0.9988	1
Node5	BCAR1	1	0.00417	0.99583	1
Node5	BCDIN3D	1	0.02826	0.97174	1
Node5	BCHE	1	0.00487	0.99513	1
Node5	BCKDK	1	0.00487	0.99513	1
Node5	BCL2	1	0.0012	0.9988	1
Node5	BCL2A1	1	0.0012	0.9988	1
Node5	BCL2L1	1	0.0012	0.9988	1
Node5	BCL7A	1	0.0302	0.9698	1
Node5	BCL7B	1	0.0012	0.9988	1
Node5	BCL9	1	0.0032	0.9968	1
Node5	BCL9L	1	0.0032	0.9968	1
Node5	BCLAF1	1	0.0012	0.9988	1
Node5	BCO2	1	0.0012	0.9988	1
Node5	BCORL1	1	0.07229	0.92771	1
Node5	BCR	1	0.0032	0.9968	1
Node5	BDH1	1	0.00487	0.99513	1
Node5	BDKRB2	1	0.0012	0.9988	1
Node5	BDNF	1	0.0012	0.9988	1
Node5	BICD1	1	0.0012	0.9988	1
Node5	BICD2	1	0.0012	0.9988	1
Node5	BIN1	1	0.0012	0.9988	1
Node5	BIN2	1	0.0032	0.9968	1
Node5	BIN3	1	0.0012	0.9988	1
Node5	BMERB1	1	0.02404	0.97596	1
Node5	BNC1	1	0.0012	0.9988	1
Node5	BNC2	1	0.0012	0.9988	1
Node5	BNIP3	1	0.0012	0.9988	1
Node5	BNIP3L	1	0.0032	0.9968	1
Node5	BOK	1	0.0012	0.9988	1
Node5	BPGM	1	0.0012	0.9988	1
Node5	BRD3	1	0.00417	0.99583	1
Node5	BRD7	1	0.0012	0.9988	1
Node5	BRD9	1	0.00487	0.99513	1
Node5	BRIP1	1	0.0012	0.9988	1
Node5	BRS3	1	0.0012	0.9988	1
Node5	BRWD3	1	0.00487	0.99513	1
Node5	BST1	1	0.0032	0.9968	1
Node5	BTBD10	1	0.02036	0.97964	1
Node5	BTBD17	1	0.00417	0.99583	1
Node5	BTD	1	0.0012	0.9988	1
Node5	BTG1	1	0.0012	0.9988	1
Node5	BTG4	1	0.02036	0.97964	1
Node5	BUB3	1	0.0012	0.9988	1
Node5	BVES	1	0.0012	0.9988	1
Node5	BZW1	1	0.0012	0.9988	1
Node5	C10orf90	1	0.00487	0.99513	1
Node5	C12orf50	1	0.0302	0.9698	1
Node5	C16orf70	1	0.00487	0.99513	1
Node5	C20orf85	1	0.02404	0.97596	1
Node5	C2CD2L	1	0.0032	0.9968	1
Node5	C2orf50	1	0.02404	0.97596	1
Node5	C3orf20	1	0.00487	0.99513	1
Node5	C4orf33	1	0.07229	0.92771	1
Node5	C8orf74	1	0.02404	0.97596	1
Node5	CAB39	1	0.0032	0.9968	1
Node5	CAB39L	1	0.0032	0.9968	1
Node5	CABLES1	1	0.0012	0.9988	1
Node5	CABLES2	1	0.0012	0.9988	1
Node5	CACNB1	1	0.0012	0.9988	1
Node5	CACNB2	1	0.0012	0.9988	1
Node5	CACNG1	1	0.0302	0.9698	1
Node5	CACNG2	1	0.0012	0.9988	1
Node5	CACNG3	1	0.0012	0.9988	1
Node5	CACNG4	1	0.0012	0.9988	1
Node5	CACNG5	1	0.0012	0.9988	1
Node5	CACNG7	1	0.09169	0.90831	1
Node5	CACTIN	1	0.0012	0.9988	1
Node5	CADPS2	1	0.0012	0.9988	1
Node5	CALB1	1	0.0012	0.9988	1
Node5	CALCOCO1	1	0.00487	0.99513	1
Node5	CALCOCO2	1	0.02404	0.97596	1
Node5	CALD1	1	0.0032	0.9968	1
Node5	CALHM1	1	0.0012	0.9988	1
Node5	CALHM2	1	0.0012	0.9988	1
Node5	CALHM3	1	0.0012	0.9988	1
Node5	CALHM5	1	0.02404	0.97596	1
Node5	CALM1	1	0.02036	0.97964	1
Node5	CALM2	1	0.02273	0.97727	1
Node5	CALM3	1	0.10617	0.89383	1
Node5	CALR	1	0.09219	0.90781	1
Node5	CALR3	1	0.00417	0.99583	1
Node5	CALU	1	0.0012	0.9988	1
Node5	CAMKK1	1	0.02826	0.97174	1
Node5	CAMSAP1	1	0.02826	0.97174	1
Node5	CAND1	1	0.0012	0.9988	1
Node5	CAND2	1	0.0012	0.9988	1
Node5	CANX	1	0.00417	0.99583	1
Node5	CAP1	1	0.0012	0.9988	1
Node5	CAP2	1	0.0012	0.9988	1
Node5	CAPRIN1	1	0.0012	0.9988	1
Node5	CAPSL	1	0.0302	0.9698	1
Node5	CAPZA1	1	0.0012	0.9988	1
Node5	CAPZA2	1	0.0012	0.9988	1
Node5	CARHSP1	1	0.0012	0.9988	1
Node5	CARS1	1	0.00487	0.99513	1
Node5	CARS2	1	0.0012	0.9988	1
Node5	CARTPT	1	0.00417	0.99583	1
Node5	CASP3	1	0.0012	0.9988	1
Node5	CASP7	1	0.0012	0.9988	1
Node5	CASQ1	1	0.02404	0.97596	1
Node5	CASQ2	1	0.0012	0.9988	1
Node5	CASS4	1	0.0012	0.9988	1
Node5	CASTOR1	1	0.11627	0.88373	1
Node5	CASTOR2	1	0.0302	0.9698	1
Node5	CATIP	1	0.04791	0.95209	1
Node5	CAV1	1	0.00417	0.99583	1
Node5	CAV2	1	0.0032	0.9968	1
Node5	CAV3	1	0.0032	0.9968	1
Node5	CAVIN1	1	0.00487	0.99513	1
Node5	CAVIN4	1	0.0012	0.9988	1
Node5	CBFA2T2	1	0.0012	0.9988	1
Node5	CBLIF	1	0.0302	0.9698	1
Node5	CBX6	1	0.0012	0.9988	1
Node5	CBY1	1	0.00487	0.99513	1
Node5	CBY3	1	0.00487	0.99513	1
Node5	CC2D1A	1	0.00487	0.99513	1
Node5	CCAR1	1	0.00487	0.99513	1
Node5	CCAR2	1	0.00487	0.99513	1
Node5	CCBE1	1	0.04791	0.95209	1
Node5	CCDC102A	1	0.02404	0.97596	1
Node5	CCDC112	1	0.0032	0.9968	1
Node5	CCDC126	1	0.03631	0.96369	1
Node5	CCDC130	1	0.03631	0.96369	1
Node5	CCDC148	1	0.0032	0.9968	1
Node5	CCDC170	1	0.04791	0.95209	1
Node5	CCDC180	1	0.02404	0.97596	1
Node5	CCDC189	1	0.02404	0.97596	1
Node5	CCDC191	1	0.0012	0.9988	1
Node5	CCDC28A	1	0.0012	0.9988	1
Node5	CCDC28B	1	0.0012	0.9988	1
Node5	CCDC57	1	0.07825	0.92175	1
Node5	CCDC63	1	0.02404	0.97596	1
Node5	CCDC92	1	0.0012	0.9988	1
Node5	CCKAR	1	0.0012	0.9988	1
Node5	CCM2	1	0.0012	0.9988	1
Node5	CCM2L	1	0.02036	0.97964	1
Node5	CCN2	1	0.02404	0.97596	1
Node5	CCN6	1	0.04791	0.95209	1
Node5	CCNY	1	0.0012	0.9988	1
Node5	CCNYL1	1	0.0012	0.9988	1
Node5	CCR7	1	0.0012	0.9988	1
Node5	CCSER1	1	0.00417	0.99583	1
Node5	CCSER2	1	0.0012	0.9988	1
Node5	CD164	1	0.0032	0.9968	1
Node5	CD28	1	0.0032	0.9968	1
Node5	CD36	1	0.0032	0.9968	1
Node5	CD38	1	0.0032	0.9968	1
Node5	CD3E	1	0.0032	0.9968	1
Node5	CD40LG	1	0.0032	0.9968	1
Node5	CD99L2	1	0.05275	0.94725	1
Node5	CDADC1	1	0.0032	0.9968	1
Node5	CDC16	1	0.0012	0.9988	1
Node5	CDC20	1	0.0012	0.9988	1
Node5	CDC23	1	0.0012	0.9988	1
Node5	CDC27	1	0.0012	0.9988	1
Node5	CDC37	1	0.0012	0.9988	1
Node5	CDC37L1	1	0.0012	0.9988	1
Node5	CDC40	1	0.0012	0.9988	1
Node5	CDC42BPA	1	0.0012	0.9988	1
Node5	CDC42BPB	1	0.0012	0.9988	1
Node5	CDC6	1	0.00417	0.99583	1
Node5	CDCA4	1	0.0012	0.9988	1
Node5	CDH12	1	0.02404	0.97596	1
Node5	CDIPT	1	0.07825	0.92175	1
Node5	CDK1	1	0.0012	0.9988	1
Node5	CDK3	1	0.0012	0.9988	1
Node5	CDK5R1	1	0.0302	0.9698	1
Node5	CDK5R2	1	0.0302	0.9698	1
Node5	CDK5RAP2	1	0.02404	0.97596	1
Node5	CDKN1A	1	0.04791	0.95209	1
Node5	CDNF	1	0.00487	0.99513	1
Node5	CDR2	1	0.0032	0.9968	1
Node5	CDR2L	1	0.0012	0.9988	1
Node5	CELF5	1	0.0012	0.9988	1
Node5	CEMIP	1	0.0012	0.9988	1
Node5	CEMIP2	1	0.00487	0.99513	1
Node5	CENPJ	1	0.05275	0.94725	1
Node5	CEP152	1	0.02404	0.97596	1
Node5	CEP164	1	0.05275	0.94725	1
Node5	CEP57	1	0.0012	0.9988	1
Node5	CEP57L1	1	0.0012	0.9988	1
Node5	CEP63	1	0.0012	0.9988	1
Node5	CEP68	1	0.05275	0.94725	1
Node5	CEP83	1	0.0012	0.9988	1
Node5	CEP85	1	0.00417	0.99583	1
Node5	CEP85L	1	0.0012	0.9988	1
Node5	CEPT1	1	0.0012	0.9988	1
Node5	CERCAM	1	0.0032	0.9968	1
Node5	CERS1	1	0.0012	0.9988	1
Node5	CERS2	1	0.0032	0.9968	1
Node5	CERS3	1	0.0012	0.9988	1
Node5	CERS5	1	0.0032	0.9968	1
Node5	CERS6	1	0.0012	0.9988	1
Node5	CETP	1	0.0032	0.9968	1
Node5	CFAP58	1	0.0032	0.9968	1
Node5	CFL1	1	0.00487	0.99513	1
Node5	CFL2	1	0.0012	0.9988	1
Node5	CGAS	1	0.0032	0.9968	1
Node5	CHAC1	1	0.0012	0.9988	1
Node5	CHAC2	1	0.0012	0.9988	1
Node5	CHAT	1	0.0012	0.9988	1
Node5	CHCHD3	1	0.02036	0.97964	1
Node5	CHD7	1	0.06767	0.93233	1
Node5	CHGA	1	0.0012	0.9988	1
Node5	CHGB	1	0.0012	0.9988	1
Node5	CHIC1	1	0.0032	0.9968	1
Node5	CHIC2	1	0.0012	0.9988	1
Node5	CHKA	1	0.0012	0.9988	1
Node5	CHMP1B	1	0.0012	0.9988	1
Node5	CHMP2A	1	0.0012	0.9988	1
Node5	CHMP2B	1	0.0012	0.9988	1
Node5	CHODL	1	0.00487	0.99513	1
Node5	CHPF2	1	0.02273	0.97727	1
Node5	CHPT1	1	0.0012	0.9988	1
Node5	CHRNA9	1	0.0012	0.9988	1
Node5	CHSY1	1	0.0012	0.9988	1
Node5	CIAO2A	1	0.02404	0.97596	1
Node5	CIAO2B	1	0.0012	0.9988	1
Node5	CIAO3	1	0.00487	0.99513	1
Node5	CIDEA	1	0.0012	0.9988	1
Node5	CILP	1	0.0012	0.9988	1
Node5	CILP2	1	0.0012	0.9988	1
Node5	CIP2A	1	0.00487	0.99513	1
Node5	CIRBP	1	0.00487	0.99513	1
Node5	CISH	1	0.02404	0.97596	1
Node5	CIT	1	0.00417	0.99583	1
Node5	CITED1	1	0.04791	0.95209	1
Node5	CITED2	1	0.00417	0.99583	1
Node5	CITED4	1	0.06767	0.93233	1
Node5	CKB	1	0.0012	0.9988	1
Node5	CKM	1	0.0302	0.9698	1
Node5	CKMT2	1	0.0012	0.9988	1
Node5	CKS1B	1	0.00417	0.99583	1
Node5	CKS2	1	0.0012	0.9988	1
Node5	CLASRP	1	0.00487	0.99513	1
Node5	CLBA1	1	0.00417	0.99583	1
Node5	CLCF1	1	0.00487	0.99513	1
Node5	CLCN3	1	0.0012	0.9988	1
Node5	CLCN5	1	0.0012	0.9988	1
Node5	CLGN	1	0.00417	0.99583	1
Node5	CLHC1	1	0.00487	0.99513	1
Node5	CLP1	1	0.0012	0.9988	1
Node5	CLPTM1	1	0.0012	0.9988	1
Node5	CLPTM1L	1	0.0012	0.9988	1
Node5	CLRN1	1	0.0012	0.9988	1
Node5	CLRN2	1	0.0012	0.9988	1
Node5	CLRN3	1	0.00417	0.99583	1
Node5	CLSTN1	1	0.02036	0.97964	1
Node5	CLSTN2	1	0.0012	0.9988	1
Node5	CLSTN3	1	0.0012	0.9988	1
Node5	CLTC	1	0.0012	0.9988	1
Node5	CLTCL1	1	0.0012	0.9988	1
Node5	CLU	1	0.02404	0.97596	1
Node5	CLUL1	1	0.02404	0.97596	1
Node5	CMKLR1	1	0.0012	0.9988	1
Node5	CMPK2	1	0.0012	0.9988	1
Node5	CNBP	1	0.02036	0.97964	1
Node5	CNIH2	1	0.04791	0.95209	1
Node5	CNIH3	1	0.0012	0.9988	1
Node5	CNIH4	1	0.0012	0.9988	1
Node5	CNOT7	1	0.0012	0.9988	1
Node5	CNOT8	1	0.0012	0.9988	1
Node5	CNPY3	1	0.04791	0.95209	1
Node5	CNR2	1	0.0012	0.9988	1
Node5	COBLL1	1	0.09169	0.90831	1
Node5	COL14A1	1	0.0012	0.9988	1
Node5	COLEC12	1	0.0012	0.9988	1
Node5	COLGALT1	1	0.09219	0.90781	1
Node5	COPG1	1	0.03631	0.96369	1
Node5	COPG2	1	0.0032	0.9968	1
Node5	COPS2	1	0.0012	0.9988	1
Node5	COPS3	1	0.0012	0.9988	1
Node5	COPS4	1	0.0012	0.9988	1
Node5	COPZ1	1	0.0302	0.9698	1
Node5	COPZ2	1	0.0302	0.9698	1
Node5	COQ2	1	0.0012	0.9988	1
Node5	COQ8A	1	0.02404	0.97596	1
Node5	COX10	1	0.0012	0.9988	1
Node5	COX4I2	1	0.02404	0.97596	1
Node5	CPLX3	1	0.0012	0.9988	1
Node5	CPLX4	1	0.0012	0.9988	1
Node5	CPSF1	1	0.0302	0.9698	1
Node5	CPSF4	1	0.0032	0.9968	1
Node5	CPT1A	1	0.0012	0.9988	1
Node5	CRACR2A	1	0.00487	0.99513	1
Node5	CRACR2B	1	0.10617	0.89383	1
Node5	CRAT	1	0.0012	0.9988	1
Node5	CRB2	1	0.0032	0.9968	1
Node5	CREG1	1	0.0012	0.9988	1
Node5	CREG2	1	0.0012	0.9988	1
Node5	CRIPT	1	0.0012	0.9988	1
Node5	CRK	1	0.0012	0.9988	1
Node5	CRKL	1	0.00417	0.99583	1
Node5	CRLF3	1	0.0012	0.9988	1
Node5	CRMP1	1	0.0012	0.9988	1
Node5	CROT	1	0.0012	0.9988	1
Node5	CRTAP	1	0.0012	0.9988	1
Node5	CRTC1	1	0.00417	0.99583	1
Node5	CSDC2	1	0.0012	0.9988	1
Node5	CSGALNACT1	1	0.0012	0.9988	1
Node5	CSNK1D	1	0.03631	0.96369	1
Node5	CSNK2A2	1	0.0012	0.9988	1
Node5	CSPG4	1	0.00487	0.99513	1
Node5	CSRNP1	1	0.00417	0.99583	1
Node5	CSRNP2	1	0.0012	0.9988	1
Node5	CSRNP3	1	0.0012	0.9988	1
Node5	CTDNEP1	1	0.02404	0.97596	1
Node5	CTDSP2	1	0.00487	0.99513	1
Node5	CTDSPL	1	0.0012	0.9988	1
Node5	CTDSPL2	1	0.0012	0.9988	1
Node5	CTF1	1	0.00487	0.99513	1
Node5	CTIF	1	0.00487	0.99513	1
Node5	CTLA4	1	0.0012	0.9988	1
Node5	CTNNA1	1	0.02826	0.97174	1
Node5	CTNNA2	1	0.0012	0.9988	1
Node5	CTNNAL1	1	0.0012	0.9988	1
Node5	CTPS1	1	0.0012	0.9988	1
Node5	CTTNBP2NL	1	0.0012	0.9988	1
Node5	CTXN1	1	0.0012	0.9988	1
Node5	CTXN2	1	0.00417	0.99583	1
Node5	CTXN3	1	0.0012	0.9988	1
Node5	CWC22	1	0.0012	0.9988	1
Node5	CX3CR1	1	0.0012	0.9988	1
Node5	CXCR3	1	0.02404	0.97596	1
Node5	CXCR4	1	0.0012	0.9988	1
Node5	CXCR5	1	0.00487	0.99513	1
Node5	CYB561	1	0.0012	0.9988	1
Node5	CYB561A3	1	0.0032	0.9968	1
Node5	CYB561D1	1	0.02404	0.97596	1
Node5	CYB561D2	1	0.00487	0.99513	1
Node5	CYB5R2	1	0.00417	0.99583	1
Node5	CYB5R3	1	0.0302	0.9698	1
Node5	CYBRD1	1	0.0012	0.9988	1
Node5	CYFIP2	1	0.0012	0.9988	1
Node5	CYP24A1	1	0.00487	0.99513	1
Node5	CYP26A1	1	0.0012	0.9988	1
Node5	CYP26B1	1	0.0012	0.9988	1
Node5	CYP26C1	1	0.0012	0.9988	1
Node5	CYP27A1	1	0.07825	0.92175	1
Node5	CYP27B1	1	0.00487	0.99513	1
Node5	CYP27C1	1	0.00487	0.99513	1
Node5	CYP7A1	1	0.0012	0.9988	1
Node5	CYP7B1	1	0.0012	0.9988	1
Node5	CYP8B1	1	0.00487	0.99513	1
Node5	CYRIA	1	0.00487	0.99513	1
Node5	CYRIB	1	0.0012	0.9988	1
Node5	CYSLTR1	1	0.0032	0.9968	1
Node5	DACH1	1	0.0012	0.9988	1
Node5	DACH2	1	0.0012	0.9988	1
Node5	DACT1	1	0.0012	0.9988	1
Node5	DACT2	1	0.0012	0.9988	1
Node5	DAO	1	0.03631	0.96369	1
Node5	DAPK2	1	0.02826	0.97174	1
Node5	DARS1	1	0.00487	0.99513	1
Node5	DBF4	1	0.02273	0.97727	1
Node5	DBH	1	0.0012	0.9988	1
Node5	DBX1	1	0.00487	0.99513	1
Node5	DBX2	1	0.02036	0.97964	1
Node5	DCAF5	1	0.0012	0.9988	1
Node5	DCAF6	1	0.00487	0.99513	1
Node5	DCBLD1	1	0.09169	0.90831	1
Node5	DCSTAMP	1	0.00487	0.99513	1
Node5	DCTD	1	0.0032	0.9968	1
Node5	DDB1	1	0.0012	0.9988	1
Node5	DDIT4	1	0.00487	0.99513	1
Node5	DDIT4L	1	0.00487	0.99513	1
Node5	DDO	1	0.0012	0.9988	1
Node5	DDX11	1	0.0012	0.9988	1
Node5	DDX5	1	0.00487	0.99513	1
Node5	DECR1	1	0.0012	0.9988	1
Node5	DECR2	1	0.0012	0.9988	1
Node5	DEDD	1	0.13336	0.86664	1
Node5	DEF6	1	0.0012	0.9988	1
Node5	DEGS1	1	0.0012	0.9988	1
Node5	DEGS2	1	0.0012	0.9988	1
Node5	DENND2A	1	0.0012	0.9988	1
Node5	DENND2C	1	0.0012	0.9988	1
Node5	DENND2D	1	0.0012	0.9988	1
Node5	DENND5A	1	0.0012	0.9988	1
Node5	DENND5B	1	0.0012	0.9988	1
Node5	DENND6A	1	0.0012	0.9988	1
Node5	DENND6B	1	0.0012	0.9988	1
Node5	DEPDC1B	1	0.0012	0.9988	1
Node5	DEPDC7	1	0.0012	0.9988	1
Node5	DERL1	1	0.0012	0.9988	1
Node5	DERL3	1	0.0032	0.9968	1
Node5	DFFA	1	0.0012	0.9988	1
Node5	DGAT1	1	0.0302	0.9698	1
Node5	DGAT2	1	0.0012	0.9988	1
Node5	DHCR7	1	0.0012	0.9988	1
Node5	DHTKD1	1	0.0012	0.9988	1
Node5	DHX58	1	0.0012	0.9988	1
Node5	DIMT1	1	0.0012	0.9988	1
Node5	DIP2A	1	0.0032	0.9968	1
Node5	DIP2B	1	0.0012	0.9988	1
Node5	DIP2C	1	0.0012	0.9988	1
Node5	DIPK1B	1	0.0012	0.9988	1
Node5	DIPK1C	1	0.0012	0.9988	1
Node5	DIPK2A	1	0.0012	0.9988	1
Node5	DIS3	1	0.0012	0.9988	1
Node5	DIS3L	1	0.0012	0.9988	1
Node5	DIS3L2	1	0.0012	0.9988	1
Node5	DIXDC1	1	0.0032	0.9968	1
Node5	DLC1	1	0.0012	0.9988	1
Node5	DMTN	1	0.0012	0.9988	1
Node5	DMWD	1	0.00487	0.99513	1
Node5	DMXL1	1	0.0302	0.9698	1
Node5	DMXL2	1	0.0302	0.9698	1
Node5	DNAH17	1	0.00487	0.99513	1
Node5	DNAJA1	1	0.0012	0.9988	1
Node5	DNASE1L2	1	0.05275	0.94725	1
Node5	DNASE1L3	1	0.0012	0.9988	1
Node5	DNASE2	1	0.04791	0.95209	1
Node5	DNMBP	1	0.0012	0.9988	1
Node5	DOC2B	1	0.0032	0.9968	1
Node5	DPH1	1	0.0012	0.9988	1
Node5	DPH2	1	0.00417	0.99583	1
Node5	DPM1	1	0.0012	0.9988	1
Node5	DPY19L3	1	0.0032	0.9968	1
Node5	DPY19L4	1	0.02036	0.97964	1
Node5	DPYS	1	0.02826	0.97174	1
Node5	DPYSL2	1	0.0032	0.9968	1
Node5	DPYSL3	1	0.02826	0.97174	1
Node5	DPYSL4	1	0.0012	0.9988	1
Node5	DRAM1	1	0.0012	0.9988	1
Node5	DRAM2	1	0.0032	0.9968	1
Node5	DRD5	1	0.0032	0.9968	1
Node5	DRG1	1	0.0012	0.9988	1
Node5	DRG2	1	0.0012	0.9988	1
Node5	DRP2	1	0.0012	0.9988	1
Node5	DSEL	1	0.0012	0.9988	1
Node5	DSG2	1	0.02826	0.97174	1
Node5	DSTN	1	0.05275	0.94725	1
Node5	DTD2	1	0.0012	0.9988	1
Node5	DTHD1	1	0.0012	0.9988	1
Node5	DTWD1	1	0.0012	0.9988	1
Node5	DTX3L	1	0.02273	0.97727	1
Node5	DTYMK	1	0.0012	0.9988	1
Node5	DVL1	1	0.0012	0.9988	1
Node5	DVL3	1	0.0012	0.9988	1
Node5	DYNC1LI1	1	0.0012	0.9988	1
Node5	DYNC1LI2	1	0.0032	0.9968	1
Node5	DYNLL1	1	0.0012	0.9988	1
Node5	DYNLL2	1	0.0012	0.9988	1
Node5	DYNLRB1	1	0.0012	0.9988	1
Node5	DYSF	1	0.00417	0.99583	1
Node5	EAF1	1	0.00417	0.99583	1
Node5	EAF2	1	0.00417	0.99583	1
Node5	EBF1	1	0.0032	0.9968	1
Node5	EBF2	1	0.0032	0.9968	1
Node5	EBF3	1	0.0012	0.9988	1
Node5	ECE1	1	0.0012	0.9988	1
Node5	ECPAS	1	0.0012	0.9988	1
Node5	EDA2R	1	0.0012	0.9988	1
Node5	EDAR	1	0.0012	0.9988	1
Node5	EDN1	1	0.0012	0.9988	1
Node5	EDN2	1	0.0032	0.9968	1
Node5	EDN3	1	0.00417	0.99583	1
Node5	EDNRA	1	0.0012	0.9988	1
Node5	EDNRB	1	0.0012	0.9988	1
Node5	EEF1A1	1	0.0012	0.9988	1
Node5	EEF1A2	1	0.0012	0.9988	1
Node5	EEF1B2	1	0.0012	0.9988	1
Node5	EEF1D	1	0.0012	0.9988	1
Node5	EEF2	1	0.04791	0.95209	1
Node5	EFHC1	1	0.0012	0.9988	1
Node5	EFHD1	1	0.0012	0.9988	1
Node5	EFHD2	1	0.0012	0.9988	1
Node5	EFR3A	1	0.0012	0.9988	1
Node5	EFR3B	1	0.0012	0.9988	1
Node5	EIF3F	1	0.0012	0.9988	1
Node5	EIF5A2	1	0.00417	0.99583	1
Node5	ELOVL1	1	0.0012	0.9988	1
Node5	ELOVL2	1	0.02826	0.97174	1
Node5	ELOVL3	1	0.0032	0.9968	1
Node5	ELOVL4	1	0.0012	0.9988	1
Node5	ELOVL5	1	0.0012	0.9988	1
Node5	ELOVL6	1	0.0012	0.9988	1
Node5	ELOVL7	1	0.0012	0.9988	1
Node5	EMILIN1	1	0.0302	0.9698	1
Node5	EMILIN2	1	0.0012	0.9988	1
Node5	EMILIN3	1	0.0012	0.9988	1
Node5	EML1	1	0.0302	0.9698	1
Node5	EML2	1	0.0302	0.9698	1
Node5	EMP1	1	0.0032	0.9968	1
Node5	EMP2	1	0.0012	0.9988	1
Node5	ENC1	1	0.0012	0.9988	1
Node5	ENDOD1	1	0.0012	0.9988	1
Node5	ENG	1	0.05275	0.94725	1
Node5	ENKUR	1	0.0032	0.9968	1
Node5	ENO1	1	0.0012	0.9988	1
Node5	ENO2	1	0.0012	0.9988	1
Node5	ENO4	1	0.0012	0.9988	1
Node5	ENOX2	1	0.0012	0.9988	1
Node5	ENTPD1	1	0.0012	0.9988	1
Node5	ENTPD2	1	0.00417	0.99583	1
Node5	ENTPD3	1	0.0032	0.9968	1
Node5	ENTPD4	1	0.0032	0.9968	1
Node5	ENTPD5	1	0.0012	0.9988	1
Node5	ENTPD6	1	0.0012	0.9988	1
Node5	ENTPD7	1	0.0012	0.9988	1
Node5	EP400	1	0.04791	0.95209	1
Node5	EPHX1	1	0.0012	0.9988	1
Node5	ERC1	1	0.0012	0.9988	1
Node5	ERC2	1	0.0012	0.9988	1
Node5	ERGIC1	1	0.0012	0.9988	1
Node5	ERGIC2	1	0.0012	0.9988	1
Node5	ERGIC3	1	0.0012	0.9988	1
Node5	ERI1	1	0.0012	0.9988	1
Node5	ERI2	1	0.09169	0.90831	1
Node5	ERI3	1	0.0012	0.9988	1
Node5	ERICH6	1	0.00487	0.99513	1
Node5	ERLEC1	1	0.0302	0.9698	1
Node5	ERLIN2	1	0.0012	0.9988	1
Node5	ERO1A	1	0.0012	0.9988	1
Node5	ERO1B	1	0.0012	0.9988	1
Node5	ESRRB	1	0.0012	0.9988	1
Node5	ESRRG	1	0.0012	0.9988	1
Node5	ETNK1	1	0.0012	0.9988	1
Node5	EVA1A	1	0.0302	0.9698	1
Node5	EVA1B	1	0.0012	0.9988	1
Node5	EVC	1	0.0032	0.9968	1
Node5	EVC2	1	0.0032	0.9968	1
Node5	EVI5L	1	0.0012	0.9988	1
Node5	EXOC3L2	1	0.0302	0.9698	1
Node5	EXOC6	1	0.0012	0.9988	1
Node5	EXOSC2	1	0.0012	0.9988	1
Node5	EXOSC3	1	0.0012	0.9988	1
Node5	EXOSC9	1	0.0012	0.9988	1
Node5	EYA1	1	0.0012	0.9988	1
Node5	EYA2	1	0.0012	0.9988	1
Node5	EYA3	1	0.0012	0.9988	1
Node5	EZR	1	0.0012	0.9988	1
Node5	F13A1	1	0.0012	0.9988	1
Node5	F2R	1	0.0032	0.9968	1
Node5	F2RL1	1	0.0012	0.9988	1
Node5	F2RL2	1	0.0012	0.9988	1
Node5	F2RL3	1	0.0012	0.9988	1
Node5	FADS6	1	0.0012	0.9988	1
Node5	FAIM2	1	0.02273	0.97727	1
Node5	FAM107A	1	0.00417	0.99583	1
Node5	FAM107B	1	0.00417	0.99583	1
Node5	FAM110A	1	0.00487	0.99513	1
Node5	FAM110B	1	0.0012	0.9988	1
Node5	FAM110C	1	0.0012	0.9988	1
Node5	FAM110D	1	0.00417	0.99583	1
Node5	FAM114A1	1	0.0012	0.9988	1
Node5	FAM114A2	1	0.0012	0.9988	1
Node5	FAM117A	1	0.0012	0.9988	1
Node5	FAM117B	1	0.10617	0.89383	1
Node5	FAM118A	1	0.13336	0.86664	1
Node5	FAM118B	1	0.13336	0.86664	1
Node5	FAM120A	1	0.0012	0.9988	1
Node5	FAM120B	1	0.0012	0.9988	1
Node5	FAM122B	1	0.0032	0.9968	1
Node5	FAM124B	1	0.0032	0.9968	1
Node5	FAM126A	1	0.0012	0.9988	1
Node5	FAM126B	1	0.00487	0.99513	1
Node5	FAM131A	1	0.0012	0.9988	1
Node5	FAM131B	1	0.0012	0.9988	1
Node5	FAM13B	1	0.0012	0.9988	1
Node5	FAM13C	1	0.0012	0.9988	1
Node5	FAM149A	1	0.0012	0.9988	1
Node5	FAM149B1	1	0.0012	0.9988	1
Node5	FAM160A1	1	0.0012	0.9988	1
Node5	FAM160B2	1	0.00487	0.99513	1
Node5	FAM162A	1	0.0032	0.9968	1
Node5	FAM162B	1	0.0032	0.9968	1
Node5	FAM168A	1	0.0032	0.9968	1
Node5	FAM168B	1	0.0032	0.9968	1
Node5	FAM169A	1	0.0032	0.9968	1
Node5	FAM171A1	1	0.0012	0.9988	1
Node5	FAM171A2	1	0.0302	0.9698	1
Node5	FAM171B	1	0.0012	0.9988	1
Node5	FAM180A	1	0.0032	0.9968	1
Node5	FAM180B	1	0.05275	0.94725	1
Node5	FAM184A	1	0.05275	0.94725	1
Node5	FAM184B	1	0.02273	0.97727	1
Node5	FAM189A1	1	0.02036	0.97964	1
Node5	FAM189A2	1	0.0012	0.9988	1
Node5	FAM193A	1	0.02404	0.97596	1
Node5	FAM20C	1	0.0012	0.9988	1
Node5	FAM217B	1	0.02404	0.97596	1
Node5	FAM219A	1	0.0012	0.9988	1
Node5	FAM219B	1	0.0012	0.9988	1
Node5	FAM222A	1	0.0012	0.9988	1
Node5	FAM222B	1	0.0012	0.9988	1
Node5	FAM234A	1	0.00417	0.99583	1
Node5	FAM234B	1	0.0012	0.9988	1
Node5	FAM237A	1	0.02273	0.97727	1
Node5	FAM237B	1	0.02273	0.97727	1
Node5	FAM241A	1	0.13336	0.86664	1
Node5	FAM241B	1	0.13336	0.86664	1
Node5	FAM3C	1	0.0012	0.9988	1
Node5	FAM3D	1	0.0012	0.9988	1
Node5	FAM53A	1	0.0032	0.9968	1
Node5	FAM53B	1	0.0012	0.9988	1
Node5	FAM89A	1	0.00417	0.99583	1
Node5	FAM98A	1	0.0012	0.9988	1
Node5	FAM98B	1	0.0012	0.9988	1
Node5	FAR1	1	0.03631	0.96369	1
Node5	FAR2	1	0.07229	0.92771	1
Node5	FARSB	1	0.0012	0.9988	1
Node5	FASTK	1	0.02273	0.97727	1
Node5	FASTKD1	1	0.0012	0.9988	1
Node5	FASTKD2	1	0.0012	0.9988	1
Node5	FASTKD3	1	0.0012	0.9988	1
Node5	FAXC	1	0.0012	0.9988	1
Node5	FBN1	1	0.0012	0.9988	1
Node5	FBP1	1	0.02826	0.97174	1
Node5	FBP2	1	0.02826	0.97174	1
Node5	FBXL20	1	0.0032	0.9968	1
Node5	FBXO11	1	0.00487	0.99513	1
Node5	FBXO25	1	0.0012	0.9988	1
Node5	FBXO3	1	0.0012	0.9988	1
Node5	FBXO30	1	0.0012	0.9988	1
Node5	FBXO32	1	0.0012	0.9988	1
Node5	FBXO34	1	0.06767	0.93233	1
Node5	FBXO40	1	0.0012	0.9988	1
Node5	FBXO41	1	0.0012	0.9988	1
Node5	FBXO43	1	0.0012	0.9988	1
Node5	FBXO45	1	0.0012	0.9988	1
Node5	FBXO5	1	0.0012	0.9988	1
Node5	FCF1	1	0.0012	0.9988	1
Node5	FCHSD1	1	0.02273	0.97727	1
Node5	FCHSD2	1	0.02273	0.97727	1
Node5	FEN1	1	0.04791	0.95209	1
Node5	FERMT1	1	0.0012	0.9988	1
Node5	FERMT2	1	0.0012	0.9988	1
Node5	FERMT3	1	0.00487	0.99513	1
Node5	FEZ2	1	0.0012	0.9988	1
Node5	FFAR1	1	0.00487	0.99513	1
Node5	FGFR1OP2	1	0.00417	0.99583	1
Node5	FGGY	1	0.02036	0.97964	1
Node5	FH	1	0.0012	0.9988	1
Node5	FHL2	1	0.0012	0.9988	1
Node5	FHL3	1	0.0012	0.9988	1
Node5	FHL5	1	0.0012	0.9988	1
Node5	FILIP1	1	0.03631	0.96369	1
Node5	FILIP1L	1	0.00487	0.99513	1
Node5	FLNC	1	0.04791	0.95209	1
Node5	FLVCR1	1	0.02036	0.97964	1
Node5	FLVCR2	1	0.02036	0.97964	1
Node5	FMR1	1	0.02036	0.97964	1
Node5	FN3K	1	0.00417	0.99583	1
Node5	FN3KRP	1	0.0012	0.9988	1
Node5	FNBP1	1	0.0032	0.9968	1
Node5	FNDC5	1	0.0012	0.9988	1
Node5	FNIP1	1	0.0012	0.9988	1
Node5	FNIP2	1	0.0012	0.9988	1
Node5	FOLH1	1	0.0012	0.9988	1
Node5	FRMD4A	1	0.0012	0.9988	1
Node5	FRMD4B	1	0.0012	0.9988	1
Node5	FRMD8	1	0.00487	0.99513	1
Node5	FRYL	1	0.0012	0.9988	1
Node5	FSCN1	1	0.0032	0.9968	1
Node5	FSCN2	1	0.00417	0.99583	1
Node5	FSCN3	1	0.00487	0.99513	1
Node5	FTCD	1	0.04791	0.95209	1
Node5	FTCDNL1	1	0.04791	0.95209	1
Node5	FTH1	1	0.00487	0.99513	1
Node5	FUCA1	1	0.0012	0.9988	1
Node5	FUCA2	1	0.0012	0.9988	1
Node5	FXR1	1	0.0012	0.9988	1
Node5	FXR2	1	0.02404	0.97596	1
Node5	FZD8	1	0.0302	0.9698	1
Node5	FZR1	1	0.0012	0.9988	1
Node5	G2E3	1	0.03631	0.96369	1
Node5	G3BP1	1	0.0012	0.9988	1
Node5	G3BP2	1	0.0012	0.9988	1
Node5	G6PC2	1	0.0032	0.9968	1
Node5	G6PC3	1	0.00417	0.99583	1
Node5	G6PD	1	0.00487	0.99513	1
Node5	GADD45B	1	0.0012	0.9988	1
Node5	GADD45G	1	0.0012	0.9988	1
Node5	GAL3ST1	1	0.0012	0.9988	1
Node5	GAL3ST3	1	0.00487	0.99513	1
Node5	GAL3ST4	1	0.02404	0.97596	1
Node5	GALK1	1	0.0012	0.9988	1
Node5	GALK2	1	0.0012	0.9988	1
Node5	GALR1	1	0.0012	0.9988	1
Node5	GALR2	1	0.0012	0.9988	1
Node5	GAREM1	1	0.00417	0.99583	1
Node5	GAREM2	1	0.00417	0.99583	1
Node5	GASK1A	1	0.02404	0.97596	1
Node5	GASK1B	1	0.0032	0.9968	1
Node5	GATAD2A	1	0.0012	0.9988	1
Node5	GATAD2B	1	0.0012	0.9988	1
Node5	GBGT1	1	0.02404	0.97596	1
Node5	GBX1	1	0.0032	0.9968	1
Node5	GCA	1	0.00487	0.99513	1
Node5	GCC1	1	0.0032	0.9968	1
Node5	GCC2	1	0.0012	0.9988	1
Node5	GCFC2	1	0.02404	0.97596	1
Node5	GCGR	1	0.00417	0.99583	1
Node5	GCH1	1	0.00487	0.99513	1
Node5	GCK	1	0.0012	0.9988	1
Node5	GCM1	1	0.0012	0.9988	1
Node5	GCM2	1	0.0012	0.9988	1
Node5	GCN1	1	0.0012	0.9988	1
Node5	GDI2	1	0.02404	0.97596	1
Node5	GDNF	1	0.0012	0.9988	1
Node5	GGPS1	1	0.0032	0.9968	1
Node5	GHITM	1	0.0012	0.9988	1
Node5	GHSR	1	0.0012	0.9988	1
Node5	GJA1	1	0.0012	0.9988	1
Node5	GJA10	1	0.0012	0.9988	1
Node5	GJA3	1	0.0032	0.9968	1
Node5	GJA4	1	0.00417	0.99583	1
Node5	GJA5	1	0.02036	0.97964	1
Node5	GJA8	1	0.0032	0.9968	1
Node5	GJA9	1	0.05275	0.94725	1
Node5	GJB1	1	0.0012	0.9988	1
Node5	GJB3	1	0.0302	0.9698	1
Node5	GJB4	1	0.04791	0.95209	1
Node5	GJB5	1	0.02036	0.97964	1
Node5	GJB7	1	0.00487	0.99513	1
Node5	GJC1	1	0.07825	0.92175	1
Node5	GJC2	1	0.0012	0.9988	1
Node5	GJC3	1	0.00417	0.99583	1
Node5	GJD3	1	0.0302	0.9698	1
Node5	GJD4	1	0.0012	0.9988	1
Node5	GJE1	1	0.02404	0.97596	1
Node5	GK5	1	0.0012	0.9988	1
Node5	GKN2	1	0.0012	0.9988	1
Node5	GKN3P	1	0.04791	0.95209	1
Node5	GLA	1	0.0012	0.9988	1
Node5	GLB1L	1	0.00417	0.99583	1
Node5	GLCCI1	1	0.02036	0.97964	1
Node5	GLOD5	1	0.02273	0.97727	1
Node5	GMEB1	1	0.0012	0.9988	1
Node5	GMEB2	1	0.0012	0.9988	1
Node5	GMFB	1	0.00487	0.99513	1
Node5	GMFG	1	0.00487	0.99513	1
Node5	GMIP	1	0.0012	0.9988	1
Node5	GMNC	1	0.0032	0.9968	1
Node5	GMNN	1	0.0012	0.9988	1
Node5	GNAI1	1	0.0012	0.9988	1
Node5	GNAI3	1	0.0012	0.9988	1
Node5	GNB1	1	0.0012	0.9988	1
Node5	GNB3	1	0.0012	0.9988	1
Node5	GNB4	1	0.0012	0.9988	1
Node5	GNG11	1	0.00487	0.99513	1
Node5	GNG2	1	0.0012	0.9988	1
Node5	GNG3	1	0.0302	0.9698	1
Node5	GNG4	1	0.0012	0.9988	1
Node5	GNG7	1	0.0302	0.9698	1
Node5	GNG8	1	0.0302	0.9698	1
Node5	GNGT2	1	0.0032	0.9968	1
Node5	GNPAT	1	0.00487	0.99513	1
Node5	GNPDA1	1	0.0012	0.9988	1
Node5	GNPDA2	1	0.0012	0.9988	1
Node5	GOLGA1	1	0.0032	0.9968	1
Node5	GOLGA3	1	0.0032	0.9968	1
Node5	GOLGA7	1	0.02273	0.97727	1
Node5	GOLGA7B	1	0.11627	0.88373	1
Node5	GOLGB1	1	0.02036	0.97964	1
Node5	GOLM2	1	0.02404	0.97596	1
Node5	GOLPH3	1	0.00487	0.99513	1
Node5	GOLPH3L	1	0.0012	0.9988	1
Node5	GORASP1	1	0.0012	0.9988	1
Node5	GORASP2	1	0.0012	0.9988	1
Node5	GOT1	1	0.0012	0.9988	1
Node5	GOT1L1	1	0.07825	0.92175	1
Node5	GOT2	1	0.0012	0.9988	1
Node5	GP1BB	1	0.02826	0.97174	1
Node5	GP9	1	0.02826	0.97174	1
Node5	GPAM	1	0.0012	0.9988	1
Node5	GPAT2	1	0.07229	0.92771	1
Node5	GPAT3	1	0.0012	0.9988	1
Node5	GPAT4	1	0.0012	0.9988	1
Node5	GPATCH2	1	0.0012	0.9988	1
Node5	GPATCH2L	1	0.0012	0.9988	1
Node5	GPBP1	1	0.00487	0.99513	1
Node5	GPBP1L1	1	0.0032	0.9968	1
Node5	GPC1	1	0.0012	0.9988	1
Node5	GPC3	1	0.0012	0.9988	1
Node5	GPC4	1	0.0012	0.9988	1
Node5	GPC5	1	0.0032	0.9968	1
Node5	GPC6	1	0.0302	0.9698	1
Node5	GPD1	1	0.0012	0.9988	1
Node5	GPD1L	1	0.0012	0.9988	1
Node5	GPER1	1	0.02036	0.97964	1
Node5	GPM6A	1	0.0032	0.9968	1
Node5	GPN1	1	0.0012	0.9988	1
Node5	GPN2	1	0.0012	0.9988	1
Node5	GPN3	1	0.0032	0.9968	1
Node5	GPNMB	1	0.0012	0.9988	1
Node5	GPR119	1	0.0012	0.9988	1
Node5	GPR135	1	0.06767	0.93233	1
Node5	GPR137	1	0.02404	0.97596	1
Node5	GPR137B	1	0.0012	0.9988	1
Node5	GPR137C	1	0.03631	0.96369	1
Node5	GPR141	1	0.0032	0.9968	1
Node5	GPR15	1	0.0012	0.9988	1
Node5	GPR151	1	0.00487	0.99513	1
Node5	GPR153	1	0.02036	0.97964	1
Node5	GPR162	1	0.02036	0.97964	1
Node5	GPR17	1	0.00487	0.99513	1
Node5	GPR171	1	0.0012	0.9988	1
Node5	GPR173	1	0.0302	0.9698	1
Node5	GPR176	1	0.0012	0.9988	1
Node5	GPR18	1	0.0012	0.9988	1
Node5	GPR182	1	0.0012	0.9988	1
Node5	GPR183	1	0.0012	0.9988	1
Node5	GPR20	1	0.0012	0.9988	1
Node5	GPR22	1	0.00487	0.99513	1
Node5	GPR25	1	0.04791	0.95209	1
Node5	GPR26	1	0.0012	0.9988	1
Node5	GPR27	1	0.00417	0.99583	1
Node5	GPR3	1	0.00487	0.99513	1
Node5	GPR34	1	0.0032	0.9968	1
Node5	GPR37	1	0.0012	0.9988	1
Node5	GPR37L1	1	0.0012	0.9988	1
Node5	GPR39	1	0.0012	0.9988	1
Node5	GPR45	1	0.00487	0.99513	1
Node5	GPR6	1	0.0012	0.9988	1
Node5	GPR61	1	0.0012	0.9988	1
Node5	GPR62	1	0.0012	0.9988	1
Node5	GPR63	1	0.0012	0.9988	1
Node5	GPR65	1	0.0012	0.9988	1
Node5	GPR78	1	0.0032	0.9968	1
Node5	GPR83	1	0.0032	0.9968	1
Node5	GPR85	1	0.00417	0.99583	1
Node5	GPR87	1	0.0012	0.9988	1
Node5	GPRC5B	1	0.0012	0.9988	1
Node5	GPRC5C	1	0.00417	0.99583	1
Node5	GPRIN3	1	0.0012	0.9988	1
Node5	GPS1	1	0.0012	0.9988	1
Node5	GREB1	1	0.0012	0.9988	1
Node5	GREB1L	1	0.0012	0.9988	1
Node5	GREM1	1	0.0012	0.9988	1
Node5	GREM2	1	0.02826	0.97174	1
Node5	GRINA	1	0.04791	0.95209	1
Node5	GRM1	1	0.0012	0.9988	1
Node5	GRM2	1	0.0012	0.9988	1
Node5	GRM3	1	0.0012	0.9988	1
Node5	GRM5	1	0.00417	0.99583	1
Node5	GRM7	1	0.0012	0.9988	1
Node5	GRP	1	0.04791	0.95209	1
Node5	GRPEL1	1	0.0012	0.9988	1
Node5	GRPEL2	1	0.0012	0.9988	1
Node5	GSG1	1	0.0032	0.9968	1
Node5	GSG1L2	1	0.0012	0.9988	1
Node5	GTF2E1	1	0.05275	0.94725	1
Node5	GYS1	1	0.11627	0.88373	1
Node5	GYS2	1	0.11627	0.88373	1
Node5	H2AZ1	1	0.02404	0.97596	1
Node5	H2BE1	1	0.02273	0.97727	1
Node5	H6PD	1	0.00487	0.99513	1
Node5	HABP4	1	0.0012	0.9988	1
Node5	HACD1	1	0.0012	0.9988	1
Node5	HACD2	1	0.0012	0.9988	1
Node5	HACD3	1	0.0012	0.9988	1
Node5	HACD4	1	0.0012	0.9988	1
Node5	HADHB	1	0.0012	0.9988	1
Node5	HAO1	1	0.02826	0.97174	1
Node5	HAO2	1	0.0012	0.9988	1
Node5	HARBI1	1	0.0032	0.9968	1
Node5	HAS2	1	0.0012	0.9988	1
Node5	HAUS3	1	0.0032	0.9968	1
Node5	HCRTR2	1	0.0012	0.9988	1
Node5	HDGFL3	1	0.02826	0.97174	1
Node5	HEATR5A	1	0.0012	0.9988	1
Node5	HEATR5B	1	0.00417	0.99583	1
Node5	HEPACAM	1	0.0012	0.9988	1
Node5	HEPACAM2	1	0.0012	0.9988	1
Node5	HERPUD1	1	0.0012	0.9988	1
Node5	HEXB	1	0.0012	0.9988	1
Node5	HEXD	1	0.0012	0.9988	1
Node5	HHAT	1	0.0032	0.9968	1
Node5	HHATL	1	0.0012	0.9988	1
Node5	HINFP	1	0.02404	0.97596	1
Node5	HIP1	1	0.02036	0.97964	1
Node5	HIP1R	1	0.0012	0.9988	1
Node5	HJV	1	0.0032	0.9968	1
Node5	HK1	1	0.0012	0.9988	1
Node5	HK2	1	0.02036	0.97964	1
Node5	HK3	1	0.00417	0.99583	1
Node5	HKDC1	1	0.03631	0.96369	1
Node5	HLX	1	0.0012	0.9988	1
Node5	HMGCS1	1	0.00417	0.99583	1
Node5	HMOX1	1	0.0012	0.9988	1
Node5	HMOX2	1	0.0012	0.9988	1
Node5	HNF1A	1	0.0012	0.9988	1
Node5	HNF1B	1	0.0012	0.9988	1
Node5	HNRNPLL	1	0.0012	0.9988	1
Node5	HNRNPR	1	0.0012	0.9988	1
Node5	HOGA1	1	0.00417	0.99583	1
Node5	HOMEZ	1	0.0302	0.9698	1
Node5	HOXA1	1	0.04791	0.95209	1
Node5	HOXB2	1	0.11627	0.88373	1
Node5	HPD	1	0.00417	0.99583	1
Node5	HPDL	1	0.00417	0.99583	1
Node5	HPSE	1	0.00417	0.99583	1
Node5	HS3ST6	1	0.00417	0.99583	1
Node5	HS6ST1	1	0.0012	0.9988	1
Node5	HS6ST2	1	0.06767	0.93233	1
Node5	HS6ST3	1	0.0032	0.9968	1
Node5	HSP90AA1	1	0.03631	0.96369	1
Node5	HSP90AB1	1	0.0012	0.9988	1
Node5	HSP90B1	1	0.0012	0.9988	1
Node5	HSPA12A	1	0.02273	0.97727	1
Node5	HSPA8	1	0.0302	0.9698	1
Node5	HSPB7	1	0.00417	0.99583	1
Node5	HTR1B	1	0.0012	0.9988	1
Node5	HTR1E	1	0.0012	0.9988	1
Node5	HTR1F	1	0.0032	0.9968	1
Node5	HTR2B	1	0.0012	0.9988	1
Node5	HTR2C	1	0.0012	0.9988	1
Node5	HTR5A	1	0.0012	0.9988	1
Node5	HTR7	1	0.0012	0.9988	1
Node5	HYAL1	1	0.00417	0.99583	1
Node5	HYAL3	1	0.00417	0.99583	1
Node5	HYAL4	1	0.0302	0.9698	1
Node5	ICA1	1	0.04791	0.95209	1
Node5	ICA1L	1	0.04791	0.95209	1
Node5	IDH1	1	0.00417	0.99583	1
Node5	IDH2	1	0.00417	0.99583	1
Node5	IDH3A	1	0.0012	0.9988	1
Node5	IDH3B	1	0.02826	0.97174	1
Node5	IFFO1	1	0.00417	0.99583	1
Node5	IFFO2	1	0.00417	0.99583	1
Node5	IFIH1	1	0.0012	0.9988	1
Node5	IFITM10	1	0.0012	0.9988	1
Node5	IFITM5	1	0.0012	0.9988	1
Node5	IFRD2	1	0.0302	0.9698	1
Node5	IFT140	1	0.03631	0.96369	1
Node5	IFT172	1	0.0012	0.9988	1
Node5	IGDCC3	1	0.0302	0.9698	1
Node5	IGFBP7	1	0.02036	0.97964	1
Node5	IGHM	1	0.02404	0.97596	1
[truncated: 2,314 more rows]

## Sheet: terCar enrichments
Term (1/59=0.02)	P-value	Adjusted P-value	Odds Ratio	Combined Score	Genes
Eukaryotic Translation Elongation Homo sapiens R-HSA-156842	3.53364e-06	0.00196824	8.3723	105.099	EEF1G;RPS27;RPL18A;RPS19;RPL31;RPLP0;RPL35A;RPS3A;RPS12
SRP-dependent cotranslational protein targeting to membrane Homo sapiens R-HSA-1799339	1.61002e-05	0.00232381	6.82827	75.3614	RPS27;RPS19;RPL18A;RPL31;SEC61G;RPLP0;RPL35A;RPS3A;RPS12
Viral mRNA Translation Homo sapiens R-HSA-192823	1.93452e-05	0.00232381	7.80576	84.7164	RPS27;RPL18A;RPS19;RPL31;RPLP0;RPL35A;RPS3A;RPS12
Peptide chain elongation Homo sapiens R-HSA-156902	1.93452e-05	0.00232381	7.80576	84.7164	RPS27;RPL18A;RPS19;RPL31;RPLP0;RPL35A;RPS3A;RPS12
Selenocysteine synthesis Homo sapiens R-HSA-2408557	2.5032e-05	0.00232381	7.50819	79.552	RPS27;RPL18A;RPS19;RPL31;RPLP0;RPL35A;RPS3A;RPS12
Eukaryotic Translation Termination Homo sapiens R-HSA-72764	2.5032e-05	0.00232381	7.50819	79.552	RPS27;RPL18A;RPS19;RPL31;RPLP0;RPL35A;RPS3A;RPS12
Nonsense Mediated Decay (NMD) independent of the Exon Junction Complex (EJC) Homo sapiens R-HSA-975956	2.95526e-05	0.00235155	7.32206	76.3642	RPS27;RPL18A;RPS19;RPL31;RPLP0;RPL35A;RPS3A;RPS12
Translation Homo sapiens R-HSA-72766	4.40712e-05	0.00306846	5.28167	52.9735	EEF1G;RPS27;RPS19;RPL18A;RPL31;SEC61G;RPLP0;RPL35A;RPS3A;RPS12
Formation of a pool of free 40S subunits Homo sapiens R-HSA-72689	5.11108e-05	0.00316319	6.73722	66.574	RPS27;RPL18A;RPS19;RPL31;RPLP0;RPL35A;RPS3A;RPS12
Nonsense-Mediated Decay (NMD) Homo sapiens R-HSA-927802	0.000103388	0.00439398	6.04667	55.4904	RPS27;RPS19;RPL18A;RPL31;RPLP0;RPL35A;RPS3A;RPS12
Nonsense Mediated Decay (NMD) enhanced by the Exon Junction Complex (EJC) Homo sapiens R-HSA-975957	0.000103388	0.00439398	6.04667	55.4904	RPS27;RPS19;RPL18A;RPL31;RPLP0;RPL35A;RPS3A;RPS12
L13a-mediated translational silencing of Ceruloplasmin expression Homo sapiens R-HSA-156827	0.000103388	0.00439398	6.04667	55.4904	RPS27;RPS19;RPL18A;RPL31;RPLP0;RPL35A;RPS3A;RPS12
3' -UTR-mediated translational regulation Homo sapiens R-HSA-157279	0.000103388	0.00439398	6.04667	55.4904	RPS27;RPS19;RPL18A;RPL31;RPLP0;RPL35A;RPS3A;RPS12
GTP hydrolysis and joining of the 60S ribosomal subunit Homo sapiens R-HSA-72706	0.000110441	0.00439398	5.98529	54.5321	RPS27;RPS19;RPL18A;RPL31;RPLP0;RPL35A;RPS3A;RPS12
Selenoamino acid metabolism Homo sapiens R-HSA-2408522	0.000142758	0.00530109	5.75168	50.9274	RPS27;RPS19;RPL18A;RPL31;RPLP0;RPL35A;RPS3A;RPS12
Cap-dependent Translation Initiation Homo sapiens R-HSA-72737	0.000171802	0.00562905	5.58804	48.4436	RPS27;RPS19;RPL18A;RPL31;RPLP0;RPL35A;RPS3A;RPS12
Eukaryotic Translation Initiation Homo sapiens R-HSA-72613	0.000171802	0.00562905	5.58804	48.4436	RPS27;RPS19;RPL18A;RPL31;RPLP0;RPL35A;RPS3A;RPS12
Influenza Viral RNA Transcription and Replication Homo sapiens R-HSA-168273	0.000378955	0.0117265	4.93258	38.8593	RPS27;RPS19;RPL18A;RPL31;RPLP0;RPL35A;RPS3A;RPS12
Major pathway of rRNA processing in the nucleolus Homo sapiens R-HSA-6791226	0.000473107	0.0138695	4.24942	32.5344	RPS27;RPS19;RPL18A;RPL31;RPLP0;RPL35A;TSR1;RPS3A;RPS12
Influenza Life Cycle Homo sapiens R-HSA-168255	0.000568187	0.015824	4.62241	34.5435	RPS27;RPS19;RPL18A;RPL31;RPLP0;RPL35A;RPS3A;RPS12
rRNA processing Homo sapiens R-HSA-72312	0.000846245	0.0224456	3.89872	27.5823	RPS27;RPS19;RPL18A;RPL31;RPLP0;RPL35A;TSR1;RPS3A;RPS12
Influenza Infection Homo sapiens R-HSA-168254	0.000946234	0.0239569	4.25421	29.6222	RPS27;RPS19;RPL18A;RPL31;RPLP0;RPL35A;RPS3A;RPS12
Activation of SMO Homo sapiens R-HSA-5635838	0.00176342	0.0427054	14.6015	92.5807	IHH;GAS1;ARRB1
Vasopressin regulates renal water homeostasis via Aquaporins Homo sapiens R-HSA-432040	0.00275827	0.0640149	7.50662	44.2377	PRKAR1A;GNB2;AQP2;RAB11A
Transmembrane transport of small molecules Homo sapiens R-HSA-382551	0.00342579	0.0763265	2.20395	12.5106	GABRB2;SLC22A6;SLC12A5;SLC44A2;SLC30A2;TSC22D3;SLC2A1;SLC39A10;WWP1;HTR3A;AQP2;RAB11A;SLC7A5;BEST4;ASPH;PRKAR1A;GNB2
Formation of the ternary complex, and subsequently, the 43S complex Homo sapiens R-HSA-72695	0.00477851	0.101567	6.36205	33.9964	RPS27;RPS19;RPS3A;RPS12
Ligand-receptor interactions Homo sapiens R-HSA-5632681	0.00492337	0.101567	24.2571	128.896	IHH;GAS1
Aquaporin-mediated transport Homo sapiens R-HSA-445717	0.00513051	0.10206	6.22637	32.8289	PRKAR1A;GNB2;AQP2;RAB11A
Transport of gamma-carboxylated protein precursors from the endoplasmic reticulum to the Golgi apparatus Homo sapiens R-HSA-159763	0.00627325	0.12049	20.7907	105.439	PROC;PROZ
Ribosomal scanning and start codon recognition Homo sapiens R-HSA-72702	0.00761071	0.127312	5.51981	26.9268	RPS27;RPS19;RPS3A;RPS12
Translation initiation complex formation Homo sapiens R-HSA-72649	0.00761071	0.127312	5.51981	26.9268	RPS27;RPS19;RPS3A;RPS12
Removal of aminoterminal propeptides from gamma-carboxylated proteins Homo sapiens R-HSA-159782	0.00777128	0.127312	18.191	88.3593	PROC;PROZ
Gamma-carboxylation of protein precursors Homo sapiens R-HSA-159740	0.00777128	0.127312	18.191	88.3593	PROC;PROZ
Calcitonin-like ligand receptors Homo sapiens R-HSA-419812	0.00777128	0.127312	18.191	88.3593	ADM2;ADM
Activation of the mRNA upon binding of the cap-binding complex and eIFs, and subsequent binding to 43S Homo sapiens R-HSA-72662	0.00808856	0.128724	5.41732	26.0969	RPS27;RPS19;RPS3A;RPS12
Gamma-carboxylation, transport, and amino-terminal cleavage of proteins Homo sapiens R-HSA-159854	0.00941319	0.145643	16.1689	75.4384	PROC;PROZ
Serotonin receptors Homo sapiens R-HSA-390666	0.0111948	0.168527	14.5513	65.3688	HTR1D;HTR1A
Transport of glucose and other sugars, bile salts and organic acids, metal ions and amine compounds Homo sapiens R-HSA-425366	0.0125083	0.183345	3.8151	16.7154	SLC22A6;SLC30A2;SLC44A2;SLC2A1;SLC39A10
TP53 regulates transcription of several additional cell death genes whose specific roles in p53-dependent apoptosis remain uncertain Homo sapiens R-HSA-6803205	0.0151609	0.216528	12.1248	50.7914	PERP;BCL2L14
Gamma carboxylation, hypusine formation and arylsulfatase activation Homo sapiens R-HSA-163841	0.0160062	0.222887	6.07747	25.129	PROC;PROZ;DPH6
Metabolism of amino acids and derivatives Homo sapiens R-HSA-71291	0.0171944	0.233592	2.2699	9.22301	RPS27;RPL18A;RPS19;RPL31;ARG1;RPLP0;RPL35A;GPT;RPS3A;RPS12
Zinc transporters Homo sapiens R-HSA-435354	0.0220582	0.292534	9.6984	36.9904	SLC30A2;SLC39A10
Glycosaminoglycan metabolism Homo sapiens R-HSA-1630316	0.0252711	0.327349	3.15411	11.6011	EXT1;HPSE2;CHST11;CHST14;HS3ST1
Scavenging by Class A Receptors Homo sapiens R-HSA-3000480	0.0272447	0.344894	8.55654	30.8283	MSR1;APOE
Class B/2 (Secretin family receptors) Homo sapiens R-HSA-373080	0.0280013	0.346594	3.65186	13.0572	ADM2;GNB2;IHH;ADM
Collagen formation Homo sapiens R-HSA-1474290	0.0290795	0.352115	3.60659	12.7591	COL26A1;MMP13;COL4A6;PLOD3
VxPx cargo-targeting to cilium Homo sapiens R-HSA-5620916	0.0328684	0.389526	7.65508	26.144	RAB11A;CNGB1
Post-chaperonin tubulin folding pathway Homo sapiens R-HSA-389977	0.0358356	0.415842	7.27196	24.207	TUBA3E;TUBB3
Heparan sulfate/heparin (HS-GAG) metabolism Homo sapiens R-HSA-1638091	0.0374586	0.424719	4.28671	14.0798	EXT1;HPSE2;HS3ST1
Metabolism of proteins Homo sapiens R-HSA-392499	0.0381256	0.424719	1.55594	5.08306	RPL31;RPLP0;PROZ;DERL2;RPL35A;RPS3A;EEF1G;NEU3;TUBA3E;RPS27;B3GNT8;PROC;RPL18A;RPS19;MAN2A2;TUBB3;SEC61G;GNB2;MDM2;DPH6;SEC62;RPS12
Signaling by Hedgehog Homo sapiens R-HSA-5358351	0.03893	0.425176	2.79082	9.05897	PRKAR1A;IHH;GAS1;DERL2;ARRB1
Anchoring of the basal body to the plasma membrane Homo sapiens R-HSA-5620912	0.0439309	0.458958	3.13931	9.81076	TCTN1;NINL;SFI1;RAB11A
Metal ion SLC transporters Homo sapiens R-HSA-425410	0.045319	0.458958	6.32248	19.5619	SLC30A2;SLC39A10
Formation of tubulin folding intermediates by CCT/TriC Homo sapiens R-HSA-389960	0.045319	0.458958	6.32248	19.5619	TUBA3E;TUBB3
Synthesis of IP3 and IP4 in the cytosol Homo sapiens R-HSA-1855204	0.045319	0.458958	6.32248	19.5619	ITPK1;INPPL1
Stimuli-sensing channels Homo sapiens R-HSA-2672351	0.0481985	0.467944	3.04074	9.22082	BEST4;ASPH;TSC22D3;WWP1
Ligand-gated ion channel transport Homo sapiens R-HSA-975298	0.0486636	0.467944	6.05873	18.3145	GABRB2;HTR3A
Translocation of GLUT4 to the plasma membrane Homo sapiens R-HSA-1445148	0.0487267	0.467944	3.83431	11.5855	RAB10;MYH7B;RAB11A
Infectious disease Homo sapiens R-HSA-5663205	0.0501936	0.473861	1.94972	5.8333	RPS27;RPL18A;RPS19;RPL31;RPLP0;RPL35A;RPS3A;FYN;RPS12
Collagen biosynthesis and modifying enzymes Homo sapiens R-HSA-1650814	0.0549124	0.50977	3.64204	10.5693	COL26A1;COL4A6;PLOD3
Ion channel transport Homo sapiens R-HSA-983712	0.0603359	0.550936	2.2278	6.25528	GABRB2;BEST4;ASPH;TSC22D3;WWP1;HTR3A
Olfactory Signaling Pathway Homo sapiens R-HSA-381753	0.0617965	0.555171	1.8004	5.01215	OR51E1;OR11L1;OR5J2;OR5I1;OR6J1;OR5AS1;OR51E2;OR10Q1;OR6P1;OR52M1
Activated NOTCH1 Transmits Signal to the Nucleus Homo sapiens R-HSA-2122948	0.0628783	0.555924	5.19215	14.3644	NEURL1;ARRB1
Organic anion transport Homo sapiens R-HSA-561048	0.0664182	0.562289	18.1278	49.1586	SLC22A6
Free fatty acid receptors Homo sapiens R-HSA-444209	0.0664182	0.562289	18.1278	49.1586	GPR31
HS-GAG biosynthesis Homo sapiens R-HSA-2022928	0.0666267	0.562289	5.01285	13.5781	EXT1;HS3ST1
Cooperation of Prefoldin and TriC/CCT in actin and tubulin folding Homo sapiens R-HSA-389958	0.0704476	0.577048	4.84551	12.8546	TUBA3E;TUBB3
Thrombin signalling through proteinase activated receptors (PARs) Homo sapiens R-HSA-456926	0.0704476	0.577048	4.84551	12.8546	GNB2;ARRB1
Glucagon signaling in metabolic regulation Homo sapiens R-HSA-163359	0.0743381	0.600092	4.68897	12.1872	PRKAR1A;GNB2
SLC-mediated transmembrane transport Homo sapiens R-HSA-425407	0.0754391	0.60028	1.96269	5.07244	SLC7A5;SLC22A6;SLC12A5;SLC44A2;SLC30A2;SLC2A1;SLC39A10
Signaling by GPCR Homo sapiens R-HSA-372790	0.0780534	0.604038	1.40196	3.5755	OR51E1;OR11L1;CASR;OR5J2;OR5I1;OR6J1;OR5AS1;HTR1D;OR51E2;IHH;HTR1A;GPR31;ADM;ARRB1;OR10Q1;OR6P1;OR52M1;PRKAR1A;ADM2;GNB2;OXER1;PRLHR;FYN;FGFR4
Conjugation of benzoate with glycine Homo sapiens R-HSA-177135	0.0791648	0.604038	14.5015	36.779	GLYATL3
Pyrimidine biosynthesis Homo sapiens R-HSA-500753	0.0791648	0.604038	14.5015	36.779	DUT
GPCR ligand binding Homo sapiens R-HSA-500792	0.0872829	0.629188	1.6784	4.09294	CASR;ADM2;GNB2;HTR1D;IHH;HTR1A;OXER1;GPR31;PRLHR;ADM
Zinc efflux and compartmentalization by the SLC30 family Homo sapiens R-HSA-435368	0.0917379	0.629188	12.0839	28.8664	SLC30A2
Cation-coupled Chloride cotransporters Homo sapiens R-HSA-426117	0.0917379	0.629188	12.0839	28.8664	SLC12A5
Activation of NIMA Kinases NEK9, NEK6, NEK7 Homo sapiens R-HSA-2980767	0.0917379	0.629188	12.0839	28.8664	NEK7
Regulation of insulin secretion Homo sapiens R-HSA-422356	0.0963525	0.629188	2.8355	6.63433	PRKAR1A;GNB2;SLC2A1
Collagen degradation Homo sapiens R-HSA-1442490	0.0990041	0.629188	3.9274	9.08247	COL26A1;MMP13
Vitamin C (ascorbate) metabolism Homo sapiens R-HSA-196836	0.10414	0.629188	10.3571	23.4281	SLC2A1
Release of Hh-Np from the secreting cell Homo sapiens R-HSA-5362798	0.10414	0.629188	10.3571	23.4281	IHH
Synthesis of diphthamide-EEF2 Homo sapiens R-HSA-5358493	0.10414	0.629188	10.3571	23.4281	DPH6
Nef and signal transduction Homo sapiens R-HSA-164944	0.10414	0.629188	10.3571	23.4281	FYN
Synthesis of epoxy (EET) and dihydroxyeicosatrienoic acids (DHET) Homo sapiens R-HSA-2142670	0.10414	0.629188	10.3571	23.4281	CYP1B1
Conjugation of salicylate with glycine Homo sapiens R-HSA-177128	0.10414	0.629188	10.3571	23.4281	GLYATL3
Downregulation of ERBB4 signaling Homo sapiens R-HSA-1253288	0.10414	0.629188	10.3571	23.4281	WWP1
Hedgehog 'on' state Homo sapiens R-HSA-5632684	0.1104	0.629188	2.66192	5.86595	IHH;GAS1;ARRB1
Netrin-1 signaling Homo sapiens R-HSA-373752	0.11208	0.629188	3.63229	7.9494	FYN;ROBO1
Glucagon-like Peptide-1 (GLP1) regulates insulin secretion Homo sapiens R-HSA-381676	0.11208	0.629188	3.63229	7.9494	PRKAR1A;GNB2
PI3K/AKT Signaling in Cancer Homo sapiens R-HSA-2219528	0.113299	0.629188	2.62972	5.7268	MDM2;FYN;FGFR4
Assembly of the primary cilium Homo sapiens R-HSA-5617833	0.113631	0.629188	2.00355	4.3573	TCTN1;NINL;SFI1;RAB11A;CNGB1
Role of Abl in Robo-Slit signaling Homo sapiens R-HSA-428890	0.116373	0.629188	9.06204	19.492	ROBO1
Inactivation of Cdc42 and Rac Homo sapiens R-HSA-428543	0.116373	0.629188	9.06204	19.492	ROBO1
Synthesis of (16-20)-hydroxyeicosatetraenoic acids (HETE) Homo sapiens R-HSA-2142816	0.116373	0.629188	9.06204	19.492	CYP1B1
Conjugation of carboxylic acids Homo sapiens R-HSA-159424	0.116373	0.629188	9.06204	19.492	GLYATL3
Amino Acid conjugation Homo sapiens R-HSA-156587	0.116373	0.629188	9.06204	19.492	GLYATL3
Amine ligand-binding receptors Homo sapiens R-HSA-375280	0.116534	0.629188	3.54352	7.61703	HTR1D;HTR1A
TP53 Regulates Transcription of Cell Death Genes Homo sapiens R-HSA-5633008	0.116534	0.629188	3.54352	7.61703	PERP;BCL2L14
Inositol phosphate metabolism Homo sapiens R-HSA-1483249	0.121033	0.629188	3.45897	7.30429	ITPK1;INPPL1
Disease Homo sapiens R-HSA-1643685	0.12251	0.629188	1.4457	3.03533	RPL31;RPLP0;IHH;DERL2;RPL35A;RPS3A;RPS27;RPL18A;RPS19;NEURL1;MDM2;FYN;FGFR4;RPS12
GPCR downstream signaling Homo sapiens R-HSA-388396	0.126823	0.629188	1.37241	2.83398	OR51E1;OR11L1;CASR;OR5J2;OR5I1;OR6J1;OR5AS1;HTR1D;OR51E2;HTR1A;ADM;ARRB1;OR10Q1;OR6P1;OR52M1;ADM2;GNB2;OXER1
Factors involved in megakaryocyte development and platelet production Homo sapiens R-HSA-983231	0.127585	0.629188	2.12629	4.37797	PRKAR1A;ITPK1;HMG20B;KIF21B
Netrin mediated repulsion signals Homo sapiens R-HSA-418886	0.12844	0.629188	8.05474	16.5307	FYN
Zinc influx into cells by the SLC39 gene family Homo sapiens R-HSA-442380	0.12844	0.629188	8.05474	16.5307	SLC39A10
Dectin-2 family Homo sapiens R-HSA-5621480	0.12844	0.629188	8.05474	16.5307	FYN
Reactions specific to the complex N-glycan synthesis pathway Homo sapiens R-HSA-975578	0.12844	0.629188	8.05474	16.5307	MAN2A2
Synthesis of pyrophosphates in the cytosol Homo sapiens R-HSA-1855167	0.12844	0.629188	8.05474	16.5307	ITPK1
ER Quality Control Compartment (ERQC) Homo sapiens R-HSA-901032	0.12844	0.629188	8.05474	16.5307	DERL2
Urea cycle Homo sapiens R-HSA-70635	0.12844	0.629188	8.05474	16.5307	ARG1
Activation of the AP-1 family of transcription factors Homo sapiens R-HSA-450341	0.12844	0.629188	8.05474	16.5307	JUN
G alpha (s) signalling events Homo sapiens R-HSA-418555	0.129966	0.629188	2.11077	4.307	GNB2;ADM2;ADM;ARRB1
Neurotransmitter Receptor Binding And Downstream Transmission In The Postsynaptic Cell Homo sapiens R-HSA-112314	0.129966	0.629188	2.11077	4.307	GABRB2;GNB2;MDM2;NPTN
Phospholipase C-mediated cascade; FGFR4 Homo sapiens R-HSA-5654228	0.130153	0.629188	3.30141	6.73172	PRKAR1A;FGFR4
Antigen activates B Cell Receptor (BCR) leading to generation of second messengers Homo sapiens R-HSA-983695	0.134772	0.629188	3.22788	6.46923	FYN;CD22
Dermatan sulfate biosynthesis Homo sapiens R-HSA-2022923	0.140343	0.629188	7.2489	14.2344	CHST14
Activation of the phototransduction cascade Homo sapiens R-HSA-2485179	0.140343	0.629188	7.2489	14.2344	CNGB1
Response to metal ions Homo sapiens R-HSA-5660526	0.140343	0.629188	7.2489	14.2344	MT4
Metallothioneins bind metals Homo sapiens R-HSA-5661231	0.140343	0.629188	7.2489	14.2344	MT4
Signaling by FGFR4 in disease Homo sapiens R-HSA-5655291	0.140343	0.629188	7.2489	14.2344	FGFR4
Chaperonin-mediated protein folding Homo sapiens R-HSA-390466	0.140626	0.629188	2.37138	4.65181	TUBA3E;TUBB3;GNB2
Visual phototransduction Homo sapiens R-HSA-2187338	0.146976	0.629188	2.32069	4.44987	RDH16;APOE;CNGB1
Chondroitin sulfate/dermatan sulfate metabolism Homo sapiens R-HSA-1793185	0.148838	0.629188	3.02568	5.7636	CHST11;CHST14
Passive transport by Aquaporins Homo sapiens R-HSA-432047	0.152084	0.629188	6.58957	12.4103	AQP2
PECAM1 interactions Homo sapiens R-HSA-210990	0.152084	0.629188	6.58957	12.4103	FYN
Caspase-mediated cleavage of cytoskeletal proteins Homo sapiens R-HSA-264870	0.152084	0.629188	6.58957	12.4103	GAS2
CD28 dependent Vav1 pathway Homo sapiens R-HSA-389359	0.152084	0.629188	6.58957	12.4103	FYN
Physiological factors Homo sapiens R-HSA-5578768	0.152084	0.629188	6.58957	12.4103	NPR2
Tandem pore domain potassium channels Homo sapiens R-HSA-1296346	0.152084	0.629188	6.58957	12.4103	KCNK9
Unwinding of DNA Homo sapiens R-HSA-176974	0.152084	0.629188	6.58957	12.4103	MCM4
Potassium Channels Homo sapiens R-HSA-1296071	0.153419	0.629188	2.27211	4.25925	KCNC1;KCNK9;GNB2
Metabolism of fat-soluble vitamins Homo sapiens R-HSA-6806667	0.153591	0.629188	2.96378	5.55253	VKORC1L1;APOE
Cargo trafficking to the periciliary membrane Homo sapiens R-HSA-5620920	0.153591	0.629188	2.96378	5.55253	RAB11A;CNGB1
Apoptotic execution phase Homo sapiens R-HSA-75153	0.153591	0.629188	2.96378	5.55253	HMGB2;GAS2
Cell surface interactions at the vascular wall Homo sapiens R-HSA-202733	0.159949	0.629188	2.22551	4.07914	SLC7A5;PROC;FYN
Protein folding Homo sapiens R-HSA-391251	0.159949	0.629188	2.22551	4.07914	TUBA3E;TUBB3;GNB2
XBP1(S) activates chaperone genes Homo sapiens R-HSA-381038	0.163183	0.629188	2.84726	5.16176	SEC61G;SEC62
Facilitative Na+-independent glucose transporters Homo sapiens R-HSA-428790	0.163665	0.629188	6.04013	10.9323	SLC2A1
Platelet Adhesion to exposed collagen Homo sapiens R-HSA-75892	0.163665	0.629188	6.04013	10.9323	FYN
GABA A receptor activation Homo sapiens R-HSA-977441	0.163665	0.629188	6.04013	10.9323	GABRB2
RHO GTPases Activate NADPH Oxidases Homo sapiens R-HSA-5668599	0.163665	0.629188	6.04013	10.9323	NOXA1
AKT phosphorylates targets in the cytosol Homo sapiens R-HSA-198323	0.163665	0.629188	6.04013	10.9323	MDM2
Activation of DNA fragmentation factor Homo sapiens R-HSA-211227	0.163665	0.629188	6.04013	10.9323	HMGB2
Apoptosis induced DNA fragmentation Homo sapiens R-HSA-140342	0.163665	0.629188	6.04013	10.9323	HMGB2
POU5F1 (OCT4), SOX2, NANOG activate genes related to proliferation Homo sapiens R-HSA-2892247	0.163665	0.629188	6.04013	10.9323	ZIC3
Assembly of collagen fibrils and other multimeric structures Homo sapiens R-HSA-2022090	0.168018	0.629188	2.79236	4.98069	MMP13;COL4A6
GABA receptor activation Homo sapiens R-HSA-977443	0.172878	0.629188	2.73954	4.80835	GABRB2;GNB2
IRE1alpha activates chaperones Homo sapiens R-HSA-381070	0.172878	0.629188	2.73954	4.80835	SEC61G;SEC62
DCC mediated attractive signaling Homo sapiens R-HSA-418885	0.175088	0.629188	5.57523	9.71464	FYN
Organic cation/anion/zwitterion transport Homo sapiens R-HSA-549132	0.175088	0.629188	5.57523	9.71464	SLC22A6
SEMA3A-Plexin repulsion signaling by inhibiting Integrin adhesion Homo sapiens R-HSA-399955	0.175088	0.629188	5.57523	9.71464	FYN
Activation of Rac Homo sapiens R-HSA-428540	0.175088	0.629188	5.57523	9.71464	ROBO1
SUMOylation of transcription factors Homo sapiens R-HSA-3232118	0.175088	0.629188	5.57523	9.71464	MDM2
Mismatch repair (MMR) directed by MSH2:MSH3 (MutSbeta) Homo sapiens R-HSA-5358606	0.175088	0.629188	5.57523	9.71464	MSH2
Mismatch repair (MMR) directed by MSH2:MSH6 (MutSalpha) Homo sapiens R-HSA-5358565	0.175088	0.629188	5.57523	9.71464	MSH2
FGFR4 ligand binding and activation Homo sapiens R-HSA-190322	0.175088	0.629188	5.57523	9.71464	FGFR4
Degradation of the extracellular matrix Homo sapiens R-HSA-1474228	0.176629	0.630654	2.11694	3.67015	COL26A1;MMP13;CAPN1
Hh mutants abrogate ligand secretion Homo sapiens R-HSA-5387390	0.182664	0.632929	2.63965	4.48768	IHH;DERL2
Eicosanoid ligand-binding receptors Homo sapiens R-HSA-391903	0.186356	0.632929	5.17673	8.69741	OXER1
Calnexin/calreticulin cycle Homo sapiens R-HSA-901042	0.186356	0.632929	5.17673	8.69741	DERL2
mRNA decay by 5' to 3' exoribonuclease Homo sapiens R-HSA-430039	0.186356	0.632929	5.17673	8.69741	LSM5
Processing of Intronless Pre-mRNAs Homo sapiens R-HSA-77595	0.186356	0.632929	5.17673	8.69741	PCF11
Mismatch Repair Homo sapiens R-HSA-5358508	0.186356	0.632929	5.17673	8.69741	MSH2
Constitutive Signaling by NOTCH1 HD Domain Mutants Homo sapiens R-HSA-2691232	0.186356	0.632929	5.17673	8.69741	NEURL1
Signaling by NOTCH1 HD Domain Mutants in Cancer Homo sapiens R-HSA-2691230	0.186356	0.632929	5.17673	8.69741	NEURL1
Metabolism of carbohydrates Homo sapiens R-HSA-71387	0.18934	0.638549	1.5837	2.63561	EXT1;HPSE2;CHST11;SLC2A1;CHST14;HS3ST1
Integration of energy metabolism Homo sapiens R-HSA-163685	0.190304	0.638549	2.03738	3.38029	PRKAR1A;GNB2;SLC2A1
Regulation of KIT signaling Homo sapiens R-HSA-1433559	0.197471	0.643223	4.83137	7.83729	FYN
CRMPs in Sema3A signaling Homo sapiens R-HSA-399956	0.197471	0.643223	4.83137	7.83729	FYN
Sema3A PAK dependent Axon repulsion Homo sapiens R-HSA-399954	0.197471	0.643223	4.83137	7.83729	FYN
PKA activation Homo sapiens R-HSA-163615	0.197471	0.643223	4.83137	7.83729	PRKAR1A
TGF-beta receptor signaling in EMT (epithelial to mesenchymal transition) Homo sapiens R-HSA-2173791	0.197471	0.643223	4.83137	7.83729	CGN
Diseases of signal transduction Homo sapiens R-HSA-5663202	0.201861	0.644992	1.54953	2.47951	NEURL1;IHH;MDM2;DERL2;FYN;FGFR4
TP53 Regulates Transcription of DNA Repair Genes Homo sapiens R-HSA-6796648	0.202463	0.644992	2.46019	3.92942	JUN;MSH2
Constitutive Signaling by Aberrant PI3K in Cancer Homo sapiens R-HSA-2219530	0.202463	0.644992	2.46019	3.92942	FYN;FGFR4
PKA-mediated phosphorylation of CREB Homo sapiens R-HSA-111931	0.208434	0.644992	4.52918	7.10236	PRKAR1A
PKA activation in glucagon signalling Homo sapiens R-HSA-164378	0.208434	0.644992	4.52918	7.10236	PRKAR1A
Chylomicron-mediated lipid transport Homo sapiens R-HSA-174800	0.208434	0.644992	4.52918	7.10236	APOE
N-glycan trimming in the ER and Calnexin/Calreticulin cycle Homo sapiens R-HSA-532668	0.208434	0.644992	4.52918	7.10236	DERL2
Hedgehog ligand biogenesis Homo sapiens R-HSA-5358346	0.217465	0.644992	2.34079	3.57138	IHH;DERL2
CD22 mediated BCR regulation Homo sapiens R-HSA-5690714	0.219248	0.644992	4.26254	6.46863	CD22
Regulation of signaling by CBL Homo sapiens R-HSA-912631	0.219248	0.644992	4.26254	6.46863	FYN
TP53 Regulates Transcription of Genes Involved in G2 Cell Cycle Arrest Homo sapiens R-HSA-6804114	0.219248	0.644992	4.26254	6.46863	PRMT1
Hemostasis Homo sapiens R-HSA-109582	0.224007	0.644992	1.34588	2.01354	SLC7A5;PROC;PRKAR1A;GNB2;PCDH7;ITPK1;HMG20B;ARRB1;FYN;KIF21B
Other semaphorin interactions Homo sapiens R-HSA-416700	0.229915	0.644992	4.02553	5.91772	SEMA7A
Ephrin signaling Homo sapiens R-HSA-3928664	0.229915	0.644992	4.02553	5.91772	FYN
Prostacyclin signalling through prostacyclin receptor Homo sapiens R-HSA-392851	0.229915	0.644992	4.02553	5.91772	GNB2
HDL-mediated lipid transport Homo sapiens R-HSA-194223	0.229915	0.644992	4.02553	5.91772	APOE
Phase 4 - resting membrane potential Homo sapiens R-HSA-5576886	0.229915	0.644992	4.02553	5.91772	KCNK9
Regulation of TP53 Activity through Methylation Homo sapiens R-HSA-6804760	0.229915	0.644992	4.02553	5.91772	MDM2
Neuronal System Homo sapiens R-HSA-112316	0.229972	0.644992	1.48025	2.17567	GABRB2;KCNC1;KCNK9;GNB2;MDM2;NPTN
G alpha (i) signalling events Homo sapiens R-HSA-418594	0.231322	0.644992	1.54748	2.26542	CASR;GNB2;HTR1D;HTR1A;OXER1
Vesicle-mediated transport Homo sapiens R-HSA-5653656	0.231539	0.644992	1.35827	1.98716	RAB10;MSR1;MYH7B;MAN2A2;ARRB1;KIF21B;APOE;RAB11A;VAMP3
Semaphorin interactions Homo sapiens R-HSA-373755	0.232561	0.644992	2.23242	3.25621	SEMA7A;FYN
Metabolism Homo sapiens R-HSA-1430728	0.232618	0.644992	1.17337	1.71119	VKORC1L1;ACY3;HPSE2;RPL31;SLC44A2;RPLP0;INPPL1;SLC2A1;GPT;NEU3;ABHD10;RPL18A;RPS19;CHST11;CYP1B1;APOE;CHST14;RPS12;GLYATL3;DUT;ARG1;ITPK1;RPL35A;RPS3A;MT4;HS3ST1;EXT1;RPS27;PRKAR1A;GNB2
Signaling by NOTCH Homo sapiens R-HSA-157118	0.232753	0.644992	1.83081	2.66892	JUN;NEURL1;ARRB1
PI-3K cascade:FGFR1 Homo sapiens R-HSA-5654689	0.232753	0.644992	1.83081	2.66892	MDM2;FYN;FGFR4
PI-3K cascade:FGFR3 Homo sapiens R-HSA-5654710	0.232753	0.644992	1.83081	2.66892	MDM2;FYN;FGFR4
PI3K events in ERBB4 signaling Homo sapiens R-HSA-1250342	0.232753	0.644992	1.83081	2.66892	MDM2;FYN;FGFR4
PIP3 activates AKT signaling Homo sapiens R-HSA-1257604	0.232753	0.644992	1.83081	2.66892	MDM2;FYN;FGFR4
PI-3K cascade:FGFR4 Homo sapiens R-HSA-5654720	0.232753	0.644992	1.83081	2.66892	MDM2;FYN;FGFR4
PI-3K cascade:FGFR2 Homo sapiens R-HSA-5654695	0.232753	0.644992	1.83081	2.66892	MDM2;FYN;FGFR4
Signal Transduction Homo sapiens R-HSA-162582	0.234105	0.645528	1.15264	1.67361	OR11L1;OR5I1;IHH;DERL2;ADM;ARRB1;RDH16;OXER1;PRLHR;FYN;APOE;TGIF1;OR51E1;JUN;CASR;OR5J2;OR6J1;OR5AS1;HTR1D;OR51E2;HTR1A;GPR31;WWP1;CGN;OR10Q1;OR6P1;OR52M1;RPS27;RIT2;PRKAR1A;ADM2;GNB2;NOXA1;NEURL1;MDM2;GAS1;FGFR4;CNGB1
Chondroitin sulfate biosynthesis Homo sapiens R-HSA-2022870	0.240436	0.646197	3.81347	5.43533	CHST11
G beta:gamma signalling through PLC beta Homo sapiens R-HSA-418217	0.240436	0.646197	3.81347	5.43533	GNB2
Synthesis of PC Homo sapiens R-HSA-1483191	0.240436	0.646197	3.81347	5.43533	SLC44A2
Glucuronidation Homo sapiens R-HSA-156588	0.240436	0.646197	3.81347	5.43533	ABHD10
Loss of Nlp from mitotic centrosomes Homo sapiens R-HSA-380259	0.242661	0.646197	2.16556	3.06662	NINL;SFI1
Loss of proteins required for interphase microtubule organization?from the centrosome Homo sapiens R-HSA-380284	0.242661	0.646197	2.16556	3.06662	NINL;SFI1
GAB1 signalosome Homo sapiens R-HSA-180292	0.243629	0.646197	1.78552	2.52135	MDM2;FYN;FGFR4
PI3K/AKT activation Homo sapiens R-HSA-198203	0.243629	0.646197	1.78552	2.52135	MDM2;FYN;FGFR4
CD209 (DC-SIGN) signaling Homo sapiens R-HSA-5621575	0.250815	0.649134	3.62261	5.01022	FYN
HS-GAG degradation Homo sapiens R-HSA-2024096	0.250815	0.649134	3.62261	5.01022	HPSE2
Presynaptic function of Kainate receptors Homo sapiens R-HSA-500657	0.250815	0.649134	3.62261	5.01022	GNB2
Aflatoxin activation and detoxification Homo sapiens R-HSA-5423646	0.250815	0.649134	3.62261	5.01022	ACY3
NOTCH2 Activation and Transmission of Signal to the Nucleus Homo sapiens R-HSA-2979096	0.250815	0.649134	3.62261	5.01022	NEURL1
Signaling by NOTCH1 Homo sapiens R-HSA-1980143	0.257843	0.649134	2.07243	2.80898	NEURL1;ARRB1
AURKA Activation by TPX2 Homo sapiens R-HSA-8854518	0.257843	0.649134	2.07243	2.80898	NINL;SFI1
Nephrin interactions Homo sapiens R-HSA-373753	0.261052	0.649134	3.44993	4.63338	FYN
RA biosynthesis pathway Homo sapiens R-HSA-5365859	0.261052	0.649134	3.44993	4.63338	RDH16
ADP signalling through P2Y purinoceptor 12 Homo sapiens R-HSA-392170	0.261052	0.649134	3.44993	4.63338	GNB2
Common Pathway of Fibrin Clot Formation Homo sapiens R-HSA-140875	0.261052	0.649134	3.44993	4.63338	PROC
Intrinsic Pathway of Fibrin Clot Formation Homo sapiens R-HSA-140837	0.261052	0.649134	3.44993	4.63338	PROC
CD28 dependent PI3K/Akt signaling Homo sapiens R-HSA-389357	0.261052	0.649134	3.44993	4.63338	FYN
CTLA4 inhibitory signaling Homo sapiens R-HSA-389513	0.261052	0.649134	3.44993	4.63338	FYN
Signaling by TGF-beta Receptor Complex Homo sapiens R-HSA-170834	0.262908	0.650842	2.04314	2.72953	TGIF1;CGN
Binding and Uptake of Ligands by Scavenger Receptors Homo sapiens R-HSA-2173782	0.267973	0.656654	2.01466	2.65304	MSR1;APOE
The canonical retinoid cycle in rods (twilight vision) Homo sapiens R-HSA-2453902	0.27115	0.656654	3.29295	4.29757	RDH16
Thromboxane signalling through TP receptor Homo sapiens R-HSA-428930	0.27115	0.656654	3.29295	4.29757	GNB2
Downregulation of SMAD2/3:SMAD4 transcriptional activity Homo sapiens R-HSA-2173795	0.27115	0.656654	3.29295	4.29757	TGIF1
SHC-mediated cascade:FGFR4 Homo sapiens R-HSA-5654719	0.27115	0.656654	3.29295	4.29757	FGFR4
Muscle contraction Homo sapiens R-HSA-397014	0.279624	0.657892	1.51293	1.92795	KCNK9;ASPH;NPR2;ANXA6
Cardiac conduction Homo sapiens R-HSA-5576891	0.280397	0.657892	1.64941	2.09731	KCNK9;ASPH;NPR2
TNFs bind their physiological receptors Homo sapiens R-HSA-5669034	0.28111	0.657892	3.14962	3.99689	TNFRSF6B
Post-Elongation Processing of Intronless pre-mRNA Homo sapiens R-HSA-112297	0.28111	0.657892	3.14962	3.99689	PCF11
Processing of Capped Intronless Pre-mRNA Homo sapiens R-HSA-75067	0.28111	0.657892	3.14962	3.99689	PCF11
Endogenous sterols Homo sapiens R-HSA-211976	0.28111	0.657892	3.14962	3.99689	CYP1B1
Pyrimidine metabolism Homo sapiens R-HSA-73848	0.28111	0.657892	3.14962	3.99689	DUT
DARPP-32 events Homo sapiens R-HSA-180024	0.28111	0.657892	3.14962	3.99689	PRKAR1A
Biological oxidations Homo sapiens R-HSA-211859	0.288746	0.658686	1.48943	1.85018	GLYATL3;ACY3;ABHD10;CYP1B1
Basigin interactions Homo sapiens R-HSA-210991	0.290935	0.658686	3.01823	3.72648	SLC7A5
Amino acid synthesis and interconversion (transamination) Homo sapiens R-HSA-70614	0.290935	0.658686	3.01823	3.72648	GPT
ADP signalling through P2Y purinoceptor 1 Homo sapiens R-HSA-418592	0.290935	0.658686	3.01823	3.72648	GNB2
Activation of G protein gated Potassium channels Homo sapiens R-HSA-1296041	0.290935	0.658686	3.01823	3.72648	GNB2
Inhibition of voltage gated Ca2+ channels via Gbeta/gamma subunits Homo sapiens R-HSA-997272	0.290935	0.658686	3.01823	3.72648	GNB2
G protein gated Potassium channels Homo sapiens R-HSA-1296059	0.290935	0.658686	3.01823	3.72648	GNB2
Constitutive Signaling by AKT1 E17K in Cancer Homo sapiens R-HSA-5674400	0.290935	0.658686	3.01823	3.72648	MDM2
Centrosome maturation Homo sapiens R-HSA-380287	0.293275	0.658686	1.88336	2.31021	NINL;SFI1
Recruitment of mitotic centrosome proteins and complexes Homo sapiens R-HSA-380270	0.293275	0.658686	1.88336	2.31021	NINL;SFI1
CaM pathway Homo sapiens R-HSA-111997	0.300625	0.664478	2.89735	3.4823	PRKAR1A
Calmodulin induced events Homo sapiens R-HSA-111933	0.300625	0.664478	2.89735	3.4823	PRKAR1A
N-glycan antennae elongation in the medial/trans-Golgi Homo sapiens R-HSA-975576	0.300625	0.664478	2.89735	3.4823	MAN2A2
Attenuation phase Homo sapiens R-HSA-3371568	0.300625	0.664478	2.89735	3.4823	COL4A6
Opioid Signalling Homo sapiens R-HSA-111885	0.303368	0.667889	1.83549	2.18939	PRKAR1A;GNB2
Prefoldin mediated transfer of substrate to CCT/TriC Homo sapiens R-HSA-389957	0.310184	0.680207	2.78577	3.261	TUBB3
PI5P, PP2A and IER3 Regulate PI3K/AKT Signaling Homo sapiens R-HSA-6811558	0.313435	0.684641	1.78999	2.07668	FYN;FGFR4
G-protein activation Homo sapiens R-HSA-202040	0.319613	0.687353	2.68246	3.05974	GNB2
Adrenaline,noradrenaline inhibits insulin secretion Homo sapiens R-HSA-400042	0.319613	0.687353	2.68246	3.05974	GNB2
Ca-dependent events Homo sapiens R-HSA-111996	0.319613	0.687353	2.68246	3.05974	PRKAR1A
The role of Nef in HIV-1 replication and disease pathogenesis Homo sapiens R-HSA-164952	0.319613	0.687353	2.68246	3.05974	FYN
Transmission across Chemical Synapses Homo sapiens R-HSA-112315	0.325587	0.688632	1.40222	1.57347	GABRB2;GNB2;MDM2;NPTN
Unfolded Protein Response (UPR) Homo sapiens R-HSA-381119	0.328475	0.688632	1.7258	1.92132	SEC61G;SEC62
Metabolism of vitamins and cofactors Homo sapiens R-HSA-196854	0.328829	0.688632	1.50054	1.66892	VKORC1L1;SLC2A1;APOE
HSF1 activation Homo sapiens R-HSA-3371511	0.328913	0.688632	2.58653	2.87612	COL4A6
Regulation of PLK1 Activity at G2/M Transition Homo sapiens R-HSA-2565942	0.333469	0.688632	1.7054	1.87288	NINL;SFI1
Tight junction interactions Homo sapiens R-HSA-420029	0.338087	0.688632	2.49721	2.70811	CLDN15
Amine compound SLC transporters Homo sapiens R-HSA-425428	0.338087	0.688632	2.49721	2.70811	SLC44A2
Activation of Kainate Receptors upon glutamate binding Homo sapiens R-HSA-451326	0.338087	0.688632	2.49721	2.70811	GNB2
Glucagon-type ligand receptors Homo sapiens R-HSA-420092	0.338087	0.688632	2.49721	2.70811	GNB2
Activation of the pre-replicative complex Homo sapiens R-HSA-68962	0.338087	0.688632	2.49721	2.70811	MCM4
MAPK targets/ Nuclear events mediated by MAP kinases Homo sapiens R-HSA-450282	0.338087	0.688632	2.49721	2.70811	JUN
Transcriptional Regulation by TP53 Homo sapiens R-HSA-3700989	0.339584	0.688632	1.27374	1.37568	JUN;MSH2;PRMT1;PERP;MDM2;BCL2L14
Extracellular matrix organization Homo sapiens R-HSA-1474244	0.344006	0.688632	1.30523	1.39281	COL26A1;MMP13;COL4A6;PLOD3;CAPN1
Amino acid transport across the plasma membrane Homo sapiens R-HSA-352230	0.347136	0.688632	2.41385	2.55395	SLC7A5
Inwardly rectifying K+ channels Homo sapiens R-HSA-1296065	0.347136	0.688632	2.41385	2.55395	GNB2
Trafficking of AMPA receptors Homo sapiens R-HSA-399719	0.347136	0.688632	2.41385	2.55395	MDM2
Glutamate Binding, Activation of AMPA Receptors and Synaptic Plasticity Homo sapiens R-HSA-399721	0.347136	0.688632	2.41385	2.55395	MDM2
Negative regulation of FGFR4 signaling Homo sapiens R-HSA-5654733	0.347136	0.688632	2.41385	2.55395	FGFR4
Negative regulation of the PI3K/AKT network Homo sapiens R-HSA-199418	0.348385	0.688632	1.64701	1.73669	FYN;FGFR4
Membrane Trafficking Homo sapiens R-HSA-199991	0.350113	0.688632	1.23066	1.29158	RAB10;MYH7B;MAN2A2;ARRB1;KIF21B;RAB11A;VAMP3
Oxidative Stress Induced Senescence Homo sapiens R-HSA-2559580	0.353332	0.688632	1.62843	1.69413	JUN;MDM2
Signaling by Robo receptor Homo sapiens R-HSA-376176	0.356061	0.688632	2.33586	2.41214	ROBO1
Signal amplification Homo sapiens R-HSA-392518	0.356061	0.688632	2.33586	2.41214	GNB2
Activation of Matrix Metalloproteinases Homo sapiens R-HSA-1592389	0.356061	0.688632	2.33586	2.41214	MMP13
DAG and IP3 signaling Homo sapiens R-HSA-1489509	0.356061	0.688632	2.33586	2.41214	PRKAR1A
DNA strand elongation Homo sapiens R-HSA-69190	0.356061	0.688632	2.33586	2.41214	MCM4
Signaling by NOTCH2 Homo sapiens R-HSA-1980145	0.356061	0.688632	2.33586	2.41214	NEURL1
Oncogene Induced Senescence Homo sapiens R-HSA-2559585	0.356061	0.688632	2.33586	2.41214	MDM2
SMAD2/SMAD3:SMAD4 heterotrimer regulates transcription Homo sapiens R-HSA-2173796	0.356061	0.688632	2.33586	2.41214	TGIF1
Inactivation, recovery and regulation of the phototransduction cascade Homo sapiens R-HSA-2514859	0.364865	0.693556	2.26275	2.28137	CNGB1
Smooth Muscle Contraction Homo sapiens R-HSA-445355	0.364865	0.693556	2.26275	2.28137	ANXA6
Sialic acid metabolism Homo sapiens R-HSA-4085001	0.364865	0.693556	2.26275	2.28137	NEU3
CD28 co-stimulation Homo sapiens R-HSA-389356	0.364865	0.693556	2.26275	2.28137	FYN
EPHA-mediated growth cone collapse Homo sapiens R-HSA-3928663	0.373549	0.693556	2.19407	2.16052	FYN
EGFR interacts with phospholipase C-gamma Homo sapiens R-HSA-212718	0.373549	0.693556	2.19407	2.16052	PRKAR1A
PLC-gamma1 signalling Homo sapiens R-HSA-167021	0.373549	0.693556	2.19407	2.16052	PRKAR1A
The phototransduction cascade Homo sapiens R-HSA-2514856	0.373549	0.693556	2.19407	2.16052	CNGB1
Lipoprotein metabolism Homo sapiens R-HSA-174824	0.373549	0.693556	2.19407	2.16052	APOE
Synthesis of PIPs at the plasma membrane Homo sapiens R-HSA-1660499	0.373549	0.693556	2.19407	2.16052	INPPL1
HSF1-dependent transactivation Homo sapiens R-HSA-3371571	0.373549	0.693556	2.19407	2.16052	COL4A6
Nuclear Pore Complex (NPC) Disassembly Homo sapiens R-HSA-3301854	0.373549	0.693556	2.19407	2.16052	NEK7
Role of LAT2/NTAL/LAB on calcium mobilization Homo sapiens R-HSA-2730905	0.380916	0.700124	1.36744	1.31982	MDM2;FYN;FGFR4
Lysosome Vesicle Biogenesis Homo sapiens R-HSA-432720	0.382114	0.700124	2.12943	2.04859	ARRB1
Regulation of TP53 Degradation Homo sapiens R-HSA-6804757	0.382114	0.700124	2.12943	2.04859	MDM2
Fanconi Anemia Pathway Homo sapiens R-HSA-6783310	0.382114	0.700124	2.12943	2.04859	POLN
Regulation of TP53 Expression and Degradation Homo sapiens R-HSA-6806003	0.390563	0.713258	2.06849	1.94472	MDM2
Transport of inorganic cations/anions and amino acids/oligopeptides Homo sapiens R-HSA-425393	0.392395	0.71415	1.49351	1.39716	SLC7A5;SLC12A5
Signaling by the B Cell Receptor (BCR) Homo sapiens R-HSA-983705	0.393616	0.71415	1.26608	1.18047	MDM2;FYN;FGFR4;CD22
Phase II conjugation Homo sapiens R-HSA-156580	0.397206	0.716728	1.4782	1.36482	GLYATL3;ABHD10
Apoptotic cleavage of cellular proteins Homo sapiens R-HSA-111465	0.398897	0.716728	2.01093	1.84815	GAS2
Activation of ATR in response to replication stress Homo sapiens R-HSA-176187	0.398897	0.716728	2.01093	1.84815	MCM4
NGF signalling via TRKA from the plasma membrane Homo sapiens R-HSA-187037	0.402745	0.721316	1.18216	1.07511	RIT2;PRKAR1A;MDM2;ARRB1;FYN;FGFR4
MAP2K and MAPK activation Homo sapiens R-HSA-5674135	0.407117	0.726809	1.95648	1.7582	ARRB1
Signalling to p38 via RIT and RIN Homo sapiens R-HSA-187706	0.41206	0.731901	1.23338	1.0935	RIT2;ARRB1;FYN;FGFR4
GABA B receptor activation Homo sapiens R-HSA-977444	0.415226	0.731901	1.9049	1.67428	GNB2
Activation of GABAB receptors Homo sapiens R-HSA-991365	0.415226	0.731901	1.9049	1.67428	GNB2
Formation of Fibrin Clot (Clotting Cascade) Homo sapiens R-HSA-140877	0.415226	0.731901	1.9049	1.67428	PROC
Post-translational protein modification Homo sapiens R-HSA-597592	0.418215	0.734845	1.13069	0.985692	NEU3;B3GNT8;PROC;MAN2A2;PROZ;MDM2;DERL2;DPH6
Class C/3 (Metabotropic glutamate/pheromone receptors) Homo sapiens R-HSA-420499	0.423223	0.741306	1.85596	1.59586	CASR
Interleukin receptor SHC signaling Homo sapiens R-HSA-912526	0.430385	0.747595	1.2023	1.01363	INPPL1;ARRB1;FYN;FGFR4
Glycosphingolipid metabolism Homo sapiens R-HSA-1660662	0.431112	0.747595	1.80947	1.52246	NEU3
Pre-NOTCH Transcription and Translation Homo sapiens R-HSA-1912408	0.431112	0.747595	1.80947	1.52246	JUN
EPHB-mediated forward signaling Homo sapiens R-HSA-3928662	0.438893	0.747595	1.76524	1.45368	FYN
Signaling by Retinoic Acid Homo sapiens R-HSA-5362517	0.438893	0.747595	1.76524	1.45368	RDH16
Retinoid metabolism and transport Homo sapiens R-HSA-975634	0.438893	0.747595	1.76524	1.45368	APOE
Cooperation of PDCL (PhLP1) and TRiC/CCT in G-protein beta folding Homo sapiens R-HSA-6814122	0.438893	0.747595	1.76524	1.45368	GNB2
Glucose transport Homo sapiens R-HSA-70153	0.438893	0.747595	1.76524	1.45368	SLC2A1
Transcriptional regulation of pluripotent stem cells Homo sapiens R-HSA-452723	0.438893	0.747595	1.76524	1.45368	ZIC3
Intra-Golgi and retrograde Golgi-to-ER traffic Homo sapiens R-HSA-6811442	0.442867	0.749109	1.23428	1.0053	MAN2A2;KIF21B;VAMP3
Voltage gated Potassium channels Homo sapiens R-HSA-1296072	0.446569	0.749109	1.72313	1.38912	KCNC1
Interleukin-2 signaling Homo sapiens R-HSA-451927	0.45157	0.749109	1.16795	0.928547	INPPL1;ARRB1;FYN;FGFR4
Class A/1 (Rhodopsin-like receptors) Homo sapiens R-HSA-373076	0.451687	0.749109	1.13871	0.905003	HTR1D;HTR1A;OXER1;GPR31;PRLHR
Phospholipase C-mediated cascade; FGFR3 Homo sapiens R-HSA-5654227	0.454139	0.749109	1.68297	1.32845	PRKAR1A
PLC beta mediated events Homo sapiens R-HSA-112043	0.454139	0.749109	1.68297	1.32845	PRKAR1A
Intra-Golgi traffic Homo sapiens R-HSA-6811438	0.454139	0.749109	1.68297	1.32845	MAN2A2
Kinesins Homo sapiens R-HSA-983189	0.454139	0.749109	1.68297	1.32845	KIF21B
Transcriptional activity of SMAD2/SMAD3:SMAD4 heterotrimer Homo sapiens R-HSA-2173793	0.454139	0.749109	1.68297	1.32845	TGIF1
Platelet activation, signaling and aggregation Homo sapiens R-HSA-76002	0.454576	0.749109	1.1632	0.917051	GNB2;PCDH7;ARRB1;FYN
Signalling to ERKs Homo sapiens R-HSA-187687	0.454576	0.749109	1.1632	0.917051	RIT2;ARRB1;FYN;FGFR4
Organelle biogenesis and maintenance Homo sapiens R-HSA-1852241	0.459637	0.751798	1.12789	0.876728	TCTN1;NINL;SFI1;RAB11A;CNGB1
G-protein mediated events Homo sapiens R-HSA-112040	0.461607	0.751798	1.64464	1.27137	PRKAR1A
RMTs methylate histone arginines Homo sapiens R-HSA-3214858	0.461607	0.751798	1.64464	1.27137	PRMT1
Signaling by ERBB2 Homo sapiens R-HSA-1227986	0.461607	0.751798	1.64464	1.27137	FYN
Downstream signaling of activated FGFR2 Homo sapiens R-HSA-5654696	0.467554	0.754677	1.11727	0.849395	PRKAR1A;MDM2;ARRB1;FYN;FGFR4
Downstream signaling of activated FGFR4 Homo sapiens R-HSA-5654716	0.467554	0.754677	1.11727	0.849395	PRKAR1A;MDM2;ARRB1;FYN;FGFR4
Downstream signaling of activated FGFR3 Homo sapiens R-HSA-5654708	0.467554	0.754677	1.11727	0.849395	PRKAR1A;MDM2;ARRB1;FYN;FGFR4
G alpha (z) signalling events Homo sapiens R-HSA-418597	0.468972	0.754677	1.60801	1.2176	GNB2
Signaling by ERBB4 Homo sapiens R-HSA-1236394	0.470186	0.754677	1.11378	0.840487	MDM2;WWP1;ARRB1;FYN;FGFR4
Signaling by FGFR4 Homo sapiens R-HSA-5654743	0.475436	0.754677	1.10685	0.822969	PRKAR1A;MDM2;ARRB1;FYN;FGFR4
Downstream signaling of activated FGFR1 Homo sapiens R-HSA-5654687	0.475436	0.754677	1.10685	0.822969	PRKAR1A;MDM2;ARRB1;FYN;FGFR4
Phospholipase C-mediated cascade: FGFR1 Homo sapiens R-HSA-5654219	0.476237	0.754677	1.57297	1.16689	PRKAR1A
Signaling by FGFR3 Homo sapiens R-HSA-5654741	0.478055	0.754677	1.10342	0.814356	PRKAR1A;MDM2;ARRB1;FYN;FGFR4
Interleukin-3, 5 and GM-CSF signaling Homo sapiens R-HSA-512988	0.478425	0.754677	1.12652	0.830537	INPPL1;ARRB1;FYN;FGFR4
EPH-ephrin mediated repulsion of cells Homo sapiens R-HSA-3928665	0.483404	0.754677	1.53942	1.11901	FYN
G beta:gamma signalling through PI3Kgamma Homo sapiens R-HSA-392451	0.483404	0.754677	1.53942	1.11901	GNB2
TP53 Regulates Transcription of Cell Cycle Genes Homo sapiens R-HSA-6791312	0.483404	0.754677	1.53942	1.11901	PRMT1
Hexose transport Homo sapiens R-HSA-189200	0.483404	0.754677	1.53942	1.11901	SLC2A1
Signaling by FGFR1 Homo sapiens R-HSA-5654736	0.485886	0.754677	1.09325	0.789086	PRKAR1A;MDM2;ARRB1;FYN;FGFR4
Downstream signaling events of B Cell Receptor (BCR) Homo sapiens R-HSA-1168372	0.488581	0.754677	1.14862	0.822698	MDM2;FYN;FGFR4
Amino acid and oligopeptide SLC transporters Homo sapiens R-HSA-425374	0.490472	0.754677	1.50728	1.07376	SLC7A5
FCGR activation Homo sapiens R-HSA-2029481	0.490472	0.754677	1.50728	1.07376	FYN
Phospholipase C-mediated cascade; FGFR2 Homo sapiens R-HSA-5654221	0.490472	0.754677	1.50728	1.07376	PRKAR1A
Retrograde transport at the Trans-Golgi-Network Homo sapiens R-HSA-6811440	0.490472	0.754677	1.50728	1.07376	VAMP3
Deadenylation-dependent mRNA decay Homo sapiens R-HSA-429914	0.497444	0.761265	1.47644	1.03096	LSM5
Downstream signal transduction Homo sapiens R-HSA-186763	0.498846	0.761265	1.0767	0.748801	PRKAR1A;MDM2;ARRB1;FYN;FGFR4
G-protein beta:gamma signalling Homo sapiens R-HSA-397795	0.504321	0.761265	1.44684	0.990421	GNB2
Ion homeostasis Homo sapiens R-HSA-5578775	0.504321	0.761265	1.44684	0.990421	ASPH
Nuclear Envelope Breakdown Homo sapiens R-HSA-2980766	0.504321	0.761265	1.44684	0.990421	NEK7
mRNA 3'-end processing Homo sapiens R-HSA-72187	0.504321	0.761265	1.44684	0.990421	PCF11
Post-Elongation Processing of Intron-Containing pre-mRNA Homo sapiens R-HSA-112296	0.504321	0.761265	1.44684	0.990421	PCF11
DAP12 signaling Homo sapiens R-HSA-2424491	0.506563	0.762583	1.06701	0.72568	PRKAR1A;MDM2;ARRB1;FYN;FGFR4
GPVI-mediated activation cascade Homo sapiens R-HSA-114604	0.517795	0.773223	1.39105	0.915554	FYN
Arachidonic acid metabolism Homo sapiens R-HSA-2142753	0.517795	0.773223	1.39105	0.915554	CYP1B1
Formation of TC-NER Pre-Incision Complex Homo sapiens R-HSA-6781823	0.517795	0.773223	1.39105	0.915554	HMGN1
Golgi Associated Vesicle Biogenesis Homo sapiens R-HSA-432722	0.524395	0.778901	1.36473	0.88095	ARRB1
Stabilization of p53 Homo sapiens R-HSA-69541	0.524395	0.778901	1.36473	0.88095	MDM2
Hh mutants that don't undergo autocatalytic processing are degraded by ERAD Homo sapiens R-HSA-5362768	0.530904	0.783715	1.33939	0.848068	DERL2
Signaling by EGFR Homo sapiens R-HSA-177929	0.534442	0.783715	1.03289	0.647138	PRKAR1A;MDM2;ARRB1;FYN;FGFR4
Cell-Cell communication Homo sapiens R-HSA-1500931	0.536014	0.783715	1.1212	0.699174	CLDN15;FYN
Meiotic synapsis Homo sapiens R-HSA-1221632	0.543659	0.783715	1.29143	0.787039	SYNE2
Constitutive Signaling by NOTCH1 HD+PEST Domain Mutants Homo sapiens R-HSA-2894862	0.543659	0.783715	1.29143	0.787039	NEURL1
Signaling by NOTCH1 in Cancer Homo sapiens R-HSA-2644603	0.543659	0.783715	1.29143	0.787039	NEURL1
Signaling by NOTCH1 PEST Domain Mutants in Cancer Homo sapiens R-HSA-2644602	0.543659	0.783715	1.29143	0.787039	NEURL1
Constitutive Signaling by NOTCH1 PEST Domain Mutants Homo sapiens R-HSA-2644606	0.543659	0.783715	1.29143	0.787039	NEURL1
Signaling by NOTCH1 HD+PEST Domain Mutants in Cancer Homo sapiens R-HSA-2894858	0.543659	0.783715	1.29143	0.787039	NEURL1
Pre-NOTCH Expression and Processing Homo sapiens R-HSA-1912422	0.543659	0.783715	1.29143	0.787039	JUN
DAP12 interactions Homo sapiens R-HSA-2172127	0.544404	0.783715	1.02101	0.620837	PRKAR1A;MDM2;ARRB1;FYN;FGFR4
MAPK family signaling cascades Homo sapiens R-HSA-5683057	0.54452	0.783715	1.03277	0.627768	JUN;ARRB1;FYN;FGFR4
mRNA Splicing - Major Pathway Homo sapiens R-HSA-72163	0.548249	0.786598	1.09555	0.658454	PCF11;LSM5
Signaling by FGFR2 Homo sapiens R-HSA-5654738	0.549348	0.786598	1.01517	0.608109	PRKAR1A;MDM2;ARRB1;FYN;FGFR4
Signaling by PDGF Homo sapiens R-HSA-186797	0.556715	0.78672	1.00653	0.589525	PRKAR1A;MDM2;ARRB1;FYN;FGFR4
FCERI mediated MAPK activation Homo sapiens R-HSA-2871796	0.558319	0.78672	1.01439	0.59121	JUN;ARRB1;FYN;FGFR4
Signaling by FGFR Homo sapiens R-HSA-190236	0.561594	0.78672	1.00085	0.577466	PRKAR1A;MDM2;ARRB1;FYN;FGFR4
PI Metabolism Homo sapiens R-HSA-1483255	0.562145	0.78672	1.22557	0.705926	INPPL1
Cleavage of Growing Transcript in the Termination Region Homo sapiens R-HSA-109688	0.562145	0.78672	1.22557	0.705926	PCF11
RNA Polymerase II Transcription Termination Homo sapiens R-HSA-73856	0.562145	0.78672	1.22557	0.705926	PCF11
Post-Elongation Processing of the Transcript Homo sapiens R-HSA-76044	0.562145	0.78672	1.22557	0.705926	PCF11
HDACs deacetylate histones Homo sapiens R-HSA-3214815	0.562145	0.78672	1.22557	0.705926	HMG20B
MAP kinase activation in TLR cascade Homo sapiens R-HSA-450294	0.562145	0.78672	1.22557	0.705926	JUN
Cell-cell junction organization Homo sapiens R-HSA-421270	0.568139	0.791134	1.20509	0.681342	CLDN15
Ca2+ pathway Homo sapiens R-HSA-4086398	0.568139	0.791134	1.20509	0.681342	GNB2
Cytochrome P450 - arranged by substrate type Homo sapiens R-HSA-211897	0.574052	0.792069	1.18527	0.657866	CYP1B1
Gap-filling DNA repair synthesis and ligation in TC-NER Homo sapiens R-HSA-6782210	0.574052	0.792069	1.18527	0.657866	HMGN1
Synthesis of substrates in N-glycan biosythesis Homo sapiens R-HSA-446219	0.579884	0.792069	1.16609	0.635435	NEU3
Dual incision in TC-NER Homo sapiens R-HSA-6782135	0.579884	0.792069	1.16609	0.635435	HMGN1
Signaling by FGFR in disease Homo sapiens R-HSA-1226099	0.579884	0.792069	1.16609	0.635435	FGFR4
p53-Dependent G1/S DNA damage checkpoint Homo sapiens R-HSA-69580	0.579884	0.792069	1.16609	0.635435	MDM2
p53-Dependent G1 DNA Damage Response Homo sapiens R-HSA-69563	0.579884	0.792069	1.16609	0.635435	MDM2
Signalling by NGF Homo sapiens R-HSA-166520	0.580187	0.792069	0.975959	0.531317	RIT2;PRKAR1A;MDM2;ARRB1;FYN;FGFR4
mRNA Splicing Homo sapiens R-HSA-72172	0.587383	0.799932	1.01788	0.541592	PCF11;LSM5
ER-Phagosome pathway Homo sapiens R-HSA-1236974	0.591311	0.801364	1.12954	0.593474	SEC61G
G1/S DNA Damage Checkpoints Homo sapiens R-HSA-69615	0.591311	0.801364	1.12954	0.593474	MDM2
O-linked glycosylation of mucins Homo sapiens R-HSA-913709	0.596908	0.806985	1.1121	0.573837	B3GNT8
Class I MHC mediated antigen processing & presentation Homo sapiens R-HSA-983169	0.600916	0.810436	0.959676	0.488763	TRIM63;SEC61G;WWP1;SH3RF1
Assembly of the pre-replicative complex Homo sapiens R-HSA-68867	0.602429	0.810514	1.0952	0.555031	MCM4
trans-Golgi Network Vesicle Budding Homo sapiens R-HSA-199992	0.618542	0.811158	1.04742	0.503171	ARRB1
Clathrin derived vesicle budding Homo sapiens R-HSA-421837	0.618542	0.811158	1.04742	0.503171	ARRB1
Switching of origins to a post-replicative state Homo sapiens R-HSA-69052	0.618542	0.811158	1.04742	0.503171	MCM4
Orc1 removal from chromatin Homo sapiens R-HSA-68949	0.618542	0.811158	1.04742	0.503171	MCM4
Lipid digestion, mobilization, and transport Homo sapiens R-HSA-73923	0.623767	0.811158	1.03241	0.487273	APOE
GRB2 events in EGFR signaling Homo sapiens R-HSA-179812	0.624916	0.811158	0.933669	0.438953	ARRB1;FYN;FGFR4
SHC1 events in EGFR signaling Homo sapiens R-HSA-180336	0.624916	0.811158	0.933669	0.438953	ARRB1;FYN;FGFR4
SOS-mediated signalling Homo sapiens R-HSA-112412	0.624916	0.811158	0.933669	0.438953	ARRB1;FYN;FGFR4
SHC1 events in ERBB4 signaling Homo sapiens R-HSA-1250347	0.624916	0.811158	0.933669	0.438953	ARRB1;FYN;FGFR4
RAF/MAP kinase cascade Homo sapiens R-HSA-5673001	0.624916	0.811158	0.933669	0.438953	ARRB1;FYN;FGFR4
FRS-mediated FGFR2 signaling Homo sapiens R-HSA-5654700	0.627775	0.811158	0.929614	0.432804	ARRB1;FYN;FGFR4
FRS-mediated FGFR4 signaling Homo sapiens R-HSA-5654712	0.627775	0.811158	0.929614	0.432804	ARRB1;FYN;FGFR4
FRS-mediated FGFR3 signaling Homo sapiens R-HSA-5654706	0.627775	0.811158	0.929614	0.432804	ARRB1;FYN;FGFR4
FRS-mediated FGFR1 signaling Homo sapiens R-HSA-5654693	0.627775	0.811158	0.929614	0.432804	ARRB1;FYN;FGFR4
Costimulation by the CD28 family Homo sapiens R-HSA-388841	0.628921	0.811158	1.01781	0.472011	FYN
Removal of licensing factors from origins Homo sapiens R-HSA-69300	0.628921	0.811158	1.01781	0.472011	MCM4
TRAF6 Mediated Induction of proinflammatory cytokines Homo sapiens R-HSA-168180	0.628921	0.811158	1.01781	0.472011	JUN
Fc epsilon receptor (FCERI) signaling Homo sapiens R-HSA-2454202	0.629121	0.811158	0.925038	0.428692	JUN;MDM2;ARRB1;FYN;FGFR4
ARMS-mediated activation Homo sapiens R-HSA-170984	0.636263	0.815813	0.917655	0.414912	ARRB1;FYN;FGFR4
Sphingolipid metabolism Homo sapiens R-HSA-428157	0.639018	0.815813	0.989827	0.443266	NEU3
Frs2-mediated activation Homo sapiens R-HSA-170968	0.639062	0.815813	0.913737	0.409129	ARRB1;FYN;FGFR4
MAPK1/MAPK3 signaling Homo sapiens R-HSA-5684996	0.641846	0.815813	0.909851	0.403434	ARRB1;FYN;FGFR4
G alpha (12/13) signalling events Homo sapiens R-HSA-416482	0.643964	0.815813	0.976401	0.429726	GNB2
Regulation of DNA replication Homo sapiens R-HSA-69304	0.643964	0.815813	0.976401	0.429726	MCM4
Prolonged ERK activation events Homo sapiens R-HSA-169893	0.644615	0.815813	0.905997	0.397825	ARRB1;FYN;FGFR4
Signaling by Leptin Homo sapiens R-HSA-2586552	0.647369	0.815813	0.902176	0.392301	ARRB1;FYN;FGFR4
Phospholipid metabolism Homo sapiens R-HSA-1483257	0.648039	0.815813	0.90826	0.394008	SLC44A2;INPPL1
Cellular Senescence Homo sapiens R-HSA-2559583	0.648039	0.815813	0.90826	0.394008	JUN;MDM2
Transcription-Coupled Nucleotide Excision Repair (TC-NER) Homo sapiens R-HSA-6781827	0.648842	0.815813	0.963333	0.416705	HMGN1
Signaling by SCF-KIT Homo sapiens R-HSA-1433557	0.650555	0.816124	0.898957	0.386489	MDM2;ARRB1;FYN;FGFR4
Senescence-Associated Secretory Phenotype (SASP) Homo sapiens R-HSA-2559582	0.653654	0.816587	0.95061	0.404178	JUN
Apoptosis Homo sapiens R-HSA-109581	0.654691	0.816587	0.896885	0.379913	HMGB2;GAS2
Signalling to RAS Homo sapiens R-HSA-167044	0.655541	0.816587	0.890901	0.376223	ARRB1;FYN;FGFR4
Cell Cycle Homo sapiens R-HSA-1640170	0.656789	0.816587	0.902363	0.379347	RPS27;NEK7;MDM2;MCM4;NINL;SFI1;SYNE2
Biosynthesis of the N-glycan precursor (dolichol lipid-linked oligosaccharide, LLO) and transfer to a nascent protein Homo sapiens R-HSA-446193	0.6584	0.816768	0.938216	0.392121	NEU3
VEGFR2 mediated cell proliferation Homo sapiens R-HSA-5218921	0.660913	0.817035	0.883537	0.365902	ARRB1;FYN;FGFR4
PI3K Cascade Homo sapiens R-HSA-109704	0.663081	0.817035	0.926141	0.380513	FGFR4
Transcriptional regulation of white adipocyte differentiation Homo sapiens R-HSA-381340	0.663081	0.817035	0.926141	0.380513	CEBPD
Programmed Cell Death Homo sapiens R-HSA-5357801	0.664483	0.817035	0.880344	0.359837	HMGB2;GAS2
Regulation of HSF1-mediated heat shock response Homo sapiens R-HSA-3371453	0.667698	0.817671	0.914371	0.369332	COL4A6
COPI-dependent Golgi-to-ER retrograde traffic Homo sapiens R-HSA-6811434	0.672252	0.817671	0.902895	0.358559	KIF21B
Antigen processing-Cross presentation Homo sapiens R-HSA-1236975	0.676744	0.817671	0.891703	0.348176	SEC61G
DNA Replication Pre-Initiation Homo sapiens R-HSA-69002	0.676744	0.817671	0.891703	0.348176	MCM4
M/G1 Transition Homo sapiens R-HSA-68874	0.676744	0.817671	0.891703	0.348176	MCM4
Toll Like Receptor 10 (TLR10) Cascade Homo sapiens R-HSA-168142	0.676744	0.817671	0.891703	0.348176	JUN
Toll Like Receptor 5 (TLR5) Cascade Homo sapiens R-HSA-168176	0.676744	0.817671	0.891703	0.348176	JUN
MyD88 cascade initiated on plasma membrane Homo sapiens R-HSA-975871	0.676744	0.817671	0.891703	0.348176	JUN
TRAF6 mediated induction of NFkB and MAP kinases upon TLR7/8 or 9 activation Homo sapiens R-HSA-975138	0.681175	0.820711	0.880784	0.338165	JUN
Metabolism of polyamines Homo sapiens R-HSA-351202	0.685545	0.820711	0.870128	0.328509	ARG1
G2/M Transition Homo sapiens R-HSA-69275	0.686462	0.820711	0.844004	0.317519	NINL;SFI1
Asparagine N-linked glycosylation Homo sapiens R-HSA-446203	0.689377	0.820711	0.845095	0.314347	NEU3;MAN2A2;DERL2
Meiosis Homo sapiens R-HSA-1500620	0.689855	0.820711	0.859725	0.319193	SYNE2
MyD88 dependent cascade initiated on endosome Homo sapiens R-HSA-975155	0.689855	0.820711	0.859725	0.319193	JUN
Toll Like Receptor 7/8 (TLR7/8) Cascade Homo sapiens R-HSA-168181	0.689855	0.820711	0.859725	0.319193	JUN
Antigen processing: Ubiquitination & Proteasome degradation Homo sapiens R-HSA-983168	0.691874	0.820711	0.841764	0.310064	TRIM63;WWP1;SH3RF1
Mitotic G2-G2/M phases Homo sapiens R-HSA-453274	0.692521	0.820711	0.834162	0.306485	NINL;SFI1
Cell junction organization Homo sapiens R-HSA-446728	0.694107	0.820844	0.849567	0.310202	CLDN15
Platelet homeostasis Homo sapiens R-HSA-418346	0.6983	0.821594	0.839646	0.301522	GNB2
Metabolism of nucleotides Homo sapiens R-HSA-15869	0.6983	0.821594	0.839646	0.301522	DUT
Toll Like Receptor 9 (TLR9) Cascade Homo sapiens R-HSA-168138	0.702436	0.821594	0.829953	0.29314	JUN
Gastrin-CREB signalling pathway via PKC and MAPK Homo sapiens R-HSA-881907	0.705557	0.821594	0.843266	0.294104	CASR;GNB2;ARRB1;FYN;FGFR4
Activation of anterior HOX genes in hindbrain development during early embryogenesis Homo sapiens R-HSA-5617472	0.706516	0.821594	0.82048	0.285042	JUN
Activation of HOX genes during differentiation Homo sapiens R-HSA-5619507	0.706516	0.821594	0.82048	0.285042	JUN
Regulation of TP53 Activity through Phosphorylation Homo sapiens R-HSA-6804756	0.706516	0.821594	0.82048	0.285042	MDM2
NCAM signaling for neurite out-growth Homo sapiens R-HSA-375165	0.706541	0.821594	0.822307	0.285648	ARRB1;FYN;FGFR4
Cell Cycle Checkpoints Homo sapiens R-HSA-69620	0.712974	0.823379	0.801435	0.271134	MDM2;MCM4
Phase 1 - Functionalization of compounds Homo sapiens R-HSA-211945	0.718424	0.823379	0.79331	0.262344	CYP1B1
MAPK6/MAPK4 signaling Homo sapiens R-HSA-5687128	0.718424	0.823379	0.79331	0.262344	JUN
MyD88:Mal cascade initiated on plasma membrane Homo sapiens R-HSA-166058	0.718424	0.823379	0.79331	0.262344	JUN
Toll Like Receptor TLR1:TLR2 Cascade Homo sapiens R-HSA-168179	0.718424	0.823379	0.79331	0.262344	JUN
Toll Like Receptor TLR6:TLR2 Cascade Homo sapiens R-HSA-168188	0.718424	0.823379	0.79331	0.262344	JUN
Toll Like Receptor 2 (TLR2) Cascade Homo sapiens R-HSA-181438	0.718424	0.823379	0.79331	0.262344	JUN
Gene Expression Homo sapiens R-HSA-74160	0.724455	0.828299	0.888948	0.286539	TGIF1;JUN;RPL31;PRMT1;RPLP0;RPL35A;RPS3A;LSM5;EEF1G;RPS27;RPL18A;RPS19;MSH2;PCF11;SEC61G;PERP;MDM2;TSR1;BCL2L14;RPS12
EPH-Ephrin signaling Homo sapiens R-HSA-2682334	0.72985	0.828299	0.767874	0.241816	FYN
TNFR2 non-canonical NF-kB pathway Homo sapiens R-HSA-5668541	0.72985	0.828299	0.767874	0.241816	TNFRSF6B
Cellular response to heat stress Homo sapiens R-HSA-3371556	0.733555	0.828299	0.759752	0.235411	COL4A6
SUMO E3 ligases SUMOylate target proteins Homo sapiens R-HSA-3108232	0.733555	0.828299	0.759752	0.235411	MDM2
Synthesis of DNA Homo sapiens R-HSA-69239	0.737209	0.828299	0.7518	0.229211	MCM4
MyD88-independent TLR3/TLR4 cascade Homo sapiens R-HSA-166166	0.737209	0.828299	0.7518	0.229211	JUN
Toll Like Receptor 3 (TLR3) Cascade Homo sapiens R-HSA-168164	0.737209	0.828299	0.7518	0.229211	JUN
TRIF-mediated TLR3/TLR4 signaling Homo sapiens R-HSA-937061	0.737209	0.828299	0.7518	0.229211	JUN
G alpha (q) signalling events Homo sapiens R-HSA-416476	0.737587	0.828299	0.76292	0.232211	CASR;GNB2
Metabolism of water-soluble vitamins and cofactors Homo sapiens R-HSA-196849	0.740814	0.828662	0.744012	0.223208	SLC2A1
Processing of Capped Intron-Containing Pre-mRNA Homo sapiens R-HSA-72203	0.742807	0.828662	0.754854	0.224432	PCF11;LSM5
Hedgehog 'off' state Homo sapiens R-HSA-5610787	0.744369	0.828662	0.736382	0.217393	PRKAR1A
Resolution of Sister Chromatid Cohesion Homo sapiens R-HSA-2500257	0.744369	0.828662	0.736382	0.217393	RPS27
IRS-mediated signalling Homo sapiens R-HSA-112399	0.747337	0.828662	0.768921	0.22394	ARRB1;FYN;FGFR4
DNA Repair Homo sapiens R-HSA-73894	0.749465	0.828662	0.766154	0.220955	MSH2;POLN;HMGN1
SUMOylation Homo sapiens R-HSA-2990846	0.751335	0.828662	0.721581	0.206303	MDM2
Insulin receptor signalling cascade Homo sapiens R-HSA-74751	0.753679	0.828662	0.760681	0.215112	ARRB1;FYN;FGFR4
Glycerophospholipid biosynthesis Homo sapiens R-HSA-1483206	0.754746	0.828662	0.7144	0.201013	SLC44A2
IGF1R signaling cascade Homo sapiens R-HSA-2428924	0.755764	0.828662	0.757973	0.212252	ARRB1;FYN;FGFR4
Signaling by Type 1 Insulin-like Growth Factor 1 Receptor (IGF1R) Homo sapiens R-HSA-2404192	0.755764	0.828662	0.757973	0.212252	ARRB1;FYN;FGFR4
IRS-related events triggered by IGF1R Homo sapiens R-HSA-2428928	0.755764	0.828662	0.757973	0.212252	ARRB1;FYN;FGFR4
Cell Cycle, Mitotic Homo sapiens R-HSA-69278	0.758988	0.830563	0.786685	0.216944	RPS27;NEK7;MCM4;NINL;SFI1
Platelet degranulation Homo sapiens R-HSA-114608	0.764703	0.833542	0.693686	0.186093	PCDH7
DNA Replication Homo sapiens R-HSA-69306	0.764703	0.833542	0.693686	0.186093	MCM4
Mitotic Prophase Homo sapiens R-HSA-68875	0.771117	0.837255	0.680529	0.17688	NEK7
Mitotic Prometaphase Homo sapiens R-HSA-68877	0.771117	0.837255	0.680529	0.17688	RPS27
Nucleotide Excision Repair Homo sapiens R-HSA-5696398	0.774258	0.83903	0.674134	0.172477	HMGN1
Response to elevated platelet cytosolic Ca2+ Homo sapiens R-HSA-76005	0.780412	0.840792	0.661697	0.164057	PCDH7
O-linked glycosylation Homo sapiens R-HSA-5173105	0.780412	0.840792	0.661697	0.164057	B3GNT8
Golgi-to-ER retrograde transport Homo sapiens R-HSA-8856688	0.780412	0.840792	0.661697	0.164057	KIF21B
Signaling by Interleukins Homo sapiens R-HSA-449147	0.785571	0.842354	0.741157	0.178874	INPPL1;ARRB1;FYN;FGFR4
G1/S Transition Homo sapiens R-HSA-69206	0.786398	0.842354	0.649709	0.15612	MCM4
Activated TLR4 signalling Homo sapiens R-HSA-166054	0.786398	0.842354	0.649709	0.15612	JUN
RHO GTPases Activate Formins Homo sapiens R-HSA-5663220	0.792222	0.846963	0.638144	0.148632	RPS27
Signaling by Insulin receptor Homo sapiens R-HSA-74752	0.79991	0.853544	0.700541	0.1564	ARRB1;FYN;FGFR4
Fcgamma receptor (FCGR) dependent phagocytosis Homo sapiens R-HSA-2029480	0.808762	0.860778	0.605783	0.128578	FYN
Toll Like Receptor 4 (TLR4) Cascade Homo sapiens R-HSA-166016	0.813978	0.860778	0.59571	0.12261	JUN
VEGFA-VEGFR2 Pathway Homo sapiens R-HSA-4420097	0.815278	0.860778	0.680336	0.138942	ARRB1;FYN;FGFR4
C-type lectin receptors (CLRs) Homo sapiens R-HSA-5621481	0.816533	0.860778	0.590797	0.119747	FYN
Chromatin organization Homo sapiens R-HSA-4839726	0.816853	0.860778	0.642561	0.129987	PRMT1;HMG20B
Chromatin modifying enzymes Homo sapiens R-HSA-3247509	0.816853	0.860778	0.642561	0.129987	PRMT1;HMG20B
RNA Polymerase II Transcription Homo sapiens R-HSA-73857	0.819053	0.860778	0.585964	0.116962	PCF11
S Phase Homo sapiens R-HSA-69242	0.819053	0.860778	0.585964	0.116962	MCM4
Adaptive Immune System Homo sapiens R-HSA-1280218	0.820843	0.861035	0.759642	0.149971	TRIM63;SEC61G;MDM2;WWP1;FYN;FGFR4;CD22;SH3RF1
Signaling by VEGF Homo sapiens R-HSA-194138	0.82809	0.867004	0.663316	0.125123	ARRB1;FYN;FGFR4
Host Interactions of HIV factors Homo sapiens R-HSA-162909	0.831144	0.868569	0.562931	0.104115	FYN
Axon guidance Homo sapiens R-HSA-422475	0.835107	0.871076	0.702992	0.126676	SEMA7A;ARRB1;FYN;FGFR4;ROBO1
Developmental Biology Homo sapiens R-HSA-1266738	0.845509	0.879905	0.735277	0.123392	JUN;SEMA7A;CEBPD;ZIC3;ARRB1;FYN;FGFR4;ROBO1
Mitotic G1-G1/S phases Homo sapiens R-HSA-453279	0.846731	0.879905	0.533551	0.0887682	MCM4
Toll-Like Receptors Cascades Homo sapiens R-HSA-168898	0.854985	0.886828	0.518091	0.0811701	JUN
Beta-catenin independent WNT signaling Homo sapiens R-HSA-3858494	0.862796	0.893267	0.503497	0.0743044	GNB2
RHO GTPase Effectors Homo sapiens R-HSA-195258	0.865571	0.894477	0.568061	0.0820088	RPS27;NOXA1
G2/M Checkpoints Homo sapiens R-HSA-69481	0.873734	0.90124	0.483073	0.065205	MCM4
Regulation of TP53 Activity Homo sapiens R-HSA-5633007	0.87547	0.901362	0.479828	0.0638143	MDM2
Cellular responses to stress Homo sapiens R-HSA-2262752	0.880181	0.904541	0.591056	0.0754349	JUN;COL4A6;MDM2
M Phase Homo sapiens R-HSA-68886	0.883303	0.906077	0.539938	0.0669993	RPS27;NEK7
Immunoregulatory interactions between a Lymphoid and a non-Lymphoid cell Homo sapiens R-HSA-198933	0.885401	0.90656	0.461232	0.0561386	CD22
Transport to the Golgi and subsequent modification Homo sapiens R-HSA-948021	0.893071	0.911063	0.446794	0.0505275	MAN2A2
Separation of Sister Chromatids Homo sapiens R-HSA-2467813	0.893071	0.911063	0.446794	0.0505275	RPS27
Mitotic Anaphase Homo sapiens R-HSA-68882	0.908192	0.924392	0.417985	0.0402518	RPS27
Mitotic Metaphase and Anaphase Homo sapiens R-HSA-2555396	0.909456	0.924392	0.415547	0.0394391	RPS27
Cytokine Signaling in Immune system Homo sapiens R-HSA-1280215	0.92846	0.940566	0.579784	0.0430364	TNFRSF6B;INPPL1;ARRB1;FYN;FGFR4
Generic Transcription Pathway Homo sapiens R-HSA-212436	0.930199	0.940566	0.618568	0.0447576	TGIF1;JUN;MSH2;PRMT1;PERP;MDM2;BCL2L14
Peptide ligand-binding receptors Homo sapiens R-HSA-375276	0.930434	0.940566	0.374062	0.0269715	PRLHR
Metabolism of lipids and lipoproteins Homo sapiens R-HSA-556833	0.948781	0.957375	0.544097	0.0286072	NEU3;SLC44A2;INPPL1;CYP1B1;APOE
HIV Infection Homo sapiens R-HSA-162906	0.953497	0.960394	0.324494	0.0154521	FYN
Signaling by Rho GTPases Homo sapiens R-HSA-194315	0.962015	0.967224	0.391488	0.0151606	RPS27;NOXA1
Innate Immune System Homo sapiens R-HSA-168249	0.966379	0.969861	0.530966	0.0181589	JUN;PRKAR1A;MDM2;ARRB1;FYN;FGFR4
Immune System Homo sapiens R-HSA-168256	0.981196	0.982961	0.592992	0.0112566	JUN;TNFRSF6B;TRIM63;INPPL1;WWP1;ARRB1;SH3RF1;PRKAR1A;SEC61G;MDM2;FYN;FGFR4;CD22
Signaling by Wnt Homo sapiens R-HSA-195721	0.983171	0.983171	0.24301	0.00412436	GNB2

## Sheet: terCar GO
Analysis Type:	PANTHER Overrepresentation Test (Released 20210224)
Annotation Version and Release Date:	PANTHER version 16.0 Released 2020-12-01
Analyzed List:	upload_1 (Homo sapiens)
Reference List:	Homo sapiens (all genes in database)
Test Type:	BINOMIAL
Correction:	NONE
PANTHER GO-Slim Cellular Component	Homo sapiens - REFLIST (20595)	upload_1 (255)	upload_1 (expected)	upload_1 (over/under)	upload_1 (fold Enrichment)	upload_1 (raw P-value)
microtubule plus-end (GO:0035371)	13	2	0.16	+	12.43	0.0116
exocyst (GO:0000145)	15	2	0.19	+	10.77	0.0152
Z disc (GO:0030018)	31	3	0.38	+	7.82	0.00703
stress fiber (GO:0001725)	21	2	0.26	+	7.69	0.0284
I band (GO:0031674)	32	3	0.4	+	7.57	0.00766
actomyosin (GO:0042641)	22	2	0.27	+	7.34	0.0309
cytosolic small ribosomal subunit (GO:0022627)	38	3	0.47	+	6.38	0.0122
cytosolic ribosome (GO:0022626)	91	7	1.13	+	6.21	0.000162
ciliary transition zone (GO:0035869)	26	2	0.32	+	6.21	0.0418
cytosolic large ribosomal subunit (GO:0022625)	52	4	0.64	+	6.21	0.00423
neuronal cell body (GO:0043025)	40	3	0.5	+	6.06	0.0139
cell body (GO:0044297)	40	3	0.5	+	6.06	0.0139
small ribosomal subunit (GO:0015935)	51	3	0.63	+	4.75	0.0262
sarcomere (GO:0030017)	53	3	0.66	+	4.57	0.0288
ribosomal subunit (GO:0044391)	127	7	1.57	+	4.45	0.00115
microtubule (GO:0005874)	207	11	2.56	+	4.29	6.73e-05
large ribosomal subunit (GO:0015934)	76	4	0.94	+	4.25	0.0154
myofibril (GO:0030016)	58	3	0.72	+	4.18	0.0362
contractile fiber (GO:0043292)	59	3	0.73	+	4.11	0.0377
ribosome (GO:0005840)	138	7	1.71	+	4.1	0.00184
somatodendritic compartment (GO:0036477)	134	6	1.66	+	3.62	0.00693
supramolecular polymer (GO:0099081)	364	16	4.51	+	3.55	1.61e-05
polymeric cytoskeletal fiber (GO:0099513)	304	13	3.76	+	3.45	0.000131
supramolecular fiber (GO:0099512)	356	15	4.41	+	3.4	4.75e-05
microtubule cytoskeleton (GO:0015630)	432	15	5.35	+	2.8	0.000379
supramolecular complex (GO:0099080)	477	16	5.91	+	2.71	0.000354
cytoskeleton (GO:0005856)	667	21	8.26	+	2.54	0.000104
neuron projection (GO:0043005)	384	10	4.75	+	2.1	0.0226
plasma membrane bounded cell projection (GO:0120025)	595	13	7.37	+	1.76	0.0357
cell projection (GO:0042995)	603	13	7.47	+	1.74	0.039
plasma membrane region (GO:0098590)	730	15	9.04	+	1.66	0.0398
cytosol (GO:0005829)	802	16	9.93	+	1.61	0.043
intracellular non-membrane-bounded organelle (GO:0043232)	1959	37	24.26	+	1.53	0.00663
non-membrane-bounded organelle (GO:0043228)	1959	37	24.26	+	1.53	0.00663
intracellular membrane-bounded organelle (GO:0043231)	5903	53	73.09	-	0.73	0.00266
nucleus (GO:0005634)	3956	35	48.98	-	0.71	0.0135
membrane-bounded organelle (GO:0043227)	5999	53	74.28	-	0.71	0.00161
nuclear lumen (GO:0031981)	1398	10	17.31	-	0.58	0.0375
membrane-enclosed lumen (GO:0031974)	1494	10	18.5	-	0.54	0.0201
intracellular organelle lumen (GO:0070013)	1494	10	18.5	-	0.54	0.0201
organelle lumen (GO:0043233)	1494	10	18.5	-	0.54	0.0201

## Sheet: n2->n3
Node	Site	State	p_0	p_1	Node	Site	State	p_0	p_1				Unambigous
Node2	ABCA1	0	0.65462	0.34538	Node3	ABCA1	-	0.42254	0.57746				AATK
Node2	ABHD1	0	0.7151	0.2849	Node3	ABHD1	-	0.3508	0.6492				ABCA10
Node2	ADIPOR2	0	0.77525	0.22475	Node3	ADIPOR2	-	0.49482	0.50518				ABHD5
Node2	ADTRP	0	0.96219	0.03781	Node3	ADTRP	-	0.46615	0.53385				AIF1
Node2	AGBL4	0	0.95438	0.04562	Node3	AGBL4	-	0.35168	0.64832				AIF1L
Node2	AP2A1	0	0.7151	0.2849	Node3	AP2A1	-	0.3508	0.6492				ANKRD37
Node2	APEX1	0	0.77525	0.22475	Node3	APEX1	-	0.49482	0.50518				AOC1
Node2	APOA5	0	0.60509	0.39491	Node3	APOA5	-	0.29944	0.70056				AP1S1
Node2	ARHGEF19	0	0.95438	0.04562	Node3	ARHGEF19	-	0.35168	0.64832				APEX2
Node2	ASF1B	0	0.678	0.322	Node3	ASF1B	-	0.43656	0.56344				APH1B
Node2	ASIC1	0	0.7151	0.2849	Node3	ASIC1	-	0.3508	0.6492				ARHGAP6
Node2	ATP5F1B	0	0.64486	0.35514	Node3	ATP5F1B	-	0.37423	0.62577				ARHGDIG
Node2	AURKB	0	0.77525	0.22475	Node3	AURKB	-	0.49482	0.50518				ARL6IP5
Node2	B3GALT4	0	0.95438	0.04562	Node3	B3GALT4	-	0.35168	0.64832				ARTN
Node2	BAX	0	0.7151	0.2849	Node3	BAX	-	0.3508	0.6492				ATG4D
Node2	BCAS4	0	0.60509	0.39491	Node3	BCAS4	-	0.29944	0.70056				ATP6V1FNB
Node2	BLOC1S4	0	0.678	0.322	Node3	BLOC1S4	-	0.43656	0.56344				B3GALT2
Node2	C1orf194	0	0.95438	0.04562	Node3	C1orf194	-	0.35168	0.64832				BAMBI
Node2	CA2	0	0.96219	0.03781	Node3	CA2	-	0.46615	0.53385				BCL7A
Node2	CABP1	0	0.64486	0.35514	Node3	CABP1	-	0.37423	0.62577				BCL7C
Node2	CACNG6	0	0.77525	0.22475	Node3	CACNG6	-	0.49482	0.50518				C12orf50
Node2	CALY	0	0.95438	0.04562	Node3	CALY	-	0.35168	0.64832				CACNG1
Node2	CCDC151	0	0.60509	0.39491	Node3	CCDC151	-	0.29944	0.70056				CAPSL
Node2	CCDC71L	0	0.96219	0.03781	Node3	CCDC71L	-	0.46615	0.53385				CASTOR2
Node2	CCR10	0	0.57969	0.42031	Node3	CCR10	-	0.28758	0.71242				CATIP
Node2	CD164L2	0	0.57969	0.42031	Node3	CD164L2	-	0.28758	0.71242				CBLIF
Node2	CD276	0	0.57969	0.42031	Node3	CD276	-	0.28758	0.71242				CCBE1
Node2	CD68	0	0.60509	0.39491	Node3	CD68	-	0.29944	0.70056				CCDC170
Node2	CHCHD6	0	0.60509	0.39491	Node3	CHCHD6	-	0.29944	0.70056				CCN6
Node2	CHD8	0	0.95438	0.04562	Node3	CHD8	-	0.35168	0.64832				CDH10
Node2	CIBAR1	0	0.60509	0.39491	Node3	CIBAR1	-	0.29944	0.70056				CDK5R1
Node2	CPT1B	0	0.7151	0.2849	Node3	CPT1B	-	0.3508	0.6492				CDK5R2
Node2	DEDD2	0	0.77525	0.22475	Node3	DEDD2	-	0.49482	0.50518				CDKN1A
Node2	DEPDC4	0	0.96219	0.03781	Node3	DEPDC4	-	0.46615	0.53385				CERK
Node2	DNASE2B	0	0.95438	0.04562	Node3	DNASE2B	-	0.35168	0.64832				CHIA
Node2	DOCK2	0	0.62042	0.37958	Node3	DOCK2	-	0.36094	0.63906				CITED1
Node2	EBF4	0	0.57969	0.42031	Node3	EBF4	-	0.28758	0.71242				CKAP2L
Node2	ELOB	0	0.95438	0.04562	Node3	ELOB	-	0.35168	0.64832				CKM
Node2	EMC9	0	0.77525	0.22475	Node3	EMC9	-	0.49482	0.50518				CNIH2
Node2	ERAP2	0	0.678	0.322	Node3	ERAP2	-	0.43656	0.56344				CNMD
Node2	EXOSC4	0	0.7484	0.2516	Node3	EXOSC4	-	0.43053	0.56947				CNPY3
Node2	FAM120C	0	0.96219	0.03781	Node3	FAM120C	-	0.46615	0.53385				COPZ1
Node2	FAM151B	0	0.7151	0.2849	Node3	FAM151B	-	0.3508	0.6492				COPZ2
Node2	FAM172A	0	0.62042	0.37958	Node3	FAM172A	-	0.36094	0.63906				COX18
Node2	FAM193B	0	0.62042	0.37958	Node3	FAM193B	-	0.36094	0.63906				COX4I1
Node2	FAM221A	0	0.7484	0.2516	Node3	FAM221A	-	0.43053	0.56947				CPSF1
Node2	FAM53C	0	0.7151	0.2849	Node3	FAM53C	-	0.3508	0.6492				CPT1C
Node2	FBN3	0	0.57969	0.42031	Node3	FBN3	-	0.28758	0.71242				CXCR6
Node2	FER	0	0.96219	0.03781	Node3	FER	-	0.46615	0.53385				CYB5R3
Node2	FOXD2	0	0.7484	0.2516	Node3	FOXD2	-	0.43053	0.56947				CYLD
Node2	FOXL1	0	0.95438	0.04562	Node3	FOXL1	-	0.35168	0.64832				DACT3
Node2	FXYD1	0	0.96219	0.03781	Node3	FXYD1	-	0.46615	0.53385				DGAT1
Node2	FXYD6	0	0.57969	0.42031	Node3	FXYD6	-	0.28758	0.71242				DIO1
Node2	GARS1	0	0.678	0.322	Node3	GARS1	-	0.43656	0.56344				DMXL1
Node2	GCG	0	0.96219	0.03781	Node3	GCG	-	0.46615	0.53385				DMXL2
Node2	GPR150	0	0.96219	0.03781	Node3	GPR150	-	0.46615	0.53385				DNASE2
Node2	GTSE1	0	0.95438	0.04562	Node3	GTSE1	-	0.35168	0.64832				EBPL
Node2	HCN4	0	0.7151	0.2849	Node3	HCN4	-	0.3508	0.6492				EEF2
Node2	HMGN3	0	0.60509	0.39491	Node3	HMGN3	-	0.29944	0.70056				EMILIN1
Node2	HOXC9	0	0.95438	0.04562	Node3	HOXC9	-	0.35168	0.64832				EML1
Node2	IDH3G	0	0.7151	0.2849	Node3	IDH3G	-	0.3508	0.6492				EML2
Node2	IL1B	0	0.95438	0.04562	Node3	IL1B	-	0.35168	0.64832				EP400
Node2	IL1RN	0	0.95438	0.04562	Node3	IL1RN	-	0.35168	0.64832				ERLEC1
Node2	IL22	0	0.678	0.322	Node3	IL22	-	0.43656	0.56344				EVA1A
Node2	IL36RN	0	0.95438	0.04562	Node3	IL36RN	-	0.35168	0.64832				EXOC3L1
Node2	IQCA1	0	0.95438	0.04562	Node3	IQCA1	-	0.35168	0.64832				EXOC3L2
Node2	KCNJ14	0	0.7151	0.2849	Node3	KCNJ14	-	0.3508	0.6492				FAM171A2
Node2	KDM2B	0	0.7151	0.2849	Node3	KDM2B	-	0.3508	0.6492				FAS
Node2	KHSRP	0	0.95438	0.04562	Node3	KHSRP	-	0.35168	0.64832				FBXL2
Node2	KISS1R	0	0.95438	0.04562	Node3	KISS1R	-	0.35168	0.64832				FEN1
Node2	KRTCAP3	0	0.95438	0.04562	Node3	KRTCAP3	-	0.35168	0.64832				FGFBP2
Node2	LASP1	0	0.62042	0.37958	Node3	LASP1	-	0.36094	0.63906				FLNC
Node2	LCORL	0	0.7151	0.2849	Node3	LCORL	-	0.3508	0.6492				FRMPD1
Node2	LIN7B	0	0.7151	0.2849	Node3	LIN7B	-	0.3508	0.6492				FTCD
Node2	LRRC10	0	0.62042	0.37958	Node3	LRRC10	-	0.36094	0.63906				FTCDNL1
Node2	LRRC10B	0	0.62042	0.37958	Node3	LRRC10B	-	0.36094	0.63906				FZD8
Node2	LRRC3	0	0.7151	0.2849	Node3	LRRC3	-	0.3508	0.6492				GABRB3
Node2	MAGI2	0	0.7151	0.2849	Node3	MAGI2	-	0.3508	0.6492				GET1
Node2	MAP6D1	0	0.7484	0.2516	Node3	MAP6D1	-	0.43053	0.56947				GJB3
Node2	MIER3	0	0.7151	0.2849	Node3	MIER3	-	0.3508	0.6492				GJB4
Node2	MTX1	0	0.77525	0.22475	Node3	MTX1	-	0.49482	0.50518				GJD3
Node2	MYRFL	0	0.95438	0.04562	Node3	MYRFL	-	0.35168	0.64832				GKN3P
Node2	NCKAP5L	0	0.77525	0.22475	Node3	NCKAP5L	-	0.49482	0.50518				GNG3
Node2	NDRG2	0	0.7151	0.2849	Node3	NDRG2	-	0.3508	0.6492				GNG7
Node2	NEU1	0	0.77525	0.22475	Node3	NEU1	-	0.49482	0.50518				GNG8
Node2	NEU2	0	0.65462	0.34538	Node3	NEU2	-	0.42254	0.57746				GPC6
Node2	NFE2L3	0	0.60509	0.39491	Node3	NFE2L3	-	0.29944	0.70056				GPR173
Node2	NRG3	0	0.95438	0.04562	Node3	NRG3	-	0.35168	0.64832				GPR25
Node2	NTF4	0	0.77525	0.22475	Node3	NTF4	-	0.49482	0.50518				GPR82
Node2	NTN3	0	0.62042	0.37958	Node3	NTN3	-	0.36094	0.63906				GRINA
Node2	NUCB1	0	0.77525	0.22475	Node3	NUCB1	-	0.49482	0.50518				GRP
Node2	NUCB2	0	0.77525	0.22475	Node3	NUCB2	-	0.49482	0.50518				GSX1
Node2	OR10W1	0	0.77525	0.22475	Node3	OR10W1	-	0.49482	0.50518				HMGCS2
Node2	OR5AP2	0	0.96219	0.03781	Node3	OR5AP2	-	0.46615	0.53385				HOMEZ
Node2	OSGEP	0	0.77525	0.22475	Node3	OSGEP	-	0.49482	0.50518				HOXA1
Node2	OTOP2	0	0.95438	0.04562	Node3	OTOP2	-	0.35168	0.64832				HSPA8
Node2	OVOL2	0	0.96219	0.03781	Node3	OVOL2	-	0.46615	0.53385				HYAL4
Node2	OXA1L	0	0.95438	0.04562	Node3	OXA1L	-	0.35168	0.64832				ICA1
Node2	P2RY12	0	0.77525	0.22475	Node3	P2RY12	-	0.49482	0.50518				ICA1L
Node2	PGAM2	0	0.95438	0.04562	Node3	PGAM2	-	0.35168	0.64832				IFRD2
Node2	PHLDA2	0	0.65462	0.34538	Node3	PHLDA2	-	0.42254	0.57746				IGDCC3
Node2	PIK3CA	0	0.77525	0.22475	Node3	PIK3CA	-	0.49482	0.50518				IL12RB2
Node2	PKD1	0	0.64486	0.35514	Node3	PKD1	-	0.37423	0.62577				IL19
Node2	PKLR	0	0.96219	0.03781	Node3	PKLR	-	0.46615	0.53385				INKA1
Node2	PLSCR1	0	0.7151	0.2849	Node3	PLSCR1	-	0.3508	0.6492				INKA2
Node2	PLXNB1	0	0.7151	0.2849	Node3	PLXNB1	-	0.3508	0.6492				INSYN1
Node2	PMEL	0	0.57969	0.42031	Node3	PMEL	-	0.28758	0.71242				IQCA1L
Node2	PPP1R3E	0	0.77525	0.22475	Node3	PPP1R3E	-	0.49482	0.50518				ITM2C
Node2	PPP6R1	0	0.7484	0.2516	Node3	PPP6R1	-	0.43053	0.56947				KCND2
Node2	PRICKLE3	0	0.7484	0.2516	Node3	PRICKLE3	-	0.43053	0.56947				KCNH6
Node2	PROSER2	0	0.60509	0.39491	Node3	PROSER2	-	0.29944	0.70056				KCNN4
Node2	PRR7	0	0.62042	0.37958	Node3	PRR7	-	0.36094	0.63906				KIFC3
Node2	PSME2	0	0.77525	0.22475	Node3	PSME2	-	0.49482	0.50518				KLHL31
Node2	RABGAP1L	0	0.95438	0.04562	Node3	RABGAP1L	-	0.35168	0.64832				LCA5L
Node2	RANBP17	0	0.7151	0.2849	Node3	RANBP17	-	0.3508	0.6492				LMTK3
Node2	RCN3	0	0.77525	0.22475	Node3	RCN3	-	0.49482	0.50518				LTB4R2
Node2	RGCC	0	0.95438	0.04562	Node3	RGCC	-	0.35168	0.64832				LURAP1
Node2	RIOX1	0	0.7151	0.2849	Node3	RIOX1	-	0.3508	0.6492				LURAP1L
Node2	RIOX2	0	0.7151	0.2849	Node3	RIOX2	-	0.3508	0.6492				MARVELD2
Node2	RLN3	0	0.96219	0.03781	Node3	RLN3	-	0.46615	0.53385				MBOAT7
Node2	RNF121	0	0.96219	0.03781	Node3	RNF121	-	0.46615	0.53385				ME2
Node2	RNF175	0	0.96219	0.03781	Node3	RNF175	-	0.46615	0.53385				MEGF11
Node2	RNF40	0	0.7151	0.2849	Node3	RNF40	-	0.3508	0.6492				MON1A
Node2	RPS15	0	0.95438	0.04562	Node3	RPS15	-	0.35168	0.64832				MTCH1
Node2	RUSC1	0	0.57969	0.42031	Node3	RUSC1	-	0.28758	0.71242				MTCH2
Node2	S1PR5	0	0.95438	0.04562	Node3	S1PR5	-	0.35168	0.64832				MYO10
Node2	SEC31A	0	0.57969	0.42031	Node3	SEC31A	-	0.28758	0.71242				MYO1E
Node2	SH2D3A	0	0.678	0.322	Node3	SH2D3A	-	0.43656	0.56344				NAMPT
Node2	SHISA2	0	0.95438	0.04562	Node3	SHISA2	-	0.35168	0.64832				NANOS1
Node2	SIMC1	0	0.65462	0.34538	Node3	SIMC1	-	0.42254	0.57746				NANOS3
Node2	SNORD19	0	0.57969	0.42031	Node3	SNORD19	-	0.28758	0.71242				NAT14
Node2	SOAT2	0	0.678	0.322	Node3	SOAT2	-	0.43656	0.56344				NDC80
Node2	SOWAHB	0	0.7484	0.2516	Node3	SOWAHB	-	0.43053	0.56947				NFE2
Node2	SP5	0	0.7151	0.2849	Node3	SP5	-	0.3508	0.6492				NFKBID
Node2	SPNS1	0	0.77525	0.22475	Node3	SPNS1	-	0.49482	0.50518				NHLH2
Node2	STAC2	0	0.77525	0.22475	Node3	STAC2	-	0.49482	0.50518				NOXRED1
Node2	STOML1	0	0.62042	0.37958	Node3	STOML1	-	0.36094	0.63906				NPPA
Node2	TATDN3	0	0.96219	0.03781	Node3	TATDN3	-	0.46615	0.53385				NPPB
Node2	TCN1	0	0.96219	0.03781	Node3	TCN1	-	0.46615	0.53385				NRN1L
Node2	TECPR1	0	0.95438	0.04562	Node3	TECPR1	-	0.35168	0.64832				NRSN1
Node2	THAP9	0	0.96219	0.03781	Node3	THAP9	-	0.46615	0.53385				NRXN3
Node2	TMBIM1	0	0.57969	0.42031	Node3	TMBIM1	-	0.28758	0.71242				NUCKS1
Node2	TMEM30B	0	0.7484	0.2516	Node3	TMEM30B	-	0.43053	0.56947				NUTF2
Node2	TMEM74	0	0.7151	0.2849	Node3	TMEM74	-	0.3508	0.6492				OCIAD1
Node2	TMEM74B	0	0.7151	0.2849	Node3	TMEM74B	-	0.3508	0.6492				OCIAD2
Node2	TOR1AIP1	0	0.95438	0.04562	Node3	TOR1AIP1	-	0.35168	0.64832				OS9
Node2	TPRG1	0	0.64486	0.35514	Node3	TPRG1	-	0.37423	0.62577				OTOA
Node2	TRIO	0	0.96219	0.03781	Node3	TRIO	-	0.46615	0.53385				OVCH2
Node2	TUBA4A	0	0.96219	0.03781	Node3	TUBA4A	-	0.46615	0.53385				PAFAH1B3
Node2	UNC13B	0	0.65462	0.34538	Node3	UNC13B	-	0.42254	0.57746				PAX6
Node2	UPK3B	0	0.95438	0.04562	Node3	UPK3B	-	0.35168	0.64832				PITPNM2
Node2	WNT4	0	0.60509	0.39491	Node3	WNT4	-	0.29944	0.70056				PIWIL2
Node2	XIRP1	0	0.64486	0.35514	Node3	XIRP1	-	0.37423	0.62577				PKM
Node2	ZFYVE28	0	0.96219	0.03781	Node3	ZFYVE28	-	0.46615	0.53385				PLIN3
Node2	ZIC4	0	0.57969	0.42031	Node3	ZIC4	-	0.28758	0.71242				PNMT
Node2	ZSWIM1	0	0.60509	0.39491	Node3	ZSWIM1	-	0.29944	0.70056				PNP
Node2	AATK	0	0.58121	0.41879	Node3	AATK	1	0.0302	0.9698				POPDC3
Node2	ABCA10	0	0.93365	0.06635	Node3	ABCA10	1	0.04791	0.95209				POU3F2
Node2	ABHD5	0	0.58121	0.41879	Node3	ABHD5	1	0.0302	0.9698				PPIL1
Node2	AIF1	0	0.67355	0.32645	Node3	AIF1	1	0.25132	0.74868				PPP1R14A
Node2	AIF1L	0	0.58121	0.41879	Node3	AIF1L	1	0.0302	0.9698				PPP1R15B
Node2	ANKRD37	0	0.58121	0.41879	Node3	ANKRD37	1	0.0302	0.9698				PPP1R16A
Node2	AOC1	0	0.53134	0.46866	Node3	AOC1	1	0.2005	0.7995				PPP1R16B
Node2	AP1S1	0	0.55743	0.44257	Node3	AP1S1	1	0.20982	0.79018				PQBP1
Node2	APEX2	0	0.58121	0.41879	Node3	APEX2	1	0.0302	0.9698				PRAF2
Node2	APH1B	0	0.93365	0.06635	Node3	APH1B	1	0.04791	0.95209				PRDM1
Node2	ARHGAP6	0	0.53134	0.46866	Node3	ARHGAP6	1	0.2005	0.7995				PRPF40A
Node2	ARHGDIG	0	0.93365	0.06635	Node3	ARHGDIG	1	0.04791	0.95209				PRPF40B
Node2	ARL6IP5	0	0.58121	0.41879	Node3	ARL6IP5	1	0.0302	0.9698				PRRG4
Node2	ARTN	0	0.53134	0.46866	Node3	ARTN	1	0.2005	0.7995				PSME3
Node2	ATG4D	0	0.58121	0.41879	Node3	ATG4D	1	0.0302	0.9698				PTGIR
Node2	ATP6V1FNB	0	0.58121	0.41879	Node3	ATP6V1FNB	1	0.0302	0.9698				PTPN12
Node2	B3GALT2	0	0.55743	0.44257	Node3	B3GALT2	1	0.20982	0.79018				RALGAPA2
Node2	BAMBI	0	0.93365	0.06635	Node3	BAMBI	1	0.04791	0.95209				RAP1GAP
Node2	BCL7A	0	0.58121	0.41879	Node3	BCL7A	1	0.0302	0.9698				RDH10
Node2	BCL7C	0	0.67355	0.32645	Node3	BCL7C	1	0.25132	0.74868				RIBC1
Node2	C12orf50	0	0.58121	0.41879	Node3	C12orf50	1	0.0302	0.9698				RIBC2
Node2	CACNG1	0	0.58121	0.41879	Node3	CACNG1	1	0.0302	0.9698				RIPOR1
Node2	CAPSL	0	0.58121	0.41879	Node3	CAPSL	1	0.0302	0.9698				RMND5B
Node2	CASTOR2	0	0.58121	0.41879	Node3	CASTOR2	1	0.0302	0.9698				RNaseP_nuc
Node2	CATIP	0	0.93365	0.06635	Node3	CATIP	1	0.04791	0.95209				RNF125
Node2	CBLIF	0	0.58121	0.41879	Node3	CBLIF	1	0.0302	0.9698				RNF182
Node2	CCBE1	0	0.93365	0.06635	Node3	CCBE1	1	0.04791	0.95209				RPRML
Node2	CCDC170	0	0.93365	0.06635	Node3	CCDC170	1	0.04791	0.95209				SARS1
Node2	CCN6	0	0.93365	0.06635	Node3	CCN6	1	0.04791	0.95209				SBK1
Node2	CDH10	0	0.55743	0.44257	Node3	CDH10	1	0.20982	0.79018				SBK3
Node2	CDK5R1	0	0.58121	0.41879	Node3	CDK5R1	1	0.0302	0.9698				SCP2
Node2	CDK5R2	0	0.58121	0.41879	Node3	CDK5R2	1	0.0302	0.9698				SELENOP
Node2	CDKN1A	0	0.93365	0.06635	Node3	CDKN1A	1	0.04791	0.95209				SH2B1
Node2	CERK	0	0.67355	0.32645	Node3	CERK	1	0.25132	0.74868				SH3BP5
Node2	CHIA	0	0.53134	0.46866	Node3	CHIA	1	0.2005	0.7995				SH3BP5L
Node2	CITED1	0	0.93365	0.06635	Node3	CITED1	1	0.04791	0.95209				SHMT1
Node2	CKAP2L	0	0.53134	0.46866	Node3	CKAP2L	1	0.2005	0.7995				SHMT2
Node2	CKM	0	0.58121	0.41879	Node3	CKM	1	0.0302	0.9698				SIDT2
Node2	CNIH2	0	0.93365	0.06635	Node3	CNIH2	1	0.04791	0.95209				SLC10A1
Node2	CNMD	0	0.55743	0.44257	Node3	CNMD	1	0.20982	0.79018				SLC12A3
Node2	CNPY3	0	0.93365	0.06635	Node3	CNPY3	1	0.04791	0.95209				SLC35A2
Node2	COPZ1	0	0.58121	0.41879	Node3	COPZ1	1	0.0302	0.9698				SLC35A4
Node2	COPZ2	0	0.58121	0.41879	Node3	COPZ2	1	0.0302	0.9698				SLC52A3
Node2	COX18	0	0.67355	0.32645	Node3	COX18	1	0.25132	0.74868				SMPD3
Node2	COX4I1	0	0.55743	0.44257	Node3	COX4I1	1	0.20982	0.79018				SMTNL2
Node2	CPSF1	0	0.58121	0.41879	Node3	CPSF1	1	0.0302	0.9698				SNAI3
Node2	CPT1C	0	0.67355	0.32645	Node3	CPT1C	1	0.25132	0.74868				SNORD31
Node2	CXCR6	0	0.55743	0.44257	Node3	CXCR6	1	0.20982	0.79018				SPATA6
Node2	CYB5R3	0	0.58121	0.41879	Node3	CYB5R3	1	0.0302	0.9698				SPEF1
Node2	CYLD	0	0.67355	0.32645	Node3	CYLD	1	0.25132	0.74868				STAP1
Node2	DACT3	0	0.67355	0.32645	Node3	DACT3	1	0.25132	0.74868				STAP2
Node2	DGAT1	0	0.58121	0.41879	Node3	DGAT1	1	0.0302	0.9698				STAT6
Node2	DIO1	0	0.53134	0.46866	Node3	DIO1	1	0.2005	0.7995				STX4
Node2	DMXL1	0	0.58121	0.41879	Node3	DMXL1	1	0.0302	0.9698				SYNGR4
Node2	DMXL2	0	0.58121	0.41879	Node3	DMXL2	1	0.0302	0.9698				TBXT
Node2	DNASE2	0	0.93365	0.06635	Node3	DNASE2	1	0.04791	0.95209				TFR2
Node2	EBPL	0	0.55743	0.44257	Node3	EBPL	1	0.20982	0.79018				TGM1
Node2	EEF2	0	0.93365	0.06635	Node3	EEF2	1	0.04791	0.95209				TIPARP
Node2	EMILIN1	0	0.58121	0.41879	Node3	EMILIN1	1	0.0302	0.9698				TLE2
Node2	EML1	0	0.58121	0.41879	Node3	EML1	1	0.0302	0.9698				TM4SF5
Node2	EML2	0	0.58121	0.41879	Node3	EML2	1	0.0302	0.9698				TMEM104
Node2	EP400	0	0.93365	0.06635	Node3	EP400	1	0.04791	0.95209				TMEM114
Node2	ERLEC1	0	0.58121	0.41879	Node3	ERLEC1	1	0.0302	0.9698				TMEM141
Node2	EVA1A	0	0.58121	0.41879	Node3	EVA1A	1	0.0302	0.9698				TMEM143
Node2	EXOC3L1	0	0.53134	0.46866	Node3	EXOC3L1	1	0.2005	0.7995				TMEM151A
Node2	EXOC3L2	0	0.58121	0.41879	Node3	EXOC3L2	1	0.0302	0.9698				TMEM198
Node2	FAM171A2	0	0.58121	0.41879	Node3	FAM171A2	1	0.0302	0.9698				TMEM229B
Node2	FAS	0	0.55743	0.44257	Node3	FAS	1	0.20982	0.79018				TMEM235
Node2	FBXL2	0	0.53134	0.46866	Node3	FBXL2	1	0.2005	0.7995				TMEM86A
Node2	FEN1	0	0.93365	0.06635	Node3	FEN1	1	0.04791	0.95209				TMUB2
Node2	FGFBP2	0	0.55743	0.44257	Node3	FGFBP2	1	0.20982	0.79018				TNFAIP8L2
Node2	FLNC	0	0.93365	0.06635	Node3	FLNC	1	0.04791	0.95209				TNKS1BP1
Node2	FRMPD1	0	0.67355	0.32645	Node3	FRMPD1	1	0.25132	0.74868				TNNI3
Node2	FTCD	0	0.93365	0.06635	Node3	FTCD	1	0.04791	0.95209				TRAF2
Node2	FTCDNL1	0	0.93365	0.06635	Node3	FTCDNL1	1	0.04791	0.95209				TRIB3
Node2	FZD8	0	0.58121	0.41879	Node3	FZD8	1	0.0302	0.9698				TRIM16
Node2	GABRB3	0	0.55743	0.44257	Node3	GABRB3	1	0.20982	0.79018				TRIM39
Node2	GET1	0	0.55743	0.44257	Node3	GET1	1	0.20982	0.79018				TRMT10B
Node2	GJB3	0	0.58121	0.41879	Node3	GJB3	1	0.0302	0.9698				TTC23L
Node2	GJB4	0	0.93365	0.06635	Node3	GJB4	1	0.04791	0.95209				UBE2E2
Node2	GJD3	0	0.58121	0.41879	Node3	GJD3	1	0.0302	0.9698				VAMP8
Node2	GKN3P	0	0.93365	0.06635	Node3	GKN3P	1	0.04791	0.95209				VSTM5
Node2	GNG3	0	0.58121	0.41879	Node3	GNG3	1	0.0302	0.9698				YIF1A
Node2	GNG7	0	0.58121	0.41879	Node3	GNG7	1	0.0302	0.9698				YIPF1
Node2	GNG8	0	0.58121	0.41879	Node3	GNG8	1	0.0302	0.9698				YIPF2
Node2	GPC6	0	0.58121	0.41879	Node3	GPC6	1	0.0302	0.9698				ZBTB18
Node2	GPR173	0	0.58121	0.41879	Node3	GPR173	1	0.0302	0.9698				ZBTB26
Node2	GPR25	0	0.93365	0.06635	Node3	GPR25	1	0.04791	0.95209				ZMIZ2
Node2	GPR82	0	0.53134	0.46866	Node3	GPR82	1	0.2005	0.7995				ZNFX1
Node2	GRINA	0	0.93365	0.06635	Node3	GRINA	1	0.04791	0.95209
Node2	GRP	0	0.93365	0.06635	Node3	GRP	1	0.04791	0.95209
Node2	GSX1	0	0.53134	0.46866	Node3	GSX1	1	0.2005	0.7995
Node2	HMGCS2	0	0.53134	0.46866	Node3	HMGCS2	1	0.2005	0.7995
Node2	HOMEZ	0	0.58121	0.41879	Node3	HOMEZ	1	0.0302	0.9698
Node2	HOXA1	0	0.93365	0.06635	Node3	HOXA1	1	0.04791	0.95209
Node2	HSPA8	0	0.58121	0.41879	Node3	HSPA8	1	0.0302	0.9698
Node2	HYAL4	0	0.58121	0.41879	Node3	HYAL4	1	0.0302	0.9698
Node2	ICA1	0	0.93365	0.06635	Node3	ICA1	1	0.04791	0.95209
Node2	ICA1L	0	0.93365	0.06635	Node3	ICA1L	1	0.04791	0.95209
Node2	IFRD2	0	0.58121	0.41879	Node3	IFRD2	1	0.0302	0.9698
Node2	IGDCC3	0	0.58121	0.41879	Node3	IGDCC3	1	0.0302	0.9698
Node2	IL12RB2	0	0.55743	0.44257	Node3	IL12RB2	1	0.20982	0.79018
Node2	IL19	0	0.53134	0.46866	Node3	IL19	1	0.2005	0.7995
Node2	INKA1	0	0.58121	0.41879	Node3	INKA1	1	0.0302	0.9698
Node2	INKA2	0	0.58121	0.41879	Node3	INKA2	1	0.0302	0.9698
Node2	INSYN1	0	0.58121	0.41879	Node3	INSYN1	1	0.0302	0.9698
Node2	IQCA1L	0	0.93365	0.06635	Node3	IQCA1L	1	0.04791	0.95209
Node2	ITM2C	0	0.53134	0.46866	Node3	ITM2C	1	0.2005	0.7995
Node2	KCND2	0	0.93365	0.06635	Node3	KCND2	1	0.04791	0.95209
Node2	KCNH6	0	0.93365	0.06635	Node3	KCNH6	1	0.04791	0.95209
Node2	KCNN4	0	0.93365	0.06635	Node3	KCNN4	1	0.04791	0.95209
Node2	KIFC3	0	0.67355	0.32645	Node3	KIFC3	1	0.25132	0.74868
Node2	KLHL31	0	0.58121	0.41879	Node3	KLHL31	1	0.0302	0.9698
Node2	LCA5L	0	0.53134	0.46866	Node3	LCA5L	1	0.2005	0.7995
Node2	LMTK3	0	0.58121	0.41879	Node3	LMTK3	1	0.0302	0.9698
Node2	LTB4R2	0	0.58121	0.41879	Node3	LTB4R2	1	0.0302	0.9698
Node2	LURAP1	0	0.58121	0.41879	Node3	LURAP1	1	0.0302	0.9698
Node2	LURAP1L	0	0.58121	0.41879	Node3	LURAP1L	1	0.0302	0.9698
Node2	MARVELD2	0	0.58121	0.41879	Node3	MARVELD2	1	0.0302	0.9698
Node2	MBOAT7	0	0.93365	0.06635	Node3	MBOAT7	1	0.04791	0.95209
Node2	ME2	0	0.58121	0.41879	Node3	ME2	1	0.0302	0.9698
Node2	MEGF11	0	0.58121	0.41879	Node3	MEGF11	1	0.0302	0.9698
Node2	MON1A	0	0.58121	0.41879	Node3	MON1A	1	0.0302	0.9698
Node2	MTCH1	0	0.93365	0.06635	Node3	MTCH1	1	0.04791	0.95209
Node2	MTCH2	0	0.58121	0.41879	Node3	MTCH2	1	0.0302	0.9698
Node2	MYO10	0	0.55743	0.44257	Node3	MYO10	1	0.20982	0.79018
Node2	MYO1E	0	0.58121	0.41879	Node3	MYO1E	1	0.0302	0.9698
Node2	NAMPT	0	0.55743	0.44257	Node3	NAMPT	1	0.20982	0.79018
Node2	NANOS1	0	0.58121	0.41879	Node3	NANOS1	1	0.0302	0.9698
Node2	NANOS3	0	0.58121	0.41879	Node3	NANOS3	1	0.0302	0.9698
Node2	NAT14	0	0.58121	0.41879	Node3	NAT14	1	0.0302	0.9698
Node2	NDC80	0	0.93365	0.06635	Node3	NDC80	1	0.04791	0.95209
Node2	NFE2	0	0.58121	0.41879	Node3	NFE2	1	0.0302	0.9698
Node2	NFKBID	0	0.67355	0.32645	Node3	NFKBID	1	0.25132	0.74868
Node2	NHLH2	0	0.93365	0.06635	Node3	NHLH2	1	0.04791	0.95209
Node2	NOXRED1	0	0.93365	0.06635	Node3	NOXRED1	1	0.04791	0.95209
Node2	NPPA	0	0.93365	0.06635	Node3	NPPA	1	0.04791	0.95209
Node2	NPPB	0	0.93365	0.06635	Node3	NPPB	1	0.04791	0.95209
Node2	NRN1L	0	0.53134	0.46866	Node3	NRN1L	1	0.2005	0.7995
Node2	NRSN1	0	0.93365	0.06635	Node3	NRSN1	1	0.04791	0.95209
Node2	NRXN3	0	0.58121	0.41879	Node3	NRXN3	1	0.0302	0.9698
Node2	NUCKS1	0	0.55743	0.44257	Node3	NUCKS1	1	0.20982	0.79018
Node2	NUTF2	0	0.55743	0.44257	Node3	NUTF2	1	0.20982	0.79018
Node2	OCIAD1	0	0.55743	0.44257	Node3	OCIAD1	1	0.20982	0.79018
Node2	OCIAD2	0	0.55743	0.44257	Node3	OCIAD2	1	0.20982	0.79018
Node2	OS9	0	0.58121	0.41879	Node3	OS9	1	0.0302	0.9698
Node2	OTOA	0	0.93365	0.06635	Node3	OTOA	1	0.04791	0.95209
Node2	OVCH2	0	0.93365	0.06635	Node3	OVCH2	1	0.04791	0.95209
Node2	PAFAH1B3	0	0.67355	0.32645	Node3	PAFAH1B3	1	0.25132	0.74868
Node2	PAX6	0	0.67355	0.32645	Node3	PAX6	1	0.25132	0.74868
Node2	PITPNM2	0	0.58121	0.41879	Node3	PITPNM2	1	0.0302	0.9698
Node2	PIWIL2	0	0.93365	0.06635	Node3	PIWIL2	1	0.04791	0.95209
Node2	PKM	0	0.93365	0.06635	Node3	PKM	1	0.04791	0.95209
Node2	PLIN3	0	0.93365	0.06635	Node3	PLIN3	1	0.04791	0.95209
Node2	PNMT	0	0.58121	0.41879	Node3	PNMT	1	0.0302	0.9698
Node2	PNP	0	0.67355	0.32645	Node3	PNP	1	0.25132	0.74868
Node2	POPDC3	0	0.58121	0.41879	Node3	POPDC3	1	0.0302	0.9698
Node2	POU3F2	0	0.58121	0.41879	Node3	POU3F2	1	0.0302	0.9698
Node2	PPIL1	0	0.53134	0.46866	Node3	PPIL1	1	0.2005	0.7995
Node2	PPP1R14A	0	0.58121	0.41879	Node3	PPP1R14A	1	0.0302	0.9698
Node2	PPP1R15B	0	0.67355	0.32645	Node3	PPP1R15B	1	0.25132	0.74868
Node2	PPP1R16A	0	0.93365	0.06635	Node3	PPP1R16A	1	0.04791	0.95209
Node2	PPP1R16B	0	0.93365	0.06635	Node3	PPP1R16B	1	0.04791	0.95209
Node2	PQBP1	0	0.58121	0.41879	Node3	PQBP1	1	0.0302	0.9698
Node2	PRAF2	0	0.58121	0.41879	Node3	PRAF2	1	0.0302	0.9698
Node2	PRDM1	0	0.58121	0.41879	Node3	PRDM1	1	0.0302	0.9698
Node2	PRPF40A	0	0.58121	0.41879	Node3	PRPF40A	1	0.0302	0.9698
Node2	PRPF40B	0	0.58121	0.41879	Node3	PRPF40B	1	0.0302	0.9698
Node2	PRRG4	0	0.58121	0.41879	Node3	PRRG4	1	0.0302	0.9698
Node2	PSME3	0	0.58121	0.41879	Node3	PSME3	1	0.0302	0.9698
Node2	PTGIR	0	0.58121	0.41879	Node3	PTGIR	1	0.0302	0.9698
Node2	PTPN12	0	0.58121	0.41879	Node3	PTPN12	1	0.0302	0.9698
Node2	RALGAPA2	0	0.58121	0.41879	Node3	RALGAPA2	1	0.0302	0.9698
Node2	RAP1GAP	0	0.53134	0.46866	Node3	RAP1GAP	1	0.2005	0.7995
Node2	RDH10	0	0.93365	0.06635	Node3	RDH10	1	0.04791	0.95209
Node2	RIBC1	0	0.67355	0.32645	Node3	RIBC1	1	0.25132	0.74868
Node2	RIBC2	0	0.58121	0.41879	Node3	RIBC2	1	0.0302	0.9698
Node2	RIPOR1	0	0.53134	0.46866	Node3	RIPOR1	1	0.2005	0.7995
Node2	RMND5B	0	0.58121	0.41879	Node3	RMND5B	1	0.0302	0.9698
Node2	RNaseP_nuc	0	0.58121	0.41879	Node3	RNaseP_nuc	1	0.0302	0.9698
Node2	RNF125	0	0.67355	0.32645	Node3	RNF125	1	0.25132	0.74868
Node2	RNF182	0	0.58121	0.41879	Node3	RNF182	1	0.0302	0.9698
Node2	RPRML	0	0.58121	0.41879	Node3	RPRML	1	0.0302	0.9698
Node2	SARS1	0	0.55743	0.44257	Node3	SARS1	1	0.20982	0.79018
Node2	SBK1	0	0.58121	0.41879	Node3	SBK1	1	0.0302	0.9698
Node2	SBK3	0	0.93365	0.06635	Node3	SBK3	1	0.04791	0.95209
Node2	SCP2	0	0.55743	0.44257	Node3	SCP2	1	0.20982	0.79018
Node2	SELENOP	0	0.58121	0.41879	Node3	SELENOP	1	0.0302	0.9698
Node2	SH2B1	0	0.58121	0.41879	Node3	SH2B1	1	0.0302	0.9698
Node2	SH3BP5	0	0.93365	0.06635	Node3	SH3BP5	1	0.04791	0.95209
Node2	SH3BP5L	0	0.93365	0.06635	Node3	SH3BP5L	1	0.04791	0.95209
Node2	SHMT1	0	0.58121	0.41879	Node3	SHMT1	1	0.0302	0.9698
Node2	SHMT2	0	0.67355	0.32645	Node3	SHMT2	1	0.25132	0.74868
Node2	SIDT2	0	0.58121	0.41879	Node3	SIDT2	1	0.0302	0.9698
Node2	SLC10A1	0	0.93365	0.06635	Node3	SLC10A1	1	0.04791	0.95209
Node2	SLC12A3	0	0.67355	0.32645	Node3	SLC12A3	1	0.25132	0.74868
Node2	SLC35A2	0	0.67355	0.32645	Node3	SLC35A2	1	0.25132	0.74868
Node2	SLC35A4	0	0.93365	0.06635	Node3	SLC35A4	1	0.04791	0.95209
Node2	SLC52A3	0	0.67355	0.32645	Node3	SLC52A3	1	0.25132	0.74868
Node2	SMPD3	0	0.67355	0.32645	Node3	SMPD3	1	0.25132	0.74868
Node2	SMTNL2	0	0.58121	0.41879	Node3	SMTNL2	1	0.0302	0.9698
Node2	SNAI3	0	0.55743	0.44257	Node3	SNAI3	1	0.20982	0.79018
Node2	SNORD31	0	0.93365	0.06635	Node3	SNORD31	1	0.04791	0.95209
Node2	SPATA6	0	0.55743	0.44257	Node3	SPATA6	1	0.20982	0.79018
Node2	SPEF1	0	0.58121	0.41879	Node3	SPEF1	1	0.0302	0.9698
Node2	STAP1	0	0.93365	0.06635	Node3	STAP1	1	0.04791	0.95209
Node2	STAP2	0	0.93365	0.06635	Node3	STAP2	1	0.04791	0.95209
Node2	STAT6	0	0.58121	0.41879	Node3	STAT6	1	0.0302	0.9698
Node2	STX4	0	0.58121	0.41879	Node3	STX4	1	0.0302	0.9698
Node2	SYNGR4	0	0.55743	0.44257	Node3	SYNGR4	1	0.20982	0.79018
Node2	TBXT	0	0.93365	0.06635	Node3	TBXT	1	0.04791	0.95209
Node2	TFR2	0	0.55743	0.44257	Node3	TFR2	1	0.20982	0.79018
Node2	TGM1	0	0.67355	0.32645	Node3	TGM1	1	0.25132	0.74868
Node2	TIPARP	0	0.55743	0.44257	Node3	TIPARP	1	0.20982	0.79018
Node2	TLE2	0	0.55743	0.44257	Node3	TLE2	1	0.20982	0.79018
Node2	TM4SF5	0	0.55743	0.44257	Node3	TM4SF5	1	0.20982	0.79018
Node2	TMEM104	0	0.55743	0.44257	Node3	TMEM104	1	0.20982	0.79018
Node2	TMEM114	0	0.58121	0.41879	Node3	TMEM114	1	0.0302	0.9698
Node2	TMEM141	0	0.93365	0.06635	Node3	TMEM141	1	0.04791	0.95209
Node2	TMEM143	0	0.55743	0.44257	Node3	TMEM143	1	0.20982	0.79018
Node2	TMEM151A	0	0.55743	0.44257	Node3	TMEM151A	1	0.20982	0.79018
Node2	TMEM198	0	0.67355	0.32645	Node3	TMEM198	1	0.25132	0.74868
Node2	TMEM229B	0	0.58121	0.41879	Node3	TMEM229B	1	0.0302	0.9698
Node2	TMEM235	0	0.58121	0.41879	Node3	TMEM235	1	0.0302	0.9698
Node2	TMEM86A	0	0.67355	0.32645	Node3	TMEM86A	1	0.25132	0.74868
Node2	TMUB2	0	0.93365	0.06635	Node3	TMUB2	1	0.04791	0.95209
Node2	TNFAIP8L2	0	0.93365	0.06635	Node3	TNFAIP8L2	1	0.04791	0.95209
Node2	TNKS1BP1	0	0.53134	0.46866	Node3	TNKS1BP1	1	0.2005	0.7995
Node2	TNNI3	0	0.67355	0.32645	Node3	TNNI3	1	0.25132	0.74868
Node2	TRAF2	0	0.55743	0.44257	Node3	TRAF2	1	0.20982	0.79018
Node2	TRIB3	0	0.58121	0.41879	Node3	TRIB3	1	0.0302	0.9698
Node2	TRIM16	0	0.58121	0.41879	Node3	TRIM16	1	0.0302	0.9698
Node2	TRIM39	0	0.55743	0.44257	Node3	TRIM39	1	0.20982	0.79018
Node2	TRMT10B	0	0.67355	0.32645	Node3	TRMT10B	1	0.25132	0.74868
Node2	TTC23L	0	0.93365	0.06635	Node3	TTC23L	1	0.04791	0.95209
Node2	UBE2E2	0	0.93365	0.06635	Node3	UBE2E2	1	0.04791	0.95209
Node2	VAMP8	0	0.55743	0.44257	Node3	VAMP8	1	0.20982	0.79018
Node2	VSTM5	0	0.93365	0.06635	Node3	VSTM5	1	0.04791	0.95209
Node2	YIF1A	0	0.55743	0.44257	Node3	YIF1A	1	0.20982	0.79018
Node2	YIPF1	0	0.67355	0.32645	Node3	YIPF1	1	0.25132	0.74868
Node2	YIPF2	0	0.58121	0.41879	Node3	YIPF2	1	0.0302	0.9698
Node2	ZBTB18	0	0.58121	0.41879	Node3	ZBTB18	1	0.0302	0.9698
Node2	ZBTB26	0	0.58121	0.41879	Node3	ZBTB26	1	0.0302	0.9698
Node2	ZMIZ2	0	0.67355	0.32645	Node3	ZMIZ2	1	0.25132	0.74868
Node2	ZNFX1	0	0.93365	0.06635	Node3	ZNFX1	1	0.04791	0.95209
Node2	ZYG11A	0	0.67355	0.32645	Node3	ZYG11A	1	0.25132	0.74868
Node2	5_8S_rRNA	0	0.9849	0.0151	Node3	5_8S_rRNA	0	0.99682	0.00318
Node2	5S_rRNA	0	0.51721	0.48279	Node3	5S_rRNA	0	0.63798	0.36202
Node2	A3GALT2	0	0.97743	0.02257	Node3	A3GALT2	0	0.99963	0.00037
Node2	ABCD1	0	0.99846	0.00154	Node3	ABCD1	0	0.99759	0.00241
Node2	ABHD10	0	0.96791	0.03209	Node3	ABHD10	0	0.54989	0.45011
Node2	ABHD4	0	0.98329	0.01671	Node3	ABHD4	0	0.99298	0.00702
Node2	ABI3BP	0	0.97285	0.02715	Node3	ABI3BP	0	0.99101	0.00899
Node2	ABO	0	0.99833	0.00167	Node3	ABO	0	0.99564	0.00436
Node2	ACADVL	0	0.97285	0.02715	Node3	ACADVL	0	0.99101	0.00899
Node2	ACAP1	0	0.97743	0.02257	Node3	ACAP1	0	0.99963	0.00037
Node2	ACRBP	0	0.99832	0.00168	Node3	ACRBP	0	0.99558	0.00442
Node2	ACTC1	0	0.75997	0.24003	Node3	ACTC1	0	0.97682	0.02318
Node2	ACY3	0	0.93025	0.06975	Node3	ACY3	0	0.9109	0.0891
Node2	ADAM9	0	0.99846	0.00154	Node3	ADAM9	0	0.99759	0.00241
Node2	ADAMTS2	0	0.99846	0.00154	Node3	ADAMTS2	0	0.99759	0.00241
Node2	ADM	0	0.9722	0.0278	Node3	ADM	0	0.61282	0.38718
Node2	ADM2	0	0.9722	0.0278	Node3	ADM2	0	0.61282	0.38718
Node2	ADPRHL1	0	0.99832	0.00168	Node3	ADPRHL1	0	0.99558	0.00442
Node2	AFF2	0	0.66008	0.33992	Node3	AFF2	0	0.9349	0.0651
Node2	AFF3	0	0.51472	0.48528	Node3	AFF3	0	0.6345	0.3655
Node2	AGPAT1	0	0.98325	0.01675	Node3	AGPAT1	0	0.99287	0.00713
Node2	AGPAT2	0	0.74023	0.25977	Node3	AGPAT2	0	0.94928	0.05072
Node2	AHNAK	0	0.97743	0.02257	Node3	AHNAK	0	0.99963	0.00037
Node2	AHRR	0	0.96993	0.03007	Node3	AHRR	0	0.99048	0.00952
Node2	AK1	0	0.99381	0.00619	Node3	AK1	0	0.92943	0.07057
Node2	AK7	0	0.99846	0.00154	Node3	AK7	0	0.99759	0.00241
Node2	AK9	0	0.97743	0.02257	Node3	AK9	0	0.99963	0.00037
Node2	AKAP13	0	0.99846	0.00154	Node3	AKAP13	0	0.99759	0.00241
Node2	AKAP4	0	0.9755	0.0245	Node3	AKAP4	0	0.99599	0.00401
Node2	AKNA	0	0.8828	0.1172	Node3	AKNA	0	0.82168	0.17832
Node2	ALDH18A1	0	0.97743	0.02257	Node3	ALDH18A1	0	0.99963	0.00037
Node2	ALKAL1	0	0.99689	0.00311	Node3	ALKAL1	0	0.97464	0.02536
Node2	ALOXE3	0	0.98329	0.01671	Node3	ALOXE3	0	0.99298	0.00702
Node2	ANGPTL1	0	0.92504	0.07496	Node3	ANGPTL1	0	0.85348	0.14652
Node2	ANKDD1A	0	0.66008	0.33992	Node3	ANKDD1A	0	0.9349	0.0651
Node2	ANKDD1B	0	0.66008	0.33992	Node3	ANKDD1B	0	0.9349	0.0651
Node2	ANKRD33	0	0.70124	0.29876	Node3	ANKRD33	0	0.99714	0.00286
Node2	ANKRD40CL	0	0.97743	0.02257	Node3	ANKRD40CL	0	0.99963	0.00037
Node2	ANKRD50	0	0.99551	0.00449	Node3	ANKRD50	0	0.95431	0.04569
Node2	ANTXR1	0	0.99381	0.00619	Node3	ANTXR1	0	0.92943	0.07057
Node2	ANXA6	0	0.99849	0.00151	Node3	ANXA6	0	0.99803	0.00197
Node2	AP1G2	0	0.98325	0.01675	Node3	AP1G2	0	0.99287	0.00713
Node2	APBB1	0	0.87147	0.12853	Node3	APBB1	0	0.81315	0.18685
Node2	APOE	0	0.9722	0.0278	Node3	APOE	0	0.61282	0.38718
Node2	AQP2	0	0.99849	0.00151	Node3	AQP2	0	0.99803	0.00197
Node2	AQP4	0	0.98329	0.01671	Node3	AQP4	0	0.99298	0.00702
Node2	ARG1	0	0.93025	0.06975	Node3	ARG1	0	0.9109	0.0891
Node2	ARHGAP20	0	0.77944	0.22056	Node3	ARHGAP20	0	0.95631	0.04369
Node2	ARHGAP32	0	0.99846	0.00154	Node3	ARHGAP32	0	0.99759	0.00241
Node2	ARHGAP9	0	0.98329	0.01671	Node3	ARHGAP9	0	0.99298	0.00702
Node2	ARRB1	0	0.99555	0.00445	Node3	ARRB1	0	0.95496	0.04504
Node2	ARX	0	0.77944	0.22056	Node3	ARX	0	0.95631	0.04369
Node2	ASB9	0	0.97743	0.02257	Node3	ASB9	0	0.99963	0.00037
Node2	ASH1L	0	0.98325	0.01675	Node3	ASH1L	0	0.99287	0.00713
Node2	ASPH	0	0.99849	0.00151	Node3	ASPH	0	0.99803	0.00197
Node2	ATF7IP2	0	0.97743	0.02257	Node3	ATF7IP2	0	0.99963	0.00037
Node2	ATOH1	0	0.99485	0.00515	Node3	ATOH1	0	0.94464	0.05536
Node2	ATP2B1	0	0.94058	0.05942	Node3	ATP2B1	0	0.89071	0.10929
Node2	ATP2B4	0	0.99846	0.00154	Node3	ATP2B4	0	0.99759	0.00241
Node2	ATP5MC3	0	0.9722	0.0278	Node3	ATP5MC3	0	0.61282	0.38718
Node2	ATP9B	0	0.99846	0.00154	Node3	ATP9B	0	0.99759	0.00241
Node2	B3GNT8	0	0.99551	0.00449	Node3	B3GNT8	0	0.95431	0.04569
Node2	B4GALNT1	0	0.99381	0.00619	Node3	B4GALNT1	0	0.92943	0.07057
Node2	BAP1	0	0.99849	0.00151	Node3	BAP1	0	0.99803	0.00197
Node2	BBOF1	0	0.7799	0.2201	Node3	BBOF1	0	0.95693	0.04307
Node2	BCAP29	0	0.75636	0.24364	Node3	BCAP29	0	0.97178	0.02822
Node2	BCAP31	0	0.75636	0.24364	Node3	BCAP31	0	0.97178	0.02822
Node2	BCAT1	0	0.94058	0.05942	Node3	BCAT1	0	0.89071	0.10929
Node2	BCAT2	0	0.94058	0.05942	Node3	BCAT2	0	0.89071	0.10929
Node2	BCL2L12	0	0.99833	0.00167	Node3	BCL2L12	0	0.99564	0.00436
Node2	BCL2L14	0	0.51721	0.48279	Node3	BCL2L14	0	0.63798	0.36202
Node2	BEST4	0	0.99555	0.00445	Node3	BEST4	0	0.95496	0.04504
Node2	BFAR	0	0.99832	0.00168	Node3	BFAR	0	0.99558	0.00442
Node2	BGN	0	0.98329	0.01671	Node3	BGN	0	0.99298	0.00702
Node2	BLVRB	0	0.99207	0.00793	Node3	BLVRB	0	0.90397	0.09603
Node2	BMP2K	0	0.99832	0.00168	Node3	BMP2K	0	0.99558	0.00442
Node2	BMT2	0	0.99832	0.00168	Node3	BMT2	0	0.99558	0.00442
Node2	BOLL	0	0.9755	0.0245	Node3	BOLL	0	0.99599	0.00401
Node2	BORCS6	0	0.99833	0.00167	Node3	BORCS6	0	0.99564	0.00436
Node2	BPIFB3	0	0.96993	0.03007	Node3	BPIFB3	0	0.99048	0.00952
Node2	BPIFB4	0	0.97743	0.02257	Node3	BPIFB4	0	0.99963	0.00037
Node2	BPIFC	0	0.70124	0.29876	Node3	BPIFC	0	0.99714	0.00286
Node2	BRD4	0	0.99555	0.00445	Node3	BRD4	0	0.95496	0.04504
Node2	BRICD5	0	0.94563	0.05437	Node3	BRICD5	0	0.94671	0.05329
Node2	BRSK2	0	0.99833	0.00167	Node3	BRSK2	0	0.99564	0.00436
Node2	C11orf16	0	0.99833	0.00167	Node3	C11orf16	0	0.99564	0.00436
Node2	C15orf65	0	0.96791	0.03209	Node3	C15orf65	0	0.54989	0.45011
Node2	C17orf98	0	0.9722	0.0278	Node3	C17orf98	0	0.61282	0.38718
Node2	C1QL2	0	0.98329	0.01671	Node3	C1QL2	0	0.99298	0.00702
Node2	C1QL4	0	0.99846	0.00154	Node3	C1QL4	0	0.99759	0.00241
Node2	C9orf116	0	0.96791	0.03209	Node3	C9orf116	0	0.54989	0.45011
Node2	CACNA2D2	0	0.99832	0.00168	Node3	CACNA2D2	0	0.99558	0.00442
Node2	CACNG8	0	0.9501	0.0499	Node3	CACNG8	0	0.91349	0.08651
Node2	CALHM6	0	0.75636	0.24364	Node3	CALHM6	0	0.97178	0.02822
Node2	CAMK2N1	0	0.51721	0.48279	Node3	CAMK2N1	0	0.63798	0.36202
Node2	CAMK2N2	0	0.51721	0.48279	Node3	CAMK2N2	0	0.63798	0.36202
Node2	CAMSAP3	0	0.95665	0.04335	Node3	CAMSAP3	0	0.92918	0.07082
Node2	CAPN1	0	0.99849	0.00151	Node3	CAPN1	0	0.99803	0.00197
Node2	CARNS1	0	0.97743	0.02257	Node3	CARNS1	0	0.99963	0.00037
Node2	CASR	0	0.9722	0.0278	Node3	CASR	0	0.61282	0.38718
Node2	CBL	0	0.99833	0.00167	Node3	CBL	0	0.99564	0.00436
Node2	CBLB	0	0.98325	0.01675	Node3	CBLB	0	0.99287	0.00713
Node2	CCDC113	0	0.77944	0.22056	Node3	CCDC113	0	0.95631	0.04369
Node2	CCDC120	0	0.9846	0.0154	Node3	CCDC120	0	0.99611	0.00389
Node2	CCDC141	0	0.97743	0.02257	Node3	CCDC141	0	0.99963	0.00037
Node2	CCDC146	0	0.99207	0.00793	Node3	CCDC146	0	0.90397	0.09603
Node2	CCDC27	0	0.97285	0.02715	Node3	CCDC27	0	0.99101	0.00899
Node2	CCDC38	0	0.77944	0.22056	Node3	CCDC38	0	0.95631	0.04369
Node2	CCDC65	0	0.66008	0.33992	Node3	CCDC65	0	0.9349	0.0651
Node2	CCDC68	0	0.93025	0.06975	Node3	CCDC68	0	0.9109	0.0891
Node2	CCDC69	0	0.56811	0.43189	Node3	CCDC69	0	0.67001	0.32999
Node2	CCDC71	0	0.92504	0.07496	Node3	CCDC71	0	0.85348	0.14652
Node2	CCDC88A	0	0.93089	0.06911	Node3	CCDC88A	0	0.91211	0.08789
Node2	CCDC9	0	0.99832	0.00168	Node3	CCDC9	0	0.99558	0.00442
Node2	CCHCR1	0	0.96791	0.03209	Node3	CCHCR1	0	0.54989	0.45011
Node2	CCL16	0	0.99846	0.00154	Node3	CCL16	0	0.99759	0.00241
Node2	CCL19	0	0.96993	0.03007	Node3	CCL19	0	0.99048	0.00952
Node2	CCL20	0	0.70124	0.29876	Node3	CCL20	0	0.99714	0.00286
Node2	CCR6	0	0.70124	0.29876	Node3	CCR6	0	0.99714	0.00286
Node2	CCR9	0	0.96993	0.03007	Node3	CCR9	0	0.99048	0.00952
Node2	CD22	0	0.9755	0.0245	Node3	CD22	0	0.99599	0.00401
Node2	CD44	0	0.87147	0.12853	Node3	CD44	0	0.81315	0.18685
Node2	CD79B	0	0.99832	0.00168	Node3	CD79B	0	0.99558	0.00442
Node2	CDC20B	0	0.5115	0.4885	Node3	CDC20B	0	0.71024	0.28976
Node2	CDC25C	0	0.99832	0.00168	Node3	CDC25C	0	0.99558	0.00442
Node2	CDC42BPG	0	0.57055	0.42945	Node3	CDC42BPG	0	0.67332	0.32668
Node2	CDCA2	0	0.97285	0.02715	Node3	CDCA2	0	0.99101	0.00899
Node2	CDCA8	0	0.98325	0.01675	Node3	CDCA8	0	0.99287	0.00713
Node2	CDH1	0	0.94058	0.05942	Node3	CDH1	0	0.89071	0.10929
Node2	CDH18	0	0.97743	0.02257	Node3	CDH18	0	0.99963	0.00037
Node2	CDHR1	0	0.99846	0.00154	Node3	CDHR1	0	0.99759	0.00241
Node2	CDK8	0	0.99832	0.00168	Node3	CDK8	0	0.99558	0.00442
Node2	CEBPD	0	0.99689	0.00311	Node3	CEBPD	0	0.97464	0.02536
Node2	CELA1	0	0.92381	0.07619	Node3	CELA1	0	0.90742	0.09258
Node2	CEP350	0	0.87147	0.12853	Node3	CEP350	0	0.81315	0.18685
Node2	CFAP46	0	0.97743	0.02257	Node3	CFAP46	0	0.99963	0.00037
Node2	CFAP61	0	0.97743	0.02257	Node3	CFAP61	0	0.99963	0.00037
Node2	CFAP73	0	0.8828	0.1172	Node3	CFAP73	0	0.82168	0.17832
Node2	CGGBP1	0	0.99833	0.00167	Node3	CGGBP1	0	0.99564	0.00436
Node2	CGN	0	0.95623	0.04377	Node3	CGN	0	0.92818	0.07182
Node2	CGNL1	0	0.95623	0.04377	Node3	CGNL1	0	0.92818	0.07182
Node2	CHST11	0	0.96937	0.03063	Node3	CHST11	0	0.95965	0.04035
Node2	CHST14	0	0.99849	0.00151	Node3	CHST14	0	0.99803	0.00197
Node2	CIBAR2	0	0.8828	0.1172	Node3	CIBAR2	0	0.82168	0.17832
Node2	CIDEB	0	0.94058	0.05942	Node3	CIDEB	0	0.89071	0.10929
Node2	CIPC	0	0.99846	0.00154	Node3	CIPC	0	0.99759	0.00241
Node2	CLDN15	0	0.95623	0.04377	Node3	CLDN15	0	0.92818	0.07182
Node2	CLDN3	0	0.97743	0.02257	Node3	CLDN3	0	0.99963	0.00037
Node2	CLDN4	0	0.99846	0.00154	Node3	CLDN4	0	0.99759	0.00241
Node2	CLDN8	0	0.74023	0.25977	Node3	CLDN8	0	0.94928	0.05072
Node2	CLEC11A	0	0.9722	0.0278	Node3	CLEC11A	0	0.61282	0.38718
Node2	CLIP4	0	0.99551	0.00449	Node3	CLIP4	0	0.95431	0.04569
Node2	CNFN	0	0.99833	0.00167	Node3	CNFN	0	0.99564	0.00436
Node2	CNGB1	0	0.56811	0.43189	Node3	CNGB1	0	0.67001	0.32999
Node2	CNGB3	0	0.56811	0.43189	Node3	CNGB3	0	0.67001	0.32999
Node2	CNNM2	0	0.99846	0.00154	Node3	CNNM2	0	0.99759	0.00241
Node2	CNPY4	0	0.96791	0.03209	Node3	CNPY4	0	0.54989	0.45011
Node2	CNR1	0	0.66008	0.33992	Node3	CNR1	0	0.9349	0.0651
Node2	COG5	0	0.99846	0.00154	Node3	COG5	0	0.99759	0.00241
Node2	COL13A1	0	0.70124	0.29876	Node3	COL13A1	0	0.99714	0.00286
Node2	COL26A1	0	0.99849	0.00151	Node3	COL26A1	0	0.99803	0.00197
Node2	COL4A4	0	0.97743	0.02257	Node3	COL4A4	0	0.99963	0.00037
Node2	COL4A6	0	0.93025	0.06975	Node3	COL4A6	0	0.9109	0.0891
Node2	COL6A6	0	0.99846	0.00154	Node3	COL6A6	0	0.99759	0.00241
Node2	COPS6	0	0.77944	0.22056	Node3	COPS6	0	0.95631	0.04369
Node2	COQ8B	0	0.99846	0.00154	Node3	COQ8B	0	0.99759	0.00241
Node2	CORO1B	0	0.99849	0.00151	Node3	CORO1B	0	0.99803	0.00197
Node2	COX5B	0	0.8828	0.1172	Node3	COX5B	0	0.82168	0.17832
Node2	COX7A2	0	0.99485	0.00515	Node3	COX7A2	0	0.94464	0.05536
Node2	CPEB4	0	0.99846	0.00154	Node3	CPEB4	0	0.99759	0.00241
Node2	CPSF6	0	0.97743	0.02257	Node3	CPSF6	0	0.99963	0.00037
Node2	CRB3	0	0.94058	0.05942	Node3	CRB3	0	0.89071	0.10929
Node2	CREM	0	0.98325	0.01675	Node3	CREM	0	0.99287	0.00713
Node2	CRH	0	0.97	0.03	Node3	CRH	0	0.99062	0.00938
Node2	CRISP2	0	0.96791	0.03209	Node3	CRISP2	0	0.54989	0.45011
Node2	CRTC2	0	0.89689	0.10311	Node3	CRTC2	0	0.85893	0.14107
Node2	CRYGS	0	0.99832	0.00168	Node3	CRYGS	0	0.99558	0.00442
Node2	CTR9	0	0.99846	0.00154	Node3	CTR9	0	0.99759	0.00241
Node2	CTSK	0	0.97743	0.02257	Node3	CTSK	0	0.99963	0.00037
Node2	CTSS	0	0.99833	0.00167	Node3	CTSS	0	0.99564	0.00436
Node2	CTXND1	0	0.99833	0.00167	Node3	CTXND1	0	0.99564	0.00436
Node2	CUTA	0	0.99551	0.00449	Node3	CUTA	0	0.95431	0.04569
Node2	CXCL8	0	0.99832	0.00168	Node3	CXCL8	0	0.99558	0.00442
Node2	CYGB	0	0.53407	0.46593	Node3	CYGB	0	0.62391	0.37609
Node2	CYP39A1	0	0.70124	0.29876	Node3	CYP39A1	0	0.99714	0.00286
Node2	CYSLTR2	0	0.96993	0.03007	Node3	CYSLTR2	0	0.99048	0.00952
Node2	DAG1	0	0.66008	0.33992	Node3	DAG1	0	0.9349	0.0651
Node2	DCST1	0	0.99833	0.00167	Node3	DCST1	0	0.99564	0.00436
Node2	DDX47	0	0.99832	0.00168	Node3	DDX47	0	0.99558	0.00442
Node2	DDX60	0	0.99551	0.00449	Node3	DDX60	0	0.95431	0.04569
Node2	DENND1B	0	0.99207	0.00793	Node3	DENND1B	0	0.90397	0.09603
Node2	DERL2	0	0.60577	0.39423	Node3	DERL2	0	0.76159	0.23841
Node2	DHX33	0	0.99846	0.00154	Node3	DHX33	0	0.99759	0.00241
Node2	DHX35	0	0.99846	0.00154	Node3	DHX35	0	0.99759	0.00241
Node2	DLK1	0	0.66068	0.33932	Node3	DLK1	0	0.9358	0.0642
Node2	DLX6	0	0.8103	0.1897	Node3	DLX6	0	0.99812	0.00188
Node2	DMGDH	0	0.99846	0.00154	Node3	DMGDH	0	0.99759	0.00241
Node2	DNAH7	0	0.99832	0.00168	Node3	DNAH7	0	0.99558	0.00442
Node2	DNAJC8	0	0.99833	0.00167	Node3	DNAJC8	0	0.99564	0.00436
Node2	DNASE1L1	0	0.9501	0.0499	Node3	DNASE1L1	0	0.91349	0.08651
Node2	DPH6	0	0.95079	0.04921	Node3	DPH6	0	0.94952	0.05048
Node2	DPYD	0	0.99832	0.00168	Node3	DPYD	0	0.99558	0.00442
Node2	DRD4	0	0.99846	0.00154	Node3	DRD4	0	0.99759	0.00241
Node2	DSG1	0	0.87147	0.12853	Node3	DSG1	0	0.81315	0.18685
Node2	DSTYK	0	0.99849	0.00151	Node3	DSTYK	0	0.99803	0.00197
Node2	DUSP10	0	0.99381	0.00619	Node3	DUSP10	0	0.92943	0.07057
Node2	DUSP11	0	0.97743	0.02257	Node3	DUSP11	0	0.99963	0.00037
Node2	DUT	0	0.9722	0.0278	Node3	DUT	0	0.61282	0.38718
Node2	EEF1G	0	0.99849	0.00151	Node3	EEF1G	0	0.99803	0.00197
Node2	EFCAB5	0	0.70124	0.29876	Node3	EFCAB5	0	0.99714	0.00286
Node2	EFCC1	0	0.96937	0.03063	Node3	EFCC1	0	0.95965	0.04035
Node2	EFHB	0	0.97743	0.02257	Node3	EFHB	0	0.99963	0.00037
Node2	EFS	0	0.95623	0.04377	Node3	EFS	0	0.92818	0.07182
Node2	EMC8	0	0.9501	0.0499	Node3	EMC8	0	0.91349	0.08651
Node2	ENAH	0	0.99832	0.00168	Node3	ENAH	0	0.99558	0.00442
Node2	ENO3	0	0.92077	0.07923	Node3	ENO3	0	0.89308	0.10692
Node2	EPPK1	0	0.99833	0.00167	Node3	EPPK1	0	0.99564	0.00436
Node2	EPS8L1	0	0.99833	0.00167	Node3	EPS8L1	0	0.99564	0.00436
Node2	ERCC2	0	0.94058	0.05942	Node3	ERCC2	0	0.89071	0.10929
Node2	ERCC8	0	0.99207	0.00793	Node3	ERCC8	0	0.90397	0.09603
Node2	ERF	0	0.9846	0.0154	Node3	ERF	0	0.99611	0.00389
Node2	ERMN	0	0.66008	0.33992	Node3	ERMN	0	0.9349	0.0651
Node2	ESD	0	0.99832	0.00168	Node3	ESD	0	0.99558	0.00442
Node2	EXOC3L4	0	0.92311	0.07689	Node3	EXOC3L4	0	0.90615	0.09385
Node2	EXOC4	0	0.99832	0.00168	Node3	EXOC4	0	0.99558	0.00442
Node2	EXOSC5	0	0.9846	0.0154	Node3	EXOSC5	0	0.99611	0.00389
Node2	EXOSC6	0	0.99833	0.00167	Node3	EXOSC6	0	0.99564	0.00436
Node2	EXT1	0	0.99849	0.00151	Node3	EXT1	0	0.99803	0.00197
Node2	EXTL3	0	0.97743	0.02257	Node3	EXTL3	0	0.99963	0.00037
Node2	F10	0	0.96993	0.03007	Node3	F10	0	0.99048	0.00952
Node2	F11R	0	0.99485	0.00515	Node3	F11R	0	0.94464	0.05536
Node2	F13B	0	0.8103	0.1897	Node3	F13B	0	0.99812	0.00188
Node2	FA2H	0	0.99832	0.00168	Node3	FA2H	0	0.99558	0.00442
Node2	FAF1	0	0.99832	0.00168	Node3	FAF1	0	0.99558	0.00442
Node2	FAM131C	0	0.92504	0.07496	Node3	FAM131C	0	0.85348	0.14652
Node2	FAM13A	0	0.70124	0.29876	Node3	FAM13A	0	0.99714	0.00286
Node2	FAM151A	0	0.98329	0.01671	Node3	FAM151A	0	0.99298	0.00702
Node2	FAM177A1	0	0.8103	0.1897	Node3	FAM177A1	0	0.99812	0.00188
Node2	FAM177B	0	0.8103	0.1897	Node3	FAM177B	0	0.99812	0.00188
Node2	FAM187A	0	0.93025	0.06975	Node3	FAM187A	0	0.9109	0.0891
Node2	FAM217A	0	0.99832	0.00168	Node3	FAM217A	0	0.99558	0.00442
Node2	FAM221B	0	0.95665	0.04335	Node3	FAM221B	0	0.92918	0.07082
Node2	FAM3A	0	0.53407	0.46593	Node3	FAM3A	0	0.62391	0.37609
Node2	FAM98C	0	0.96791	0.03209	Node3	FAM98C	0	0.54989	0.45011
Node2	FASTKD5	0	0.97292	0.02708	Node3	FASTKD5	0	0.99114	0.00886
Node2	FBLN7	0	0.97743	0.02257	Node3	FBLN7	0	0.99963	0.00037
Node2	FBXL17	0	0.99846	0.00154	Node3	FBXL17	0	0.99759	0.00241
Node2	FBXL6	0	0.97285	0.02715	Node3	FBXL6	0	0.99101	0.00899
Node2	FCHO2	0	0.99833	0.00167	Node3	FCHO2	0	0.99564	0.00436
Node2	FETUB	0	0.70124	0.29876	Node3	FETUB	0	0.99714	0.00286
Node2	FEZ1	0	0.67902	0.32098	Node3	FEZ1	0	0.96354	0.03646
Node2	FGFBP3	0	0.9501	0.0499	Node3	FGFBP3	0	0.91349	0.08651
Node2	FGFR4	0	0.99849	0.00151	Node3	FGFR4	0	0.99803	0.00197
Node2	FHAD1	0	0.99832	0.00168	Node3	FHAD1	0	0.99558	0.00442
Node2	FHOD3	0	0.99485	0.00515	Node3	FHOD3	0	0.94464	0.05536
Node2	FITM1	0	0.98325	0.01675	Node3	FITM1	0	0.99287	0.00713
Node2	FITM2	0	0.98325	0.01675	Node3	FITM2	0	0.99287	0.00713
Node2	FOXE1	0	0.95665	0.04335	Node3	FOXE1	0	0.92918	0.07082
Node2	FOXL2	0	0.9755	0.0245	Node3	FOXL2	0	0.99599	0.00401
Node2	FOXP2	0	0.97285	0.02715	Node3	FOXP2	0	0.99575	0.00425
Node2	FRMPD3	0	0.97285	0.02715	Node3	FRMPD3	0	0.99101	0.00899
Node2	FUNDC1	0	0.99849	0.00151	Node3	FUNDC1	0	0.99803	0.00197
Node2	FYB1	0	0.97743	0.02257	Node3	FYB1	0	0.99963	0.00037
Node2	FYB2	0	0.70124	0.29876	Node3	FYB2	0	0.99714	0.00286
Node2	FYCO1	0	0.99207	0.00793	Node3	FYCO1	0	0.90397	0.09603
Node2	FYN	0	0.93025	0.06975	Node3	FYN	0	0.9109	0.0891
Node2	FYTTD1	0	0.96993	0.03007	Node3	FYTTD1	0	0.99048	0.00952
Node2	GABRB2	0	0.96937	0.03063	Node3	GABRB2	0	0.95965	0.04035
Node2	GABRG3	0	0.97743	0.02257	Node3	GABRG3	0	0.99963	0.00037
Node2	GALNT13	0	0.99846	0.00154	Node3	GALNT13	0	0.99759	0.00241
Node2	GAPDH	0	0.99846	0.00154	Node3	GAPDH	0	0.99759	0.00241
Node2	GAS1	0	0.99849	0.00151	Node3	GAS1	0	0.99803	0.00197
Node2	GAS2	0	0.99849	0.00151	Node3	GAS2	0	0.99803	0.00197
Node2	GAS2L1	0	0.91275	0.08725	Node3	GAS2L1	0	0.88749	0.11251
Node2	GFI1	0	0.99833	0.00167	Node3	GFI1	0	0.99564	0.00436
Node2	GFOD1	0	0.99846	0.00154	Node3	GFOD1	0	0.99759	0.00241
Node2	GKN1	0	0.8103	0.1897	Node3	GKN1	0	0.99812	0.00188
Node2	GLDC	0	0.99846	0.00154	Node3	GLDC	0	0.99759	0.00241
Node2	GLI3	0	0.97	0.03	Node3	GLI3	0	0.99062	0.00938
Node2	GLIPR1	0	0.99832	0.00168	Node3	GLIPR1	0	0.99558	0.00442
Node2	GLYATL3	0	0.95623	0.04377	Node3	GLYATL3	0	0.92818	0.07182
Node2	GMPR	0	0.97743	0.02257	Node3	GMPR	0	0.99963	0.00037
Node2	GNAL	0	0.9846	0.0154	Node3	GNAL	0	0.99611	0.00389
Node2	GNAO1	0	0.99846	0.00154	Node3	GNAO1	0	0.99759	0.00241
Node2	GNB2	0	0.95079	0.04921	Node3	GNB2	0	0.94952	0.05048
Node2	GPC2	0	0.97502	0.02498	Node3	GPC2	0	0.99509	0.00491
Node2	GPR152	0	0.99689	0.00311	Node3	GPR152	0	0.97464	0.02536
Node2	GPR180	0	0.98325	0.01675	Node3	GPR180	0	0.99287	0.00713
Node2	GPR31	0	0.99551	0.00449	Node3	GPR31	0	0.95431	0.04569
Node2	GPR4	0	0.98329	0.01671	Node3	GPR4	0	0.99298	0.00702
Node2	GPSM1	0	0.94058	0.05942	Node3	GPSM1	0	0.89071	0.10929
Node2	GPT	0	0.99551	0.00449	Node3	GPT	0	0.95431	0.04569
Node2	GRAMD1B	0	0.95665	0.04335	Node3	GRAMD1B	0	0.92918	0.07082
Node2	GSK3B	0	0.53407	0.46593	Node3	GSK3B	0	0.62391	0.37609
Node2	GTF2H3	0	0.99846	0.00154	Node3	GTF2H3	0	0.99759	0.00241
Node2	GTSF1	0	0.97292	0.02708	Node3	GTSF1	0	0.99114	0.00886
Node2	GUCA2A	0	0.99551	0.00449	Node3	GUCA2A	0	0.95431	0.04569
Node2	GUCA2B	0	0.99849	0.00151	Node3	GUCA2B	0	0.99803	0.00197
Node2	GZMM	0	0.99846	0.00154	Node3	GZMM	0	0.99759	0.00241
Node2	H2AX	0	0.92381	0.07619	Node3	H2AX	0	0.90742	0.09258
Node2	H3-5	0	0.99846	0.00154	Node3	H3-5	0	0.99759	0.00241
Node2	H3C15	0	0.99833	0.00167	Node3	H3C15	0	0.99564	0.00436
Node2	H4C1	0	0.99849	0.00151	Node3	H4C1	0	0.99803	0.00197
Node2	HBAD	0	0.96993	0.03007	Node3	HBAD	0	0.99048	0.00952
Node2	HDGFL2	0	0.9755	0.0245	Node3	HDGFL2	0	0.99599	0.00401
Node2	HERC2	0	0.99846	0.00154	Node3	HERC2	0	0.99759	0.00241
Node2	HMCN1	0	0.90622	0.09378	Node3	HMCN1	0	0.86572	0.13428
Node2	HMG20B	0	0.99551	0.00449	Node3	HMG20B	0	0.95431	0.04569
Node2	HMGB2	0	0.9722	0.0278	Node3	HMGB2	0	0.61282	0.38718
Node2	HMGN1	0	0.60577	0.39423	Node3	HMGN1	0	0.76159	0.23841
Node2	HMX3	0	0.97292	0.02708	Node3	HMX3	0	0.99114	0.00886
Node2	HNRNPA3	0	0.97743	0.02257	Node3	HNRNPA3	0	0.99963	0.00037
Node2	HOMER1	0	0.99381	0.00619	Node3	HOMER1	0	0.92943	0.07057
Node2	HOXB1	0	0.97743	0.02257	Node3	HOXB1	0	0.99963	0.00037
Node2	HOXC4	0	0.99832	0.00168	Node3	HOXC4	0	0.99558	0.00442
Node2	HPSE2	0	0.51721	0.48279	Node3	HPSE2	0	0.63798	0.36202
Node2	HS3ST1	0	0.93025	0.06975	Node3	HS3ST1	0	0.9109	0.0891
Node2	HSPA14	0	0.99846	0.00154	Node3	HSPA14	0	0.99759	0.00241
Node2	HSPA9	0	0.99833	0.00167	Node3	HSPA9	0	0.99564	0.00436
Node2	HTR1A	0	0.96791	0.03209	Node3	HTR1A	0	0.54989	0.45011
Node2	HTR1D	0	0.9755	0.0245	Node3	HTR1D	0	0.99599	0.00401
Node2	HTR3A	0	0.99849	0.00151	Node3	HTR3A	0	0.99803	0.00197
Node2	HTR6	0	0.96993	0.03007	Node3	HTR6	0	0.99048	0.00952
Node2	ICE1	0	0.99833	0.00167	Node3	ICE1	0	0.99564	0.00436
Node2	IER2	0	0.92504	0.07496	Node3	IER2	0	0.85348	0.14652
Node2	IER5	0	0.97	0.03	Node3	IER5	0	0.99062	0.00938
Node2	IER5L	0	0.94563	0.05437	Node3	IER5L	0	0.94671	0.05329
Node2	IGF1	0	0.99846	0.00154	Node3	IGF1	0	0.99759	0.00241
Node2	IGFBP3	0	0.99846	0.00154	Node3	IGFBP3	0	0.99759	0.00241
Node2	IGSF11	0	0.93025	0.06975	Node3	IGSF11	0	0.9109	0.0891
Node2	IGSF3	0	0.97743	0.02257	Node3	IGSF3	0	0.99963	0.00037
Node2	IHH	0	0.99551	0.00449	Node3	IHH	0	0.95431	0.04569
Node2	IKBIP	0	0.97743	0.02257	Node3	IKBIP	0	0.99963	0.00037
Node2	IL16	0	0.99832	0.00168	Node3	IL16	0	0.99558	0.00442
Node2	IL20	0	0.90622	0.09378	Node3	IL20	0	0.86572	0.13428
Node2	INAVA	0	0.99846	0.00154	Node3	INAVA	0	0.99759	0.00241
Node2	INPPL1	0	0.93025	0.06975	Node3	INPPL1	0	0.9109	0.0891
Node2	INSL5	0	0.99832	0.00168	Node3	INSL5	0	0.99558	0.00442
Node2	IRAG2	0	0.99846	0.00154	Node3	IRAG2	0	0.99759	0.00241
Node2	IRS1	0	0.97285	0.02715	Node3	IRS1	0	0.99101	0.00899
Node2	ISCA1	0	0.99833	0.00167	Node3	ISCA1	0	0.99564	0.00436
Node2	ISG20	0	0.99846	0.00154	Node3	ISG20	0	0.99759	0.00241
Node2	ITPK1	0	0.96791	0.03209	Node3	ITPK1	0	0.54989	0.45011
Node2	ITPR1	0	0.99833	0.00167	Node3	ITPR1	0	0.99564	0.00436
Node2	ITPR3	0	0.97743	0.02257	Node3	ITPR3	0	0.99963	0.00037
Node2	ITSN1	0	0.99846	0.00154	Node3	ITSN1	0	0.99759	0.00241
Node2	JAKMIP1	0	0.92311	0.07689	Node3	JAKMIP1	0	0.90615	0.09385
Node2	JUN	0	0.99849	0.00151	Node3	JUN	0	0.99803	0.00197
Node2	KANK1	0	0.95665	0.04335	Node3	KANK1	0	0.92918	0.07082
Node2	KCNC1	0	0.99849	0.00151	Node3	KCNC1	0	0.99803	0.00197
Node2	KCND3	0	0.97743	0.02257	Node3	KCND3	0	0.99963	0.00037
Node2	KCNK9	0	0.99849	0.00151	Node3	KCNK9	0	0.99803	0.00197
Node2	KDM5A	0	0.99832	0.00168	Node3	KDM5A	0	0.99558	0.00442
Node2	KIAA1586	0	0.99832	0.00168	Node3	KIAA1586	0	0.99558	0.00442
Node2	KIF14	0	0.99832	0.00168	Node3	KIF14	0	0.99558	0.00442
Node2	KIF1A	0	0.99832	0.00168	Node3	KIF1A	0	0.99558	0.00442
Node2	KIF21B	0	0.99849	0.00151	Node3	KIF21B	0	0.99803	0.00197
Node2	KIFC2	0	0.99832	0.00168	Node3	KIFC2	0	0.99558	0.00442
Node2	KLF13	0	0.99551	0.00449	Node3	KLF13	0	0.95431	0.04569
Node2	KLF8	0	0.99846	0.00154	Node3	KLF8	0	0.99759	0.00241
Node2	KLRG1	0	0.99833	0.00167	Node3	KLRG1	0	0.99564	0.00436
Node2	KRT12	0	0.99833	0.00167	Node3	KRT12	0	0.99564	0.00436
Node2	LAMB2	0	0.74023	0.25977	Node3	LAMB2	0	0.94928	0.05072
Node2	LAMC1	0	0.99846	0.00154	Node3	LAMC1	0	0.99759	0.00241
Node2	LDB3	0	0.94563	0.05437	Node3	LDB3	0	0.94671	0.05329
Node2	LGI1	0	0.92077	0.07923	Node3	LGI1	0	0.89308	0.10692
Node2	LIF	0	0.99846	0.00154	Node3	LIF	0	0.99759	0.00241
Node2	LIMCH1	0	0.93025	0.06975	Node3	LIMCH1	0	0.9109	0.0891
Node2	LMF1	0	0.97743	0.02257	Node3	LMF1	0	0.99963	0.00037
Node2	LRCH3	0	0.93089	0.06911	Node3	LRCH3	0	0.91211	0.08789
Node2	LRP1B	0	0.99832	0.00168	Node3	LRP1B	0	0.99558	0.00442
Node2	LRP8	0	0.97233	0.02767	Node3	LRP8	0	0.99481	0.00519
Node2	LRRC74A	0	0.97743	0.02257	Node3	LRRC74A	0	0.99963	0.00037
Node2	LRRC8E	0	0.99485	0.00515	Node3	LRRC8E	0	0.94464	0.05536
Node2	LSM5	0	0.99849	0.00151	Node3	LSM5	0	0.99803	0.00197
Node2	LTA	0	0.99485	0.00515	Node3	LTA	0	0.94464	0.05536
Node2	LYPD3	0	0.99555	0.00445	Node3	LYPD3	0	0.95496	0.04504
Node2	LYZ	0	0.99381	0.00619	Node3	LYZ	0	0.92943	0.07057
Node2	MACF1	0	0.99849	0.00151	Node3	MACF1	0	0.99803	0.00197
Node2	MAF	0	0.98329	0.01671	Node3	MAF	0	0.99298	0.00702
Node2	MAGOH	0	0.99846	0.00154	Node3	MAGOH	0	0.99759	0.00241
Node2	MAN1A2	0	0.99846	0.00154	Node3	MAN1A2	0	0.99759	0.00241
Node2	MAN2A2	0	0.51721	0.48279	Node3	MAN2A2	0	0.63798	0.36202
Node2	MAP1LC3C	0	0.99833	0.00167	Node3	MAP1LC3C	0	0.99564	0.00436
Node2	MAP4K3	0	0.99846	0.00154	Node3	MAP4K3	0	0.99759	0.00241
Node2	MAP4K4	0	0.99846	0.00154	Node3	MAP4K4	0	0.99759	0.00241
Node2	MAP6	0	0.96791	0.03209	Node3	MAP6	0	0.54989	0.45011
Node2	MAPKAP1	0	0.99846	0.00154	Node3	MAPKAP1	0	0.99759	0.00241
Node2	MAZ	0	0.99832	0.00168	Node3	MAZ	0	0.99558	0.00442
Node2	MBD5	0	0.9846	0.0154	Node3	MBD5	0	0.99611	0.00389
Node2	MCC	0	0.97233	0.02767	Node3	MCC	0	0.99481	0.00519
Node2	MCF2L2	0	0.9846	0.0154	Node3	MCF2L2	0	0.99611	0.00389
Node2	MCM4	0	0.92311	0.07689	Node3	MCM4	0	0.90615	0.09385
Node2	MDFIC	0	0.99207	0.00793	Node3	MDFIC	0	0.90397	0.09603
Node2	MDM2	0	0.92311	0.07689	Node3	MDM2	0	0.90615	0.09385
Node2	MED1	0	0.96993	0.03007	Node3	MED1	0	0.99048	0.00952
Node2	Metazoa_SRP	0	0.51721	0.48279	Node3	Metazoa_SRP	0	0.63798	0.36202
Node2	METTL24	0	0.93025	0.06975	Node3	METTL24	0	0.9109	0.0891
Node2	METTL26	0	0.96791	0.03209	Node3	METTL26	0	0.54989	0.45011
Node2	MID1	0	0.99832	0.00168	Node3	MID1	0	0.99558	0.00442
Node2	MINK1	0	0.98329	0.01671	Node3	MINK1	0	0.99298	0.00702
Node2	MIR133A1	0	0.9849	0.0151	Node3	MIR133A1	0	0.99682	0.00318
Node2	MIR15B	0	0.97743	0.02257	Node3	MIR15B	0	0.99963	0.00037
Node2	MIR16-2	0	0.97743	0.02257	Node3	MIR16-2	0	0.99963	0.00037
Node2	MLPH	0	0.70124	0.29876	Node3	MLPH	0	0.99714	0.00286
Node2	MMP1	0	0.9846	0.0154	Node3	MMP1	0	0.99611	0.00389
Node2	MMP13	0	0.51472	0.48528	Node3	MMP13	0	0.6345	0.3655
Node2	MOGAT3	0	0.8828	0.1172	Node3	MOGAT3	0	0.82168	0.17832
Node2	MORC1	0	0.97285	0.02715	Node3	MORC1	0	0.99101	0.00899
Node2	MORC2	0	0.97285	0.02715	Node3	MORC2	0	0.99101	0.00899
Node2	MPDU1	0	0.97292	0.02708	Node3	MPDU1	0	0.99114	0.00886
Node2	MRC2	0	0.97743	0.02257	Node3	MRC2	0	0.99963	0.00037
Node2	MRPL13	0	0.99833	0.00167	Node3	MRPL13	0	0.99564	0.00436
Node2	MSH2	0	0.99849	0.00151	Node3	MSH2	0	0.99803	0.00197
Node2	MSLNL	0	0.97285	0.02715	Node3	MSLNL	0	0.99101	0.00899
Node2	MSR1	0	0.99689	0.00311	Node3	MSR1	0	0.97464	0.02536
Node2	MSRB3	0	0.99846	0.00154	Node3	MSRB3	0	0.99759	0.00241
Node2	MSS51	0	0.66008	0.33992	Node3	MSS51	0	0.9349	0.0651
Node2	MSX1	0	0.9722	0.0278	Node3	MSX1	0	0.61282	0.38718
Node2	MT4	0	0.6833	0.3167	Node3	MT4	0	0.97001	0.02999
Node2	MTFMT	0	0.97743	0.02257	Node3	MTFMT	0	0.99963	0.00037
Node2	MTUS2	0	0.79381	0.20619	Node3	MTUS2	0	0.97577	0.02423
Node2	MYH7B	0	0.79702	0.20298	Node3	MYH7B	0	0.98012	0.01988
Node2	MYL12B	0	0.70124	0.29876	Node3	MYL12B	0	0.99714	0.00286
Node2	MYL5	0	0.99846	0.00154	Node3	MYL5	0	0.99759	0.00241
Node2	MYO15A	0	0.97743	0.02257	Node3	MYO15A	0	0.99963	0.00037
Node2	MYO18A	0	0.99832	0.00168	Node3	MYO18A	0	0.99558	0.00442
Node2	MYOF	0	0.97285	0.02715	Node3	MYOF	0	0.99101	0.00899
Node2	MYOT	0	0.99849	0.00151	Node3	MYOT	0	0.99803	0.00197
Node2	MYRIP	0	0.53407	0.46593	Node3	MYRIP	0	0.62391	0.37609
Node2	MYT1	0	0.99849	0.00151	Node3	MYT1	0	0.99803	0.00197
Node2	MZT1	0	0.99849	0.00151	Node3	MZT1	0	0.99803	0.00197
Node2	N4BP2L2	0	0.99485	0.00515	Node3	N4BP2L2	0	0.94464	0.05536
Node2	NAALADL1	0	0.92077	0.07923	Node3	NAALADL1	0	0.89308	0.10692
Node2	NAIF1	0	0.89689	0.10311	Node3	NAIF1	0	0.85893	0.14107
Node2	NANOS2	0	0.97285	0.02715	Node3	NANOS2	0	0.99101	0.00899
Node2	NCS1	0	0.70124	0.29876	Node3	NCS1	0	0.99714	0.00286
Node2	ND1	0	0.99832	0.00168	Node3	ND1	0	0.99558	0.00442
Node2	ND4L	0	0.99832	0.00168	Node3	ND4L	0	0.99558	0.00442
Node2	NDST3	0	0.99846	0.00154	Node3	NDST3	0	0.99759	0.00241
Node2	NEBL	0	0.97285	0.02715	Node3	NEBL	0	0.99575	0.00425
Node2	NEK7	0	0.99849	0.00151	Node3	NEK7	0	0.99803	0.00197
Node2	NEURL1	0	0.99849	0.00151	Node3	NEURL1	0	0.99803	0.00197
Node2	NFATC2	0	0.99832	0.00168	Node3	NFATC2	0	0.99558	0.00442
Node2	NFATC3	0	0.99833	0.00167	Node3	NFATC3	0	0.99564	0.00436
Node2	NIBAN3	0	0.95079	0.04921	Node3	NIBAN3	0	0.94952	0.05048
Node2	NINL	0	0.95623	0.04377	Node3	NINL	0	0.92818	0.07182
Node2	NKG7	0	0.92504	0.07496	Node3	NKG7	0	0.85348	0.14652
Node2	NKPD1	0	0.96791	0.03209	Node3	NKPD1	0	0.54989	0.45011
Node2	NKX1-2	0	0.99832	0.00168	Node3	NKX1-2	0	0.99558	0.00442
Node2	NLGN1	0	0.97502	0.02498	Node3	NLGN1	0	0.99509	0.00491
Node2	NOTCH2	0	0.99485	0.00515	Node3	NOTCH2	0	0.94464	0.05536
Node2	NPAS4	0	0.99832	0.00168	Node3	NPAS4	0	0.99558	0.00442
Node2	NPB	0	0.99832	0.00168	Node3	NPB	0	0.99558	0.00442
Node2	NPR2	0	0.9849	0.0151	Node3	NPR2	0	0.99682	0.00318
Node2	NPRL3	0	0.99846	0.00154	Node3	NPRL3	0	0.99759	0.00241
Node2	NPSR1	0	0.66008	0.33992	Node3	NPSR1	0	0.9349	0.0651
Node2	NPTN	0	0.96791	0.03209	Node3	NPTN	0	0.54989	0.45011
Node2	NPW	0	0.99832	0.00168	Node3	NPW	0	0.99558	0.00442
Node2	NRIP2	0	0.92077	0.07923	Node3	NRIP2	0	0.89308	0.10692
Node2	NRSN2	0	0.9722	0.0278	Node3	NRSN2	0	0.61282	0.38718
Node2	NSRP1	0	0.70124	0.29876	Node3	NSRP1	0	0.99714	0.00286
Node2	NUDT16	0	0.99846	0.00154	Node3	NUDT16	0	0.99759	0.00241
Node2	NUDT16L1	0	0.99846	0.00154	Node3	NUDT16L1	0	0.99759	0.00241
Node2	NUP210L	0	0.97292	0.02708	Node3	NUP210L	0	0.99114	0.00886
Node2	NXPE3	0	0.99832	0.00168	Node3	NXPE3	0	0.99558	0.00442
Node2	OASL	0	0.97502	0.02498	Node3	OASL	0	0.99509	0.00491
Node2	OIP5	0	0.70124	0.29876	Node3	OIP5	0	0.99714	0.00286
Node2	OLIG2	0	0.99485	0.00515	Node3	OLIG2	0	0.94464	0.05536
Node2	OPHN1	0	0.99846	0.00154	Node3	OPHN1	0	0.99759	0.00241
Node2	OR10Q1	0	0.9849	0.0151	Node3	OR10Q1	0	0.99682	0.00318
Node2	OR11L1	0	0.79702	0.20298	Node3	OR11L1	0	0.98012	0.01988
Node2	OR51E1	0	0.99849	0.00151	Node3	OR51E1	0	0.99803	0.00197
Node2	OR51E2	0	0.99849	0.00151	Node3	OR51E2	0	0.99803	0.00197
Node2	OR52M1	0	0.9849	0.0151	Node3	OR52M1	0	0.99682	0.00318
Node2	OR5AS1	0	0.6833	0.3167	Node3	OR5AS1	0	0.97001	0.02999
Node2	OR5I1	0	0.99849	0.00151	Node3	OR5I1	0	0.99803	0.00197
Node2	OR5J2	0	0.99849	0.00151	Node3	OR5J2	0	0.99803	0.00197
Node2	OR6B1	0	0.97743	0.02257	Node3	OR6B1	0	0.99963	0.00037
Node2	OR6J1	0	0.9849	0.0151	Node3	OR6J1	0	0.99682	0.00318
Node2	OR6P1	0	0.99849	0.00151	Node3	OR6P1	0	0.99803	0.00197
Node2	OSBPL9	0	0.99846	0.00154	Node3	OSBPL9	0	0.99759	0.00241
Node2	OTOL1	0	0.99832	0.00168	Node3	OTOL1	0	0.99558	0.00442
Node2	OTX2	0	0.99555	0.00445	Node3	OTX2	0	0.95496	0.04504
Node2	OVOL1	0	0.97743	0.02257	Node3	OVOL1	0	0.99963	0.00037
Node2	OXER1	0	0.99551	0.00449	Node3	OXER1	0	0.95431	0.04569
Node2	OXGR1	0	0.97743	0.02257	Node3	OXGR1	0	0.99963	0.00037
Node2	P2RY10	0	0.99832	0.00168	Node3	P2RY10	0	0.99558	0.00442
Node2	PAK5	0	0.99846	0.00154	Node3	PAK5	0	0.99759	0.00241
Node2	PATZ1	0	0.97743	0.02257	Node3	PATZ1	0	0.99963	0.00037
Node2	PBX1	0	0.97743	0.02257	Node3	PBX1	0	0.99963	0.00037
Node2	PCBP2	0	0.99846	0.00154	Node3	PCBP2	0	0.99759	0.00241
Node2	PCDH7	0	0.96791	0.03209	Node3	PCDH7	0	0.54989	0.45011
Node2	PCDHGA2	0	0.94058	0.05942	Node3	PCDHGA2	0	0.89071	0.10929
Node2	PCF11	0	0.99689	0.00311	Node3	PCF11	0	0.97464	0.02536
Node2	PCLO	0	0.97285	0.02715	Node3	PCLO	0	0.99101	0.00899
Node2	PCSK5	0	0.99832	0.00168	Node3	PCSK5	0	0.99558	0.00442
Node2	PDE4B	0	0.97233	0.02767	Node3	PDE4B	0	0.99481	0.00519
Node2	PDE4DIP	0	0.99832	0.00168	Node3	PDE4DIP	0	0.99558	0.00442
Node2	PDZD7	0	0.92504	0.07496	Node3	PDZD7	0	0.85348	0.14652
Node2	PEAR1	0	0.97743	0.02257	Node3	PEAR1	0	0.99963	0.00037
Node2	PERP	0	0.9849	0.0151	Node3	PERP	0	0.99682	0.00318
Node2	PFDN2	0	0.99381	0.00619	Node3	PFDN2	0	0.92943	0.07057
Node2	PGF	0	0.99832	0.00168	Node3	PGF	0	0.99558	0.00442
Node2	PHACTR3	0	0.97743	0.02257	Node3	PHACTR3	0	0.99963	0.00037
Node2	PHF12	0	0.99832	0.00168	Node3	PHF12	0	0.99558	0.00442
Node2	PHF23	0	0.97743	0.02257	Node3	PHF23	0	0.99963	0.00037
Node2	PHF3	0	0.99846	0.00154	Node3	PHF3	0	0.99759	0.00241
Node2	PIM1	0	0.6833	0.3167	Node3	PIM1	0	0.97001	0.02999
Node2	PLAT	0	0.99846	0.00154	Node3	PLAT	0	0.99759	0.00241
Node2	PLEC	0	0.99846	0.00154	Node3	PLEC	0	0.99759	0.00241
Node2	PLEKHA6	0	0.97743	0.02257	Node3	PLEKHA6	0	0.99963	0.00037
Node2	PLEKHA8	0	0.99846	0.00154	Node3	PLEKHA8	0	0.99759	0.00241
Node2	PLEKHH3	0	0.9849	0.0151	Node3	PLEKHH3	0	0.99682	0.00318
Node2	PLOD3	0	0.56811	0.43189	Node3	PLOD3	0	0.67001	0.32999
Node2	PNOC	0	0.96993	0.03007	Node3	PNOC	0	0.99048	0.00952
Node2	PNPLA3	0	0.99832	0.00168	Node3	PNPLA3	0	0.99558	0.00442
Node2	POLDIP3	0	0.99846	0.00154	Node3	POLDIP3	0	0.99759	0.00241
Node2	POLN	0	0.99849	0.00151	Node3	POLN	0	0.99803	0.00197
Node2	POLR2F	0	0.99833	0.00167	Node3	POLR2F	0	0.99564	0.00436
Node2	POLR2L	0	0.94058	0.05942	Node3	POLR2L	0	0.89071	0.10929
Node2	PPDPF	0	0.93089	0.06911	Node3	PPDPF	0	0.91211	0.08789
Node2	PPDPFL	0	0.93089	0.06911	Node3	PPDPFL	0	0.91211	0.08789
Node2	PPFIA3	0	0.98325	0.01675	Node3	PPFIA3	0	0.99287	0.00713
Node2	PPP1R18	0	0.92504	0.07496	Node3	PPP1R18	0	0.85348	0.14652
Node2	PPP2R3A	0	0.96791	0.03209	Node3	PPP2R3A	0	0.54989	0.45011
Node2	PPP2R3B	0	0.99381	0.00619	Node3	PPP2R3B	0	0.92943	0.07057
Node2	PRAG1	0	0.87147	0.12853	Node3	PRAG1	0	0.81315	0.18685
Node2	PRDM2	0	0.99485	0.00515	Node3	PRDM2	0	0.94464	0.05536
Node2	PRG4	0	0.97502	0.02498	Node3	PRG4	0	0.99509	0.00491
Node2	PRKAG3	0	0.96993	0.03007	Node3	PRKAG3	0	0.99048	0.00952
Node2	PRKAR1A	0	0.99849	0.00151	Node3	PRKAR1A	0	0.99803	0.00197
Node2	PRKG1	0	0.99832	0.00168	Node3	PRKG1	0	0.99558	0.00442
Node2	PRLH	0	0.66008	0.33992	Node3	PRLH	0	0.9349	0.0651
Node2	PRLHR	0	0.92311	0.07689	Node3	PRLHR	0	0.90615	0.09385
Node2	PRMT1	0	0.9849	0.0151	Node3	PRMT1	0	0.99682	0.00318
Node2	PROC	0	0.51721	0.48279	Node3	PROC	0	0.63798	0.36202
Node2	PRODH2	0	0.9846	0.0154	Node3	PRODH2	0	0.99611	0.00389
Node2	PROM1	0	0.66008	0.33992	Node3	PROM1	0	0.9349	0.0651
Node2	PROM2	0	0.66008	0.33992	Node3	PROM2	0	0.9349	0.0651
Node2	PROS1	0	0.8103	0.1897	Node3	PROS1	0	0.99812	0.00188
Node2	PROZ	0	0.95665	0.04335	Node3	PROZ	0	0.92918	0.07082
Node2	PRR11	0	0.66008	0.33992	Node3	PRR11	0	0.9349	0.0651
Node2	PRR12	0	0.99555	0.00445	Node3	PRR12	0	0.95496	0.04504
Node2	PRR14L	0	0.99207	0.00793	Node3	PRR14L	0	0.90397	0.09603
Node2	PRRC2A	0	0.99832	0.00168	Node3	PRRC2A	0	0.99558	0.00442
Node2	PSIP1	0	0.99832	0.00168	Node3	PSIP1	0	0.99558	0.00442
Node2	PSPC1	0	0.98329	0.01671	Node3	PSPC1	0	0.99298	0.00702
Node2	PSRC1	0	0.99485	0.00515	Node3	PSRC1	0	0.94464	0.05536
Node2	PTPN4	0	0.99551	0.00449	Node3	PTPN4	0	0.95431	0.04569
Node2	PTPRG	0	0.99846	0.00154	Node3	PTPRG	0	0.99759	0.00241
Node2	PTPRN2	0	0.75636	0.24364	Node3	PTPRN2	0	0.97178	0.02822
Node2	PURB	0	0.92504	0.07496	Node3	PURB	0	0.85348	0.14652
Node2	PXN	0	0.99832	0.00168	Node3	PXN	0	0.99558	0.00442
Node2	QSER1	0	0.95665	0.04335	Node3	QSER1	0	0.92918	0.07082
Node2	R3HCC1	0	0.89689	0.10311	Node3	R3HCC1	0	0.85893	0.14107
Node2	RAB10	0	0.99849	0.00151	Node3	RAB10	0	0.99803	0.00197
Node2	RAB11A	0	0.99689	0.00311	Node3	RAB11A	0	0.97464	0.02536
Node2	RAB28	0	0.99832	0.00168	Node3	RAB28	0	0.99558	0.00442
Node2	RACGAP1	0	0.97	0.03	Node3	RACGAP1	0	0.99062	0.00938
Node2	RALGPS1	0	0.51721	0.48279	Node3	RALGPS1	0	0.63798	0.36202
Node2	RALGPS2	0	0.74075	0.25925	Node3	RALGPS2	0	0.94999	0.05001
Node2	RANBP2	0	0.8103	0.1897	Node3	RANBP2	0	0.99812	0.00188
Node2	RAP2C	0	0.99832	0.00168	Node3	RAP2C	0	0.99558	0.00442
Node2	RAPGEF5	0	0.9849	0.0151	Node3	RAPGEF5	0	0.99682	0.00318
Node2	RASGEF1C	0	0.98329	0.01671	Node3	RASGEF1C	0	0.99298	0.00702
Node2	RBBP8	0	0.66008	0.33992	Node3	RBBP8	0	0.9349	0.0651
Node2	RDH16	0	0.99849	0.00151	Node3	RDH16	0	0.99803	0.00197
Node2	RDH8	0	0.99832	0.00168	Node3	RDH8	0	0.99558	0.00442
Node2	REPS2	0	0.99846	0.00154	Node3	REPS2	0	0.99759	0.00241
Node2	RFX5	0	0.91275	0.08725	Node3	RFX5	0	0.88749	0.11251
Node2	RHBDD1	0	0.99833	0.00167	Node3	RHBDD1	0	0.99564	0.00436
Node2	RHOF	0	0.75636	0.24364	Node3	RHOF	0	0.97178	0.02822
Node2	RIMS2	0	0.99849	0.00151	Node3	RIMS2	0	0.99803	0.00197
Node2	RIPK2	0	0.74023	0.25977	Node3	RIPK2	0	0.94928	0.05072
Node2	RIT2	0	0.99849	0.00151	Node3	RIT2	0	0.99803	0.00197
Node2	RNase_MRP	0	0.99849	0.00151	Node3	RNase_MRP	0	0.99803	0.00197
Node2	RNASE4	0	0.95623	0.04377	Node3	RNASE4	0	0.92818	0.07182
Node2	RNF13	0	0.99832	0.00168	Node3	RNF13	0	0.99558	0.00442
Node2	RNF213	0	0.90622	0.09378	Node3	RNF213	0	0.86572	0.13428
Node2	RNF7	0	0.99832	0.00168	Node3	RNF7	0	0.99558	0.00442
Node2	ROBO1	0	0.99551	0.00449	Node3	ROBO1	0	0.95431	0.04569
Node2	RP1	0	0.96791	0.03209	Node3	RP1	0	0.54989	0.45011
Node2	RPGR	0	0.99846	0.00154	Node3	RPGR	0	0.99759	0.00241
Node2	RPGRIP1	0	0.93025	0.06975	Node3	RPGRIP1	0	0.9109	0.0891
Node2	RPL10A	0	0.99207	0.00793	Node3	RPL10A	0	0.90397	0.09603
Node2	RPL17-C18orf32	0	0.99555	0.00445	Node3	RPL17-C18orf32	0	0.95496	0.04504
Node2	RPL18A	0	0.96791	0.03209	Node3	RPL18A	0	0.54989	0.45011
Node2	RPL26	0	0.99833	0.00167	Node3	RPL26	0	0.99564	0.00436
Node2	RPL26L1	0	0.99833	0.00167	Node3	RPL26L1	0	0.99564	0.00436
Node2	RPL31	0	0.99849	0.00151	Node3	RPL31	0	0.99803	0.00197
Node2	RPL34	0	0.99207	0.00793	Node3	RPL34	0	0.90397	0.09603
Node2	RPL35A	0	0.9722	0.0278	Node3	RPL35A	0	0.61282	0.38718
Node2	RPL37A	0	0.99832	0.00168	Node3	RPL37A	0	0.99558	0.00442
Node2	RPL5	0	0.99485	0.00515	Node3	RPL5	0	0.94464	0.05536
Node2	RPLP0	0	0.99849	0.00151	Node3	RPLP0	0	0.99803	0.00197
Node2	RPS12	0	0.99849	0.00151	Node3	RPS12	0	0.99803	0.00197
Node2	RPS18	0	0.99833	0.00167	Node3	RPS18	0	0.99564	0.00436
Node2	RPS19	0	0.99689	0.00311	Node3	RPS19	0	0.97464	0.02536
Node2	RPS23	0	0.97743	0.02257	Node3	RPS23	0	0.99963	0.00037
Node2	RPS25	0	0.99832	0.00168	Node3	RPS25	0	0.99558	0.00442
Node2	RPS27	0	0.99849	0.00151	Node3	RPS27	0	0.99803	0.00197
Node2	RPS27A	0	0.99846	0.00154	Node3	RPS27A	0	0.99759	0.00241
Node2	RPS27AP5	0	0.99846	0.00154	Node3	RPS27AP5	0	0.99759	0.00241
Node2	RPS3A	0	0.99551	0.00449	Node3	RPS3A	0	0.95431	0.04569
Node2	RPS4X	0	0.99833	0.00167	Node3	RPS4X	0	0.99564	0.00436
Node2	RUNDC3A	0	0.99849	0.00151	Node3	RUNDC3A	0	0.99803	0.00197
Node2	S100A12	0	0.99846	0.00154	Node3	S100A12	0	0.99759	0.00241
Node2	SAPCD2	0	0.99849	0.00151	Node3	SAPCD2	0	0.99803	0.00197
Node2	SASS6	0	0.97285	0.02715	Node3	SASS6	0	0.99101	0.00899
Node2	SCAF1	0	0.99833	0.00167	Node3	SCAF1	0	0.99564	0.00436
Node2	SCAPER	0	0.99846	0.00154	Node3	SCAPER	0	0.99759	0.00241
Node2	SCIN	0	0.99832	0.00168	Node3	SCIN	0	0.99558	0.00442
Node2	SCN1B	0	0.53407	0.46593	Node3	SCN1B	0	0.62391	0.37609
Node2	SEC61G	0	0.99849	0.00151	Node3	SEC61G	0	0.99803	0.00197
Node2	SEC62	0	0.99849	0.00151	Node3	SEC62	0	0.99803	0.00197
Node2	SELP	0	0.99846	0.00154	Node3	SELP	0	0.99759	0.00241
Node2	SEMA7A	0	0.99689	0.00311	Node3	SEMA7A	0	0.97464	0.02536
Node2	SERP1	0	0.99381	0.00619	Node3	SERP1	0	0.92943	0.07057
Node2	SERPINB11	0	0.99846	0.00154	Node3	SERPINB11	0	0.99759	0.00241
Node2	SFI1	0	0.92381	0.07619	Node3	SFI1	0	0.90742	0.09258
Node2	SFTPC	0	0.99833	0.00167	Node3	SFTPC	0	0.99564	0.00436
Node2	SGCZ	0	0.99832	0.00168	Node3	SGCZ	0	0.99558	0.00442
Node2	SGK1	0	0.97743	0.02257	Node3	SGK1	0	0.99963	0.00037
Node2	SH3RF1	0	0.99849	0.00151	Node3	SH3RF1	0	0.99803	0.00197
Node2	SHANK1	0	0.92504	0.07496	Node3	SHANK1	0	0.85348	0.14652
Node2	SHANK3	0	0.95623	0.04377	Node3	SHANK3	0	0.92818	0.07182
Node2	SHBG	0	0.97743	0.02257	Node3	SHBG	0	0.99963	0.00037
Node2	SIRT7	0	0.97743	0.02257	Node3	SIRT7	0	0.99963	0.00037
Node2	SIX3	0	0.97743	0.02257	Node3	SIX3	0	0.99963	0.00037
Node2	SLC12A5	0	0.99849	0.00151	Node3	SLC12A5	0	0.99803	0.00197
Node2	SLC19A3	0	0.92077	0.07923	Node3	SLC19A3	0	0.89308	0.10692
Node2	SLC22A6	0	0.99849	0.00151	Node3	SLC22A6	0	0.99803	0.00197
Node2	SLC23A3	0	0.92311	0.07689	Node3	SLC23A3	0	0.90615	0.09385
Node2	SLC25A22	0	0.97285	0.02715	Node3	SLC25A22	0	0.99101	0.00899
Node2	SLC25A4	0	0.77944	0.22056	Node3	SLC25A4	0	0.95631	0.04369
Node2	SLC2A1	0	0.99849	0.00151	Node3	SLC2A1	0	0.99803	0.00197
Node2	SLC30A2	0	0.99849	0.00151	Node3	SLC30A2	0	0.99803	0.00197
Node2	SLC39A10	0	0.99849	0.00151	Node3	SLC39A10	0	0.99803	0.00197
Node2	SLC39A13	0	0.99555	0.00445	Node3	SLC39A13	0	0.95496	0.04504
Node2	SLC44A2	0	0.99849	0.00151	Node3	SLC44A2	0	0.99803	0.00197
Node2	SLC5A1	0	0.97743	0.02257	Node3	SLC5A1	0	0.99963	0.00037
Node2	SLC66A3	0	0.7799	0.2201	Node3	SLC66A3	0	0.95693	0.04307
Node2	SLC6A13	0	0.99832	0.00168	Node3	SLC6A13	0	0.99558	0.00442
Node2	SLC6A15	0	0.99846	0.00154	Node3	SLC6A15	0	0.99759	0.00241
Node2	SLC7A5	0	0.99849	0.00151	Node3	SLC7A5	0	0.99803	0.00197
Node2	SLC8A3	0	0.99846	0.00154	Node3	SLC8A3	0	0.99759	0.00241
Node2	SMAD1	0	0.99846	0.00154	Node3	SMAD1	0	0.99759	0.00241
Node2	SMYD2	0	0.99833	0.00167	Node3	SMYD2	0	0.99564	0.00436
Node2	SNED1	0	0.99833	0.00167	Node3	SNED1	0	0.99564	0.00436
Node2	SNORA5C	0	0.99555	0.00445	Node3	SNORA5C	0	0.95496	0.04504
Node2	SNORA70	0	0.9722	0.0278	Node3	SNORA70	0	0.61282	0.38718
Node2	SNORA71	0	0.95665	0.04335	Node3	SNORA71	0	0.92918	0.07082
Node2	SNORA73	0	0.95665	0.04335	Node3	SNORA73	0	0.92918	0.07082
Node2	SNORA74	0	0.99849	0.00151	Node3	SNORA74	0	0.99803	0.00197
Node2	SNORD15	0	0.51721	0.48279	Node3	SNORD15	0	0.63798	0.36202
Node2	SNORD18	0	0.97743	0.02257	Node3	SNORD18	0	0.99963	0.00037
Node2	SNORD21	0	0.99849	0.00151	Node3	SNORD21	0	0.99803	0.00197
Node2	SNORD24	0	0.51721	0.48279	Node3	SNORD24	0	0.63798	0.36202
Node2	SNORD33	0	0.95665	0.04335	Node3	SNORD33	0	0.92918	0.07082
Node2	SNORD39	0	0.99833	0.00167	Node3	SNORD39	0	0.99564	0.00436
Node2	SNORD66	0	0.99833	0.00167	Node3	SNORD66	0	0.99564	0.00436
Node2	SNORD79	0	0.99849	0.00151	Node3	SNORD79	0	0.99803	0.00197
Node2	SOCS3	0	0.9846	0.0154	Node3	SOCS3	0	0.99611	0.00389
Node2	SOWAHA	0	0.92381	0.07619	Node3	SOWAHA	0	0.90742	0.09258
Node2	SPAG1	0	0.56811	0.43189	Node3	SPAG1	0	0.67001	0.32999
Node2	SPAST	0	0.99849	0.00151	Node3	SPAST	0	0.99803	0.00197
Node2	SPATA6L	0	0.99849	0.00151	Node3	SPATA6L	0	0.99803	0.00197
Node2	SPINT2	0	0.99846	0.00154	Node3	SPINT2	0	0.99759	0.00241
Node2	SPOCK1	0	0.99846	0.00154	Node3	SPOCK1	0	0.99759	0.00241
Node2	SPTB	0	0.99833	0.00167	Node3	SPTB	0	0.99564	0.00436
Node2	SRSF4	0	0.97743	0.02257	Node3	SRSF4	0	0.99963	0.00037
Node2	SSTR4	0	0.67902	0.32098	Node3	SSTR4	0	0.96354	0.03646
Node2	SSX2IP	0	0.99833	0.00167	Node3	SSX2IP	0	0.99564	0.00436
Node2	ST14	0	0.98325	0.01675	Node3	ST14	0	0.99287	0.00713
Node2	STAT2	0	0.89689	0.10311	Node3	STAT2	0	0.85893	0.14107
Node2	STK10	0	0.97743	0.02257	Node3	STK10	0	0.99963	0.00037
Node2	STK26	0	0.87147	0.12853	Node3	STK26	0	0.81315	0.18685
Node2	STK39	0	0.97743	0.02257	Node3	STK39	0	0.99963	0.00037
Node2	STRC	0	0.99207	0.00793	Node3	STRC	0	0.90397	0.09603
Node2	STXBP1	0	0.99833	0.00167	Node3	STXBP1	0	0.99564	0.00436
Node2	STYK1	0	0.97743	0.02257	Node3	STYK1	0	0.99963	0.00037
Node2	SUB1	0	0.97285	0.02715	Node3	SUB1	0	0.99575	0.00425
Node2	SULT2B1	0	0.99833	0.00167	Node3	SULT2B1	0	0.99564	0.00436
Node2	SUN2	0	0.99832	0.00168	Node3	SUN2	0	0.99558	0.00442
Node2	SUSD1	0	0.97	0.03	Node3	SUSD1	0	0.99062	0.00938
Node2	SYCP2L	0	0.96993	0.03007	Node3	SYCP2L	0	0.99048	0.00952
Node2	SYNE2	0	0.99849	0.00151	Node3	SYNE2	0	0.99803	0.00197
Node2	SZT2	0	0.99849	0.00151	Node3	SZT2	0	0.99803	0.00197
Node2	TACC1	0	0.99833	0.00167	Node3	TACC1	0	0.99564	0.00436
Node2	TAFA4	0	0.9849	0.0151	Node3	TAFA4	0	0.99682	0.00318
Node2	TAGLN2	0	0.99846	0.00154	Node3	TAGLN2	0	0.99759	0.00241
Node2	TATDN1	0	0.99833	0.00167	Node3	TATDN1	0	0.99564	0.00436
Node2	TBC1D20	0	0.99207	0.00793	Node3	TBC1D20	0	0.90397	0.09603
Node2	TBC1D9B	0	0.99849	0.00151	Node3	TBC1D9B	0	0.99803	0.00197
Node2	TBKBP1	0	0.96791	0.03209	Node3	TBKBP1	0	0.54989	0.45011
Node2	TBPL2	0	0.99846	0.00154	Node3	TBPL2	0	0.99759	0.00241
Node2	TBX10	0	0.99833	0.00167	Node3	TBX10	0	0.99564	0.00436
Node2	TCEA3	0	0.99846	0.00154	Node3	TCEA3	0	0.99759	0.00241
Node2	TCF12	0	0.94058	0.05942	Node3	TCF12	0	0.89071	0.10929
Node2	TCTEX1D1	0	0.99832	0.00168	Node3	TCTEX1D1	0	0.99558	0.00442
Node2	TCTEX1D4	0	0.99381	0.00619	Node3	TCTEX1D4	0	0.92943	0.07057
Node2	TEC	0	0.99832	0.00168	Node3	TEC	0	0.99558	0.00442
Node2	TEX47	0	0.99832	0.00168	Node3	TEX47	0	0.99558	0.00442
Node2	TFF2	0	0.9849	0.0151	Node3	TFF2	0	0.99682	0.00318
Node2	TGFBR3L	0	0.99833	0.00167	Node3	TGFBR3L	0	0.99564	0.00436
Node2	TGIF1	0	0.96937	0.03063	Node3	TGIF1	0	0.95965	0.04035
Node2	TGM6	0	0.97	0.03	Node3	TGM6	0	0.99062	0.00938
Node2	THAP4	0	0.99846	0.00154	Node3	THAP4	0	0.99759	0.00241
Node2	THEMIS	0	0.87147	0.12853	Node3	THEMIS	0	0.81315	0.18685
Node2	THNSL2	0	0.99832	0.00168	Node3	THNSL2	0	0.99558	0.00442
Node2	TIA1	0	0.8103	0.1897	Node3	TIA1	0	0.99812	0.00188
Node2	TIGD5	0	0.9722	0.0278	Node3	TIGD5	0	0.61282	0.38718
Node2	TJP1	0	0.97743	0.02257	Node3	TJP1	0	0.99963	0.00037
Node2	TLCD2	0	0.96993	0.03007	Node3	TLCD2	0	0.99048	0.00952
Node2	TMEM102	0	0.79702	0.20298	Node3	TMEM102	0	0.98012	0.01988
Node2	TMEM135	0	0.99849	0.00151	Node3	TMEM135	0	0.99803	0.00197
Node2	TMEM145	0	0.98325	0.01675	Node3	TMEM145	0	0.99287	0.00713
Node2	TMEM150B	0	0.98329	0.01671	Node3	TMEM150B	0	0.99298	0.00702
Node2	TMEM238	0	0.99207	0.00793	Node3	TMEM238	0	0.90397	0.09603
Node2	TMEM244	0	0.97743	0.02257	Node3	TMEM244	0	0.99963	0.00037
Node2	TMEM54	0	0.99381	0.00619	Node3	TMEM54	0	0.92943	0.07057
Node2	TMEM67	0	0.97285	0.02715	Node3	TMEM67	0	0.99101	0.00899
Node2	TMEM79	0	0.99485	0.00515	Node3	TMEM79	0	0.94464	0.05536
Node2	TMEM86B	0	0.98329	0.01671	Node3	TMEM86B	0	0.99298	0.00702
Node2	TMPRSS9	0	0.99833	0.00167	Node3	TMPRSS9	0	0.99564	0.00436
Node2	TNFRSF11B	0	0.90622	0.09378	Node3	TNFRSF11B	0	0.86572	0.13428
Node2	TNFRSF6B	0	0.92311	0.07689	Node3	TNFRSF6B	0	0.90615	0.09385
Node2	TNIP3	0	0.66008	0.33992	Node3	TNIP3	0	0.9349	0.0651
Node2	TNKS	0	0.99846	0.00154	Node3	TNKS	0	0.99759	0.00241
Node2	TOMM20	0	0.92504	0.07496	Node3	TOMM20	0	0.85348	0.14652
Node2	TOMM20L	0	0.92504	0.07496	Node3	TOMM20L	0	0.85348	0.14652
Node2	TOPORS	0	0.97502	0.02498	Node3	TOPORS	0	0.99509	0.00491
Node2	TPM1	0	0.70124	0.29876	Node3	TPM1	0	0.99714	0.00286
Node2	TPM3	0	0.96993	0.03007	Node3	TPM3	0	0.99048	0.00952
Node2	TPT1	0	0.99846	0.00154	Node3	TPT1	0	0.99759	0.00241
Node2	TRABD2A	0	0.97285	0.02715	Node3	TRABD2A	0	0.99101	0.00899
Node2	TRAPPC3L	0	0.67902	0.32098	Node3	TRAPPC3L	0	0.96354	0.03646
Node2	TRIM56	0	0.97285	0.02715	Node3	TRIM56	0	0.99101	0.00899
Node2	TRIM63	0	0.99689	0.00311	Node3	TRIM63	0	0.97464	0.02536
Node2	TRIM69	0	0.90622	0.09378	Node3	TRIM69	0	0.86572	0.13428
Node2	TRPV3	0	0.97743	0.02257	Node3	TRPV3	0	0.99963	0.00037
Node2	TSC22D3	0	0.99849	0.00151	Node3	TSC22D3	0	0.99803	0.00197
Node2	TSR1	0	0.56811	0.43189	Node3	TSR1	0	0.67001	0.32999
Node2	TTC23	0	0.96791	0.03209	Node3	TTC23	0	0.54989	0.45011
Node2	TTYH1	0	0.99832	0.00168	Node3	TTYH1	0	0.99558	0.00442
Node2	TUBA1A	0	0.74075	0.25925	Node3	TUBA1A	0	0.94999	0.05001
Node2	TUBA1B	0	0.8103	0.1897	Node3	TUBA1B	0	0.99812	0.00188
Node2	TUBA3E	0	0.97285	0.02715	Node3	TUBA3E	0	0.99575	0.00425
Node2	TUBA8	0	0.97743	0.02257	Node3	TUBA8	0	0.99963	0.00037
Node2	TUBB1	0	0.99833	0.00167	Node3	TUBB1	0	0.99564	0.00436
Node2	TUBB3	0	0.99849	0.00151	Node3	TUBB3	0	0.99803	0.00197
Node2	TUBB4B	0	0.99485	0.00515	Node3	TUBB4B	0	0.94464	0.05536
Node2	TULP1	0	0.97743	0.02257	Node3	TULP1	0	0.99963	0.00037
Node2	U1	0	0.51721	0.48279	Node3	U1	0	0.63798	0.36202
Node2	U2	0	0.51721	0.48279	Node3	U2	0	0.63798	0.36202
Node2	U3	0	0.51721	0.48279	Node3	U3	0	0.63798	0.36202
Node2	U4	0	0.95665	0.04335	Node3	U4	0	0.92918	0.07082
Node2	U5	0	0.51721	0.48279	Node3	U5	0	0.63798	0.36202
Node2	U6	0	0.51721	0.48279	Node3	U6	0	0.63798	0.36202
Node2	U7	0	0.99849	0.00151	Node3	U7	0	0.99803	0.00197
Node2	UBE2E1	0	0.99833	0.00167	Node3	UBE2E1	0	0.99564	0.00436
Node2	UBE2L3	0	0.97743	0.02257	Node3	UBE2L3	0	0.99963	0.00037
Node2	UBE2V2	0	0.99832	0.00168	Node3	UBE2V2	0	0.99558	0.00442
Node2	UBXN1	0	0.95079	0.04921	Node3	UBXN1	0	0.94952	0.05048
Node2	UCN	0	0.97	0.03	Node3	UCN	0	0.99062	0.00938
Node2	USP5	0	0.79702	0.20298	Node3	USP5	0	0.98012	0.01988
Node2	UTS2R	0	0.99381	0.00619	Node3	UTS2R	0	0.92943	0.07057
Node2	VAMP3	0	0.99849	0.00151	Node3	VAMP3	0	0.99803	0.00197
Node2	Vault	0	0.75997	0.24003	Node3	Vault	0	0.97682	0.02318
Node2	VIT	0	0.99381	0.00619	Node3	VIT	0	0.92943	0.07057
Node2	VKORC1L1	0	0.99849	0.00151	Node3	VKORC1L1	0	0.99803	0.00197
Node2	VTCN1	0	0.99849	0.00151	Node3	VTCN1	0	0.99803	0.00197
Node2	WIPF2	0	0.9846	0.0154	Node3	WIPF2	0	0.99611	0.00389
Node2	WNT3	0	0.79381	0.20619	Node3	WNT3	0	0.97577	0.02423
Node2	WWOX	0	0.99381	0.00619	Node3	WWOX	0	0.92943	0.07057
Node2	WWP1	0	0.9755	0.0245	Node3	WWP1	0	0.99599	0.00401
Node2	XIRP2	0	0.79702	0.20298	Node3	XIRP2	0	0.98012	0.01988
Node2	Y_RNA	0	0.99555	0.00445	Node3	Y_RNA	0	0.95496	0.04504
Node2	YPEL1	0	0.99551	0.00449	Node3	YPEL1	0	0.95431	0.04569
Node2	YPEL4	0	0.92077	0.07923	Node3	YPEL4	0	0.89308	0.10692
Node2	ZBED1	0	0.99832	0.00168	Node3	ZBED1	0	0.99558	0.00442
Node2	ZBED6CL	0	0.99849	0.00151	Node3	ZBED6CL	0	0.99803	0.00197
Node2	ZBTB16	0	0.99846	0.00154	Node3	ZBTB16	0	0.99759	0.00241
Node2	ZBTB17	0	0.99381	0.00619	Node3	ZBTB17	0	0.92943	0.07057
Node2	ZCWPW1	0	0.99832	0.00168	Node3	ZCWPW1	0	0.99558	0.00442
Node2	ZFHX3	0	0.97743	0.02257	Node3	ZFHX3	0	0.99963	0.00037
Node2	ZFP36L2	0	0.96791	0.03209	Node3	ZFP36L2	0	0.54989	0.45011
Node2	ZIC3	0	0.99849	0.00151	Node3	ZIC3	0	0.99803	0.00197
Node2	ZNF212	0	0.99832	0.00168	Node3	ZNF212	0	0.99558	0.00442
Node2	ZNF536	0	0.96791	0.03209	Node3	ZNF536	0	0.54989	0.45011
Node2	ZNF581	0	0.98329	0.01671	Node3	ZNF581	0	0.99298	0.00702
Node2	ZNF750	0	0.66008	0.33992	Node3	ZNF750	0	0.9349	0.0651
Node2	ZP1	0	0.8103	0.1897	Node3	ZP1	0	0.99812	0.00188
Node2	AKAP9	1	0.05272	0.94728	Node3	AKAP9	-	0.28885	0.71115
Node2	AMER3	1	0.08468	0.91532	Node3	AMER3	-	0.47775	0.52225
Node2	ARHGEF10	1	0.06003	0.93997	Node3	ARHGEF10	-	0.33206	0.66794
Node2	BZW2	1	0.06003	0.93997	Node3	BZW2	-	0.33206	0.66794
Node2	CHN1	1	0.08468	0.91532	Node3	CHN1	-	0.47775	0.52225
Node2	CNIH1	1	0.08468	0.91532	Node3	CNIH1	-	0.47775	0.52225
Node2	COLGALT2	1	0.05272	0.94728	Node3	COLGALT2	-	0.28885	0.71115
Node2	CXXC4	1	0.06059	0.93941	Node3	CXXC4	-	0.3354	0.6646
Node2	CXXC5	1	0.06059	0.93941	Node3	CXXC5	-	0.3354	0.6646
Node2	DENND2B	1	0.06003	0.93997	Node3	DENND2B	-	0.33206	0.66794
Node2	DOP1A	1	0.06003	0.93997	Node3	DOP1A	-	0.33206	0.66794
Node2	DTNA	1	0.06003	0.93997	Node3	DTNA	-	0.33206	0.66794
Node2	EPCAM	1	0.08468	0.91532	Node3	EPCAM	-	0.47775	0.52225
Node2	FAM20A	1	0.06003	0.93997	Node3	FAM20A	-	0.33206	0.66794
Node2	GAL3ST2	1	0.06059	0.93941	Node3	GAL3ST2	-	0.3354	0.6646
Node2	GOLT1A	1	0.05272	0.94728	Node3	GOLT1A	-	0.28885	0.71115
Node2	GOLT1B	1	0.05272	0.94728	Node3	GOLT1B	-	0.28885	0.71115
Node2	GPR68	1	0.06059	0.93941	Node3	GPR68	-	0.3354	0.6646
Node2	GRM8	1	0.06059	0.93941	Node3	GRM8	-	0.3354	0.6646
Node2	GZF1	1	0.05272	0.94728	Node3	GZF1	-	0.28885	0.71115
Node2	HYAL2	1	0.06003	0.93997	Node3	HYAL2	-	0.33206	0.66794
Node2	MAML2	1	0.08468	0.91532	Node3	MAML2	-	0.47775	0.52225
Node2	MPZ	1	0.06003	0.93997	Node3	MPZ	-	0.33206	0.66794
Node2	NDRG1	1	0.06003	0.93997	Node3	NDRG1	-	0.33206	0.66794
Node2	NUDT14	1	0.06003	0.93997	Node3	NUDT14	-	0.33206	0.66794
Node2	NUDT5	1	0.06003	0.93997	Node3	NUDT5	-	0.33206	0.66794
Node2	PFKFB2	1	0.05272	0.94728	Node3	PFKFB2	-	0.28885	0.71115
Node2	RNF170	1	0.05272	0.94728	Node3	RNF170	-	0.28885	0.71115
Node2	RPL7	1	0.06003	0.93997	Node3	RPL7	-	0.33206	0.66794
Node2	SCAF8	1	0.06059	0.93941	Node3	SCAF8	-	0.3354	0.6646
Node2	SPTY2D1	1	0.08468	0.91532	Node3	SPTY2D1	-	0.47775	0.52225
Node2	TASL	1	0.05272	0.94728	Node3	TASL	-	0.28885	0.71115
Node2	TMEM121	1	0.05272	0.94728	Node3	TMEM121	-	0.28885	0.71115
Node2	TMEM123	1	0.05272	0.94728	Node3	TMEM123	-	0.28885	0.71115
Node2	TRAFD1	1	0.06059	0.93941	Node3	TRAFD1	-	0.3354	0.6646
Node2	WWC2	1	0.06003	0.93997	Node3	WWC2	-	0.33206	0.66794
Node2	ZMYND19	1	0.06003	0.93997	Node3	ZMYND19	-	0.33206	0.66794
Node2	A4GALT	1	0.07667	0.92333	Node3	A4GALT	1	0.05276	0.94724
Node2	AAMP	1	0.0439	0.9561	Node3	AAMP	1	0.0032	0.9968
Node2	ABCD2	1	0.0639	0.9361	Node3	ABCD2	1	0.03344	0.96656
Node2	ABCD3	1	0.00599	0.99401	Node3	ABCD3	1	0.01275	0.98725
Node2	ABCD4	1	0.00728	0.99272	Node3	ABCD4	1	0.02036	0.97964
Node2	ABHD2	1	0.00404	0.99596	Node3	ABHD2	1	0.0012	0.9988
Node2	ABHD3	1	0.00404	0.99596	Node3	ABHD3	1	0.0012	0.9988
Node2	ABL1	1	0.00404	0.99596	Node3	ABL1	1	0.0012	0.9988
Node2	ABL2	1	0.00599	0.99401	Node3	ABL2	1	0.01275	0.98725
Node2	ABLIM1	1	0.00404	0.99596	Node3	ABLIM1	1	0.0012	0.9988
Node2	ABLIM2	1	0.00404	0.99596	Node3	ABLIM2	1	0.0012	0.9988
Node2	ABLIM3	1	0.00998	0.99002	Node3	ABLIM3	1	0.03631	0.96369
Node2	ABRAXAS1	1	0.07711	0.92289	Node3	ABRAXAS1	1	0.00487	0.99513
Node2	ABRAXAS2	1	0.07711	0.92289	Node3	ABRAXAS2	1	0.00487	0.99513
Node2	ACAA1	1	0.00404	0.99596	Node3	ACAA1	1	0.0012	0.9988
Node2	ACAA2	1	0.00404	0.99596	Node3	ACAA2	1	0.0012	0.9988
Node2	ACAT1	1	0.00404	0.99596	Node3	ACAT1	1	0.0012	0.9988
Node2	ACAT2	1	0.00404	0.99596	Node3	ACAT2	1	0.0012	0.9988
Node2	ACBD3	1	0.00404	0.99596	Node3	ACBD3	1	0.0012	0.9988
Node2	ACER1	1	0.0439	0.9561	Node3	ACER1	1	0.0032	0.9968
Node2	ACER2	1	0.00404	0.99596	Node3	ACER2	1	0.0012	0.9988
Node2	ACKR2	1	0.0439	0.9561	Node3	ACKR2	1	0.0032	0.9968
Node2	ACKR3	1	0.1105	0.8895	Node3	ACKR3	1	0.0501	0.9499
Node2	ACKR4	1	0.0639	0.9361	Node3	ACKR4	1	0.03344	0.96656
Node2	ACSL1	1	0.00404	0.99596	Node3	ACSL1	1	0.0012	0.9988
Node2	ACSM3	1	0.09105	0.90895	Node3	ACSM3	1	0.04315	0.95685
Node2	ACTA2	1	0.00728	0.99272	Node3	ACTA2	1	0.02036	0.97964
Node2	ACTB	1	0.00404	0.99596	Node3	ACTB	1	0.0012	0.9988
Node2	ACTG1	1	0.00404	0.99596	Node3	ACTG1	1	0.0012	0.9988
Node2	ACTG2	1	0.08959	0.91041	Node3	ACTG2	1	0.07229	0.92771
Node2	ACTN2	1	0.07711	0.92289	Node3	ACTN2	1	0.00487	0.99513
Node2	ACTR2	1	0.07711	0.92289	Node3	ACTR2	1	0.00487	0.99513
Node2	ACYP1	1	0.00404	0.99596	Node3	ACYP1	1	0.0012	0.9988
Node2	ACYP2	1	0.00728	0.99272	Node3	ACYP2	1	0.02036	0.97964
Node2	ADA	1	0.00998	0.99002	Node3	ADA	1	0.03631	0.96369
Node2	ADA2	1	0.07711	0.92289	Node3	ADA2	1	0.00487	0.99513
Node2	ADAL	1	0.0439	0.9561	Node3	ADAL	1	0.0032	0.9968
Node2	ADCYAP1	1	0.00404	0.99596	Node3	ADCYAP1	1	0.0012	0.9988
Node2	ADNP	1	0.00404	0.99596	Node3	ADNP	1	0.0012	0.9988
Node2	ADNP2	1	0.00404	0.99596	Node3	ADNP2	1	0.0012	0.9988
Node2	ADORA1	1	0.00404	0.99596	Node3	ADORA1	1	0.0012	0.9988
Node2	ADORA2A	1	0.00404	0.99596	Node3	ADORA2A	1	0.0012	0.9988
Node2	ADORA2B	1	0.0439	0.9561	Node3	ADORA2B	1	0.0032	0.9968
Node2	ADORA3	1	0.10243	0.89757	Node3	ADORA3	1	0.0917	0.9083
Node2	ADPRH	1	0.07711	0.92289	Node3	ADPRH	1	0.00487	0.99513
Node2	ADSL	1	0.00404	0.99596	Node3	ADSL	1	0.0012	0.9988
Node2	ADSS1	1	0.00728	0.99272	Node3	ADSS1	1	0.02036	0.97964
Node2	ADSS2	1	0.07711	0.92289	Node3	ADSS2	1	0.00487	0.99513
Node2	AFAP1	1	0.00404	0.99596	Node3	AFAP1	1	0.0012	0.9988
Node2	AFAP1L1	1	0.00404	0.99596	Node3	AFAP1L1	1	0.0012	0.9988
Node2	AFAP1L2	1	0.00404	0.99596	Node3	AFAP1L2	1	0.0012	0.9988
Node2	AFF1	1	0.00404	0.99596	Node3	AFF1	1	0.0012	0.9988
Node2	AFF4	1	0.00862	0.99138	Node3	AFF4	1	0.02826	0.97174
Node2	AFTPH	1	0.14344	0.85656	Node3	AFTPH	1	0.11627	0.88373
Node2	AGA	1	0.00404	0.99596	Node3	AGA	1	0.0012	0.9988
Node2	AGMAT	1	0.08959	0.91041	Node3	AGMAT	1	0.07229	0.92771
Node2	AGPAT3	1	0.00599	0.99401	Node3	AGPAT3	1	0.01275	0.98725
Node2	AGPAT4	1	0.00404	0.99596	Node3	AGPAT4	1	0.0012	0.9988
Node2	AGPAT5	1	0.00404	0.99596	Node3	AGPAT5	1	0.0012	0.9988
Node2	AGR2	1	0.00404	0.99596	Node3	AGR2	1	0.0012	0.9988
Node2	AGR3	1	0.00404	0.99596	Node3	AGR3	1	0.0012	0.9988
Node2	AGTR1	1	0.00404	0.99596	Node3	AGTR1	1	0.0012	0.9988
Node2	AGTR2	1	0.00404	0.99596	Node3	AGTR2	1	0.0012	0.9988
Node2	AGXT	1	0.06312	0.93688	Node3	AGXT	1	0.00417	0.99583
Node2	AHCY	1	0.00404	0.99596	Node3	AHCY	1	0.0012	0.9988
Node2	AHCYL1	1	0.00404	0.99596	Node3	AHCYL1	1	0.0012	0.9988
Node2	AHCYL2	1	0.0439	0.9561	Node3	AHCYL2	1	0.0032	0.9968
Node2	AHSG	1	0.10243	0.89757	Node3	AHSG	1	0.0917	0.9083
Node2	AIP	1	0.00404	0.99596	Node3	AIP	1	0.0012	0.9988
Node2	AKAP11	1	0.00599	0.99401	Node3	AKAP11	1	0.01275	0.98725
Node2	AKAP17A	1	0.1105	0.8895	Node3	AKAP17A	1	0.0501	0.9499
Node2	AKAP3	1	0.07711	0.92289	Node3	AKAP3	1	0.00487	0.99513
Node2	AKAP6	1	0.00728	0.99272	Node3	AKAP6	1	0.02036	0.97964
Node2	AKAP8	1	0.00404	0.99596	Node3	AKAP8	1	0.0012	0.9988
Node2	AKAP8L	1	0.00404	0.99596	Node3	AKAP8L	1	0.0012	0.9988
Node2	ALB	1	0.07667	0.92333	Node3	ALB	1	0.05276	0.94724
Node2	ALDOA	1	0.1105	0.8895	Node3	ALDOA	1	0.0501	0.9499
Node2	ALDOB	1	0.00599	0.99401	Node3	ALDOB	1	0.01275	0.98725
Node2	ALDOC	1	0.00404	0.99596	Node3	ALDOC	1	0.0012	0.9988
Node2	ALG12	1	0.00404	0.99596	Node3	ALG12	1	0.0012	0.9988
Node2	ALG5	1	0.00599	0.99401	Node3	ALG5	1	0.01275	0.98725
Node2	ALG6	1	0.0639	0.9361	Node3	ALG6	1	0.03344	0.96656
Node2	ALG8	1	0.00404	0.99596	Node3	ALG8	1	0.0012	0.9988
Node2	ALPL	1	0.00404	0.99596	Node3	ALPL	1	0.0012	0.9988
Node2	AMER1	1	0.00862	0.99138	Node3	AMER1	1	0.02826	0.97174
Node2	AMER2	1	0.04423	0.95577	Node3	AMER2	1	0.23868	0.76132
Node2	AMIGO1	1	0.0439	0.9561	Node3	AMIGO1	1	0.0032	0.9968
Node2	AMIGO2	1	0.00862	0.99138	Node3	AMIGO2	1	0.02826	0.97174
Node2	AMIGO3	1	0.06312	0.93688	Node3	AMIGO3	1	0.00417	0.99583
Node2	AMMECR1	1	0.00404	0.99596	Node3	AMMECR1	1	0.0012	0.9988
Node2	AMMECR1L	1	0.07711	0.92289	Node3	AMMECR1L	1	0.00487	0.99513
Node2	AMPD1	1	0.00404	0.99596	Node3	AMPD1	1	0.0012	0.9988
Node2	AMPD2	1	0.00404	0.99596	Node3	AMPD2	1	0.0012	0.9988
Node2	AMPD3	1	0.00404	0.99596	Node3	AMPD3	1	0.0012	0.9988
Node2	AMZ1	1	0.07711	0.92289	Node3	AMZ1	1	0.00487	0.99513
Node2	AMZ2	1	0.07711	0.92289	Node3	AMZ2	1	0.00487	0.99513
Node2	ANAPC7	1	0.0439	0.9561	Node3	ANAPC7	1	0.0032	0.9968
Node2	ANKRD1	1	0.00404	0.99596	Node3	ANKRD1	1	0.0012	0.9988
Node2	ANKRD13A	1	0.00404	0.99596	Node3	ANKRD13A	1	0.0012	0.9988
Node2	ANKRD13C	1	0.1105	0.8895	Node3	ANKRD13C	1	0.0501	0.9499
Node2	ANKRD13D	1	0.06312	0.93688	Node3	ANKRD13D	1	0.00417	0.99583
Node2	ANKRD16	1	0.07667	0.92333	Node3	ANKRD16	1	0.05276	0.94724
Node2	ANKRD17	1	0.00728	0.99272	Node3	ANKRD17	1	0.02036	0.97964
Node2	ANKRD2	1	0.14344	0.85656	Node3	ANKRD2	1	0.11627	0.88373
Node2	ANKRD28	1	0.00404	0.99596	Node3	ANKRD28	1	0.0012	0.9988
Node2	ANKRD29	1	0.00404	0.99596	Node3	ANKRD29	1	0.0012	0.9988
Node2	ANKRD34A	1	0.07711	0.92289	Node3	ANKRD34A	1	0.00487	0.99513
Node2	ANKRD34B	1	0.00404	0.99596	Node3	ANKRD34B	1	0.0012	0.9988
Node2	ANKRD35	1	0.07711	0.92289	Node3	ANKRD35	1	0.00487	0.99513
Node2	ANKRD40	1	0.00599	0.99401	Node3	ANKRD40	1	0.01275	0.98725
Node2	ANKRD44	1	0.00404	0.99596	Node3	ANKRD44	1	0.0012	0.9988
Node2	ANKRD52	1	0.00404	0.99596	Node3	ANKRD52	1	0.0012	0.9988
Node2	ANKRD55	1	0.00404	0.99596	Node3	ANKRD55	1	0.0012	0.9988
Node2	ANKS4B	1	0.0439	0.9561	Node3	ANKS4B	1	0.0032	0.9968
Node2	ANP32E	1	0.00404	0.99596	Node3	ANP32E	1	0.0012	0.9988
Node2	ANTKMT	1	0.07711	0.92289	Node3	ANTKMT	1	0.00487	0.99513
Node2	AP1G1	1	0.00599	0.99401	Node3	AP1G1	1	0.01275	0.98725
Node2	AP1S2	1	0.00599	0.99401	Node3	AP1S2	1	0.01275	0.98725
Node2	AP1S3	1	0.00862	0.99138	Node3	AP1S3	1	0.02826	0.97174
Node2	AP2A2	1	0.00404	0.99596	Node3	AP2A2	1	0.0012	0.9988
Node2	AP2S1	1	0.00404	0.99596	Node3	AP2S1	1	0.0012	0.9988
Node2	AP3S1	1	0.00404	0.99596	Node3	AP3S1	1	0.0012	0.9988
Node2	AP4E1	1	0.00404	0.99596	Node3	AP4E1	1	0.0012	0.9988
Node2	AP4S1	1	0.00404	0.99596	Node3	AP4S1	1	0.0012	0.9988
Node2	APBB2	1	0.00404	0.99596	Node3	APBB2	1	0.0012	0.9988
Node2	APC2	1	0.07711	0.92289	Node3	APC2	1	0.00487	0.99513
Node2	APCDD1	1	0.00404	0.99596	Node3	APCDD1	1	0.0012	0.9988
Node2	APCDD1L	1	0.00404	0.99596	Node3	APCDD1L	1	0.0012	0.9988
Node2	APH1A	1	0.0439	0.9561	Node3	APH1A	1	0.0032	0.9968
Node2	APLNR	1	0.00404	0.99596	Node3	APLNR	1	0.0012	0.9988
Node2	APLP2	1	0.00404	0.99596	Node3	APLP2	1	0.0012	0.9988
Node2	APOA1	1	0.0439	0.9561	Node3	APOA1	1	0.0032	0.9968
Node2	APOA4	1	0.0439	0.9561	Node3	APOA4	1	0.0032	0.9968
Node2	APOLD1	1	0.00404	0.99596	Node3	APOLD1	1	0.0012	0.9988
Node2	APOO	1	0.09105	0.90895	Node3	APOO	1	0.04315	0.95685
Node2	APOOL	1	0.06312	0.93688	Node3	APOOL	1	0.00417	0.99583
Node2	AQP11	1	0.00599	0.99401	Node3	AQP11	1	0.01275	0.98725
Node2	ARF1	1	0.0439	0.9561	Node3	ARF1	1	0.0032	0.9968
Node2	ARFIP1	1	0.00404	0.99596	Node3	ARFIP1	1	0.0012	0.9988
Node2	ARFIP2	1	0.06312	0.93688	Node3	ARFIP2	1	0.00417	0.99583
Node2	ARG2	1	0.0439	0.9561	Node3	ARG2	1	0.0032	0.9968
Node2	ARHGAP12	1	0.00404	0.99596	Node3	ARHGAP12	1	0.0012	0.9988
Node2	ARHGAP15	1	0.00404	0.99596	Node3	ARHGAP15	1	0.0012	0.9988
Node2	ARHGAP22	1	0.07711	0.92289	Node3	ARHGAP22	1	0.00487	0.99513
Node2	ARHGAP24	1	0.06312	0.93688	Node3	ARHGAP24	1	0.00417	0.99583
Node2	ARHGAP25	1	0.00404	0.99596	Node3	ARHGAP25	1	0.0012	0.9988
Node2	ARHGAP27	1	0.12619	0.87381	Node3	ARHGAP27	1	0.09219	0.90781
Node2	ARHGAP29	1	0.00599	0.99401	Node3	ARHGAP29	1	0.01275	0.98725
Node2	ARHGAP35	1	0.00728	0.99272	Node3	ARHGAP35	1	0.02036	0.97964
Node2	ARHGAP45	1	0.00404	0.99596	Node3	ARHGAP45	1	0.0012	0.9988
Node2	ARHGDIA	1	0.0439	0.9561	Node3	ARHGDIA	1	0.0032	0.9968
Node2	ARHGDIB	1	0.00404	0.99596	Node3	ARHGDIB	1	0.0012	0.9988
Node2	ARHGEF10L	1	0.00404	0.99596	Node3	ARHGEF10L	1	0.0012	0.9988
Node2	ARHGEF16	1	0.00404	0.99596	Node3	ARHGEF16	1	0.0012	0.9988
Node2	ARHGEF17	1	0.00599	0.99401	Node3	ARHGEF17	1	0.01275	0.98725
Node2	ARHGEF26	1	0.00404	0.99596	Node3	ARHGEF26	1	0.0012	0.9988
Node2	ARHGEF37	1	0.13128	0.86872	Node3	ARHGEF37	1	0.07825	0.92175
Node2	ARHGEF38	1	0.10862	0.89138	Node3	ARHGEF38	1	0.06767	0.93233
Node2	ARHGEF9	1	0.00404	0.99596	Node3	ARHGEF9	1	0.0012	0.9988
Node2	ARPC1B	1	0.06312	0.93688	Node3	ARPC1B	1	0.00417	0.99583
Node2	ARR3	1	0.00404	0.99596	Node3	ARR3	1	0.0012	0.9988
Node2	ART1	1	0.0439	0.9561	Node3	ART1	1	0.0032	0.9968
Node2	ART4	1	0.0439	0.9561	Node3	ART4	1	0.0032	0.9968
Node2	ASAH1	1	0.00404	0.99596	Node3	ASAH1	1	0.0012	0.9988
Node2	ASB1	1	0.07667	0.92333	Node3	ASB1	1	0.05276	0.94724
Node2	ASB12	1	0.00404	0.99596	Node3	ASB12	1	0.0012	0.9988
Node2	ASF1A	1	0.07711	0.92289	Node3	ASF1A	1	0.00487	0.99513
Node2	ASIP	1	0.06312	0.93688	Node3	ASIP	1	0.00417	0.99583
Node2	ASRGL1	1	0.00404	0.99596	Node3	ASRGL1	1	0.0012	0.9988
Node2	ASTN1	1	0.00599	0.99401	Node3	ASTN1	1	0.01275	0.98725
Node2	ASTN2	1	0.0439	0.9561	Node3	ASTN2	1	0.0032	0.9968
Node2	ASXL1	1	0.07667	0.92333	Node3	ASXL1	1	0.05276	0.94724
Node2	ASXL2	1	0.00404	0.99596	Node3	ASXL2	1	0.0012	0.9988
Node2	ATAD2	1	0.00404	0.99596	Node3	ATAD2	1	0.0012	0.9988
Node2	ATAD2B	1	0.00404	0.99596	Node3	ATAD2B	1	0.0012	0.9988
Node2	ATAD5	1	0.00599	0.99401	Node3	ATAD5	1	0.01275	0.98725
Node2	ATF4	1	0.07711	0.92289	Node3	ATF4	1	0.00487	0.99513
Node2	ATF5	1	0.07711	0.92289	Node3	ATF5	1	0.00487	0.99513
Node2	ATF7IP	1	0.07711	0.92289	Node3	ATF7IP	1	0.00487	0.99513
Node2	ATG16L1	1	0.07711	0.92289	Node3	ATG16L1	1	0.00487	0.99513
Node2	ATG16L2	1	0.07711	0.92289	Node3	ATG16L2	1	0.00487	0.99513
Node2	ATG2A	1	0.07711	0.92289	Node3	ATG2A	1	0.00487	0.99513
Node2	ATG2B	1	0.07711	0.92289	Node3	ATG2B	1	0.00487	0.99513
Node2	ATG4A	1	0.00404	0.99596	Node3	ATG4A	1	0.0012	0.9988
Node2	ATG4B	1	0.00404	0.99596	Node3	ATG4B	1	0.0012	0.9988
Node2	ATG4C	1	0.0639	0.9361	Node3	ATG4C	1	0.03344	0.96656
Node2	ATN1	1	0.07711	0.92289	Node3	ATN1	1	0.00487	0.99513
Node2	ATP1B1	1	0.00404	0.99596	Node3	ATP1B1	1	0.0012	0.9988
Node2	ATP1B2	1	0.07711	0.92289	Node3	ATP1B2	1	0.00487	0.99513
Node2	ATP1B3	1	0.00404	0.99596	Node3	ATP1B3	1	0.0012	0.9988
Node2	ATP1B4	1	0.00404	0.99596	Node3	ATP1B4	1	0.0012	0.9988
Node2	ATP4B	1	0.00404	0.99596	Node3	ATP4B	1	0.0012	0.9988
Node2	ATP5MC1	1	0.06312	0.93688	Node3	ATP5MC1	1	0.00417	0.99583
Node2	ATP6V0A1	1	0.00404	0.99596	Node3	ATP6V0A1	1	0.0012	0.9988
Node2	ATP6V0A2	1	0.00599	0.99401	Node3	ATP6V0A2	1	0.01275	0.98725
Node2	ATP6V0A4	1	0.00404	0.99596	Node3	ATP6V0A4	1	0.0012	0.9988
Node2	ATP6V0D1	1	0.04423	0.95577	Node3	ATP6V0D1	1	0.23868	0.76132
Node2	ATP6V0D2	1	0.00404	0.99596	Node3	ATP6V0D2	1	0.0012	0.9988
Node2	ATP6V1A	1	0.00404	0.99596	Node3	ATP6V1A	1	0.0012	0.9988
Node2	ATP6V1B2	1	0.08959	0.91041	Node3	ATP6V1B2	1	0.07229	0.92771
Node2	ATP6V1C1	1	0.00404	0.99596	Node3	ATP6V1C1	1	0.0012	0.9988
Node2	ATP6V1C2	1	0.00404	0.99596	Node3	ATP6V1C2	1	0.0012	0.9988
Node2	ATPSCKMT	1	0.00404	0.99596	Node3	ATPSCKMT	1	0.0012	0.9988
Node2	ATXN1	1	0.00404	0.99596	Node3	ATXN1	1	0.0012	0.9988
Node2	ATXN1L	1	0.00599	0.99401	Node3	ATXN1L	1	0.01275	0.98725
Node2	AVPR1A	1	0.00728	0.99272	Node3	AVPR1A	1	0.02036	0.97964
Node2	AVPR1B	1	0.00599	0.99401	Node3	AVPR1B	1	0.01275	0.98725
Node2	AZI2	1	0.00404	0.99596	Node3	AZI2	1	0.0012	0.9988
Node2	AZIN1	1	0.00404	0.99596	Node3	AZIN1	1	0.0012	0.9988
Node2	AZIN2	1	0.00404	0.99596	Node3	AZIN2	1	0.0012	0.9988
Node2	B4GALNT3	1	0.00404	0.99596	Node3	B4GALNT3	1	0.0012	0.9988
Node2	B4GALNT4	1	0.07711	0.92289	Node3	B4GALNT4	1	0.00487	0.99513
Node2	BAAT	1	0.00404	0.99596	Node3	BAAT	1	0.0012	0.9988
Node2	BAIAP2	1	0.00404	0.99596	Node3	BAIAP2	1	0.0012	0.9988
Node2	BAIAP2L1	1	0.00404	0.99596	Node3	BAIAP2L1	1	0.0012	0.9988
Node2	BAIAP2L2	1	0.00404	0.99596	Node3	BAIAP2L2	1	0.0012	0.9988
Node2	BAK1	1	0.0639	0.9361	Node3	BAK1	1	0.03344	0.96656
Node2	BANK1	1	0.00998	0.99002	Node3	BANK1	1	0.03631	0.96369
Node2	BBOX1	1	0.00404	0.99596	Node3	BBOX1	1	0.0012	0.9988
Node2	BCAR1	1	0.06312	0.93688	Node3	BCAR1	1	0.00417	0.99583
Node2	BCAR3	1	0.1105	0.8895	Node3	BCAR3	1	0.0501	0.9499
Node2	BCDIN3D	1	0.00862	0.99138	Node3	BCDIN3D	1	0.02826	0.97174
Node2	BCHE	1	0.07711	0.92289	Node3	BCHE	1	0.00487	0.99513
Node2	BCKDK	1	0.07711	0.92289	Node3	BCKDK	1	0.00487	0.99513
Node2	BCL2	1	0.00404	0.99596	Node3	BCL2	1	0.0012	0.9988
Node2	BCL2A1	1	0.00404	0.99596	Node3	BCL2A1	1	0.0012	0.9988
Node2	BCL2L1	1	0.00404	0.99596	Node3	BCL2L1	1	0.0012	0.9988
Node2	BCL7B	1	0.00404	0.99596	Node3	BCL7B	1	0.0012	0.9988
Node2	BCL9	1	0.0439	0.9561	Node3	BCL9	1	0.0032	0.9968
Node2	BCL9L	1	0.0439	0.9561	Node3	BCL9L	1	0.0032	0.9968
Node2	BCLAF1	1	0.00404	0.99596	Node3	BCLAF1	1	0.0012	0.9988
Node2	BCLAF3	1	0.03481	0.96519	Node3	BCLAF3	1	0.18306	0.81694
Node2	BCO1	1	0.0639	0.9361	Node3	BCO1	1	0.03344	0.96656
Node2	BCO2	1	0.00404	0.99596	Node3	BCO2	1	0.0012	0.9988
Node2	BCOR	1	0.0639	0.9361	Node3	BCOR	1	0.03344	0.96656
Node2	BCORL1	1	0.08959	0.91041	Node3	BCORL1	1	0.07229	0.92771
Node2	BCR	1	0.0439	0.9561	Node3	BCR	1	0.0032	0.9968
Node2	BDH1	1	0.07711	0.92289	Node3	BDH1	1	0.00487	0.99513
Node2	BDKRB2	1	0.00404	0.99596	Node3	BDKRB2	1	0.0012	0.9988
Node2	BDNF	1	0.00404	0.99596	Node3	BDNF	1	0.0012	0.9988
Node2	BICD1	1	0.00404	0.99596	Node3	BICD1	1	0.0012	0.9988
Node2	BICD2	1	0.00404	0.99596	Node3	BICD2	1	0.0012	0.9988
Node2	BIN1	1	0.00404	0.99596	Node3	BIN1	1	0.0012	0.9988
Node2	BIN2	1	0.0439	0.9561	Node3	BIN2	1	0.0032	0.9968
Node2	BIN3	1	0.00404	0.99596	Node3	BIN3	1	0.0012	0.9988
Node2	BMS1	1	0.1105	0.8895	Node3	BMS1	1	0.0501	0.9499
Node2	BNC1	1	0.00404	0.99596	Node3	BNC1	1	0.0012	0.9988
Node2	BNC2	1	0.00404	0.99596	Node3	BNC2	1	0.0012	0.9988
Node2	BNIP3	1	0.00404	0.99596	Node3	BNIP3	1	0.0012	0.9988
Node2	BNIP3L	1	0.0439	0.9561	Node3	BNIP3L	1	0.0032	0.9968
Node2	BOK	1	0.00404	0.99596	Node3	BOK	1	0.0012	0.9988
Node2	BPGM	1	0.00404	0.99596	Node3	BPGM	1	0.0012	0.9988
Node2	BRD2	1	0.09105	0.90895	Node3	BRD2	1	0.04315	0.95685
Node2	BRD3	1	0.06312	0.93688	Node3	BRD3	1	0.00417	0.99583
Node2	BRD7	1	0.00404	0.99596	Node3	BRD7	1	0.0012	0.9988
Node2	BRD9	1	0.07711	0.92289	Node3	BRD9	1	0.00487	0.99513
Node2	BRIP1	1	0.00404	0.99596	Node3	BRIP1	1	0.0012	0.9988
Node2	BRS3	1	0.00404	0.99596	Node3	BRS3	1	0.0012	0.9988
Node2	BRWD1	1	0.00599	0.99401	Node3	BRWD1	1	0.01275	0.98725
Node2	BRWD3	1	0.07711	0.92289	Node3	BRWD3	1	0.00487	0.99513
Node2	BST1	1	0.0439	0.9561	Node3	BST1	1	0.0032	0.9968
Node2	BTBD10	1	0.00728	0.99272	Node3	BTBD10	1	0.02036	0.97964
Node2	BTBD17	1	0.06312	0.93688	Node3	BTBD17	1	0.00417	0.99583
Node2	BTD	1	0.00404	0.99596	Node3	BTD	1	0.0012	0.9988
Node2	BTG1	1	0.00404	0.99596	Node3	BTG1	1	0.0012	0.9988
Node2	BTG2	1	0.00599	0.99401	Node3	BTG2	1	0.01275	0.98725
Node2	BTG4	1	0.00728	0.99272	Node3	BTG4	1	0.02036	0.97964
Node2	BUB3	1	0.00404	0.99596	Node3	BUB3	1	0.0012	0.9988
Node2	BVES	1	0.00404	0.99596	Node3	BVES	1	0.0012	0.9988
Node2	BZW1	1	0.00404	0.99596	Node3	BZW1	1	0.0012	0.9988
Node2	C10orf90	1	0.07711	0.92289	Node3	C10orf90	1	0.00487	0.99513
Node2	C16orf70	1	0.07711	0.92289	Node3	C16orf70	1	0.00487	0.99513
Node2	C2CD2	1	0.0639	0.9361	Node3	C2CD2	1	0.03344	0.96656
Node2	C2CD2L	1	0.0439	0.9561	Node3	C2CD2L	1	0.0032	0.9968
Node2	C3orf18	1	0.00599	0.99401	Node3	C3orf18	1	0.01275	0.98725
Node2	C3orf20	1	0.07711	0.92289	Node3	C3orf20	1	0.00487	0.99513
Node2	C4orf33	1	0.08959	0.91041	Node3	C4orf33	1	0.07229	0.92771
Node2	CAB39	1	0.0439	0.9561	Node3	CAB39	1	0.0032	0.9968
Node2	CAB39L	1	0.0439	0.9561	Node3	CAB39L	1	0.0032	0.9968
Node2	CABLES1	1	0.00404	0.99596	Node3	CABLES1	1	0.0012	0.9988
Node2	CABLES2	1	0.00404	0.99596	Node3	CABLES2	1	0.0012	0.9988
Node2	CACNB1	1	0.00404	0.99596	Node3	CACNB1	1	0.0012	0.9988
Node2	CACNB2	1	0.00404	0.99596	Node3	CACNB2	1	0.0012	0.9988
Node2	CACNB3	1	0.00599	0.99401	Node3	CACNB3	1	0.01275	0.98725
Node2	CACNG2	1	0.00404	0.99596	Node3	CACNG2	1	0.0012	0.9988
Node2	CACNG3	1	0.00404	0.99596	Node3	CACNG3	1	0.0012	0.9988
Node2	CACNG4	1	0.00404	0.99596	Node3	CACNG4	1	0.0012	0.9988
Node2	CACNG5	1	0.00404	0.99596	Node3	CACNG5	1	0.0012	0.9988
Node2	CACNG7	1	0.10243	0.89757	Node3	CACNG7	1	0.0917	0.9083
Node2	CACTIN	1	0.00404	0.99596	Node3	CACTIN	1	0.0012	0.9988
Node2	CADPS2	1	0.00404	0.99596	Node3	CADPS2	1	0.0012	0.9988
Node2	CALB1	1	0.00404	0.99596	Node3	CALB1	1	0.0012	0.9988
Node2	CALB2	1	0.0639	0.9361	Node3	CALB2	1	0.03344	0.96656
Node2	CALCOCO1	1	0.07711	0.92289	Node3	CALCOCO1	1	0.00487	0.99513
Node2	CALD1	1	0.0439	0.9561	Node3	CALD1	1	0.0032	0.9968
Node2	CALHM1	1	0.00404	0.99596	Node3	CALHM1	1	0.0012	0.9988
Node2	CALHM2	1	0.00404	0.99596	Node3	CALHM2	1	0.0012	0.9988
Node2	CALHM3	1	0.00404	0.99596	Node3	CALHM3	1	0.0012	0.9988
Node2	CALM1	1	0.00728	0.99272	Node3	CALM1	1	0.02036	0.97964
Node2	CALM3	1	0.15189	0.84811	Node3	CALM3	1	0.10617	0.89383
Node2	CALML3	1	0.0639	0.9361	Node3	CALML3	1	0.03344	0.96656
Node2	CALR	1	0.12619	0.87381	Node3	CALR	1	0.09219	0.90781
Node2	CALR3	1	0.06312	0.93688	Node3	CALR3	1	0.00417	0.99583
Node2	CALU	1	0.00404	0.99596	Node3	CALU	1	0.0012	0.9988
Node2	CAMKK1	1	0.00862	0.99138	Node3	CAMKK1	1	0.02826	0.97174
Node2	CAMSAP1	1	0.00862	0.99138	Node3	CAMSAP1	1	0.02826	0.97174
Node2	CAMSAP2	1	0.00599	0.99401	Node3	CAMSAP2	1	0.01275	0.98725
Node2	CAND1	1	0.00404	0.99596	Node3	CAND1	1	0.0012	0.9988
Node2	CAND2	1	0.00404	0.99596	Node3	CAND2	1	0.0012	0.9988
Node2	CANX	1	0.06312	0.93688	Node3	CANX	1	0.00417	0.99583
Node2	CAP1	1	0.00404	0.99596	Node3	CAP1	1	0.0012	0.9988
Node2	CAP2	1	0.00404	0.99596	Node3	CAP2	1	0.0012	0.9988
Node2	CAPRIN1	1	0.00404	0.99596	Node3	CAPRIN1	1	0.0012	0.9988
Node2	CAPZA1	1	0.00404	0.99596	Node3	CAPZA1	1	0.0012	0.9988
Node2	CAPZA2	1	0.00404	0.99596	Node3	CAPZA2	1	0.0012	0.9988
Node2	CARHSP1	1	0.00404	0.99596	Node3	CARHSP1	1	0.0012	0.9988
Node2	CARS1	1	0.07711	0.92289	Node3	CARS1	1	0.00487	0.99513
Node2	CARS2	1	0.00404	0.99596	Node3	CARS2	1	0.0012	0.9988
Node2	CARTPT	1	0.06312	0.93688	Node3	CARTPT	1	0.00417	0.99583
Node2	CASP3	1	0.00404	0.99596	Node3	CASP3	1	0.0012	0.9988
Node2	CASP7	1	0.00404	0.99596	Node3	CASP7	1	0.0012	0.9988
Node2	CASQ2	1	0.00404	0.99596	Node3	CASQ2	1	0.0012	0.9988
Node2	CASS4	1	0.00404	0.99596	Node3	CASS4	1	0.0012	0.9988
Node2	CASTOR1	1	0.14344	0.85656	Node3	CASTOR1	1	0.11627	0.88373
Node2	CAV1	1	0.06312	0.93688	Node3	CAV1	1	0.00417	0.99583
Node2	CAV2	1	0.0439	0.9561	Node3	CAV2	1	0.0032	0.9968
Node2	CAV3	1	0.0439	0.9561	Node3	CAV3	1	0.0032	0.9968
Node2	CAVIN1	1	0.07711	0.92289	Node3	CAVIN1	1	0.00487	0.99513
Node2	CAVIN4	1	0.00404	0.99596	Node3	CAVIN4	1	0.0012	0.9988
Node2	CBFA2T2	1	0.00404	0.99596	Node3	CBFA2T2	1	0.0012	0.9988
Node2	CBFA2T3	1	0.00599	0.99401	Node3	CBFA2T3	1	0.01275	0.98725
Node2	CBX6	1	0.00404	0.99596	Node3	CBX6	1	0.0012	0.9988
Node2	CBY1	1	0.07711	0.92289	Node3	CBY1	1	0.00487	0.99513
Node2	CBY3	1	0.07711	0.92289	Node3	CBY3	1	0.00487	0.99513
Node2	CC2D1A	1	0.07711	0.92289	Node3	CC2D1A	1	0.00487	0.99513
Node2	CC2D1B	1	0.00599	0.99401	Node3	CC2D1B	1	0.01275	0.98725
Node2	CCAR1	1	0.07711	0.92289	Node3	CCAR1	1	0.00487	0.99513
Node2	CCAR2	1	0.07711	0.92289	Node3	CCAR2	1	0.00487	0.99513
Node2	CCDC112	1	0.0439	0.9561	Node3	CCDC112	1	0.0032	0.9968
Node2	CCDC126	1	0.00998	0.99002	Node3	CCDC126	1	0.03631	0.96369
Node2	CCDC130	1	0.00998	0.99002	Node3	CCDC130	1	0.03631	0.96369
Node2	CCDC148	1	0.0439	0.9561	Node3	CCDC148	1	0.0032	0.9968
Node2	CCDC18	1	0.00599	0.99401	Node3	CCDC18	1	0.01275	0.98725
Node2	CCDC191	1	0.00404	0.99596	Node3	CCDC191	1	0.0012	0.9988
Node2	CCDC28A	1	0.00404	0.99596	Node3	CCDC28A	1	0.0012	0.9988
Node2	CCDC28B	1	0.00404	0.99596	Node3	CCDC28B	1	0.0012	0.9988
Node2	CCDC57	1	0.13128	0.86872	Node3	CCDC57	1	0.07825	0.92175
Node2	CCDC92	1	0.00404	0.99596	Node3	CCDC92	1	0.0012	0.9988
Node2	CCKAR	1	0.00404	0.99596	Node3	CCKAR	1	0.0012	0.9988
Node2	CCKBR	1	0.09105	0.90895	Node3	CCKBR	1	0.04315	0.95685
Node2	CCM2	1	0.00404	0.99596	Node3	CCM2	1	0.0012	0.9988
Node2	CCM2L	1	0.00728	0.99272	Node3	CCM2L	1	0.02036	0.97964
Node2	CCN1	1	0.1105	0.8895	Node3	CCN1	1	0.0501	0.9499
Node2	CCNY	1	0.00404	0.99596	Node3	CCNY	1	0.0012	0.9988
Node2	CCNYL1	1	0.00404	0.99596	Node3	CCNYL1	1	0.0012	0.9988
Node2	CCR4	1	0.0639	0.9361	Node3	CCR4	1	0.03344	0.96656
Node2	CCR7	1	0.00404	0.99596	Node3	CCR7	1	0.0012	0.9988
Node2	CCSER1	1	0.06312	0.93688	Node3	CCSER1	1	0.00417	0.99583
Node2	CCSER2	1	0.00404	0.99596	Node3	CCSER2	1	0.0012	0.9988
Node2	CD164	1	0.0439	0.9561	Node3	CD164	1	0.0032	0.9968
Node2	CD28	1	0.0439	0.9561	Node3	CD28	1	0.0032	0.9968
Node2	CD36	1	0.0439	0.9561	Node3	CD36	1	0.0032	0.9968
Node2	CD38	1	0.0439	0.9561	Node3	CD38	1	0.0032	0.9968
Node2	CD3E	1	0.0439	0.9561	Node3	CD3E	1	0.0032	0.9968
Node2	CD40LG	1	0.0439	0.9561	Node3	CD40LG	1	0.0032	0.9968
Node2	CD99L2	1	0.07667	0.92333	Node3	CD99L2	1	0.05276	0.94724
Node2	CDADC1	1	0.0439	0.9561	Node3	CDADC1	1	0.0032	0.9968
Node2	CDC16	1	0.00404	0.99596	Node3	CDC16	1	0.0012	0.9988
Node2	CDC20	1	0.00404	0.99596	Node3	CDC20	1	0.0012	0.9988
Node2	CDC23	1	0.00404	0.99596	Node3	CDC23	1	0.0012	0.9988
Node2	CDC27	1	0.00404	0.99596	Node3	CDC27	1	0.0012	0.9988
Node2	CDC37	1	0.00404	0.99596	Node3	CDC37	1	0.0012	0.9988
Node2	CDC37L1	1	0.00404	0.99596	Node3	CDC37L1	1	0.0012	0.9988
Node2	CDC40	1	0.00404	0.99596	Node3	CDC40	1	0.0012	0.9988
Node2	CDC42BPA	1	0.00404	0.99596	Node3	CDC42BPA	1	0.0012	0.9988
Node2	CDC42BPB	1	0.00404	0.99596	Node3	CDC42BPB	1	0.0012	0.9988
Node2	CDC6	1	0.06312	0.93688	Node3	CDC6	1	0.00417	0.99583
Node2	CDCA4	1	0.00404	0.99596	Node3	CDCA4	1	0.0012	0.9988
Node2	CDH11	1	0.00599	0.99401	Node3	CDH11	1	0.01275	0.98725
Node2	CDH8	1	0.00599	0.99401	Node3	CDH8	1	0.01275	0.98725
Node2	CDIPT	1	0.13128	0.86872	Node3	CDIPT	1	0.07825	0.92175
Node2	CDK1	1	0.00404	0.99596	Node3	CDK1	1	0.0012	0.9988
Node2	CDK3	1	0.00404	0.99596	Node3	CDK3	1	0.0012	0.9988
Node2	CDNF	1	0.07711	0.92289	Node3	CDNF	1	0.00487	0.99513
Node2	CDR2	1	0.0439	0.9561	Node3	CDR2	1	0.0032	0.9968
Node2	CDR2L	1	0.00404	0.99596	Node3	CDR2L	1	0.0012	0.9988
Node2	CELF5	1	0.00404	0.99596	Node3	CELF5	1	0.0012	0.9988
Node2	CEMIP	1	0.00404	0.99596	Node3	CEMIP	1	0.0012	0.9988
Node2	CEMIP2	1	0.07711	0.92289	Node3	CEMIP2	1	0.00487	0.99513
Node2	CENPJ	1	0.07667	0.92333	Node3	CENPJ	1	0.05276	0.94724
Node2	CEP164	1	0.07667	0.92333	Node3	CEP164	1	0.05276	0.94724
Node2	CEP57	1	0.00404	0.99596	Node3	CEP57	1	0.0012	0.9988
Node2	CEP57L1	1	0.00404	0.99596	Node3	CEP57L1	1	0.0012	0.9988
Node2	CEP63	1	0.00404	0.99596	Node3	CEP63	1	0.0012	0.9988
Node2	CEP68	1	0.07667	0.92333	Node3	CEP68	1	0.05276	0.94724
Node2	CEP83	1	0.00404	0.99596	Node3	CEP83	1	0.0012	0.9988
Node2	CEP85	1	0.06312	0.93688	Node3	CEP85	1	0.00417	0.99583
Node2	CEP85L	1	0.00404	0.99596	Node3	CEP85L	1	0.0012	0.9988
Node2	CEPT1	1	0.00404	0.99596	Node3	CEPT1	1	0.0012	0.9988
Node2	CERCAM	1	0.0439	0.9561	Node3	CERCAM	1	0.0032	0.9968
Node2	CERS1	1	0.00404	0.99596	Node3	CERS1	1	0.0012	0.9988
Node2	CERS2	1	0.0439	0.9561	Node3	CERS2	1	0.0032	0.9968
Node2	CERS3	1	0.00404	0.99596	Node3	CERS3	1	0.0012	0.9988
Node2	CERS5	1	0.0439	0.9561	Node3	CERS5	1	0.0032	0.9968
Node2	CERS6	1	0.00404	0.99596	Node3	CERS6	1	0.0012	0.9988
Node2	CETP	1	0.0439	0.9561	Node3	CETP	1	0.0032	0.9968
Node2	CFAP58	1	0.0439	0.9561	Node3	CFAP58	1	0.0032	0.9968
Node2	CFL1	1	0.07711	0.92289	Node3	CFL1	1	0.00487	0.99513
Node2	CFL2	1	0.00404	0.99596	Node3	CFL2	1	0.0012	0.9988
Node2	CGAS	1	0.0439	0.9561	Node3	CGAS	1	0.0032	0.9968
Node2	CHAC1	1	0.00404	0.99596	Node3	CHAC1	1	0.0012	0.9988
Node2	CHAC2	1	0.00404	0.99596	Node3	CHAC2	1	0.0012	0.9988
Node2	CHAT	1	0.00404	0.99596	Node3	CHAT	1	0.0012	0.9988
Node2	CHCHD3	1	0.00728	0.99272	Node3	CHCHD3	1	0.02036	0.97964
Node2	CHD7	1	0.10862	0.89138	Node3	CHD7	1	0.06767	0.93233
Node2	CHGA	1	0.00404	0.99596	Node3	CHGA	1	0.0012	0.9988
Node2	CHGB	1	0.00404	0.99596	Node3	CHGB	1	0.0012	0.9988
Node2	CHIC1	1	0.0439	0.9561	Node3	CHIC1	1	0.0032	0.9968
Node2	CHIC2	1	0.00404	0.99596	Node3	CHIC2	1	0.0012	0.9988
Node2	CHKA	1	0.00404	0.99596	Node3	CHKA	1	0.0012	0.9988
Node2	CHMP1B	1	0.00404	0.99596	Node3	CHMP1B	1	0.0012	0.9988
Node2	CHMP2A	1	0.00404	0.99596	Node3	CHMP2A	1	0.0012	0.9988
Node2	CHMP2B	1	0.00404	0.99596	Node3	CHMP2B	1	0.0012	0.9988
Node2	CHODL	1	0.07711	0.92289	Node3	CHODL	1	0.00487	0.99513
Node2	CHPT1	1	0.00404	0.99596	Node3	CHPT1	1	0.0012	0.9988
Node2	CHRNA9	1	0.00404	0.99596	Node3	CHRNA9	1	0.0012	0.9988
Node2	CHSY1	1	0.00404	0.99596	Node3	CHSY1	1	0.0012	0.9988
Node2	CHUK	1	0.00599	0.99401	Node3	CHUK	1	0.01275	0.98725
Node2	CIAO2B	1	0.00404	0.99596	Node3	CIAO2B	1	0.0012	0.9988
Node2	CIAO3	1	0.07711	0.92289	Node3	CIAO3	1	0.00487	0.99513
Node2	CIDEA	1	0.00404	0.99596	Node3	CIDEA	1	0.0012	0.9988
Node2	CIDEC	1	0.00599	0.99401	Node3	CIDEC	1	0.01275	0.98725
Node2	CILP	1	0.00404	0.99596	Node3	CILP	1	0.0012	0.9988
Node2	CILP2	1	0.00404	0.99596	Node3	CILP2	1	0.0012	0.9988
Node2	CIP2A	1	0.07711	0.92289	Node3	CIP2A	1	0.00487	0.99513
Node2	CIRBP	1	0.07711	0.92289	Node3	CIRBP	1	0.00487	0.99513
Node2	CIT	1	0.06312	0.93688	Node3	CIT	1	0.00417	0.99583
Node2	CITED2	1	0.06312	0.93688	Node3	CITED2	1	0.00417	0.99583
Node2	CITED4	1	0.10862	0.89138	Node3	CITED4	1	0.06767	0.93233
Node2	CKAP2	1	0.0639	0.9361	Node3	CKAP2	1	0.03344	0.96656
Node2	CKB	1	0.00404	0.99596	Node3	CKB	1	0.0012	0.9988
Node2	CKMT2	1	0.00404	0.99596	Node3	CKMT2	1	0.0012	0.9988
Node2	CKS1B	1	0.06312	0.93688	Node3	CKS1B	1	0.00417	0.99583
Node2	CKS2	1	0.00404	0.99596	Node3	CKS2	1	0.0012	0.9988
Node2	CLASRP	1	0.07711	0.92289	Node3	CLASRP	1	0.00487	0.99513
Node2	CLBA1	1	0.06312	0.93688	Node3	CLBA1	1	0.00417	0.99583
Node2	CLCF1	1	0.07711	0.92289	Node3	CLCF1	1	0.00487	0.99513
Node2	CLCN3	1	0.00404	0.99596	Node3	CLCN3	1	0.0012	0.9988
Node2	CLCN5	1	0.00404	0.99596	Node3	CLCN5	1	0.0012	0.9988
Node2	CLEC3A	1	0.00599	0.99401	Node3	CLEC3A	1	0.01275	0.98725
Node2	CLEC3B	1	0.00599	0.99401	Node3	CLEC3B	1	0.01275	0.98725
Node2	CLGN	1	0.06312	0.93688	Node3	CLGN	1	0.00417	0.99583
Node2	CLHC1	1	0.07711	0.92289	Node3	CLHC1	1	0.00487	0.99513
Node2	CLP1	1	0.00404	0.99596	Node3	CLP1	1	0.0012	0.9988
Node2	CLPTM1	1	0.00404	0.99596	Node3	CLPTM1	1	0.0012	0.9988
Node2	CLPTM1L	1	0.00404	0.99596	Node3	CLPTM1L	1	0.0012	0.9988
Node2	CLRN1	1	0.00404	0.99596	Node3	CLRN1	1	0.0012	0.9988
Node2	CLRN2	1	0.00404	0.99596	Node3	CLRN2	1	0.0012	0.9988
Node2	CLRN3	1	0.06312	0.93688	Node3	CLRN3	1	0.00417	0.99583
Node2	CLSTN1	1	0.00728	0.99272	Node3	CLSTN1	1	0.02036	0.97964
Node2	CLSTN2	1	0.00404	0.99596	Node3	CLSTN2	1	0.0012	0.9988
Node2	CLSTN3	1	0.00404	0.99596	Node3	CLSTN3	1	0.0012	0.9988
Node2	CLTC	1	0.00404	0.99596	Node3	CLTC	1	0.0012	0.9988
Node2	CLTCL1	1	0.00404	0.99596	Node3	CLTCL1	1	0.0012	0.9988
Node2	CMKLR1	1	0.00404	0.99596	Node3	CMKLR1	1	0.0012	0.9988
Node2	CMPK2	1	0.00404	0.99596	Node3	CMPK2	1	0.0012	0.9988
Node2	CNBP	1	0.00728	0.99272	Node3	CNBP	1	0.02036	0.97964
Node2	CNIH3	1	0.00404	0.99596	Node3	CNIH3	1	0.0012	0.9988
Node2	CNIH4	1	0.00404	0.99596	Node3	CNIH4	1	0.0012	0.9988
Node2	CNOT7	1	0.00404	0.99596	Node3	CNOT7	1	0.0012	0.9988
Node2	CNOT8	1	0.00404	0.99596	Node3	CNOT8	1	0.0012	0.9988
Node2	CNR2	1	0.00404	0.99596	Node3	CNR2	1	0.0012	0.9988
Node2	COBL	1	0.0639	0.9361	Node3	COBL	1	0.03344	0.96656
Node2	COBLL1	1	0.10243	0.89757	Node3	COBLL1	1	0.0917	0.9083
Node2	COG4	1	0.00599	0.99401	Node3	COG4	1	0.01275	0.98725
Node2	COL14A1	1	0.00404	0.99596	Node3	COL14A1	1	0.0012	0.9988
Node2	COLEC12	1	0.00404	0.99596	Node3	COLEC12	1	0.0012	0.9988
Node2	COLGALT1	1	0.12619	0.87381	Node3	COLGALT1	1	0.09219	0.90781
Node2	COPG1	1	0.00998	0.99002	Node3	COPG1	1	0.03631	0.96369
Node2	COPG2	1	0.0439	0.9561	Node3	COPG2	1	0.0032	0.9968
Node2	COPS2	1	0.00404	0.99596	Node3	COPS2	1	0.0012	0.9988
Node2	COPS3	1	0.00404	0.99596	Node3	COPS3	1	0.0012	0.9988
Node2	COPS4	1	0.00404	0.99596	Node3	COPS4	1	0.0012	0.9988
Node2	COQ2	1	0.00404	0.99596	Node3	COQ2	1	0.0012	0.9988
Node2	COX10	1	0.00404	0.99596	Node3	COX10	1	0.0012	0.9988
Node2	CPLX3	1	0.00404	0.99596	Node3	CPLX3	1	0.0012	0.9988
Node2	CPLX4	1	0.00404	0.99596	Node3	CPLX4	1	0.0012	0.9988
Node2	CPSF4	1	0.0439	0.9561	Node3	CPSF4	1	0.0032	0.9968
Node2	CPT1A	1	0.00404	0.99596	Node3	CPT1A	1	0.0012	0.9988
Node2	CPT2	1	0.00599	0.99401	Node3	CPT2	1	0.01275	0.98725
Node2	CRACR2A	1	0.07711	0.92289	Node3	CRACR2A	1	0.00487	0.99513
Node2	CRACR2B	1	0.15189	0.84811	Node3	CRACR2B	1	0.10617	0.89383
Node2	CRAT	1	0.00404	0.99596	Node3	CRAT	1	0.0012	0.9988
Node2	CRB2	1	0.0439	0.9561	Node3	CRB2	1	0.0032	0.9968
Node2	CREG1	1	0.00404	0.99596	Node3	CREG1	1	0.0012	0.9988
Node2	CREG2	1	0.00404	0.99596	Node3	CREG2	1	0.0012	0.9988
Node2	CRIPT	1	0.00404	0.99596	Node3	CRIPT	1	0.0012	0.9988
Node2	CRK	1	0.00404	0.99596	Node3	CRK	1	0.0012	0.9988
Node2	CRKL	1	0.06312	0.93688	Node3	CRKL	1	0.00417	0.99583
Node2	CRLF3	1	0.00404	0.99596	Node3	CRLF3	1	0.0012	0.9988
Node2	CRMP1	1	0.00404	0.99596	Node3	CRMP1	1	0.0012	0.9988
Node2	CROT	1	0.00404	0.99596	Node3	CROT	1	0.0012	0.9988
Node2	CRTAP	1	0.00404	0.99596	Node3	CRTAP	1	0.0012	0.9988
Node2	CRTC1	1	0.06312	0.93688	Node3	CRTC1	1	0.00417	0.99583
Node2	CSDC2	1	0.00404	0.99596	Node3	CSDC2	1	0.0012	0.9988
Node2	CSGALNACT1	1	0.00404	0.99596	Node3	CSGALNACT1	1	0.0012	0.9988
Node2	CSGALNACT2	1	0.00599	0.99401	Node3	CSGALNACT2	1	0.01275	0.98725
Node2	CSNK1D	1	0.00998	0.99002	Node3	CSNK1D	1	0.03631	0.96369
Node2	CSNK2A2	1	0.00404	0.99596	Node3	CSNK2A2	1	0.0012	0.9988
Node2	CSPG4	1	0.07711	0.92289	Node3	CSPG4	1	0.00487	0.99513
Node2	CSRNP1	1	0.06312	0.93688	Node3	CSRNP1	1	0.00417	0.99583
Node2	CSRNP2	1	0.00404	0.99596	Node3	CSRNP2	1	0.0012	0.9988
Node2	CSRNP3	1	0.00404	0.99596	Node3	CSRNP3	1	0.0012	0.9988
Node2	CTDSP1	1	0.09105	0.90895	Node3	CTDSP1	1	0.04315	0.95685
Node2	CTDSP2	1	0.07711	0.92289	Node3	CTDSP2	1	0.00487	0.99513
Node2	CTDSPL	1	0.00404	0.99596	Node3	CTDSPL	1	0.0012	0.9988
Node2	CTDSPL2	1	0.00404	0.99596	Node3	CTDSPL2	1	0.0012	0.9988
Node2	CTF1	1	0.07711	0.92289	Node3	CTF1	1	0.00487	0.99513
Node2	CTIF	1	0.07711	0.92289	Node3	CTIF	1	0.00487	0.99513
Node2	CTLA4	1	0.00404	0.99596	Node3	CTLA4	1	0.0012	0.9988
Node2	CTNNA1	1	0.00862	0.99138	Node3	CTNNA1	1	0.02826	0.97174
Node2	CTNNA2	1	0.00404	0.99596	Node3	CTNNA2	1	0.0012	0.9988
Node2	CTNNAL1	1	0.00404	0.99596	Node3	CTNNAL1	1	0.0012	0.9988
Node2	CTPS1	1	0.00404	0.99596	Node3	CTPS1	1	0.0012	0.9988
Node2	CTPS2	1	0.00599	0.99401	Node3	CTPS2	1	0.01275	0.98725
Node2	CTTNBP2NL	1	0.00404	0.99596	Node3	CTTNBP2NL	1	0.0012	0.9988
Node2	CTXN1	1	0.00404	0.99596	Node3	CTXN1	1	0.0012	0.9988
Node2	CTXN2	1	0.06312	0.93688	Node3	CTXN2	1	0.00417	0.99583
Node2	CTXN3	1	0.00404	0.99596	Node3	CTXN3	1	0.0012	0.9988
Node2	CWC22	1	0.00404	0.99596	Node3	CWC22	1	0.0012	0.9988
Node2	CX3CR1	1	0.00404	0.99596	Node3	CX3CR1	1	0.0012	0.9988
Node2	CXCR4	1	0.00404	0.99596	Node3	CXCR4	1	0.0012	0.9988
Node2	CXCR5	1	0.07711	0.92289	Node3	CXCR5	1	0.00487	0.99513
Node2	CYB561	1	0.00404	0.99596	Node3	CYB561	1	0.0012	0.9988
Node2	CYB561A3	1	0.0439	0.9561	Node3	CYB561A3	1	0.0032	0.9968
Node2	CYB561D2	1	0.07711	0.92289	Node3	CYB561D2	1	0.00487	0.99513
Node2	CYB5R2	1	0.06312	0.93688	Node3	CYB5R2	1	0.00417	0.99583
Node2	CYBRD1	1	0.00404	0.99596	Node3	CYBRD1	1	0.0012	0.9988
Node2	CYFIP1	1	0.00599	0.99401	Node3	CYFIP1	1	0.01275	0.98725
Node2	CYFIP2	1	0.00404	0.99596	Node3	CYFIP2	1	0.0012	0.9988
Node2	CYP24A1	1	0.07711	0.92289	Node3	CYP24A1	1	0.00487	0.99513
Node2	CYP26A1	1	0.00404	0.99596	Node3	CYP26A1	1	0.0012	0.9988
Node2	CYP26B1	1	0.00404	0.99596	Node3	CYP26B1	1	0.0012	0.9988
Node2	CYP26C1	1	0.00404	0.99596	Node3	CYP26C1	1	0.0012	0.9988
Node2	CYP27A1	1	0.13128	0.86872	Node3	CYP27A1	1	0.07825	0.92175
Node2	CYP27B1	1	0.07711	0.92289	Node3	CYP27B1	1	0.00487	0.99513
Node2	CYP27C1	1	0.07711	0.92289	Node3	CYP27C1	1	0.00487	0.99513
Node2	CYP7A1	1	0.00404	0.99596	Node3	CYP7A1	1	0.0012	0.9988
Node2	CYP7B1	1	0.00404	0.99596	Node3	CYP7B1	1	0.0012	0.9988
Node2	CYP8B1	1	0.07711	0.92289	Node3	CYP8B1	1	0.00487	0.99513
Node2	CYRIA	1	0.07711	0.92289	Node3	CYRIA	1	0.00487	0.99513
Node2	CYRIB	1	0.00404	0.99596	Node3	CYRIB	1	0.0012	0.9988
Node2	CYSLTR1	1	0.0439	0.9561	Node3	CYSLTR1	1	0.0032	0.9968
Node2	CYTIP	1	0.00599	0.99401	Node3	CYTIP	1	0.01275	0.98725
Node2	DACH1	1	0.00404	0.99596	Node3	DACH1	1	0.0012	0.9988
Node2	DACH2	1	0.00404	0.99596	Node3	DACH2	1	0.0012	0.9988
Node2	DACT1	1	0.00404	0.99596	Node3	DACT1	1	0.0012	0.9988
Node2	DACT2	1	0.00404	0.99596	Node3	DACT2	1	0.0012	0.9988
Node2	DAO	1	0.00998	0.99002	Node3	DAO	1	0.03631	0.96369
Node2	DAPK1	1	0.00599	0.99401	Node3	DAPK1	1	0.01275	0.98725
Node2	DAPK2	1	0.00862	0.99138	Node3	DAPK2	1	0.02826	0.97174
Node2	DARS1	1	0.07711	0.92289	Node3	DARS1	1	0.00487	0.99513
Node2	DARS2	1	0.00599	0.99401	Node3	DARS2	1	0.01275	0.98725
Node2	DBH	1	0.00404	0.99596	Node3	DBH	1	0.0012	0.9988
Node2	DBX1	1	0.07711	0.92289	Node3	DBX1	1	0.00487	0.99513
Node2	DBX2	1	0.00728	0.99272	Node3	DBX2	1	0.02036	0.97964
Node2	DCAF5	1	0.00404	0.99596	Node3	DCAF5	1	0.0012	0.9988
Node2	DCAF6	1	0.07711	0.92289	Node3	DCAF6	1	0.00487	0.99513
Node2	DCBLD1	1	0.10243	0.89757	Node3	DCBLD1	1	0.0917	0.9083
Node2	DCSTAMP	1	0.07711	0.92289	Node3	DCSTAMP	1	0.00487	0.99513
Node2	DCTD	1	0.0439	0.9561	Node3	DCTD	1	0.0032	0.9968
Node2	DDB1	1	0.00404	0.99596	Node3	DDB1	1	0.0012	0.9988
Node2	DDIT4	1	0.07711	0.92289	Node3	DDIT4	1	0.00487	0.99513
Node2	DDIT4L	1	0.07711	0.92289	Node3	DDIT4L	1	0.00487	0.99513
Node2	DDO	1	0.00404	0.99596	Node3	DDO	1	0.0012	0.9988
Node2	DDR2	1	0.00599	0.99401	Node3	DDR2	1	0.01275	0.98725
Node2	DDX11	1	0.00404	0.99596	Node3	DDX11	1	0.0012	0.9988
Node2	DDX5	1	0.07711	0.92289	Node3	DDX5	1	0.00487	0.99513
Node2	DECR1	1	0.00404	0.99596	Node3	DECR1	1	0.0012	0.9988
Node2	DECR2	1	0.00404	0.99596	Node3	DECR2	1	0.0012	0.9988
Node2	DEDD	1	0.17196	0.82804	Node3	DEDD	1	0.13336	0.86664
Node2	DEF6	1	0.00404	0.99596	Node3	DEF6	1	0.0012	0.9988
Node2	DEGS1	1	0.00404	0.99596	Node3	DEGS1	1	0.0012	0.9988
Node2	DEGS2	1	0.00404	0.99596	Node3	DEGS2	1	0.0012	0.9988
Node2	DENND2A	1	0.00404	0.99596	Node3	DENND2A	1	0.0012	0.9988
Node2	DENND2C	1	0.00404	0.99596	Node3	DENND2C	1	0.0012	0.9988
Node2	DENND2D	1	0.00404	0.99596	Node3	DENND2D	1	0.0012	0.9988
Node2	DENND5A	1	0.00404	0.99596	Node3	DENND5A	1	0.0012	0.9988
Node2	DENND5B	1	0.00404	0.99596	Node3	DENND5B	1	0.0012	0.9988
Node2	DENND6A	1	0.00404	0.99596	Node3	DENND6A	1	0.0012	0.9988
Node2	DENND6B	1	0.00404	0.99596	Node3	DENND6B	1	0.0012	0.9988
Node2	DEPDC1	1	0.00599	0.99401	Node3	DEPDC1	1	0.01275	0.98725
Node2	DEPDC1B	1	0.00404	0.99596	Node3	DEPDC1B	1	0.0012	0.9988
Node2	DEPDC7	1	0.00404	0.99596	Node3	DEPDC7	1	0.0012	0.9988
Node2	DERL1	1	0.00404	0.99596	Node3	DERL1	1	0.0012	0.9988
Node2	DERL3	1	0.0439	0.9561	Node3	DERL3	1	0.0032	0.9968
Node2	DEUP1	1	0.04423	0.95577	Node3	DEUP1	1	0.23868	0.76132
Node2	DFFA	1	0.00404	0.99596	Node3	DFFA	1	0.0012	0.9988
Node2	DGAT2	1	0.00404	0.99596	Node3	DGAT2	1	0.0012	0.9988
Node2	DHCR7	1	0.00404	0.99596	Node3	DHCR7	1	0.0012	0.9988
Node2	DHTKD1	1	0.00404	0.99596	Node3	DHTKD1	1	0.0012	0.9988
Node2	DHX58	1	0.00404	0.99596	Node3	DHX58	1	0.0012	0.9988
Node2	DIMT1	1	0.00404	0.99596	Node3	DIMT1	1	0.0012	0.9988
Node2	DIP2A	1	0.0439	0.9561	Node3	DIP2A	1	0.0032	0.9968
Node2	DIP2B	1	0.00404	0.99596	Node3	DIP2B	1	0.0012	0.9988
Node2	DIP2C	1	0.00404	0.99596	Node3	DIP2C	1	0.0012	0.9988
Node2	DIPK1A	1	0.00599	0.99401	Node3	DIPK1A	1	0.01275	0.98725
Node2	DIPK1B	1	0.00404	0.99596	Node3	DIPK1B	1	0.0012	0.9988
Node2	DIPK1C	1	0.00404	0.99596	Node3	DIPK1C	1	0.0012	0.9988
Node2	DIPK2A	1	0.00404	0.99596	Node3	DIPK2A	1	0.0012	0.9988
Node2	DIPK2B	1	0.00599	0.99401	Node3	DIPK2B	1	0.01275	0.98725
Node2	DIRAS2	1	0.1105	0.8895	Node3	DIRAS2	1	0.0501	0.9499
Node2	DIS3	1	0.00404	0.99596	Node3	DIS3	1	0.0012	0.9988
Node2	DIS3L	1	0.00404	0.99596	Node3	DIS3L	1	0.0012	0.9988
Node2	DIS3L2	1	0.00404	0.99596	Node3	DIS3L2	1	0.0012	0.9988
Node2	DIXDC1	1	0.0439	0.9561	Node3	DIXDC1	1	0.0032	0.9968
Node2	DLC1	1	0.00404	0.99596	Node3	DLC1	1	0.0012	0.9988
Node2	DMTN	1	0.00404	0.99596	Node3	DMTN	1	0.0012	0.9988
Node2	DMWD	1	0.07711	0.92289	Node3	DMWD	1	0.00487	0.99513
Node2	DNAH17	1	0.07711	0.92289	Node3	DNAH17	1	0.00487	0.99513
Node2	DNAJA1	1	0.00404	0.99596	Node3	DNAJA1	1	0.0012	0.9988
Node2	DNAJC28	1	0.00599	0.99401	Node3	DNAJC28	1	0.01275	0.98725
Node2	DNASE1L2	1	0.07667	0.92333	Node3	DNASE1L2	1	0.05276	0.94724
Node2	DNASE1L3	1	0.00404	0.99596	Node3	DNASE1L3	1	0.0012	0.9988
Node2	DNMBP	1	0.00404	0.99596	Node3	DNMBP	1	0.0012	0.9988
Node2	DOC2B	1	0.0439	0.9561	Node3	DOC2B	1	0.0032	0.9968
Node2	DOP1B	1	0.03481	0.96519	Node3	DOP1B	1	0.18306	0.81694
Node2	DPH1	1	0.00404	0.99596	Node3	DPH1	1	0.0012	0.9988
Node2	DPH2	1	0.06312	0.93688	Node3	DPH2	1	0.00417	0.99583
Node2	DPM1	1	0.00404	0.99596	Node3	DPM1	1	0.0012	0.9988
Node2	DPY19L3	1	0.0439	0.9561	Node3	DPY19L3	1	0.0032	0.9968
Node2	DPY19L4	1	0.00728	0.99272	Node3	DPY19L4	1	0.02036	0.97964
Node2	DPYS	1	0.00862	0.99138	Node3	DPYS	1	0.02826	0.97174
Node2	DPYSL2	1	0.0439	0.9561	Node3	DPYSL2	1	0.0032	0.9968
Node2	DPYSL3	1	0.00862	0.99138	Node3	DPYSL3	1	0.02826	0.97174
Node2	DPYSL4	1	0.00404	0.99596	Node3	DPYSL4	1	0.0012	0.9988
Node2	DRAM1	1	0.00404	0.99596	Node3	DRAM1	1	0.0012	0.9988
Node2	DRAM2	1	0.0439	0.9561	Node3	DRAM2	1	0.0032	0.9968
Node2	DRC1	1	0.0639	0.9361	Node3	DRC1	1	0.03344	0.96656
Node2	DRD5	1	0.0439	0.9561	Node3	DRD5	1	0.0032	0.9968
Node2	DRG1	1	0.00404	0.99596	Node3	DRG1	1	0.0012	0.9988
Node2	DRG2	1	0.00404	0.99596	Node3	DRG2	1	0.0012	0.9988
Node2	DRP2	1	0.00404	0.99596	Node3	DRP2	1	0.0012	0.9988
Node2	DSEL	1	0.00404	0.99596	Node3	DSEL	1	0.0012	0.9988
Node2	DSG2	1	0.00862	0.99138	Node3	DSG2	1	0.02826	0.97174
Node2	DSTN	1	0.07667	0.92333	Node3	DSTN	1	0.05276	0.94724
Node2	DTD2	1	0.00404	0.99596	Node3	DTD2	1	0.0012	0.9988
Node2	DTHD1	1	0.00404	0.99596	Node3	DTHD1	1	0.0012	0.9988
Node2	DTWD1	1	0.00404	0.99596	Node3	DTWD1	1	0.0012	0.9988
Node2	DTYMK	1	0.00404	0.99596	Node3	DTYMK	1	0.0012	0.9988
Node2	DUSP13	1	0.00599	0.99401	Node3	DUSP13	1	0.01275	0.98725
Node2	DVL1	1	0.00404	0.99596	Node3	DVL1	1	0.0012	0.9988
Node2	DVL3	1	0.00404	0.99596	Node3	DVL3	1	0.0012	0.9988
Node2	DYNC1LI1	1	0.00404	0.99596	Node3	DYNC1LI1	1	0.0012	0.9988
Node2	DYNC1LI2	1	0.0439	0.9561	Node3	DYNC1LI2	1	0.0032	0.9968
Node2	DYNLL1	1	0.00404	0.99596	Node3	DYNLL1	1	0.0012	0.9988
Node2	DYNLL2	1	0.00404	0.99596	Node3	DYNLL2	1	0.0012	0.9988
Node2	DYNLRB1	1	0.00404	0.99596	Node3	DYNLRB1	1	0.0012	0.9988
Node2	DYNLRB2	1	0.00599	0.99401	Node3	DYNLRB2	1	0.01275	0.98725
Node2	DYSF	1	0.06312	0.93688	Node3	DYSF	1	0.00417	0.99583
Node2	EAF1	1	0.06312	0.93688	Node3	EAF1	1	0.00417	0.99583
Node2	EAF2	1	0.06312	0.93688	Node3	EAF2	1	0.00417	0.99583
Node2	EBF1	1	0.0439	0.9561	Node3	EBF1	1	0.0032	0.9968
Node2	EBF2	1	0.0439	0.9561	Node3	EBF2	1	0.0032	0.9968
Node2	EBF3	1	0.00404	0.99596	Node3	EBF3	1	0.0012	0.9988
Node2	ECE1	1	0.00404	0.99596	Node3	ECE1	1	0.0012	0.9988
Node2	ECPAS	1	0.00404	0.99596	Node3	ECPAS	1	0.0012	0.9988
Node2	EDA2R	1	0.00404	0.99596	Node3	EDA2R	1	0.0012	0.9988
Node2	EDAR	1	0.00404	0.99596	Node3	EDAR	1	0.0012	0.9988
Node2	EDN1	1	0.00404	0.99596	Node3	EDN1	1	0.0012	0.9988
Node2	EDN2	1	0.0439	0.9561	Node3	EDN2	1	0.0032	0.9968
Node2	EDN3	1	0.06312	0.93688	Node3	EDN3	1	0.00417	0.99583
Node2	EDNRA	1	0.00404	0.99596	Node3	EDNRA	1	0.0012	0.9988
Node2	EDNRB	1	0.00404	0.99596	Node3	EDNRB	1	0.0012	0.9988
Node2	EEF1A1	1	0.00404	0.99596	Node3	EEF1A1	1	0.0012	0.9988
Node2	EEF1A2	1	0.00404	0.99596	Node3	EEF1A2	1	0.0012	0.9988
Node2	EEF1B2	1	0.00404	0.99596	Node3	EEF1B2	1	0.0012	0.9988
Node2	EEF1D	1	0.00404	0.99596	Node3	EEF1D	1	0.0012	0.9988
Node2	EFHC1	1	0.00404	0.99596	Node3	EFHC1	1	0.0012	0.9988
Node2	EFHC2	1	0.00599	0.99401	Node3	EFHC2	1	0.01275	0.98725
Node2	EFHD1	1	0.00404	0.99596	Node3	EFHD1	1	0.0012	0.9988
Node2	EFHD2	1	0.00404	0.99596	Node3	EFHD2	1	0.0012	0.9988
Node2	EFR3A	1	0.00404	0.99596	Node3	EFR3A	1	0.0012	0.9988
Node2	EFR3B	1	0.00404	0.99596	Node3	EFR3B	1	0.0012	0.9988
Node2	EGFL6	1	0.00599	0.99401	Node3	EGFL6	1	0.01275	0.98725
Node2	EIF3F	1	0.00404	0.99596	Node3	EIF3F	1	0.0012	0.9988
Node2	EIF5A2	1	0.06312	0.93688	Node3	EIF5A2	1	0.00417	0.99583
Node2	ELOVL1	1	0.00404	0.99596	Node3	ELOVL1	1	0.0012	0.9988
Node2	ELOVL2	1	0.00862	0.99138	Node3	ELOVL2	1	0.02826	0.97174
Node2	ELOVL3	1	0.0439	0.9561	Node3	ELOVL3	1	0.0032	0.9968
Node2	ELOVL4	1	0.00404	0.99596	Node3	ELOVL4	1	0.0012	0.9988
Node2	ELOVL5	1	0.00404	0.99596	Node3	ELOVL5	1	0.0012	0.9988
Node2	ELOVL6	1	0.00404	0.99596	Node3	ELOVL6	1	0.0012	0.9988
Node2	ELOVL7	1	0.00404	0.99596	Node3	ELOVL7	1	0.0012	0.9988
Node2	EMILIN2	1	0.00404	0.99596	Node3	EMILIN2	1	0.0012	0.9988
Node2	EMILIN3	1	0.00404	0.99596	Node3	EMILIN3	1	0.0012	0.9988
Node2	EMP1	1	0.0439	0.9561	Node3	EMP1	1	0.0032	0.9968
Node2	EMP2	1	0.00404	0.99596	Node3	EMP2	1	0.0012	0.9988
Node2	EMP3	1	0.1105	0.8895	Node3	EMP3	1	0.0501	0.9499
Node2	ENC1	1	0.00404	0.99596	Node3	ENC1	1	0.0012	0.9988
Node2	ENDOD1	1	0.00404	0.99596	Node3	ENDOD1	1	0.0012	0.9988
Node2	ENDOU	1	0.0639	0.9361	Node3	ENDOU	1	0.03344	0.96656
Node2	ENG	1	0.07667	0.92333	Node3	ENG	1	0.05276	0.94724
Node2	ENKD1	1	0.0639	0.9361	Node3	ENKD1	1	0.03344	0.96656
Node2	ENKUR	1	0.0439	0.9561	Node3	ENKUR	1	0.0032	0.9968
Node2	ENO1	1	0.00404	0.99596	Node3	ENO1	1	0.0012	0.9988
Node2	ENO2	1	0.00404	0.99596	Node3	ENO2	1	0.0012	0.9988
Node2	ENO4	1	0.00404	0.99596	Node3	ENO4	1	0.0012	0.9988
Node2	ENOX1	1	0.00599	0.99401	Node3	ENOX1	1	0.01275	0.98725
Node2	ENOX2	1	0.00404	0.99596	Node3	ENOX2	1	0.0012	0.9988
Node2	ENTPD1	1	0.00404	0.99596	Node3	ENTPD1	1	0.0012	0.9988
Node2	ENTPD2	1	0.06312	0.93688	Node3	ENTPD2	1	0.00417	0.99583
Node2	ENTPD3	1	0.0439	0.9561	Node3	ENTPD3	1	0.0032	0.9968
Node2	ENTPD4	1	0.0439	0.9561	Node3	ENTPD4	1	0.0032	0.9968
Node2	ENTPD5	1	0.00404	0.99596	Node3	ENTPD5	1	0.0012	0.9988
Node2	ENTPD6	1	0.00404	0.99596	Node3	ENTPD6	1	0.0012	0.9988
Node2	ENTPD7	1	0.00404	0.99596	Node3	ENTPD7	1	0.0012	0.9988
Node2	EPHX1	1	0.00404	0.99596	Node3	EPHX1	1	0.0012	0.9988
Node2	EPHX4	1	0.1105	0.8895	Node3	EPHX4	1	0.0501	0.9499
Node2	ERC1	1	0.00404	0.99596	Node3	ERC1	1	0.0012	0.9988
Node2	ERC2	1	0.00404	0.99596	Node3	ERC2	1	0.0012	0.9988
Node2	ERGIC1	1	0.00404	0.99596	Node3	ERGIC1	1	0.0012	0.9988
Node2	ERGIC2	1	0.00404	0.99596	Node3	ERGIC2	1	0.0012	0.9988
Node2	ERGIC3	1	0.00404	0.99596	Node3	ERGIC3	1	0.0012	0.9988
Node2	ERI1	1	0.00404	0.99596	Node3	ERI1	1	0.0012	0.9988
Node2	ERI2	1	0.10243	0.89757	Node3	ERI2	1	0.0917	0.9083
Node2	ERI3	1	0.00404	0.99596	Node3	ERI3	1	0.0012	0.9988
Node2	ERICH6	1	0.07711	0.92289	Node3	ERICH6	1	0.00487	0.99513
Node2	ERLIN1	1	0.00599	0.99401	Node3	ERLIN1	1	0.01275	0.98725
Node2	ERLIN2	1	0.00404	0.99596	Node3	ERLIN2	1	0.0012	0.9988
Node2	ERO1A	1	0.00404	0.99596	Node3	ERO1A	1	0.0012	0.9988
Node2	ERO1B	1	0.00404	0.99596	Node3	ERO1B	1	0.0012	0.9988
Node2	ESRRB	1	0.00404	0.99596	Node3	ESRRB	1	0.0012	0.9988
Node2	ESRRG	1	0.00404	0.99596	Node3	ESRRG	1	0.0012	0.9988
Node2	ETNK1	1	0.00404	0.99596	Node3	ETNK1	1	0.0012	0.9988
Node2	EVA1B	1	0.00404	0.99596	Node3	EVA1B	1	0.0012	0.9988
Node2	EVC	1	0.0439	0.9561	Node3	EVC	1	0.0032	0.9968
Node2	EVC2	1	0.0439	0.9561	Node3	EVC2	1	0.0032	0.9968
Node2	EVI5	1	0.00599	0.99401	Node3	EVI5	1	0.01275	0.98725
Node2	EVI5L	1	0.00404	0.99596	Node3	EVI5L	1	0.0012	0.9988
Node2	EXOC3	1	0.00599	0.99401	Node3	EXOC3	1	0.01275	0.98725
Node2	EXOC6	1	0.00404	0.99596	Node3	EXOC6	1	0.0012	0.9988
Node2	EXOSC2	1	0.00404	0.99596	Node3	EXOSC2	1	0.0012	0.9988
Node2	EXOSC3	1	0.00404	0.99596	Node3	EXOSC3	1	0.0012	0.9988
Node2	EXOSC7	1	0.00599	0.99401	Node3	EXOSC7	1	0.01275	0.98725
Node2	EXOSC8	1	0.00599	0.99401	Node3	EXOSC8	1	0.01275	0.98725
Node2	EXOSC9	1	0.00404	0.99596	Node3	EXOSC9	1	0.0012	0.9988
Node2	EYA1	1	0.00404	0.99596	Node3	EYA1	1	0.0012	0.9988
Node2	EYA2	1	0.00404	0.99596	Node3	EYA2	1	0.0012	0.9988
Node2	EYA3	1	0.00404	0.99596	Node3	EYA3	1	0.0012	0.9988
Node2	EYA4	1	0.00599	0.99401	Node3	EYA4	1	0.01275	0.98725
Node2	EZR	1	0.00404	0.99596	Node3	EZR	1	0.0012	0.9988
Node2	F13A1	1	0.00404	0.99596	Node3	F13A1	1	0.0012	0.9988
Node2	F2R	1	0.0439	0.9561	Node3	F2R	1	0.0032	0.9968
Node2	F2RL1	1	0.00404	0.99596	Node3	F2RL1	1	0.0012	0.9988
Node2	F2RL2	1	0.00404	0.99596	Node3	F2RL2	1	0.0012	0.9988
Node2	F2RL3	1	0.00404	0.99596	Node3	F2RL3	1	0.0012	0.9988
Node2	FADS6	1	0.00404	0.99596	Node3	FADS6	1	0.0012	0.9988
Node2	FAM107A	1	0.06312	0.93688	Node3	FAM107A	1	0.00417	0.99583
Node2	FAM107B	1	0.06312	0.93688	Node3	FAM107B	1	0.00417	0.99583
Node2	FAM110A	1	0.07711	0.92289	Node3	FAM110A	1	0.00487	0.99513
Node2	FAM110B	1	0.00404	0.99596	Node3	FAM110B	1	0.0012	0.9988
Node2	FAM110C	1	0.00404	0.99596	Node3	FAM110C	1	0.0012	0.9988
Node2	FAM110D	1	0.06312	0.93688	Node3	FAM110D	1	0.00417	0.99583
Node2	FAM114A1	1	0.00404	0.99596	Node3	FAM114A1	1	0.0012	0.9988
Node2	FAM114A2	1	0.00404	0.99596	Node3	FAM114A2	1	0.0012	0.9988
[truncated: 2,314 more rows]

## Sheet: n2->n3 enrichments
Term (3/71=4.2%)	P-value	Adjusted P-value	Odds Ratio	Combined Score	Genes
Prostacyclin signalling through prostacyclin receptor Homo sapiens R-HSA-392851	7.36884e-05	0.0393496	21.8423	207.844	PTGIR;GNG3;GNG7;GNG8
Membrane Trafficking Homo sapiens R-HSA-199991	0.000714466	0.10749	2.88834	20.9231	HSPA8;RALGAPA2;COPZ2;COPZ1;VAMP8;GJD3;GJB4;GJB3;AP1S1;PLIN3;STX4;DNASE2;CNIH2;PAFAH1B3
Lysosome Vesicle Biogenesis Homo sapiens R-HSA-432720	0.000853629	0.10749	10.5603	74.6192	VAMP8;HSPA8;AP1S1;DNASE2
Potassium Channels Homo sapiens R-HSA-1296071	0.00137845	0.10749	5.3076	34.9601	GNG3;KCNH6;KCND2;GNG7;GNG8;KCNN4
Gap junction assembly Homo sapiens R-HSA-190861	0.00152184	0.10749	15.2936	99.2226	GJD3;GJB4;GJB3
trans-Golgi Network Vesicle Budding Homo sapiens R-HSA-199992	0.001677	0.10749	6.3109	40.3314	VAMP8;HSPA8;AP1S1;DNASE2;STX4
Clathrin derived vesicle budding Homo sapiens R-HSA-421837	0.001677	0.10749	6.3109	40.3314	VAMP8;HSPA8;AP1S1;DNASE2;STX4
G beta:gamma signalling through PLC beta Homo sapiens R-HSA-418217	0.00177431	0.10749	14.3933	91.1721	GNG3;GNG7;GNG8
Presynaptic function of Kainate receptors Homo sapiens R-HSA-500657	0.00205142	0.10749	13.593	84.1299	GNG3;GNG7;GNG8
ADP signalling through P2Y purinoceptor 12 Homo sapiens R-HSA-392170	0.002354	0.10749	12.8769	77.9264	GNG3;GNG7;GNG8
Thromboxane signalling through TP receptor Homo sapiens R-HSA-428930	0.00268281	0.10749	12.2324	72.4269	GNG3;GNG7;GNG8
Death Receptor Signalling Homo sapiens R-HSA-73887	0.00280185	0.10749	7.43531	43.7008	SMPD3;CYLD;FAS;TRAF2
Vesicle-mediated transport Homo sapiens R-HSA-5653656	0.00311981	0.10749	2.44415	14.1027	HSPA8;RALGAPA2;COPZ2;COPZ1;VAMP8;GJD3;GJB4;GJB3;AP1S1;PLIN3;STX4;DNASE2;CNIH2;PAFAH1B3
ADP signalling through P2Y purinoceptor 1 Homo sapiens R-HSA-418592	0.00342196	0.10749	11.1193	63.1301	GNG3;GNG7;GNG8
Activation of G protein gated Potassium channels Homo sapiens R-HSA-1296041	0.00342196	0.10749	11.1193	63.1301	GNG3;GNG7;GNG8
Inhibition of voltage gated Ca2+ channels via Gbeta/gamma subunits Homo sapiens R-HSA-997272	0.00342196	0.10749	11.1193	63.1301	GNG3;GNG7;GNG8
G protein gated Potassium channels Homo sapiens R-HSA-1296059	0.00342196	0.10749	11.1193	63.1301	GNG3;GNG7;GNG8
GABA receptor activation Homo sapiens R-HSA-977443	0.00459468	0.120641	6.4125	34.5175	GABRB3;GNG3;GNG7;GNG8
G-protein activation Homo sapiens R-HSA-202040	0.00474431	0.120641	9.78347	52.3495	GNG3;GNG7;GNG8
Adrenaline,noradrenaline inhibits insulin secretion Homo sapiens R-HSA-400042	0.00474431	0.120641	9.78347	52.3495	GNG3;GNG7;GNG8
Gap junction trafficking Homo sapiens R-HSA-190828	0.00474431	0.120641	9.78347	52.3495	GJD3;GJB4;GJB3
Activation of Kainate Receptors upon glutamate binding Homo sapiens R-HSA-451326	0.00577504	0.127526	9.05785	46.6861	GNG3;GNG7;GNG8
Glucagon-type ligand receptors Homo sapiens R-HSA-420092	0.00577504	0.127526	9.05785	46.6861	GNG3;GNG7;GNG8
Gap junction trafficking and regulation Homo sapiens R-HSA-157858	0.00577504	0.127526	9.05785	46.6861	GJD3;GJB4;GJB3
Inwardly rectifying K+ channels Homo sapiens R-HSA-1296065	0.00633668	0.127526	8.73391	44.2058	GNG3;GNG7;GNG8
Signal amplification Homo sapiens R-HSA-392518	0.00692979	0.127526	8.43232	41.9249	GNG3;GNG7;GNG8
Thrombin signalling through proteinase activated receptors (PARs) Homo sapiens R-HSA-456926	0.00692979	0.127526	8.43232	41.9249	GNG3;GNG7;GNG8
Metabolism of water-soluble vitamins and cofactors Homo sapiens R-HSA-196849	0.00714435	0.127526	4.40457	21.7649	CYB5R3;SHMT2;SHMT1;NAMPT;SLC52A3
Glucagon signaling in metabolic regulation Homo sapiens R-HSA-163359	0.00755477	0.127526	8.15083	39.8215	GNG3;GNG7;GNG8
CASP8 activity is inhibited Homo sapiens R-HSA-5218900	0.00764203	0.127526	18.0576	88.0145	FAS;TRAF2
Regulation by c-FLIP Homo sapiens R-HSA-3371378	0.00764203	0.127526	18.0576	88.0145	FAS;TRAF2
Dimerization of procaspase-8 Homo sapiens R-HSA-69416	0.00764203	0.127526	18.0576	88.0145	FAS;TRAF2
Metabolism of vitamins and cofactors Homo sapiens R-HSA-196854	0.00990062	0.16021	3.46744	16.0028	CYB5R3;SHMT2;SHMT1;NAMPT;SLC52A3;GPC6
TNFR1-induced proapoptotic signaling Homo sapiens R-HSA-5357786	0.0106646	0.167496	14.7729	67.0813	CYLD;TRAF2
GABA B receptor activation Homo sapiens R-HSA-977444	0.0119935	0.173442	6.79029	30.0361	GNG3;GNG7;GNG8
Activation of GABAB receptors Homo sapiens R-HSA-991365	0.0119935	0.173442	6.79029	30.0361	GNG3;GNG7;GNG8
Neuronal System Homo sapiens R-HSA-112316	0.0122071	0.173442	2.54189	11.1989	GABRB3;HSPA8;GNG3;KCND2;KCNH6;GNG7;ARL6IP5;GNG8;KCNN4
Regulation of necroptotic cell death Homo sapiens R-HSA-5675482	0.0123423	0.173442	13.5412	59.5096	FAS;TRAF2
TNF signaling Homo sapiens R-HSA-75893	0.0137423	0.185927	6.43225	27.5769	SMPD3;CYLD;TRAF2
Eicosanoid ligand-binding receptors Homo sapiens R-HSA-391903	0.0141272	0.185927	12.4989	53.241	PTGIR;LTB4R2
Cooperation of PDCL (PhLP1) and TRiC/CCT in G-protein beta folding Homo sapiens R-HSA-6814122	0.0146681	0.185927	6.26701	26.4598	GNG3;GNG7;GNG8
Glucagon-like Peptide-1 (GLP1) regulates insulin secretion Homo sapiens R-HSA-381676	0.0146681	0.185927	6.26701	26.4598	GNG3;GNG7;GNG8
Vasopressin regulates renal water homeostasis via Aquaporins Homo sapiens R-HSA-432040	0.0156284	0.185927	6.11002	25.4095	GNG3;GNG7;GNG8
Metabolism of folate and pterines Homo sapiens R-HSA-196757	0.0160162	0.185927	11.6055	47.979	SHMT2;SHMT1
Regulated Necrosis Homo sapiens R-HSA-5218859	0.0160162	0.185927	11.6055	47.979	FAS;TRAF2
RIPK1-mediated regulated necrosis Homo sapiens R-HSA-5213460	0.0160162	0.185927	11.6055	47.979	FAS;TRAF2
Formation of Senescence-Associated Heterochromatin Foci (SAHF) Homo sapiens R-HSA-2559584	0.0180067	0.200325	10.8313	43.5093	CDKN1A;EP400
Ligand-dependent caspase activation Homo sapiens R-HSA-140534	0.0180067	0.200325	10.8313	43.5093	FAS;TRAF2
G alpha (z) signalling events Homo sapiens R-HSA-418597	0.0187176	0.203983	5.68288	22.6081	GNG3;GNG7;GNG8
Class B/2 (Secretin family receptors) Homo sapiens R-HSA-373080	0.0197698	0.210416	4.08195	16.0159	GNG3;GNG7;GNG8;FZD8
Amine-derived hormones Homo sapiens R-HSA-209776	0.0200959	0.210416	10.1538	39.6733	PNMT;DIO1
G beta:gamma signalling through PI3Kgamma Homo sapiens R-HSA-392451	0.0209513	0.215154	5.42975	20.989	GNG3;GNG7;GNG8
Platelet homeostasis Homo sapiens R-HSA-418346	0.0221745	0.223418	3.93381	14.9832	PTGIR;GNG3;GNG7;GNG8
Synthesis, secretion, and inactivation of Glucagon-like Peptide-1 (GLP-1) Homo sapiens R-HSA-381771	0.0245597	0.234237	9.02469	33.4514	GRP;PAX6
G-protein beta:gamma signalling Homo sapiens R-HSA-397795	0.0245642	0.234237	5.08962	18.8645	GNG3;GNG7;GNG8
Aquaporin-mediated transport Homo sapiens R-HSA-445717	0.0245642	0.234237	5.08962	18.8645	GNG3;GNG7;GNG8
Golgi Associated Vesicle Biogenesis Homo sapiens R-HSA-432722	0.0284913	0.266919	4.7895	17.0418	VAMP8;HSPA8;AP1S1
Chaperonin-mediated protein folding Homo sapiens R-HSA-390466	0.0294295	0.270348	3.58652	12.6452	GNG3;GNG7;GNG8;KIFC3
Hh mutants that don't undergo autocatalytic processing are degraded by ERAD Homo sapiens R-HSA-5362768	0.02987	0.270348	4.69716	16.4913	ERLEC1;OS9;PSME3
G alpha (s) signalling events Homo sapiens R-HSA-418555	0.0307316	0.273511	2.98327	10.3891	GPR25;PTGIR;GNG3;GNG7;GNG8
Incretin synthesis, secretion, and inactivation Homo sapiens R-HSA-400508	0.0319297	0.277436	7.73427	26.6385	GRP;PAX6
Beta-catenin independent WNT signaling Homo sapiens R-HSA-3858494	0.0323603	0.277436	2.94005	10.0868	GNG3;PSME3;GNG7;FZD8;GNG8
Hh mutants abrogate ligand secretion Homo sapiens R-HSA-5387390	0.0327312	0.277436	4.52273	15.4651	ERLEC1;OS9;PSME3
Protein folding Homo sapiens R-HSA-391251	0.0356917	0.297802	3.36365	11.2105	GNG3;GNG7;GNG8;KIFC3
Ca2+ pathway Homo sapiens R-HSA-4086398	0.0388657	0.319297	4.20996	13.6724	GNG3;GNG7;GNG8
TNFR1-induced NFkappaB signaling pathway Homo sapiens R-HSA-5357956	0.0400493	0.324035	6.76646	21.7721	CYLD;TRAF2
Phase 1 - inactivation of fast Na+ channels Homo sapiens R-HSA-5576894	0.0429113	0.33698	6.49547	20.4518	KCND2;CACNG1
Caspase activation via extrinsic apoptotic signalig pathway Homo sapiens R-HSA-5357769	0.0429113	0.33698	6.49547	20.4518	FAS;TRAF2
Hedgehog ligand biogenesis Homo sapiens R-HSA-5358346	0.0438224	0.339147	4.0023	12.5176	ERLEC1;OS9;PSME3
Transmission across Chemical Synapses Homo sapiens R-HSA-112315	0.045926	0.35035	2.39412	7.37563	GABRB3;HSPA8;GNG3;GNG7;ARL6IP5;GNG8
Regulation of TNFR1 signaling Homo sapiens R-HSA-5357905	0.0550765	0.414237	5.59841	16.23	CYLD;TRAF2
Disinhibition of SNARE formation Homo sapiens R-HSA-114516	0.0597732	0.425585	20.2367	57.0107	STX4
Leukotriene receptors Homo sapiens R-HSA-391906	0.0597732	0.425585	20.2367	57.0107	LTB4R2
Vitamin B2 (riboflavin) metabolism Homo sapiens R-HSA-196843	0.0597732	0.425585	20.2367	57.0107	SLC52A3
FasL/ CD95L signaling Homo sapiens R-HSA-75157	0.0597732	0.425585	20.2367	57.0107	FAS
G alpha (12/13) signalling events Homo sapiens R-HSA-416482	0.0645087	0.450041	3.38895	9.28895	GNG3;GNG7;GNG8
Negative regulators of RIG-I/MDA5 signaling Homo sapiens R-HSA-936440	0.0648935	0.450041	5.07279	13.8741	CYLD;RNF125
Bile acid and bile salt metabolism Homo sapiens R-HSA-194068	0.0682869	0.467503	4.91882	13.2023	SCP2;SLC10A1
Uptake and function of diphtheria toxin Homo sapiens R-HSA-5336415	0.0712939	0.475886	16.1885	42.753	EEF2
TNFR1-mediated ceramide production Homo sapiens R-HSA-5626978	0.0712939	0.475886	16.1885	42.753	SMPD3
RIG-I/MDA5 mediated induction of IFN-alpha/beta pathways Homo sapiens R-HSA-168928	0.0729627	0.481013	3.20993	8.40297	CYLD;RNF125;TRAF2
Regulation of insulin secretion Homo sapiens R-HSA-422356	0.0751499	0.489391	3.16808	8.19985	GNG3;GNG7;GNG8
Opioid Signalling Homo sapiens R-HSA-111885	0.0773659	0.496043	3.1273	8.00343	GNG3;GNG7;GNG8
Nuclear signaling by ERBB4 Homo sapiens R-HSA-1251985	0.0824148	0.496043	4.38616	10.9478	APH1B;SH2B1
Cation-coupled Chloride cotransporters Homo sapiens R-HSA-426117	0.0826739	0.496043	13.4898	33.628	SLC12A3
POLB-Dependent Long Patch Base Excision Repair Homo sapiens R-HSA-110362	0.0826739	0.496043	13.4898	33.628	FEN1
Acyl chain remodeling of DAG and TAG Homo sapiens R-HSA-1482883	0.0826739	0.496043	13.4898	33.628	DGAT1
Histidine catabolism Homo sapiens R-HSA-70921	0.0826739	0.496043	13.4898	33.628	FTCD
Synthesis of Ketone Bodies Homo sapiens R-HSA-77111	0.0826739	0.496043	13.4898	33.628	HMGCS2
Cardiac conduction Homo sapiens R-HSA-5576891	0.0845326	0.50156	2.48633	6.14278	KCND2;NPPA;TNNI3;CACNG1
G alpha (q) signalling events Homo sapiens R-HSA-416476	0.0862696	0.506241	2.19187	5.37069	GNG3;LTB4R2;GRP;GNG7;GNG8
Glycosphingolipid metabolism Homo sapiens R-HSA-1660662	0.0897855	0.511741	4.16081	10.0289	SMPD3;CERK
Metabolism Homo sapiens R-HSA-1430728	0.0931549	0.511741	1.32826	3.1526	PNMT;CERK;SHMT2;SHMT1;COX18;COX4I1;ABHD5;FTCD;SMPD3;GNG3;PNP;CYB5R3;SCP2;GNG7;NAMPT;GNG8;HMGCS2;GPC6;CHIA;AOC1;CKM;DGAT1;SLC10A1;MBOAT7;DIO1;SLC52A3;PKM;PSME3;PLIN3;TRIB3
RNF mutants show enhanced WNT signaling and proliferation Homo sapiens R-HSA-5340588	0.0939151	0.511741	11.5621	27.3485	FZD8
Vitamin C (ascorbate) metabolism Homo sapiens R-HSA-196836	0.0939151	0.511741	11.5621	27.3485	CYB5R3
Synthesis of diphthamide-EEF2 Homo sapiens R-HSA-5358493	0.0939151	0.511741	11.5621	27.3485	EEF2
Nicotinamide salvaging Homo sapiens R-HSA-197264	0.0939151	0.511741	11.5621	27.3485	NAMPT
Ketone body metabolism Homo sapiens R-HSA-74182	0.0939151	0.511741	11.5621	27.3485	HMGCS2
Neurotransmitter Receptor Binding And Downstream Transmission In The Postsynaptic Cell Homo sapiens R-HSA-112314	0.0972877	0.519806	2.35937	5.49753	GABRB3;GNG3;GNG7;GNG8
Voltage gated Potassium channels Homo sapiens R-HSA-1296072	0.097342	0.519806	3.95744	9.21896	KCND2;KCNH6
CHL1 interactions Homo sapiens R-HSA-447041	0.105019	0.529058	10.1163	22.7982	HSPA8
Transport of nucleotide sugars Homo sapiens R-HSA-727802	0.105019	0.529058	10.1163	22.7982	SLC35A2
Ca2+ activated K+ channels Homo sapiens R-HSA-1296052	0.105019	0.529058	10.1163	22.7982	KCNN4
Prostanoid ligand receptors Homo sapiens R-HSA-391908	0.105019	0.529058	10.1163	22.7982	PTGIR
Interleukin-19, 20, 22, 24 Homo sapiens R-HSA-8854691	0.105019	0.529058	10.1163	22.7982	IL19
A third proteolytic cleavage releases NICD Homo sapiens R-HSA-157212	0.105019	0.529058	10.1163	22.7982	APH1B
Creatine metabolism Homo sapiens R-HSA-71288	0.115987	0.529293	8.9918	19.3708	CKM
Nef mediated downregulation of MHC class I complex cell surface expression Homo sapiens R-HSA-164940	0.115987	0.529293	8.9918	19.3708	AP1S1
ER Quality Control Compartment (ERQC) Homo sapiens R-HSA-901032	0.115987	0.529293	8.9918	19.3708	OS9
Thyroxine biosynthesis Homo sapiens R-HSA-209968	0.115987	0.529293	8.9918	19.3708	DIO1
Beta-oxidation of pristanoyl-CoA Homo sapiens R-HSA-389887	0.115987	0.529293	8.9918	19.3708	SCP2
Purine catabolism Homo sapiens R-HSA-74259	0.115987	0.529293	8.9918	19.3708	PNP
HDR through MMEJ (alt-NHEJ) Homo sapiens R-HSA-5685939	0.115987	0.529293	8.9918	19.3708	FEN1
Removal of the Flap Intermediate from the C-strand Homo sapiens R-HSA-174437	0.115987	0.529293	8.9918	19.3708	FEN1
Regulated proteolysis of p75NTR Homo sapiens R-HSA-193692	0.115987	0.529293	8.9918	19.3708	APH1B
FGFR2b ligand binding and activation Homo sapiens R-HSA-190377	0.115987	0.529293	8.9918	19.3708	FGFBP2
Synthesis of DNA Homo sapiens R-HSA-69239	0.11646	0.529293	2.59289	5.57525	FEN1;CDKN1A;PSME3
TP53 Regulates Transcription of Cell Cycle Genes Homo sapiens R-HSA-6791312	0.11696	0.529293	3.52639	7.56737	CDKN1A;TNKS1BP1
Processive synthesis on the C-strand of the telomere Homo sapiens R-HSA-174414	0.126822	0.559694	8.09221	16.7102	FEN1
Signaling by NOTCH3 Homo sapiens R-HSA-1980148	0.126822	0.559694	8.09221	16.7102	APH1B
Signaling by NOTCH4 Homo sapiens R-HSA-1980150	0.126822	0.559694	8.09221	16.7102	APH1B
Neurotransmitter Release Cycle Homo sapiens R-HSA-112310	0.129167	0.565372	3.30999	6.77437	HSPA8;ARL6IP5
Transcriptional Regulation by TP53 Homo sapiens R-HSA-3700989	0.136766	0.573067	1.67449	3.33136	CDKN1A;COX18;COX4I1;TNKS1BP1;FAS;PRDM1;CDK5R1
Defective EXT2 causes exostoses 2 Homo sapiens R-HSA-3656237	0.137524	0.573067	7.35618	14.5943	GPC6
Defective EXT1 causes exostoses 1, TRPS2 and CHDS Homo sapiens R-HSA-3656253	0.137524	0.573067	7.35618	14.5943	GPC6
TP53 Regulates Transcription of Death Receptors and Ligands Homo sapiens R-HSA-6803211	0.137524	0.573067	7.35618	14.5943	FAS
Physiological factors Homo sapiens R-HSA-5578768	0.137524	0.573067	7.35618	14.5943	NPPA
DNA Replication Homo sapiens R-HSA-69306	0.138282	0.573067	2.38855	4.72566	FEN1;CDKN1A;PSME3
AUF1 (hnRNP D0) binds and destabilizes mRNA Homo sapiens R-HSA-450408	0.141655	0.573067	3.11855	6.09478	HSPA8;PSME3
Diseases of signal transduction Homo sapiens R-HSA-5663202	0.143446	0.573067	1.73355	3.36621	ERLEC1;CDKN1A;APH1B;OS9;PSME3;FZD8
Synthesis, secretion, and inactivation of Glucose-dependent Insulinotropic Polypeptide (GIP) Homo sapiens R-HSA-400511	0.148096	0.573067	6.74283	12.8781	PAX6
TP53 Regulates Transcription of Genes Involved in G1 Cell Cycle Arrest Homo sapiens R-HSA-6804116	0.148096	0.573067	6.74283	12.8781	CDKN1A
GABA A receptor activation Homo sapiens R-HSA-977441	0.148096	0.573067	6.74283	12.8781	GABRB3
AKT phosphorylates targets in the cytosol Homo sapiens R-HSA-198323	0.148096	0.573067	6.74283	12.8781	CDKN1A
alpha-linolenic (omega3) and linoleic (omega6) acid metabolism Homo sapiens R-HSA-2046104	0.148096	0.573067	6.74283	12.8781	SCP2
alpha-linolenic acid (ALA) metabolism Homo sapiens R-HSA-2046106	0.148096	0.573067	6.74283	12.8781	SCP2
Purine salvage Homo sapiens R-HSA-74217	0.148096	0.573067	6.74283	12.8781	PNP
Trafficking and processing of endosomal TLR Homo sapiens R-HSA-1679131	0.148096	0.573067	6.74283	12.8781	CNPY3
Integration of energy metabolism Homo sapiens R-HSA-163685	0.152572	0.581728	2.27636	4.27983	GNG3;GNG7;GNG8
Golgi-to-ER retrograde transport Homo sapiens R-HSA-8856688	0.152572	0.581728	2.27636	4.27983	COPZ2;PAFAH1B3;COPZ1
Signaling by Wnt Homo sapiens R-HSA-195721	0.155146	0.581728	1.69096	3.1509	TLE2;GNG3;PSME3;GNG7;FZD8;GNG8
Repression of WNT target genes Homo sapiens R-HSA-4641265	0.158539	0.581728	6.22383	11.4628	TLE2
Early Phase of HIV Life Cycle Homo sapiens R-HSA-162594	0.158539	0.581728	6.22383	11.4628	FEN1
Nicotinate metabolism Homo sapiens R-HSA-196807	0.158539	0.581728	6.22383	11.4628	NAMPT
Removal of the Flap Intermediate Homo sapiens R-HSA-69166	0.158539	0.581728	6.22383	11.4628	FEN1
DNA Damage/Telomere Stress Induced Senescence Homo sapiens R-HSA-2559586	0.162991	0.581728	2.84427	5.15967	CDKN1A;EP400
The role of GTSE1 in G2/M progression after G2 checkpoint Homo sapiens R-HSA-8852276	0.162991	0.581728	2.84427	5.15967	CDKN1A;PSME3
SCF(Skp2)-mediated degradation of p27/p21 Homo sapiens R-HSA-187577	0.162991	0.581728	2.84427	5.15967	CDKN1A;PSME3
Translocation of GLUT4 to the plasma membrane Homo sapiens R-HSA-1445148	0.167326	0.581728	2.79509	4.99709	RALGAPA2;STX4
Calnexin/calreticulin cycle Homo sapiens R-HSA-901042	0.168854	0.581728	5.77898	10.2792	OS9
Processing of Intronless Pre-mRNAs Homo sapiens R-HSA-77595	0.168854	0.581728	5.77898	10.2792	CPSF1
Recycling of bile acids and salts Homo sapiens R-HSA-159418	0.168854	0.581728	5.77898	10.2792	SLC10A1
Processive synthesis on the lagging strand Homo sapiens R-HSA-69183	0.168854	0.581728	5.77898	10.2792	FEN1
Prolactin receptor signaling Homo sapiens R-HSA-1170546	0.168854	0.581728	5.77898	10.2792	SH2B1
NRIF signals cell death from the nucleus Homo sapiens R-HSA-205043	0.168854	0.581728	5.77898	10.2792	APH1B
Intra-Golgi and retrograde Golgi-to-ER traffic Homo sapiens R-HSA-6811442	0.177515	0.587546	1.85702	3.21024	COPZ2;PLIN3;PAFAH1B3;COPZ1
Cell-extracellular matrix interactions Homo sapiens R-HSA-446353	0.179043	0.587546	5.39344	9.27742	FLNC
Rap1 signalling Homo sapiens R-HSA-392517	0.179043	0.587546	5.39344	9.27742	RAP1GAP
CRMPs in Sema3A signaling Homo sapiens R-HSA-399956	0.179043	0.587546	5.39344	9.27742	CDK5R1
Acyl chain remodelling of PI Homo sapiens R-HSA-1482922	0.179043	0.587546	5.39344	9.27742	MBOAT7
STING mediated induction of host immune responses Homo sapiens R-HSA-1834941	0.179043	0.587546	5.39344	9.27742	STAT6
p53-Dependent G1/S DNA damage checkpoint Homo sapiens R-HSA-69580	0.180445	0.587546	2.65722	4.55004	CDKN1A;PSME3
p53-Dependent G1 DNA Damage Response Homo sapiens R-HSA-69563	0.180445	0.587546	2.65722	4.55004	CDKN1A;PSME3
Asymmetric localization of PCP proteins Homo sapiens R-HSA-4608870	0.180445	0.587546	2.65722	4.55004	PSME3;FZD8
GPCR ligand binding Homo sapiens R-HSA-500792	0.184226	0.596223	1.48523	2.51241	PTGIR;GNG3;GRP;LTB4R2;GNG7;FZD8;GNG8;CXCR6
ABC transporters in lipid homeostasis Homo sapiens R-HSA-1369062	0.189108	0.598063	5.0561	8.42062	ABCA10
TNF receptor superfamily (TNFSF) members mediating non-canonical NF-kB pathway Homo sapiens R-HSA-5676594	0.189108	0.598063	5.0561	8.42062	TRAF2
N-glycan trimming in the ER and Calnexin/Calreticulin cycle Homo sapiens R-HSA-532668	0.189108	0.598063	5.0561	8.42062	OS9
G1/S DNA Damage Checkpoints Homo sapiens R-HSA-69615	0.189275	0.598063	2.5726	4.28225	CDKN1A;PSME3
S Phase Homo sapiens R-HSA-69242	0.194791	0.611874	2.01154	3.29053	FEN1;CDKN1A;PSME3
Cyclin E associated events during G1/S transition Homo sapiens R-HSA-69202	0.202624	0.623224	2.45529	3.91963	CDKN1A;PSME3
Cyclin A:Cdk2-associated events at S phase entry Homo sapiens R-HSA-69656	0.207098	0.623224	2.41852	3.80812	CDKN1A;PSME3
GABA synthesis, release, reuptake and degradation Homo sapiens R-HSA-888590	0.20887	0.623224	4.49385	7.03757	HSPA8
Defective B3GALT6 causes EDSP2 and SEMDJL1 Homo sapiens R-HSA-4420332	0.20887	0.623224	4.49385	7.03757	GPC6
Defective B4GALT7 causes EDS, progeroid type Homo sapiens R-HSA-3560783	0.20887	0.623224	4.49385	7.03757	GPC6
Defective B3GAT3 causes JDSSDHD Homo sapiens R-HSA-3560801	0.20887	0.623224	4.49385	7.03757	GPC6
PCNA-Dependent Long Patch Base Excision Repair Homo sapiens R-HSA-5651801	0.20887	0.623224	4.49385	7.03757	FEN1
Switching of origins to a post-replicative state Homo sapiens R-HSA-69052	0.211583	0.623224	2.38284	3.70088	CDKN1A;PSME3
Orc1 removal from chromatin Homo sapiens R-HSA-68949	0.211583	0.623224	2.38284	3.70088	CDKN1A;PSME3
ER to Golgi Anterograde Transport Homo sapiens R-HSA-199977	0.216883	0.623224	1.90086	2.90526	COPZ2;CNIH2;COPZ1
Hormone-sensitive lipase (HSL)-mediated triacylglycerol hydrolysis Homo sapiens R-HSA-163560	0.21857	0.623224	4.25712	6.47357	ABHD5
Regulation of gene expression in beta cells Homo sapiens R-HSA-210745	0.21857	0.623224	4.25712	6.47357	PAX6
Lagging Strand Synthesis Homo sapiens R-HSA-69186	0.21857	0.623224	4.25712	6.47357	FEN1
IL-6-type cytokine receptor ligand interactions Homo sapiens R-HSA-6788467	0.21857	0.623224	4.25712	6.47357	IL12RB2
FGFR2 ligand binding and activation Homo sapiens R-HSA-190241	0.21857	0.623224	4.25712	6.47357	FGFBP2
Signaling by ERBB4 Homo sapiens R-HSA-1236394	0.219322	0.623224	1.50558	2.28428	CDKN1A;APH1B;ARTN;PSME3;TRIB3;SH2B1
Muscle contraction Homo sapiens R-HSA-397014	0.220073	0.623224	1.69113	2.56003	KCND2;NPPA;TNNI3;CACNG1
Signaling by NOTCH1 Homo sapiens R-HSA-1980143	0.220579	0.623224	2.31452	3.49839	TLE2;APH1B
Removal of licensing factors from origins Homo sapiens R-HSA-69300	0.220579	0.623224	2.31452	3.49839	CDKN1A;PSME3
Regulation of FZD by ubiquitination Homo sapiens R-HSA-4641263	0.228153	0.625561	4.04406	5.97607	FZD8
HS-GAG degradation Homo sapiens R-HSA-2024096	0.228153	0.625561	4.04406	5.97607	GPC6
Nef-mediates down modulation of cell surface receptors by recruiting them to clathrin adapters Homo sapiens R-HSA-164938	0.228153	0.625561	4.04406	5.97607	AP1S1
TP53 regulates transcription of additional cell cycle genes whose exact role in the p53 pathway remain uncertain Homo sapiens R-HSA-6804115	0.228153	0.625561	4.04406	5.97607	TNKS1BP1
NOTCH2 Activation and Transmission of Signal to the Nucleus Homo sapiens R-HSA-2979096	0.228153	0.625561	4.04406	5.97607	APH1B
Metabolism of amino acids and derivatives Homo sapiens R-HSA-71291	0.229156	0.625561	1.48232	2.18398	PNMT;CKM;PSME3;SHMT1;DIO1;FTCD
Sphingolipid metabolism Homo sapiens R-HSA-428157	0.229607	0.625561	2.25	3.31062	SMPD3;CERK
Signaling by Hedgehog Homo sapiens R-HSA-5358351	0.23297	0.628157	1.82893	2.66447	ERLEC1;OS9;PSME3
Regulation of DNA replication Homo sapiens R-HSA-69304	0.23413	0.628157	2.21907	3.22181	CDKN1A;PSME3
RA biosynthesis pathway Homo sapiens R-HSA-5365859	0.237618	0.628157	3.85129	5.53466	RDH10
CD28 dependent PI3K/Akt signaling Homo sapiens R-HSA-389357	0.237618	0.628157	3.85129	5.53466	TRIB3
Resolution of AP sites via the multiple-nucleotide patch replacement pathway Homo sapiens R-HSA-110373	0.237618	0.628157	3.85129	5.53466	FEN1
Telomere C-strand (Lagging Strand) Synthesis Homo sapiens R-HSA-174417	0.237618	0.628157	3.85129	5.53466	FEN1
The canonical retinoid cycle in rods (twilight vision) Homo sapiens R-HSA-2453902	0.246967	0.642168	3.67604	5.14095	RDH10
Deadenylation of mRNA Homo sapiens R-HSA-429947	0.246967	0.642168	3.67604	5.14095	TNKS1BP1
Branched-chain amino acid catabolism Homo sapiens R-HSA-70895	0.246967	0.642168	3.67604	5.14095	SHMT1
COPI-mediated anterograde transport Homo sapiens R-HSA-6807878	0.247728	0.642168	2.13115	2.97385	COPZ2;COPZ1
Glutamate Neurotransmitter Release Cycle Homo sapiens R-HSA-210500	0.256202	0.64534	3.51604	4.7881	ARL6IP5
Post-Elongation Processing of Intronless pre-mRNA Homo sapiens R-HSA-112297	0.256202	0.64534	3.51604	4.7881	CPSF1
Processing of Capped Intronless Pre-mRNA Homo sapiens R-HSA-75067	0.256202	0.64534	3.51604	4.7881	CPSF1
Synthesis of bile acids and bile salts via 7alpha-hydroxycholesterol Homo sapiens R-HSA-193368	0.256202	0.64534	3.51604	4.7881	SCP2
Growth hormone receptor signaling Homo sapiens R-HSA-982772	0.256202	0.64534	3.51604	4.7881	SH2B1
TRAF6 mediated NF-kB activation Homo sapiens R-HSA-933542	0.256202	0.64534	3.51604	4.7881	TRAF2
Peptide hormone metabolism Homo sapiens R-HSA-2980736	0.261352	0.651027	2.0499	2.75074	GRP;PAX6
COPI-dependent Golgi-to-ER retrograde traffic Homo sapiens R-HSA-6811434	0.261352	0.651027	2.0499	2.75074	COPZ2;COPZ1
Constitutive Signaling by AKT1 E17K in Cancer Homo sapiens R-HSA-5674400	0.265325	0.651027	3.36936	4.47048	CDKN1A
Degradation of beta-catenin by the destruction complex Homo sapiens R-HSA-195253	0.265895	0.651027	2.02418	2.68133	TLE2;PSME3
Diseases associated with glycosaminoglycan metabolism Homo sapiens R-HSA-3560782	0.274336	0.651027	3.23443	4.18341	GPC6
A tetrasaccharide linker sequence is required for GAG synthesis Homo sapiens R-HSA-1971475	0.274336	0.651027	3.23443	4.18341	GPC6
Phase 2 - plateau phase Homo sapiens R-HSA-5576893	0.274336	0.651027	3.23443	4.18341	CACNG1
Downregulation of TGF-beta receptor signaling Homo sapiens R-HSA-2173788	0.274336	0.651027	3.23443	4.18341	BAMBI
Ligand-gated ion channel transport Homo sapiens R-HSA-975298	0.274336	0.651027	3.23443	4.18341	GABRB3
Attenuation phase Homo sapiens R-HSA-3371568	0.274336	0.651027	3.23443	4.18341	HSPA8
TP53 Regulates Metabolic Genes Homo sapiens R-HSA-5628897	0.274981	0.651027	1.97461	2.54932	COX4I1;COX18
Metabolism of polyamines Homo sapiens R-HSA-351202	0.274981	0.651027	1.97461	2.54932	CKM;PSME3
Fatty acid, triacylglycerol, and ketone body metabolism Homo sapiens R-HSA-535734	0.275829	0.651027	1.52276	1.96128	DGAT1;PLIN3;TRIB3;HMGCS2
Gastrin-CREB signalling pathway via PKC and MAPK Homo sapiens R-HSA-881907	0.279737	0.651027	1.33772	1.70413	GNG3;GRP;LTB4R2;ARTN;PSME3;GNG7;GNG8
Uptake and actions of bacterial toxins Homo sapiens R-HSA-5339562	0.283237	0.651027	3.10987	3.92301	EEF2
VEGFR2 mediated vascular permeability Homo sapiens R-HSA-5218920	0.283237	0.651027	3.10987	3.92301	TRIB3
Peroxisomal lipid metabolism Homo sapiens R-HSA-390918	0.283237	0.651027	3.10987	3.92301	SCP2
Synthesis of bile acids and bile salts Homo sapiens R-HSA-192105	0.283237	0.651027	3.10987	3.92301	SCP2
Interleukin-6 family signaling Homo sapiens R-HSA-6783589	0.283237	0.651027	3.10987	3.92301	IL12RB2
Cell junction organization Homo sapiens R-HSA-446728	0.284062	0.651027	1.9274	2.42575	CDH10;FLNC
Regulation of mRNA stability by proteins that bind AU-rich elements Homo sapiens R-HSA-450531	0.284062	0.651027	1.9274	2.42575	HSPA8;PSME3
Metabolism of lipids and lipoproteins Homo sapiens R-HSA-556833	0.289714	0.660476	1.25273	1.55196	SMPD3;CERK;SCP2;DGAT1;SLC10A1;MBOAT7;PLIN3;TRIB3;ABHD5;HMGCS2
The role of Nef in HIV-1 replication and disease pathogenesis Homo sapiens R-HSA-164952	0.292029	0.660476	2.99454	3.68598	AP1S1
Extension of Telomeres Homo sapiens R-HSA-180786	0.292029	0.660476	2.99454	3.68598	FEN1
Respiratory electron transport Homo sapiens R-HSA-611105	0.293133	0.660476	1.88238	2.30993	COX4I1;COX18
Activation of anterior HOX genes in hindbrain development during early embryogenesis Homo sapiens R-HSA-5617472	0.297662	0.663558	1.86065	2.25473	HOXA1;PAX6
Activation of HOX genes during differentiation Homo sapiens R-HSA-5619507	0.297662	0.663558	1.86065	2.25473	HOXA1;PAX6
COPI-independent Golgi-to-ER retrograde traffic Homo sapiens R-HSA-6811436	0.300714	0.663558	2.88744	3.46954	PAFAH1B3
YAP1- and WWTR1 (TAZ)-stimulated gene expression Homo sapiens R-HSA-2032785	0.300714	0.663558	2.88744	3.46954	NPPA
PIWI-interacting RNA (piRNA) biogenesis Homo sapiens R-HSA-5601884	0.300714	0.663558	2.88744	3.46954	PIWIL2
PCP/CE pathway Homo sapiens R-HSA-4086400	0.306708	0.674	1.81865	2.14939	PSME3;FZD8
Activated NOTCH1 Transmits Signal to the Nucleus Homo sapiens R-HSA-2122948	0.309292	0.676894	2.78773	3.27132	APH1B
Adherens junctions interactions Homo sapiens R-HSA-418990	0.317766	0.680301	2.69467	3.08928	CDH10
HS-GAG biosynthesis Homo sapiens R-HSA-2022928	0.317766	0.680301	2.69467	3.08928	GPC6
NOD1/2 Signaling Pathway Homo sapiens R-HSA-168638	0.317766	0.680301	2.69467	3.08928	CYLD
Transport to the Golgi and subsequent modification Homo sapiens R-HSA-948021	0.319066	0.680301	1.52783	1.74533	COPZ2;CNIH2;COPZ1
Apoptosis Homo sapiens R-HSA-109581	0.322415	0.680301	1.51821	1.71848	PSME3;FAS;TRAF2
TNFR2 non-canonical NF-kB pathway Homo sapiens R-HSA-5668541	0.324728	0.680301	1.74008	1.95718	PSME3;TRAF2
TGF-beta receptor signaling activates SMADs Homo sapiens R-HSA-2173789	0.326137	0.680301	2.60762	2.92167	BAMBI
Regulation of beta-cell development Homo sapiens R-HSA-186712	0.326137	0.680301	2.60762	2.92167	PAX6
DNA strand elongation Homo sapiens R-HSA-69190	0.326137	0.680301	2.60762	2.92167	FEN1
Signaling by NOTCH2 Homo sapiens R-HSA-1980145	0.326137	0.680301	2.60762	2.92167	APH1B
Glycolysis Homo sapiens R-HSA-70171	0.326137	0.680301	2.60762	2.92167	PKM
TRAF6 mediated IRF7 activation Homo sapiens R-HSA-933541	0.326137	0.680301	2.60762	2.92167	TRAF2
Programmed Cell Death Homo sapiens R-HSA-5357801	0.332465	0.686816	1.49004	1.64086	PSME3;FAS;TRAF2
Visual phototransduction Homo sapiens R-HSA-2187338	0.333694	0.686816	1.70327	1.86939	RDH10;GPC6
Cargo concentration in the ER Homo sapiens R-HSA-5694530	0.334405	0.686816	2.526	2.76699	CNIH2
CD28 co-stimulation Homo sapiens R-HSA-389356	0.334405	0.686816	2.526	2.76699	TRIB3
G alpha (i) signalling events Homo sapiens R-HSA-418594	0.33914	0.690314	1.37274	1.4844	GNG3;GNG7;GNG8;CXCR6
Striated Muscle Contraction Homo sapiens R-HSA-390522	0.342572	0.690314	2.44933	2.6239	TNNI3
HSF1-dependent transactivation Homo sapiens R-HSA-3371571	0.342572	0.690314	2.44933	2.6239	HSPA8
Purine metabolism Homo sapiens R-HSA-73847	0.342572	0.690314	2.44933	2.6239	PNP
Signaling by WNT in cancer Homo sapiens R-HSA-4791275	0.342572	0.690314	2.44933	2.6239	FZD8
Base Excision Repair Homo sapiens R-HSA-73884	0.350639	0.701278	2.37717	2.49127	FEN1
Resolution of Abasic Sites (AP sites) Homo sapiens R-HSA-73933	0.350639	0.701278	2.37717	2.49127	FEN1
Glycerophospholipid biosynthesis Homo sapiens R-HSA-1483206	0.355951	0.709246	1.6177	1.67102	DGAT1;MBOAT7
Regulation of TP53 Expression and Degradation Homo sapiens R-HSA-6806003	0.358607	0.711882	2.30913	2.36808	PRDM1
NCAM1 interactions Homo sapiens R-HSA-419037	0.366479	0.722139	2.24488	2.25344	ARTN
Transport of Mature mRNA Derived from an Intronless Transcript Homo sapiens R-HSA-159231	0.366479	0.722139	2.24488	2.25344	CPSF1
Transport of vitamins, nucleosides, and related molecules Homo sapiens R-HSA-425397	0.374254	0.726023	2.18409	2.14657	SLC35A2
Transport of Mature mRNAs Derived from Intronless Transcripts Homo sapiens R-HSA-159234	0.374254	0.726023	2.18409	2.14657	CPSF1
G1 Phase Homo sapiens R-HSA-69236	0.374254	0.726023	2.18409	2.14657	CDKN1A
Cyclin D associated events in G1 Homo sapiens R-HSA-69231	0.374254	0.726023	2.18409	2.14657	CDKN1A
Platelet activation, signaling and aggregation Homo sapiens R-HSA-76002	0.375248	0.726023	1.3002	1.27442	GNG3;GNG7;GNG8;STX4
Association of TriC/CCT with target proteins during biosynthesis Homo sapiens R-HSA-390471	0.381934	0.733642	2.12651	2.04678	KIFC3
Gamma carboxylation, hypusine formation and arylsulfatase activation Homo sapiens R-HSA-163841	0.381934	0.733642	2.12651	2.04678	EEF2
Respiratory electron transport, ATP synthesis by chemiosmotic coupling, and heat production by uncoupling proteins. Homo sapiens R-HSA-163200	0.386649	0.740038	1.51133	1.43612	COX18;COX4I1
Signal Transduction Homo sapiens R-HSA-162582	0.390794	0.742122	1.06961	1.00498	CDKN1A;GPR25;GRP;ARHGDIG;CXCR6;ARHGAP6;SMPD3;ERLEC1;GNG3;APH1B;OS9;RDH10;GNG7;GNG8;STAT6;STAP2;GPC6;SH2B1;PPP1R14A;TLE2;PTGIR;FGFBP2;FZD8;TRAF2;NDC80;CYLD;LTB4R2;ARTN;BAMBI;PSME3;FAS;TRIB3
Asparagine N-linked glycosylation Homo sapiens R-HSA-446203	0.391876	0.742122	1.26922	1.18902	OS9;COPZ2;CNIH2;COPZ1
Antigen processing: Ubiquitination & Proteasome degradation Homo sapiens R-HSA-983168	0.394642	0.742122	1.2642	1.17542	TRIM39;PSME3;RNF182;UBE2E2
Disease Homo sapiens R-HSA-1643685	0.396512	0.742122	1.13316	1.04823	ERLEC1;CDKN1A;FEN1;APH1B;OS9;PSME3;AP1S1;FZD8;EEF2;GPC6
Histidine, lysine, phenylalanine, tyrosine, proline and tryptophan catabolism Homo sapiens R-HSA-6788656	0.397013	0.742122	2.01998	1.86603	FTCD
G1/S Transition Homo sapiens R-HSA-69206	0.399612	0.742122	1.46988	1.34827	CDKN1A;PSME3
PPARA activates gene expression Homo sapiens R-HSA-1989781	0.403905	0.742122	1.45657	1.32049	TRIB3;HMGCS2
Netrin-1 signaling Homo sapiens R-HSA-373752	0.404415	0.742122	1.97061	1.78402	MYO10
Signaling by Retinoic Acid Homo sapiens R-HSA-5362517	0.404415	0.742122	1.97061	1.78402	RDH10
Retinoid metabolism and transport Homo sapiens R-HSA-975634	0.404415	0.742122	1.97061	1.78402	GPC6
BMAL1:CLOCK,NPAS2 activates circadian gene expression Homo sapiens R-HSA-1368108	0.404415	0.742122	1.97061	1.78402	NAMPT
Deactivation of the beta-catenin transactivating complex Homo sapiens R-HSA-3769402	0.404415	0.742122	1.97061	1.78402	TLE2
Downstream signal transduction Homo sapiens R-HSA-186763	0.406232	0.742903	1.20406	1.08465	CDKN1A;ARTN;PSME3;TRIB3;STAT6
TP53 Regulates Transcription of Cell Death Genes Homo sapiens R-HSA-5633008	0.411726	0.750381	1.92359	1.70699	FAS
Regulation of lipid metabolism by Peroxisome proliferator-activated receptor alpha (PPARalpha) Homo sapiens R-HSA-400206	0.416694	0.755805	1.41802	1.24134	TRIB3;HMGCS2
Downstream signaling events of B Cell Receptor (BCR) Homo sapiens R-HSA-1168372	0.418704	0.755805	1.28335	1.11728	CDKN1A;PSME3;TRIB3
Phase 0 - rapid depolarisation Homo sapiens R-HSA-5576892	0.418948	0.755805	1.87876	1.63454	CACNG1
ABC-family proteins mediated transport Homo sapiens R-HSA-382556	0.426082	0.755833	1.83597	1.56631	ABCA10
NOTCH1 Intracellular Domain Regulates Transcription Homo sapiens R-HSA-2122947	0.440088	0.755833	1.75597	1.44127	TLE2
Nucleotide-binding domain, leucine rich repeat containing receptor (NLR) signaling pathways Homo sapiens R-HSA-168643	0.440088	0.755833	1.75597	1.44127	CYLD
TCF dependent signaling in response to WNT Homo sapiens R-HSA-201681	0.441376	0.755833	1.23708	1.01175	TLE2;PSME3;FZD8
Rho GTPase cycle Homo sapiens R-HSA-194840	0.441851	0.755833	1.34671	1.09997	ARHGDIG;ARHGAP6
Signaling by NOTCH Homo sapiens R-HSA-157118	0.441851	0.755833	1.34671	1.09997	TLE2;APH1B
PI-3K cascade:FGFR1 Homo sapiens R-HSA-5654689	0.441851	0.755833	1.34671	1.09997	CDKN1A;TRIB3
PI-3K cascade:FGFR3 Homo sapiens R-HSA-5654710	0.441851	0.755833	1.34671	1.09997	CDKN1A;TRIB3
PI3K events in ERBB4 signaling Homo sapiens R-HSA-1250342	0.441851	0.755833	1.34671	1.09997	CDKN1A;TRIB3
PIP3 activates AKT signaling Homo sapiens R-HSA-1257604	0.441851	0.755833	1.34671	1.09997	CDKN1A;TRIB3
PI-3K cascade:FGFR4 Homo sapiens R-HSA-5654720	0.441851	0.755833	1.34671	1.09997	CDKN1A;TRIB3
PI-3K cascade:FGFR2 Homo sapiens R-HSA-5654695	0.441851	0.755833	1.34671	1.09997	CDKN1A;TRIB3
EPH-ephrin mediated repulsion of cells Homo sapiens R-HSA-3928665	0.446963	0.755833	1.71852	1.38389	APH1B
Retrograde transport at the Trans-Golgi-Network Homo sapiens R-HSA-6811440	0.453754	0.755833	1.68263	1.32962	PLIN3
Regulation of activated PAK-2p34 by proteasome mediated degradation Homo sapiens R-HSA-211733	0.453754	0.755833	1.68263	1.32962	PSME3
Cross-presentation of soluble exogenous antigens (endosomes) Homo sapiens R-HSA-1236978	0.453754	0.755833	1.68263	1.32962	PSME3
GAB1 signalosome Homo sapiens R-HSA-180292	0.454204	0.755833	1.31366	1.03675	CDKN1A;TRIB3
PI3K/AKT activation Homo sapiens R-HSA-198203	0.454204	0.755833	1.31366	1.03675	CDKN1A;TRIB3
Signaling by FGFR2 Homo sapiens R-HSA-5654738	0.454291	0.755833	1.13524	0.895724	CDKN1A;FGFBP2;ARTN;PSME3;TRIB3
Chondroitin sulfate/dermatan sulfate metabolism Homo sapiens R-HSA-1793185	0.460462	0.755833	1.64821	1.27823	GPC6
Deadenylation-dependent mRNA decay Homo sapiens R-HSA-429914	0.460462	0.755833	1.64821	1.27823	TNKS1BP1
CDK-mediated phosphorylation and removal of Cdc6 Homo sapiens R-HSA-69017	0.460462	0.755833	1.64821	1.27823	PSME3
Ubiquitin-dependent degradation of Cyclin D1 Homo sapiens R-HSA-69229	0.460462	0.755833	1.64821	1.27823	PSME3
Ubiquitin-dependent degradation of Cyclin D Homo sapiens R-HSA-75815	0.460462	0.755833	1.64821	1.27823	PSME3
Regulation of Apoptosis Homo sapiens R-HSA-169911	0.460462	0.755833	1.64821	1.27823	PSME3
Regulation of ornithine decarboxylase (ODC) Homo sapiens R-HSA-350562	0.460462	0.755833	1.64821	1.27823	PSME3
Signaling by PDGF Homo sapiens R-HSA-186797	0.46142	0.755833	1.12558	0.870576	CDKN1A;ARTN;PSME3;TRIB3;STAT6
Signaling by FGFR Homo sapiens R-HSA-190236	0.466158	0.755833	1.11923	0.854229	CDKN1A;FGFBP2;ARTN;PSME3;TRIB3
Metabolism of fat-soluble vitamins Homo sapiens R-HSA-6806667	0.467088	0.755833	1.61516	1.22952	GPC6
Ion homeostasis Homo sapiens R-HSA-5578775	0.467088	0.755833	1.61516	1.22952	TNNI3
mRNA 3'-end processing Homo sapiens R-HSA-72187	0.467088	0.755833	1.61516	1.22952	CPSF1
Post-Elongation Processing of Intron-Containing pre-mRNA Homo sapiens R-HSA-112296	0.467088	0.755833	1.61516	1.22952	CPSF1
Vpu mediated degradation of CD4 Homo sapiens R-HSA-180534	0.467088	0.755833	1.61516	1.22952	PSME3
Autodegradation of the E3 ubiquitin ligase COP1 Homo sapiens R-HSA-349425	0.467088	0.755833	1.61516	1.22952	PSME3
Host Interactions of HIV factors Homo sapiens R-HSA-162909	0.47043	0.757245	1.27203	0.959244	PSME3;AP1S1
p53-Independent DNA Damage Response Homo sapiens R-HSA-69610	0.473633	0.757245	1.58341	1.18332	PSME3
p53-Independent G1/S DNA damage checkpoint Homo sapiens R-HSA-69613	0.473633	0.757245	1.58341	1.18332	PSME3
Ubiquitin Mediated Degradation of Phosphorylated Cdc25A Homo sapiens R-HSA-69601	0.473633	0.757245	1.58341	1.18332	PSME3
Cell-Cell communication Homo sapiens R-HSA-1500931	0.478435	0.75771	1.25218	0.923149	CDH10;FLNC
XBP1(S) activates chaperone genes Homo sapiens R-HSA-381038	0.480098	0.75771	1.55288	1.13945	YIF1A
Vif-mediated degradation of APOBEC3G Homo sapiens R-HSA-180585	0.480098	0.75771	1.55288	1.13945	PSME3
Heparan sulfate/heparin (HS-GAG) metabolism Homo sapiens R-HSA-1638091	0.486483	0.75771	1.52351	1.09777	GPC6
SCF-beta-TrCP mediated degradation of Emi1 Homo sapiens R-HSA-174113	0.486483	0.75771	1.52351	1.09777	PSME3
Stabilization of p53 Homo sapiens R-HSA-69541	0.486483	0.75771	1.52351	1.09777	PSME3
Degradation of AXIN Homo sapiens R-HSA-4641257	0.486483	0.75771	1.52351	1.09777	PSME3
mRNA Splicing - Major Pathway Homo sapiens R-HSA-72163	0.490303	0.75771	1.22353	0.87205	HSPA8;CPSF1
IRE1alpha activates chaperones Homo sapiens R-HSA-381070	0.492791	0.75771	1.49522	1.05812	YIF1A
Mitotic G1-G1/S phases Homo sapiens R-HSA-453279	0.49812	0.75771	1.20515	0.839883	CDKN1A;PSME3
Chemokine receptors bind chemokines Homo sapiens R-HSA-380108	0.499021	0.75771	1.46796	1.02039	CXCR6
Degradation of DVL Homo sapiens R-HSA-4641258	0.499021	0.75771	1.46796	1.02039	PSME3
tRNA processing in the nucleus Homo sapiens R-HSA-6784531	0.505176	0.75771	1.44167	0.984444	CPSF1
Constitutive Signaling by NOTCH1 HD+PEST Domain Mutants Homo sapiens R-HSA-2894862	0.505176	0.75771	1.44167	0.984444	APH1B
Signaling by NOTCH1 in Cancer Homo sapiens R-HSA-2644603	0.505176	0.75771	1.44167	0.984444	APH1B
Signaling by NOTCH1 PEST Domain Mutants in Cancer Homo sapiens R-HSA-2644602	0.505176	0.75771	1.44167	0.984444	APH1B
Constitutive Signaling by NOTCH1 PEST Domain Mutants Homo sapiens R-HSA-2644606	0.505176	0.75771	1.44167	0.984444	APH1B
Signaling by NOTCH1 HD+PEST Domain Mutants in Cancer Homo sapiens R-HSA-2894858	0.505176	0.75771	1.44167	0.984444	APH1B
Formation of the beta-catenin:TCF transactivating complex Homo sapiens R-HSA-201722	0.511254	0.75771	1.41631	0.950183	TLE2
NIK-->noncanonical NF-kB signaling Homo sapiens R-HSA-5676590	0.511254	0.75771	1.41631	0.950183	PSME3
CDT1 association with the CDC6:ORC:origin complex Homo sapiens R-HSA-68827	0.511254	0.75771	1.41631	0.950183	PSME3
HIV Infection Homo sapiens R-HSA-162906	0.513188	0.75771	1.10585	0.737728	FEN1;PSME3;AP1S1
Class I MHC mediated antigen processing & presentation Homo sapiens R-HSA-983169	0.515487	0.75771	1.07272	0.710829	TRIM39;PSME3;RNF182;UBE2E2
Hemostasis Homo sapiens R-HSA-109582	0.516602	0.75771	1.0367	0.68472	NFE2;PTGIR;GNG3;GNG7;GNG8;STX4;SH2B1
Telomere Maintenance Homo sapiens R-HSA-157579	0.517259	0.75771	1.39182	0.917502	FEN1
Degradation of GLI1 by the proteasome Homo sapiens R-HSA-5610780	0.517259	0.75771	1.39182	0.917502	PSME3
GLI3 is processed to GLI3R by the proteasome Homo sapiens R-HSA-5610785	0.517259	0.75771	1.39182	0.917502	PSME3
Degradation of GLI2 by the proteasome Homo sapiens R-HSA-5610783	0.517259	0.75771	1.39182	0.917502	PSME3
Factors involved in megakaryocyte development and platelet production Homo sapiens R-HSA-983231	0.517327	0.75771	1.1615	0.765522	NFE2;SH2B1
Cleavage of Growing Transcript in the Termination Region Homo sapiens R-HSA-109688	0.52319	0.75771	1.36816	0.886307	CPSF1
RNA Polymerase II Transcription Termination Homo sapiens R-HSA-73856	0.52319	0.75771	1.36816	0.886307	CPSF1
Post-Elongation Processing of the Transcript Homo sapiens R-HSA-76044	0.52319	0.75771	1.36816	0.886307	CPSF1
RHO GTPases activate PKNs Homo sapiens R-HSA-5625740	0.52319	0.75771	1.36816	0.886307	PPP1R14A
Signaling by Interleukins Homo sapiens R-HSA-449147	0.526436	0.75771	1.04264	0.668982	ARTN;PSME3;IL19;STX4;IL12RB2
mRNA Splicing Homo sapiens R-HSA-72172	0.528615	0.75771	1.13679	0.724696	HSPA8;CPSF1
Cell-cell junction organization Homo sapiens R-HSA-421270	0.529049	0.75771	1.34529	0.856511	CDH10
Cell death signalling via NRAGE, NRIF and NADE Homo sapiens R-HSA-204998	0.529049	0.75771	1.34529	0.856511	APH1B
Dectin-1 mediated noncanonical NF-kB signaling Homo sapiens R-HSA-5607761	0.529049	0.75771	1.34529	0.856511	PSME3
Immune System Homo sapiens R-HSA-168256	0.530048	0.75771	1.00285	0.636598	CDKN1A;MYO10;IL19;UBE2E2;TRAF2;CNPY3;RAP1GAP;CYLD;RNF125;TRIM39;ARTN;PSME3;RNF182;AP1S1;TRIB3;STAT6;STX4;IL12RB2;SH2B1
Innate Immune System Homo sapiens R-HSA-168249	0.530681	0.75771	1.0122	0.641325	CYLD;CDKN1A;RNF125;MYO10;ARTN;PSME3;TRIB3;STAT6;TRAF2;CNPY3
Autodegradation of Cdh1 by Cdh1:APC/C Homo sapiens R-HSA-174084	0.534835	0.761605	1.32317	0.828032	PSME3
Circadian Clock Homo sapiens R-HSA-400253	0.540551	0.767698	1.30176	0.800797	NAMPT
Signaling by the B Cell Receptor (BCR) Homo sapiens R-HSA-983705	0.545777	0.768529	1.05237	0.637259	CDKN1A;PSME3;TRIB3
ER-Phagosome pathway Homo sapiens R-HSA-1236974	0.551774	0.768529	1.26095	0.749782	PSME3
Regulation of TP53 Activity Homo sapiens R-HSA-5633007	0.554253	0.768529	1.083	0.639111	PRDM1;CDK5R1
Triglyceride Biosynthesis Homo sapiens R-HSA-75109	0.557283	0.768529	1.24149	0.725876	DGAT1
APC/C:Cdc20 mediated degradation of Securin Homo sapiens R-HSA-174154	0.557283	0.768529	1.24149	0.725876	PSME3
Activation of NF-kappaB in B cells Homo sapiens R-HSA-1169091	0.557283	0.768529	1.24149	0.725876	PSME3
Cytosolic sensors of pathogen-associated DNA Homo sapiens R-HSA-1834949	0.557283	0.768529	1.24149	0.725876	STAT6
Metabolism of proteins Homo sapiens R-HSA-392499	0.55823	0.768529	0.987284	0.575571	GRP;COPZ2;PAX6;EEF2;COPZ1;YIF1A;GNG3;OS9;GNG7;NPPA;GNG8;KIFC3;CNIH2
Class A/1 (Rhodopsin-like receptors) Homo sapiens R-HSA-373076	0.560727	0.768529	1.01125	0.58503	PTGIR;GRP;LTB4R2;CXCR6
The citric acid (TCA) cycle and respiratory electron transport Homo sapiens R-HSA-1428517	0.561396	0.768529	1.06854	0.6169	COX18;COX4I1
Semaphorin interactions Homo sapiens R-HSA-373755	0.562724	0.768529	1.22262	0.702962	CDK5R1
Macroautophagy Homo sapiens R-HSA-1632852	0.562724	0.768529	1.22262	0.702962	ATG4D
Regulation of RAS by GAPs Homo sapiens R-HSA-5658442	0.562724	0.768529	1.22262	0.702962	PSME3
Assembly of the pre-replicative complex Homo sapiens R-HSA-68867	0.562724	0.768529	1.22262	0.702962	PSME3
Signaling by PTK6 Homo sapiens R-HSA-8848021	0.562724	0.768529	1.22262	0.702962	STAP2
Signaling by SCF-KIT Homo sapiens R-HSA-1433557	0.565613	0.768655	1.00485	0.572607	CDKN1A;ARTN;PSME3;TRIB3
COPII (Coat Protein 2) Mediated Vesicle Transport Homo sapiens R-HSA-204005	0.568099	0.768655	1.20431	0.680987	CNIH2
Amyloid fiber formation Homo sapiens R-HSA-977225	0.568099	0.768655	1.20431	0.680987	NPPA
Signaling by Leptin Homo sapiens R-HSA-2586552	0.574279	0.768655	1.00801	0.559081	ARTN;PSME3;SH2B1
Downstream signaling of activated FGFR2 Homo sapiens R-HSA-5654696	0.575296	0.768655	0.992276	0.548601	CDKN1A;ARTN;PSME3;TRIB3
Downstream signaling of activated FGFR4 Homo sapiens R-HSA-5654716	0.575296	0.768655	0.992276	0.548601	CDKN1A;ARTN;PSME3;TRIB3
Downstream signaling of activated FGFR3 Homo sapiens R-HSA-5654708	0.575296	0.768655	0.992276	0.548601	CDKN1A;ARTN;PSME3;TRIB3
Signaling by FGFR4 Homo sapiens R-HSA-5654743	0.582478	0.768655	0.983048	0.531303	CDKN1A;ARTN;PSME3;TRIB3
Downstream signaling of activated FGFR1 Homo sapiens R-HSA-5654687	0.582478	0.768655	0.983048	0.531303	CDKN1A;ARTN;PSME3;TRIB3
Lipid digestion, mobilization, and transport Homo sapiens R-HSA-73923	0.583831	0.768655	1.15252	0.62022	ABHD5
APC/C:Cdh1 mediated degradation of Cdc20 and other APC/C:Cdh1 targeted proteins in late mitosis/early G1 Homo sapiens R-HSA-174178	0.583831	0.768655	1.15252	0.62022	PSME3
Cdc20:Phospho-APC/C mediated degradation of Cyclin A Homo sapiens R-HSA-174184	0.583831	0.768655	1.15252	0.62022	PSME3
Signaling by FGFR3 Homo sapiens R-HSA-5654741	0.584856	0.768655	0.98001	0.525667	CDKN1A;ARTN;PSME3;TRIB3
Costimulation by the CD28 family Homo sapiens R-HSA-388841	0.588947	0.768655	1.13623	0.60154	TRIB3
APC:Cdc20 mediated degradation of cell cycle proteins prior to satisfation of the cell cycle checkpoint Homo sapiens R-HSA-179419	0.588947	0.768655	1.13623	0.60154	PSME3
Phospholipid metabolism Homo sapiens R-HSA-1483257	0.589146	0.768655	1.01436	0.536682	DGAT1;MBOAT7
Cellular Senescence Homo sapiens R-HSA-2559583	0.589146	0.768655	1.01436	0.536682	CDKN1A;EP400
Signaling by FGFR1 Homo sapiens R-HSA-5654736	0.591945	0.768655	0.971004	0.509138	CDKN1A;ARTN;PSME3;TRIB3
Role of LAT2/NTAL/LAB on calcium mobilization Homo sapiens R-HSA-2730905	0.592522	0.768655	1.00797	0.527541	CDKN1A;TRIB3
Separation of Sister Chromatids Homo sapiens R-HSA-2467813	0.592522	0.768655	1.00797	0.527541	PSME3;NDC80
Signaling by TGF-beta Receptor Complex Homo sapiens R-HSA-170834	0.594001	0.768655	1.12039	0.583582	BAMBI
Transmembrane transport of small molecules Homo sapiens R-HSA-382551	0.594484	0.768655	0.960417	0.499475	GABRB3;SLC35A2;SLC12A3;ABCA10;GNG3;GNG7;GNG8
Transport of Mature Transcript to Cytoplasm Homo sapiens R-HSA-72202	0.598992	0.770752	1.10499	0.566312	CPSF1
APC/C:Cdc20 mediated degradation of mitotic proteins Homo sapiens R-HSA-176409	0.598992	0.770752	1.10499	0.566312	PSME3
Activation of APC/C and APC/C:Cdc20 mediated degradation of mitotic proteins Homo sapiens R-HSA-176814	0.603923	0.775228	1.09	0.549695	PSME3
Axon guidance Homo sapiens R-HSA-422475	0.606361	0.776491	0.94924	0.474886	HSPA8;APH1B;MYO10;ARTN;PSME3;CDK5R1
DAP12 signaling Homo sapiens R-HSA-2424491	0.610498	0.779918	0.947767	0.467704	CDKN1A;ARTN;PSME3;TRIB3
Senescence-Associated Secretory Phenotype (SASP) Homo sapiens R-HSA-2559582	0.613604	0.782015	1.06121	0.518299	CDKN1A
Infectious disease Homo sapiens R-HSA-5663205	0.619579	0.786544	0.936553	0.448342	FEN1;PSME3;AP1S1;EEF2
PI3K Cascade Homo sapiens R-HSA-109704	0.623049	0.786544	1.03389	0.489165	TRIB3
Glucose metabolism Homo sapiens R-HSA-70326	0.623049	0.786544	1.03389	0.489165	PKM
Regulation of APC/C activators between G1/S and early anaphase Homo sapiens R-HSA-176408	0.623049	0.786544	1.03389	0.489165	PSME3
Regulation of HSF1-mediated heat shock response Homo sapiens R-HSA-3371453	0.627685	0.78714	1.02075	0.475381	HSPA8
Mitotic Anaphase Homo sapiens R-HSA-68882	0.628296	0.78714	0.942603	0.438069	PSME3;NDC80
G2/M Transition Homo sapiens R-HSA-69275	0.628296	0.78714	0.942603	0.438069	CDKN1A;PSME3
Mitotic Metaphase and Anaphase Homo sapiens R-HSA-2555396	0.631425	0.78714	0.937075	0.430845	PSME3;NDC80
Mitotic G2-G2/M phases Homo sapiens R-HSA-453274	0.634533	0.78714	0.931611	0.423758	CDKN1A;PSME3
Signaling by EGFR Homo sapiens R-HSA-177929	0.635151	0.78714	0.917544	0.416467	CDKN1A;ARTN;PSME3;TRIB3
Antigen processing-Cross presentation Homo sapiens R-HSA-1236975	0.636787	0.78714	0.995446	0.449265	PSME3
DNA Replication Pre-Initiation Homo sapiens R-HSA-69002	0.636787	0.78714	0.995446	0.449265	PSME3
M/G1 Transition Homo sapiens R-HSA-68874	0.636787	0.78714	0.995446	0.449265	PSME3
Cytokine Signaling in Immune system Homo sapiens R-HSA-1280215	0.639393	0.788535	0.918434	0.410757	ARTN;PSME3;IL19;STX4;TRAF2;IL12RB2;SH2B1
p75 NTR receptor-mediated signalling Homo sapiens R-HSA-193704	0.641255	0.788637	0.983257	0.436889	APH1B
DAP12 interactions Homo sapiens R-HSA-2172127	0.643863	0.788637	0.907019	0.399332	CDKN1A;ARTN;PSME3;TRIB3
Peptide chain elongation Homo sapiens R-HSA-156902	0.645668	0.788637	0.971361	0.424942	EEF2
Signalling by NGF Homo sapiens R-HSA-166520	0.648541	0.788637	0.904026	0.391471	CDKN1A;APH1B;ARTN;PSME3;TRIB3
Hedgehog 'on' state Homo sapiens R-HSA-5632684	0.650026	0.788637	0.959748	0.413404	PSME3
APC/C-mediated degradation of cell cycle proteins Homo sapiens R-HSA-174143	0.650026	0.788637	0.959748	0.413404	PSME3
Regulation of mitotic cell cycle Homo sapiens R-HSA-453276	0.650026	0.788637	0.959748	0.413404	PSME3
Unfolded Protein Response (UPR) Homo sapiens R-HSA-381119	0.654332	0.788637	0.948409	0.402259	YIF1A
Chromosome Maintenance Homo sapiens R-HSA-73886	0.654332	0.788637	0.948409	0.402259	FEN1
PI3K/AKT Signaling in Cancer Homo sapiens R-HSA-2219528	0.654332	0.788637	0.948409	0.402259	CDKN1A
Cell Cycle Checkpoints Homo sapiens R-HSA-69620	0.65572	0.788637	0.895062	0.377735	CDKN1A;PSME3
Metabolism of nucleotides Homo sapiens R-HSA-15869	0.658585	0.789504	0.937333	0.391489	PNP
Cellular responses to stress Homo sapiens R-HSA-2262752	0.660877	0.789504	0.886664	0.367245	HSPA8;CDKN1A;EP400;ATG4D
Signaling by Rho GTPases Homo sapiens R-HSA-194315	0.660877	0.789504	0.886664	0.367245	PPP1R14A;ARHGDIG;ARHGAP6;NDC80
Diseases of glycosylation Homo sapiens R-HSA-3781865	0.662785	0.790016	0.926512	0.381078	GPC6
Eukaryotic Translation Elongation Homo sapiens R-HSA-156842	0.666934	0.791429	0.915937	0.371013	EEF2
Regulation of TP53 Activity through Phosphorylation Homo sapiens R-HSA-6804756	0.666934	0.791429	0.915937	0.371013	CDK5R1
Negative regulation of the PI3K/AKT network Homo sapiens R-HSA-199418	0.671033	0.794526	0.9056	0.361278	TRIB3
Metabolism of carbohydrates Homo sapiens R-HSA-71387	0.674284	0.795237	0.865369	0.341045	CHIA;PKM;GPC6
NGF signalling via TRKA from the plasma membrane Homo sapiens R-HSA-187037	0.675309	0.795237	0.869575	0.341382	CDKN1A;ARTN;PSME3;TRIB3
IRS-mediated signalling Homo sapiens R-HSA-112399	0.678917	0.795237	0.859122	0.3327	ARTN;PSME3;TRIB3
Phase 1 - Functionalization of compounds Homo sapiens R-HSA-211945	0.679079	0.795237	0.885606	0.342745	AOC1
MAPK6/MAPK4 signaling Homo sapiens R-HSA-5687128	0.679079	0.795237	0.885606	0.342745	PSME3
Insulin receptor signalling cascade Homo sapiens R-HSA-74751	0.685776	0.795264	0.849916	0.320592	ARTN;PSME3;TRIB3
Peptide ligand-binding receptors Homo sapiens R-HSA-375276	0.687024	0.795264	0.84304	0.316465	GRP;CXCR6
Processing of Capped Intron-Containing Pre-mRNA Homo sapiens R-HSA-72203	0.687024	0.795264	0.84304	0.316465	HSPA8;CPSF1
IGF1R signaling cascade Homo sapiens R-HSA-2428924	0.688038	0.795264	0.84689	0.316662	ARTN;PSME3;TRIB3
Signaling by Type 1 Insulin-like Growth Factor 1 Receptor (IGF1R) Homo sapiens R-HSA-2404192	0.688038	0.795264	0.84689	0.316662	ARTN;PSME3;TRIB3
IRS-related events triggered by IGF1R Homo sapiens R-HSA-2428928	0.688038	0.795264	0.84689	0.316662	ARTN;PSME3;TRIB3
EPH-Ephrin signaling Homo sapiens R-HSA-2682334	0.690783	0.796713	0.857211	0.317108	APH1B
L1CAM interactions Homo sapiens R-HSA-373760	0.694589	0.797657	0.848145	0.309094	HSPA8
Cellular response to heat stress Homo sapiens R-HSA-3371556	0.694589	0.797657	0.848145	0.309094	HSPA8
Regulation of actin dynamics for phagocytic cup formation Homo sapiens R-HSA-2029482	0.698348	0.800126	0.839267	0.301329	MYO10
Transport of inorganic cations/anions and amino acids/oligopeptides Homo sapiens R-HSA-425393	0.705729	0.800126	0.822056	0.286506	SLC12A3
CLEC7A (Dectin-1) signaling Homo sapiens R-HSA-5607764	0.705729	0.800126	0.822056	0.286506	PSME3
Downstream TCR signaling Homo sapiens R-HSA-202424	0.705729	0.800126	0.822056	0.286506	PSME3
Hedgehog 'off' state Homo sapiens R-HSA-5610787	0.705729	0.800126	0.822056	0.286506	PSME3
Resolution of Sister Chromatid Cohesion Homo sapiens R-HSA-2500257	0.705729	0.800126	0.822056	0.286506	NDC80
Gene Silencing by RNA Homo sapiens R-HSA-211000	0.71293	0.806578	0.805533	0.27257	PIWIL2
Fc epsilon receptor (FCERI) signaling Homo sapiens R-HSA-2454202	0.716031	0.808024	0.82198	0.274567	CDKN1A;ARTN;PSME3;TRIB3
MHC class II antigen presentation Homo sapiens R-HSA-2132295	0.719956	0.808024	0.789658	0.259454	AP1S1
tRNA processing Homo sapiens R-HSA-72306	0.719956	0.808024	0.789658	0.259454	CPSF1
Adaptive Immune System Homo sapiens R-HSA-1280218	0.720261	0.808024	0.850642	0.279131	CDKN1A;TRIM39;PSME3;RNF182;AP1S1;UBE2E2;TRIB3;RAP1GAP
HATs acetylate histones Homo sapiens R-HSA-3214847	0.733497	0.81943	0.759705	0.235457	EP400
Mitotic Prometaphase Homo sapiens R-HSA-68877	0.733497	0.81943	0.759705	0.235457	NDC80
Signaling by Insulin receptor Homo sapiens R-HSA-74752	0.736736	0.82133	0.782722	0.239142	ARTN;PSME3;TRIB3
Response to elevated platelet cytosolic Ca2+ Homo sapiens R-HSA-76005	0.743223	0.826836	0.738683	0.21921	STX4
FCERI mediated NF-kB activation Homo sapiens R-HSA-2871837	0.746386	0.828628	0.73193	0.214098	PSME3
Developmental Biology Homo sapiens R-HSA-1266738	0.751333	0.832389	0.82336	0.235404	HSPA8;APH1B;MYO10;ARTN;PSME3;HOXA1;PAX6;CDK5R1
VEGFA-VEGFR2 Pathway Homo sapiens R-HSA-4420097	0.75409	0.833706	0.760148	0.214547	ARTN;PSME3;TRIB3
RHO GTPases Activate Formins Homo sapiens R-HSA-5663220	0.755644	0.833706	0.712389	0.199601	NDC80
Homology Directed Repair Homo sapiens R-HSA-5693538	0.767466	0.837833	0.687894	0.182059	FEN1
TCR signaling Homo sapiens R-HSA-202403	0.767466	0.837833	0.687894	0.182059	PSME3
Post-translational protein modification Homo sapiens R-HSA-597592	0.768238	0.837833	0.776768	0.204799	OS9;COPZ2;EEF2;CNIH2;COPZ1
Signaling by VEGF Homo sapiens R-HSA-194138	0.768736	0.837833	0.741132	0.194923	ARTN;PSME3;TRIB3
Fcgamma receptor (FCGR) dependent phagocytosis Homo sapiens R-HSA-2029480	0.773162	0.837833	0.676264	0.17398	MYO10
Glycosaminoglycan metabolism Homo sapiens R-HSA-1630316	0.775957	0.837833	0.670594	0.170101	GPC6
C-type lectin receptors (CLRs) Homo sapiens R-HSA-5621481	0.781446	0.837833	0.659534	0.162647	PSME3
Generic Transcription Pathway Homo sapiens R-HSA-212436	0.782198	0.837833	0.795642	0.195447	CDKN1A;COX18;COX4I1;NPPA;TNKS1BP1;FAS;PRDM1;CDK5R1
RNA Polymerase II Transcription Homo sapiens R-HSA-73857	0.78414	0.837833	0.654138	0.159066	CPSF1
GRB2 events in EGFR signaling Homo sapiens R-HSA-179812	0.78565	0.837833	0.689592	0.16636	ARTN;PSME3
SHC1 events in EGFR signaling Homo sapiens R-HSA-180336	0.78565	0.837833	0.689592	0.16636	ARTN;PSME3
SOS-mediated signalling Homo sapiens R-HSA-112412	0.78565	0.837833	0.689592	0.16636	ARTN;PSME3
SHC1 events in ERBB4 signaling Homo sapiens R-HSA-1250347	0.78565	0.837833	0.689592	0.16636	ARTN;PSME3
RAF/MAP kinase cascade Homo sapiens R-HSA-5673001	0.78565	0.837833	0.689592	0.16636	ARTN;PSME3
FRS-mediated FGFR2 signaling Homo sapiens R-HSA-5654700	0.787626	0.837833	0.68661	0.163916	ARTN;PSME3
FRS-mediated FGFR4 signaling Homo sapiens R-HSA-5654712	0.787626	0.837833	0.68661	0.163916	ARTN;PSME3
FRS-mediated FGFR3 signaling Homo sapiens R-HSA-5654706	0.787626	0.837833	0.68661	0.163916	ARTN;PSME3
FRS-mediated FGFR1 signaling Homo sapiens R-HSA-5654693	0.787626	0.837833	0.68661	0.163916	ARTN;PSME3
ARMS-mediated activation Homo sapiens R-HSA-170984	0.793459	0.840689	0.677814	0.156815	ARTN;PSME3
Signalling to p38 via RIT and RIN Homo sapiens R-HSA-187706	0.793459	0.840689	0.677814	0.156815	ARTN;PSME3
Frs2-mediated activation Homo sapiens R-HSA-170968	0.795372	0.841046	0.674932	0.154523	ARTN;PSME3
MAPK1/MAPK3 signaling Homo sapiens R-HSA-5684996	0.797269	0.841386	0.672073	0.152267	ARTN;PSME3
Prolonged ERK activation events Homo sapiens R-HSA-169893	0.79915	0.841709	0.669239	0.150047	ARTN;PSME3
Interleukin receptor SHC signaling Homo sapiens R-HSA-912526	0.804703	0.845888	0.660875	0.143596	ARTN;PSME3
Signalling to RAS Homo sapiens R-HSA-167044	0.806523	0.846136	0.658133	0.141513	ARTN;PSME3
VEGFR2 mediated cell proliferation Homo sapiens R-HSA-5218921	0.810119	0.848242	0.652715	0.137445	ARTN;PSME3
Interleukin-2 signaling Homo sapiens R-HSA-451927	0.817133	0.853371	0.64214	0.129682	ARTN;PSME3
Signalling to ERKs Homo sapiens R-HSA-187687	0.81885	0.853371	0.639549	0.127817	ARTN;PSME3
Cell Cycle, Mitotic Homo sapiens R-HSA-69278	0.8207	0.853371	0.699306	0.138181	CDKN1A;FEN1;PSME3;NDC80
RHO GTPase Effectors Homo sapiens R-HSA-195258	0.822241	0.853371	0.634428	0.124171	PPP1R14A;NDC80
Toll-Like Receptors Cascades Homo sapiens R-HSA-168898	0.823007	0.853371	0.57837	0.112661	CNPY3
HIV Life Cycle Homo sapiens R-HSA-162587	0.825191	0.853976	0.57421	0.110329	FEN1
Interleukin-3, 5 and GM-CSF signaling Homo sapiens R-HSA-512988	0.832076	0.859409	0.61954	0.113891	ARTN;PSME3
DNA Double-Strand Break Repair Homo sapiens R-HSA-5693532	0.833659	0.859409	0.558145	0.101544	FEN1
NCAM signaling for neurite out-growth Homo sapiens R-HSA-375165	0.839895	0.863068	0.607651	0.106022	ARTN;PSME3
SLC-mediated transmembrane transport Homo sapiens R-HSA-425407	0.842929	0.863068	0.60302	0.103039	SLC35A2;SLC12A3
M Phase Homo sapiens R-HSA-68886	0.842929	0.863068	0.60302	0.103039	PSME3;NDC80
G2/M Checkpoints Homo sapiens R-HSA-69481	0.843673	0.863068	0.539278	0.0916722	PSME3
Translation Homo sapiens R-HSA-72766	0.845602	0.863387	0.535656	0.0898328	EEF2
MAPK family signaling cascades Homo sapiens R-HSA-5683057	0.865392	0.881907	0.568339	0.0821664	ARTN;PSME3
FCERI mediated MAPK activation Homo sapiens R-HSA-2871796	0.871786	0.88673	0.558294	0.0766046	ARTN;PSME3
Biological oxidations Homo sapiens R-HSA-211859	0.914998	0.927816	0.404806	0.0359601	AOC1
GPCR downstream signaling Homo sapiens R-HSA-388396	0.918954	0.927816	0.650179	0.0549528	GPR25;PTGIR;GNG3;GRP;LTB4R2;GNG7;GNG8;CXCR6
Cell Cycle Homo sapiens R-HSA-1640170	0.919007	0.927816	0.566826	0.0478747	CDKN1A;FEN1;PSME3;NDC80
Ion channel transport Homo sapiens R-HSA-983712	0.919128	0.927816	0.396709	0.0334544	GABRB3
Signaling by GPCR Homo sapiens R-HSA-372790	0.925102	0.932084	0.67737	0.0527343	GPR25;PTGIR;GNG3;GRP;LTB4R2;ARTN;PSME3;GNG7;FZD8;GNG8;CXCR6
Chromatin organization Homo sapiens R-HSA-4839726	0.939278	0.94281	0.355738	0.0222846	EP400
Chromatin modifying enzymes Homo sapiens R-HSA-3247509	0.939278	0.94281	0.355738	0.0222846	EP400
Gene Expression Homo sapiens R-HSA-74160	0.967147	0.968961	0.62812	0.0209824	PIWIL2;HSPA8;CDKN1A;CPSF1;COX18;COX4I1;PRDM1;EEF2;PSME3;NPPA;TNKS1BP1;FAS;CDK5R1
DNA Repair Homo sapiens R-HSA-73894	0.970931	0.970931	0.280983	0.00828899	FEN1

## Sheet: n2->n3 GO
Analysis Type:	PANTHER Overrepresentation Test (Released 20210224)								mitochondria-associated endoplasmic reticulum membrane (GO:0044233)
Annotation Version and Release Date:	PANTHER version 16.0 Released 2020-12-01								COPI vesicle coat (GO:0030126)
Analyzed List:	upload_1 (Homo sapiens)								ruffle membrane (GO:0032587)
Reference List:	Homo sapiens (all genes in database)								COPI-coated vesicle (GO:0030137)
Test Type:	BINOMIAL								lipid droplet (GO:0005811)
Correction:	NONE								ruffle (GO:0001726)
PANTHER GO-Slim Cellular Component	Homo sapiens - REFLIST (20595)	upload_1 (253)	upload_1 (expected)	upload_1 (over/under)	upload_1 (fold Enrichment)	upload_1 (raw P-value)			endoplasmic reticulum lumen (GO:0005788)
mitochondria-associated endoplasmic reticulum membrane (GO:0044233)	3	1	0.04	+	27.13	0.0362			exocyst (GO:0000145)
COPI vesicle coat (GO:0030126)	10	2	0.12	+	16.28	0.00693			U2-type prespliceosome (GO:0071004)
ruffle membrane (GO:0032587)	10	2	0.12	+	16.28	0.00693			mitotic spindle (GO:0072686)
COPI-coated vesicle (GO:0030137)	11	2	0.14	+	14.8	0.00832			integral component of Golgi membrane (GO:0030173)
lipid droplet (GO:0005811)	19	3	0.23	+	12.85	0.00176			U1 snRNP (GO:0005685)
ruffle (GO:0001726)	14	2	0.17	+	11.63	0.0132			sarcolemma (GO:0042383)
endoplasmic reticulum lumen (GO:0005788)	14	2	0.17	+	11.63	0.0132			cytoplasmic side of plasma membrane (GO:0009898)
exocyst (GO:0000145)	15	2	0.18	+	10.85	0.015			extrinsic component of cytoplasmic side of plasma membrane (GO:0031234)
U2-type prespliceosome (GO:0071004)	15	2	0.18	+	10.85	0.015			cytoplasmic side of membrane (GO:0098562)
mitotic spindle (GO:0072686)	29	3	0.36	+	8.42	0.00573			extrinsic component of plasma membrane (GO:0019897)
integral component of Golgi membrane (GO:0030173)	31	3	0.38	+	7.88	0.00688			Golgi-associated vesicle (GO:0005798)
U1 snRNP (GO:0005685)	23	2	0.28	+	7.08	0.0331			coated vesicle (GO:0030135)
sarcolemma (GO:0042383)	26	2	0.32	+	6.26	0.0412			actin filament (GO:0005884)
cytoplasmic side of plasma membrane (GO:0009898)	69	5	0.85	+	5.9	0.00176			plasma membrane protein complex (GO:0098797)
extrinsic component of cytoplasmic side of plasma membrane (GO:0031234)	56	4	0.69	+	5.81	0.00533			extrinsic component of membrane (GO:0019898)
cytoplasmic side of membrane (GO:0098562)	75	5	0.92	+	5.43	0.00252			Golgi apparatus (GO:0005794)
extrinsic component of plasma membrane (GO:0019897)	87	5	1.07	+	4.68	0.00471			side of membrane (GO:0098552)
Golgi-associated vesicle (GO:0005798)	70	4	0.86	+	4.65	0.0114			leaflet of membrane bilayer (GO:0097478)
coated vesicle (GO:0030135)	93	4	1.14	+	3.5	0.0287			membrane protein complex (GO:0098796)
actin filament (GO:0005884)	93	4	1.14	+	3.5	0.0287			endomembrane system (GO:0012505)
plasma membrane protein complex (GO:0098797)	265	10	3.26	+	3.07	0.00183			vacuole (GO:0005773)
extrinsic component of membrane (GO:0019898)	134	5	1.65	+	3.04	0.0259			cell periphery (GO:0071944)
Golgi apparatus (GO:0005794)	384	11	4.72	+	2.33	0.0086			cytoplasm (GO:0005737)
side of membrane (GO:0098552)	292	8	3.59	+	2.23	0.0292			plasma membrane (GO:0005886)
leaflet of membrane bilayer (GO:0097478)	292	8	3.59	+	2.23	0.0292			membrane (GO:0016020)
membrane protein complex (GO:0098796)	615	15	7.55	+	1.99	0.00977			intracellular (GO:0005622)
endomembrane system (GO:0012505)	1277	26	15.69	+	1.66	0.00835			nuclear lumen (GO:0031981)
vacuole (GO:0005773)	1374	26	16.88	+	1.54	0.0195
cell periphery (GO:0071944)	3607	62	44.31	+	1.4	0.00311
cytoplasm (GO:0005737)	4722	81	58.01	+	1.4	0.000581
plasma membrane (GO:0005886)	3547	60	43.57	+	1.38	0.00525
membrane (GO:0016020)	4165	70	51.17	+	1.37	0.00276
intracellular (GO:0005622)	8253	115	101.38	+	1.13	0.0469
nuclear lumen (GO:0031981)	1398	10	17.17	-	0.58	0.0401

## Sheet: Pelodiscus_sinensis
Node	Site	State	p_0	p_1	Pelodiscus_sinensis
Node2	A3GALT2	0	0.97743	0.02257	1
Node2	ABI3BP	0	0.97285	0.02715	1
Node2	ACADVL	0	0.97285	0.02715	1
Node2	ACAP1	0	0.97743	0.02257	1
Node2	ACY3	0	0.93025	0.06975	1
Node2	AFF2	0	0.66008	0.33992	1
Node2	AHNAK	0	0.97743	0.02257	1
Node2	AK9	0	0.97743	0.02257	1
Node2	AKAP4	0	0.9755	0.0245	1
Node2	AKNA	0	0.8828	0.1172	1
Node2	ALDH18A1	0	0.97743	0.02257	1
Node2	ANKDD1A	0	0.66008	0.33992	1
Node2	ANKDD1B	0	0.66008	0.33992	1
Node2	ANKRD33	0	0.70124	0.29876	1
Node2	ANKRD40CL	0	0.97743	0.02257	1
Node2	AP1S1	0	0.55743	0.44257	1
Node2	APOA5	0	0.60509	0.39491	1
Node2	ARG1	0	0.93025	0.06975	1
Node2	ARHGAP20	0	0.77944	0.22056	1
Node2	ARX	0	0.77944	0.22056	1
Node2	ASB9	0	0.97743	0.02257	1
Node2	ASF1B	0	0.678	0.322	1
Node2	ATF7IP2	0	0.97743	0.02257	1
Node2	ATP5F1B	0	0.64486	0.35514	1
Node2	B3GALT2	0	0.55743	0.44257	1
Node2	BBOF1	0	0.7799	0.2201	1
Node2	BCAS4	0	0.60509	0.39491	1
Node2	BLOC1S4	0	0.678	0.322	1
Node2	BOLL	0	0.9755	0.0245	1
Node2	BPIFB4	0	0.97743	0.02257	1
Node2	BPIFC	0	0.70124	0.29876	1
Node2	CABP1	0	0.64486	0.35514	1
Node2	CARNS1	0	0.97743	0.02257	1
Node2	CCDC113	0	0.77944	0.22056	1
Node2	CCDC141	0	0.97743	0.02257	1
Node2	CCDC151	0	0.60509	0.39491	1
Node2	CCDC27	0	0.97285	0.02715	1
Node2	CCDC38	0	0.77944	0.22056	1
Node2	CCDC65	0	0.66008	0.33992	1
Node2	CCDC68	0	0.93025	0.06975	1
Node2	CCDC69	0	0.56811	0.43189	1
Node2	CCDC88A	0	0.93089	0.06911	1
Node2	CCL20	0	0.70124	0.29876	1
Node2	CCR6	0	0.70124	0.29876	1
Node2	CD22	0	0.9755	0.0245	1
Node2	CD68	0	0.60509	0.39491	1
Node2	CDC20B	0	0.5115	0.4885	1
Node2	CDC42BPG	0	0.57055	0.42945	1
Node2	CDCA2	0	0.97285	0.02715	1
Node2	CDH10	0	0.55743	0.44257	1
Node2	CDH18	0	0.97743	0.02257	1
Node2	CFAP46	0	0.97743	0.02257	1
Node2	CFAP61	0	0.97743	0.02257	1
Node2	CFAP73	0	0.8828	0.1172	1
Node2	CHCHD6	0	0.60509	0.39491	1
Node2	CIBAR1	0	0.60509	0.39491	1
Node2	CIBAR2	0	0.8828	0.1172	1
Node2	CLDN3	0	0.97743	0.02257	1
Node2	CNGB1	0	0.56811	0.43189	1
Node2	CNGB3	0	0.56811	0.43189	1
Node2	CNMD	0	0.55743	0.44257	1
Node2	CNR1	0	0.66008	0.33992	1
Node2	COL13A1	0	0.70124	0.29876	1
Node2	COL4A4	0	0.97743	0.02257	1
Node2	COL4A6	0	0.93025	0.06975	1
Node2	COPS6	0	0.77944	0.22056	1
Node2	COX4I1	0	0.55743	0.44257	1
Node2	COX5B	0	0.8828	0.1172	1
Node2	CPSF6	0	0.97743	0.02257	1
Node2	CTSK	0	0.97743	0.02257	1
Node2	CXCR6	0	0.55743	0.44257	1
Node2	CYGB	0	0.53407	0.46593	1
Node2	CYP39A1	0	0.70124	0.29876	1
Node2	DAG1	0	0.66008	0.33992	1
Node2	DLK1	0	0.66068	0.33932	1
Node2	DLX6	0	0.8103	0.1897	1
Node2	DPH6	0	0.95079	0.04921	1
Node2	DUSP11	0	0.97743	0.02257	1
Node2	EBPL	0	0.55743	0.44257	1
Node2	EFCAB5	0	0.70124	0.29876	1
Node2	EFHB	0	0.97743	0.02257	1
Node2	ENO3	0	0.92077	0.07923	1
Node2	ERAP2	0	0.678	0.322	1
Node2	ERMN	0	0.66008	0.33992	1
Node2	EXTL3	0	0.97743	0.02257	1
Node2	F13B	0	0.8103	0.1897	1
Node2	FAM13A	0	0.70124	0.29876	1
Node2	FAM177A1	0	0.8103	0.1897	1
Node2	FAM177B	0	0.8103	0.1897	1
Node2	FAM187A	0	0.93025	0.06975	1
Node2	FAM3A	0	0.53407	0.46593	1
Node2	FAS	0	0.55743	0.44257	1
Node2	FASTKD5	0	0.97292	0.02708	1
Node2	FBLN7	0	0.97743	0.02257	1
Node2	FBXL6	0	0.97285	0.02715	1
Node2	FETUB	0	0.70124	0.29876	1
Node2	FEZ1	0	0.67902	0.32098	1
Node2	FGFBP2	0	0.55743	0.44257	1
Node2	FOXL2	0	0.9755	0.0245	1
Node2	FRMPD3	0	0.97285	0.02715	1
Node2	FYB1	0	0.97743	0.02257	1
Node2	FYB2	0	0.70124	0.29876	1
Node2	FYN	0	0.93025	0.06975	1
Node2	GABRB3	0	0.55743	0.44257	1
Node2	GABRG3	0	0.97743	0.02257	1
Node2	GARS1	0	0.678	0.322	1
Node2	GET1	0	0.55743	0.44257	1
Node2	GKN1	0	0.8103	0.1897	1
Node2	GMPR	0	0.97743	0.02257	1
Node2	GNB2	0	0.95079	0.04921	1
Node2	GPC2	0	0.97502	0.02498	1
Node2	GSK3B	0	0.53407	0.46593	1
Node2	GTSF1	0	0.97292	0.02708	1
Node2	HDGFL2	0	0.9755	0.0245	1
Node2	HMCN1	0	0.90622	0.09378	1
Node2	HMGN3	0	0.60509	0.39491	1
Node2	HMX3	0	0.97292	0.02708	1
Node2	HNRNPA3	0	0.97743	0.02257	1
Node2	HOXB1	0	0.97743	0.02257	1
Node2	HS3ST1	0	0.93025	0.06975	1
Node2	HTR1D	0	0.9755	0.0245	1
Node2	IGSF11	0	0.93025	0.06975	1
Node2	IGSF3	0	0.97743	0.02257	1
Node2	IKBIP	0	0.97743	0.02257	1
Node2	IL12RB2	0	0.55743	0.44257	1
Node2	IL20	0	0.90622	0.09378	1
Node2	IL22	0	0.678	0.322	1
Node2	INPPL1	0	0.93025	0.06975	1
Node2	IRS1	0	0.97285	0.02715	1
Node2	ITPR3	0	0.97743	0.02257	1
Node2	KCND3	0	0.97743	0.02257	1
Node2	LGI1	0	0.92077	0.07923	1
Node2	LIMCH1	0	0.93025	0.06975	1
Node2	LMF1	0	0.97743	0.02257	1
Node2	LRCH3	0	0.93089	0.06911	1
Node2	LRRC74A	0	0.97743	0.02257	1
Node2	METTL24	0	0.93025	0.06975	1
Node2	MIR15B	0	0.97743	0.02257	1
Node2	MIR16-2	0	0.97743	0.02257	1
Node2	MLPH	0	0.70124	0.29876	1
Node2	MOGAT3	0	0.8828	0.1172	1
Node2	MORC1	0	0.97285	0.02715	1
Node2	MORC2	0	0.97285	0.02715	1
Node2	MPDU1	0	0.97292	0.02708	1
Node2	MRC2	0	0.97743	0.02257	1
Node2	MSLNL	0	0.97285	0.02715	1
Node2	MSS51	0	0.66008	0.33992	1
Node2	MT4	0	0.6833	0.3167	1
Node2	MTFMT	0	0.97743	0.02257	1
Node2	MTUS2	0	0.79381	0.20619	1
Node2	MYH7B	0	0.79702	0.20298	1
Node2	MYL12B	0	0.70124	0.29876	1
Node2	MYO10	0	0.55743	0.44257	1
Node2	MYO15A	0	0.97743	0.02257	1
Node2	MYOF	0	0.97285	0.02715	1
Node2	MYRIP	0	0.53407	0.46593	1
Node2	NAALADL1	0	0.92077	0.07923	1
Node2	NAMPT	0	0.55743	0.44257	1
Node2	NANOS2	0	0.97285	0.02715	1
Node2	NCS1	0	0.70124	0.29876	1
Node2	NFE2L3	0	0.60509	0.39491	1
Node2	NIBAN3	0	0.95079	0.04921	1
Node2	NLGN1	0	0.97502	0.02498	1
Node2	NPSR1	0	0.66008	0.33992	1
Node2	NRIP2	0	0.92077	0.07923	1
Node2	NSRP1	0	0.70124	0.29876	1
Node2	NUCKS1	0	0.55743	0.44257	1
Node2	NUP210L	0	0.97292	0.02708	1
Node2	NUTF2	0	0.55743	0.44257	1
Node2	OASL	0	0.97502	0.02498	1
Node2	OCIAD1	0	0.55743	0.44257	1
Node2	OCIAD2	0	0.55743	0.44257	1
Node2	OIP5	0	0.70124	0.29876	1
Node2	OR11L1	0	0.79702	0.20298	1
Node2	OR5AS1	0	0.6833	0.3167	1
Node2	OR6B1	0	0.97743	0.02257	1
Node2	OVOL1	0	0.97743	0.02257	1
Node2	OXGR1	0	0.97743	0.02257	1
Node2	PATZ1	0	0.97743	0.02257	1
Node2	PBX1	0	0.97743	0.02257	1
Node2	PCLO	0	0.97285	0.02715	1
Node2	PEAR1	0	0.97743	0.02257	1
Node2	PHACTR3	0	0.97743	0.02257	1
Node2	PHF23	0	0.97743	0.02257	1
Node2	PIM1	0	0.6833	0.3167	1
Node2	PKD1	0	0.64486	0.35514	1
Node2	PLEKHA6	0	0.97743	0.02257	1
Node2	PLOD3	0	0.56811	0.43189	1
Node2	PPDPF	0	0.93089	0.06911	1
Node2	PPDPFL	0	0.93089	0.06911	1
Node2	PRG4	0	0.97502	0.02498	1
Node2	PRLH	0	0.66008	0.33992	1
Node2	PROM1	0	0.66008	0.33992	1
Node2	PROM2	0	0.66008	0.33992	1
Node2	PROS1	0	0.8103	0.1897	1
Node2	PROSER2	0	0.60509	0.39491	1
Node2	PRR11	0	0.66008	0.33992	1
Node2	RANBP2	0	0.8103	0.1897	1
Node2	RBBP8	0	0.66008	0.33992	1
Node2	RNF213	0	0.90622	0.09378	1
Node2	RPGRIP1	0	0.93025	0.06975	1
Node2	RPS23	0	0.97743	0.02257	1
Node2	SARS1	0	0.55743	0.44257	1
Node2	SASS6	0	0.97285	0.02715	1
Node2	SCN1B	0	0.53407	0.46593	1
Node2	SCP2	0	0.55743	0.44257	1
Node2	SGK1	0	0.97743	0.02257	1
Node2	SH2D3A	0	0.678	0.322	1
Node2	SHBG	0	0.97743	0.02257	1
Node2	SIRT7	0	0.97743	0.02257	1
Node2	SIX3	0	0.97743	0.02257	1
Node2	SLC19A3	0	0.92077	0.07923	1
Node2	SLC25A22	0	0.97285	0.02715	1
Node2	SLC25A4	0	0.77944	0.22056	1
Node2	SLC5A1	0	0.97743	0.02257	1
Node2	SLC66A3	0	0.7799	0.2201	1
Node2	SNAI3	0	0.55743	0.44257	1
Node2	SNORD18	0	0.97743	0.02257	1
Node2	SOAT2	0	0.678	0.322	1
Node2	SPAG1	0	0.56811	0.43189	1
Node2	SPATA6	0	0.55743	0.44257	1
Node2	SRSF4	0	0.97743	0.02257	1
Node2	SSTR4	0	0.67902	0.32098	1
Node2	STK10	0	0.97743	0.02257	1
Node2	STK39	0	0.97743	0.02257	1
Node2	STYK1	0	0.97743	0.02257	1
Node2	SYNGR4	0	0.55743	0.44257	1
Node2	TFR2	0	0.55743	0.44257	1
Node2	TIA1	0	0.8103	0.1897	1
Node2	TIPARP	0	0.55743	0.44257	1
Node2	TJP1	0	0.97743	0.02257	1
Node2	TLE2	0	0.55743	0.44257	1
Node2	TM4SF5	0	0.55743	0.44257	1
Node2	TMEM102	0	0.79702	0.20298	1
Node2	TMEM104	0	0.55743	0.44257	1
Node2	TMEM143	0	0.55743	0.44257	1
Node2	TMEM151A	0	0.55743	0.44257	1
Node2	TMEM244	0	0.97743	0.02257	1
Node2	TMEM67	0	0.97285	0.02715	1
Node2	TNFRSF11B	0	0.90622	0.09378	1
Node2	TNIP3	0	0.66008	0.33992	1
Node2	TOPORS	0	0.97502	0.02498	1
Node2	TPM1	0	0.70124	0.29876	1
Node2	TPRG1	0	0.64486	0.35514	1
Node2	TRABD2A	0	0.97285	0.02715	1
Node2	TRAF2	0	0.55743	0.44257	1
Node2	TRAPPC3L	0	0.67902	0.32098	1
Node2	TRIM39	0	0.55743	0.44257	1
Node2	TRIM56	0	0.97285	0.02715	1
Node2	TRIM69	0	0.90622	0.09378	1
Node2	TRPV3	0	0.97743	0.02257	1
Node2	TSR1	0	0.56811	0.43189	1
Node2	TUBA1B	0	0.8103	0.1897	1
Node2	TUBA8	0	0.97743	0.02257	1
Node2	TULP1	0	0.97743	0.02257	1
Node2	UBE2L3	0	0.97743	0.02257	1
Node2	UBXN1	0	0.95079	0.04921	1
Node2	USP5	0	0.79702	0.20298	1
Node2	VAMP8	0	0.55743	0.44257	1
Node2	WNT3	0	0.79381	0.20619	1
Node2	WNT4	0	0.60509	0.39491	1
Node2	WWP1	0	0.9755	0.0245	1
Node2	XIRP1	0	0.64486	0.35514	1
Node2	XIRP2	0	0.79702	0.20298	1
Node2	YIF1A	0	0.55743	0.44257	1
Node2	YPEL4	0	0.92077	0.07923	1
Node2	ZFHX3	0	0.97743	0.02257	1
Node2	ZNF750	0	0.66008	0.33992	1
Node2	ZP1	0	0.8103	0.1897	1
Node2	ZSWIM1	0	0.60509	0.39491	1
Node2	5_8S_rRNA	0	0.9849	0.0151	0
Node2	5S_rRNA	0	0.51721	0.48279	0
Node2	AATK	0	0.58121	0.41879	0
Node2	ABCA1	0	0.65462	0.34538	0
Node2	ABCA10	0	0.93365	0.06635	0
Node2	ABCD1	0	0.99846	0.00154	0
Node2	ABHD1	0	0.7151	0.2849	0
Node2	ABHD10	0	0.96791	0.03209	0
Node2	ABHD4	0	0.98329	0.01671	0
Node2	ABHD5	0	0.58121	0.41879	0
Node2	ABO	0	0.99833	0.00167	0
Node2	ACRBP	0	0.99832	0.00168	0
Node2	ACTC1	0	0.75997	0.24003	0
Node2	ADAM9	0	0.99846	0.00154	0
Node2	ADAMTS2	0	0.99846	0.00154	0
Node2	ADIPOR2	0	0.77525	0.22475	0
Node2	ADM	0	0.9722	0.0278	0
Node2	ADM2	0	0.9722	0.0278	0
Node2	ADPRHL1	0	0.99832	0.00168	0
Node2	ADTRP	0	0.96219	0.03781	0
Node2	AFF3	0	0.51472	0.48528	0
Node2	AGBL4	0	0.95438	0.04562	0
Node2	AGPAT1	0	0.98325	0.01675	0
Node2	AGPAT2	0	0.74023	0.25977	0
Node2	AHRR	0	0.96993	0.03007	0
Node2	AIF1	0	0.67355	0.32645	0
Node2	AIF1L	0	0.58121	0.41879	0
Node2	AK1	0	0.99381	0.00619	0
Node2	AK7	0	0.99846	0.00154	0
Node2	AKAP13	0	0.99846	0.00154	0
Node2	ALKAL1	0	0.99689	0.00311	0
Node2	ALOXE3	0	0.98329	0.01671	0
Node2	ANGPTL1	0	0.92504	0.07496	0
Node2	ANKRD37	0	0.58121	0.41879	0
Node2	ANKRD50	0	0.99551	0.00449	0
Node2	ANTXR1	0	0.99381	0.00619	0
Node2	ANXA6	0	0.99849	0.00151	0
Node2	AOC1	0	0.53134	0.46866	0
Node2	AP1G2	0	0.98325	0.01675	0
Node2	AP2A1	0	0.7151	0.2849	0
Node2	APBB1	0	0.87147	0.12853	0
Node2	APEX1	0	0.77525	0.22475	0
Node2	APEX2	0	0.58121	0.41879	0
Node2	APH1B	0	0.93365	0.06635	0
Node2	APOE	0	0.9722	0.0278	0
Node2	AQP2	0	0.99849	0.00151	0
Node2	AQP4	0	0.98329	0.01671	0
Node2	ARHGAP32	0	0.99846	0.00154	0
Node2	ARHGAP6	0	0.53134	0.46866	0
Node2	ARHGAP9	0	0.98329	0.01671	0
Node2	ARHGDIG	0	0.93365	0.06635	0
Node2	ARHGEF19	0	0.95438	0.04562	0
Node2	ARL6IP5	0	0.58121	0.41879	0
Node2	ARRB1	0	0.99555	0.00445	0
Node2	ARTN	0	0.53134	0.46866	0
Node2	ASH1L	0	0.98325	0.01675	0
Node2	ASIC1	0	0.7151	0.2849	0
Node2	ASPH	0	0.99849	0.00151	0
Node2	ATG4D	0	0.58121	0.41879	0
Node2	ATOH1	0	0.99485	0.00515	0
Node2	ATP2B1	0	0.94058	0.05942	0
Node2	ATP2B4	0	0.99846	0.00154	0
Node2	ATP5MC3	0	0.9722	0.0278	0
Node2	ATP6V1FNB	0	0.58121	0.41879	0
Node2	ATP9B	0	0.99846	0.00154	0
Node2	AURKB	0	0.77525	0.22475	0
Node2	B3GALT4	0	0.95438	0.04562	0
Node2	B3GNT8	0	0.99551	0.00449	0
Node2	B4GALNT1	0	0.99381	0.00619	0
Node2	BAMBI	0	0.93365	0.06635	0
Node2	BAP1	0	0.99849	0.00151	0
Node2	BAX	0	0.7151	0.2849	0
Node2	BCAP29	0	0.75636	0.24364	0
Node2	BCAP31	0	0.75636	0.24364	0
Node2	BCAT1	0	0.94058	0.05942	0
Node2	BCAT2	0	0.94058	0.05942	0
Node2	BCL2L12	0	0.99833	0.00167	0
Node2	BCL2L14	0	0.51721	0.48279	0
Node2	BCL7A	0	0.58121	0.41879	0
Node2	BCL7C	0	0.67355	0.32645	0
Node2	BEST4	0	0.99555	0.00445	0
Node2	BFAR	0	0.99832	0.00168	0
Node2	BGN	0	0.98329	0.01671	0
Node2	BLVRB	0	0.99207	0.00793	0
Node2	BMP2K	0	0.99832	0.00168	0
Node2	BMT2	0	0.99832	0.00168	0
Node2	BORCS6	0	0.99833	0.00167	0
Node2	BPIFB3	0	0.96993	0.03007	0
Node2	BRD4	0	0.99555	0.00445	0
Node2	BRICD5	0	0.94563	0.05437	0
Node2	BRSK2	0	0.99833	0.00167	0
Node2	C11orf16	0	0.99833	0.00167	0
Node2	C12orf50	0	0.58121	0.41879	0
Node2	C15orf65	0	0.96791	0.03209	0
Node2	C17orf98	0	0.9722	0.0278	0
Node2	C1orf194	0	0.95438	0.04562	0
Node2	C1QL2	0	0.98329	0.01671	0
Node2	C1QL4	0	0.99846	0.00154	0
Node2	C9orf116	0	0.96791	0.03209	0
Node2	CA2	0	0.96219	0.03781	0
Node2	CACNA2D2	0	0.99832	0.00168	0
Node2	CACNG1	0	0.58121	0.41879	0
Node2	CACNG6	0	0.77525	0.22475	0
Node2	CACNG8	0	0.9501	0.0499	0
Node2	CALHM6	0	0.75636	0.24364	0
Node2	CALY	0	0.95438	0.04562	0
Node2	CAMK2N1	0	0.51721	0.48279	0
Node2	CAMK2N2	0	0.51721	0.48279	0
Node2	CAMSAP3	0	0.95665	0.04335	0
Node2	CAPN1	0	0.99849	0.00151	0
Node2	CAPSL	0	0.58121	0.41879	0
Node2	CASR	0	0.9722	0.0278	0
Node2	CASTOR2	0	0.58121	0.41879	0
Node2	CATIP	0	0.93365	0.06635	0
Node2	CBL	0	0.99833	0.00167	0
Node2	CBLB	0	0.98325	0.01675	0
Node2	CBLIF	0	0.58121	0.41879	0
Node2	CCBE1	0	0.93365	0.06635	0
Node2	CCDC120	0	0.9846	0.0154	0
Node2	CCDC146	0	0.99207	0.00793	0
Node2	CCDC170	0	0.93365	0.06635	0
Node2	CCDC71	0	0.92504	0.07496	0
Node2	CCDC71L	0	0.96219	0.03781	0
Node2	CCDC9	0	0.99832	0.00168	0
Node2	CCHCR1	0	0.96791	0.03209	0
Node2	CCL16	0	0.99846	0.00154	0
Node2	CCL19	0	0.96993	0.03007	0
Node2	CCN6	0	0.93365	0.06635	0
Node2	CCR10	0	0.57969	0.42031	0
Node2	CCR9	0	0.96993	0.03007	0
Node2	CD164L2	0	0.57969	0.42031	0
Node2	CD276	0	0.57969	0.42031	0
Node2	CD44	0	0.87147	0.12853	0
Node2	CD79B	0	0.99832	0.00168	0
Node2	CDC25C	0	0.99832	0.00168	0
Node2	CDCA8	0	0.98325	0.01675	0
Node2	CDH1	0	0.94058	0.05942	0
Node2	CDHR1	0	0.99846	0.00154	0
Node2	CDK5R1	0	0.58121	0.41879	0
Node2	CDK5R2	0	0.58121	0.41879	0
Node2	CDK8	0	0.99832	0.00168	0
Node2	CDKN1A	0	0.93365	0.06635	0
Node2	CEBPD	0	0.99689	0.00311	0
Node2	CELA1	0	0.92381	0.07619	0
Node2	CEP350	0	0.87147	0.12853	0
Node2	CERK	0	0.67355	0.32645	0
Node2	CGGBP1	0	0.99833	0.00167	0
Node2	CGN	0	0.95623	0.04377	0
Node2	CGNL1	0	0.95623	0.04377	0
Node2	CHD8	0	0.95438	0.04562	0
Node2	CHIA	0	0.53134	0.46866	0
Node2	CHST11	0	0.96937	0.03063	0
Node2	CHST14	0	0.99849	0.00151	0
Node2	CIDEB	0	0.94058	0.05942	0
Node2	CIPC	0	0.99846	0.00154	0
Node2	CITED1	0	0.93365	0.06635	0
Node2	CKAP2L	0	0.53134	0.46866	0
Node2	CKM	0	0.58121	0.41879	0
Node2	CLDN15	0	0.95623	0.04377	0
Node2	CLDN4	0	0.99846	0.00154	0
Node2	CLDN8	0	0.74023	0.25977	0
Node2	CLEC11A	0	0.9722	0.0278	0
Node2	CLIP4	0	0.99551	0.00449	0
Node2	CNFN	0	0.99833	0.00167	0
Node2	CNIH2	0	0.93365	0.06635	0
Node2	CNNM2	0	0.99846	0.00154	0
Node2	CNPY3	0	0.93365	0.06635	0
Node2	CNPY4	0	0.96791	0.03209	0
Node2	COG5	0	0.99846	0.00154	0
Node2	COL26A1	0	0.99849	0.00151	0
Node2	COL6A6	0	0.99846	0.00154	0
Node2	COPZ1	0	0.58121	0.41879	0
Node2	COPZ2	0	0.58121	0.41879	0
Node2	COQ8B	0	0.99846	0.00154	0
Node2	CORO1B	0	0.99849	0.00151	0
Node2	COX18	0	0.67355	0.32645	0
Node2	COX7A2	0	0.99485	0.00515	0
Node2	CPEB4	0	0.99846	0.00154	0
Node2	CPSF1	0	0.58121	0.41879	0
Node2	CPT1B	0	0.7151	0.2849	0
Node2	CPT1C	0	0.67355	0.32645	0
Node2	CRB3	0	0.94058	0.05942	0
Node2	CREM	0	0.98325	0.01675	0
Node2	CRH	0	0.97	0.03	0
Node2	CRISP2	0	0.96791	0.03209	0
Node2	CRTC2	0	0.89689	0.10311	0
Node2	CRYGS	0	0.99832	0.00168	0
Node2	CTR9	0	0.99846	0.00154	0
Node2	CTSS	0	0.99833	0.00167	0
Node2	CTXND1	0	0.99833	0.00167	0
Node2	CUTA	0	0.99551	0.00449	0
Node2	CXCL8	0	0.99832	0.00168	0
Node2	CYB5R3	0	0.58121	0.41879	0
Node2	CYLD	0	0.67355	0.32645	0
Node2	CYSLTR2	0	0.96993	0.03007	0
Node2	DACT3	0	0.67355	0.32645	0
Node2	DCST1	0	0.99833	0.00167	0
Node2	DDX47	0	0.99832	0.00168	0
Node2	DDX60	0	0.99551	0.00449	0
Node2	DEDD2	0	0.77525	0.22475	0
Node2	DENND1B	0	0.99207	0.00793	0
Node2	DEPDC4	0	0.96219	0.03781	0
Node2	DERL2	0	0.60577	0.39423	0
Node2	DGAT1	0	0.58121	0.41879	0
Node2	DHX33	0	0.99846	0.00154	0
Node2	DHX35	0	0.99846	0.00154	0
Node2	DIO1	0	0.53134	0.46866	0
Node2	DMGDH	0	0.99846	0.00154	0
Node2	DMXL1	0	0.58121	0.41879	0
Node2	DMXL2	0	0.58121	0.41879	0
Node2	DNAH7	0	0.99832	0.00168	0
Node2	DNAJC8	0	0.99833	0.00167	0
Node2	DNASE1L1	0	0.9501	0.0499	0
Node2	DNASE2	0	0.93365	0.06635	0
Node2	DNASE2B	0	0.95438	0.04562	0
Node2	DOCK2	0	0.62042	0.37958	0
Node2	DPYD	0	0.99832	0.00168	0
Node2	DRD4	0	0.99846	0.00154	0
Node2	DSG1	0	0.87147	0.12853	0
Node2	DSTYK	0	0.99849	0.00151	0
Node2	DUSP10	0	0.99381	0.00619	0
Node2	DUT	0	0.9722	0.0278	0
Node2	EBF4	0	0.57969	0.42031	0
Node2	EEF1G	0	0.99849	0.00151	0
Node2	EEF2	0	0.93365	0.06635	0
Node2	EFCC1	0	0.96937	0.03063	0
Node2	EFS	0	0.95623	0.04377	0
Node2	ELOB	0	0.95438	0.04562	0
Node2	EMC8	0	0.9501	0.0499	0
Node2	EMC9	0	0.77525	0.22475	0
Node2	EMILIN1	0	0.58121	0.41879	0
Node2	EML1	0	0.58121	0.41879	0
Node2	EML2	0	0.58121	0.41879	0
Node2	ENAH	0	0.99832	0.00168	0
Node2	EP400	0	0.93365	0.06635	0
Node2	EPPK1	0	0.99833	0.00167	0
Node2	EPS8L1	0	0.99833	0.00167	0
Node2	ERCC2	0	0.94058	0.05942	0
Node2	ERCC8	0	0.99207	0.00793	0
Node2	ERF	0	0.9846	0.0154	0
Node2	ERLEC1	0	0.58121	0.41879	0
Node2	ESD	0	0.99832	0.00168	0
Node2	EVA1A	0	0.58121	0.41879	0
Node2	EXOC3L1	0	0.53134	0.46866	0
Node2	EXOC3L2	0	0.58121	0.41879	0
Node2	EXOC3L4	0	0.92311	0.07689	0
Node2	EXOC4	0	0.99832	0.00168	0
Node2	EXOSC4	0	0.7484	0.2516	0
Node2	EXOSC5	0	0.9846	0.0154	0
Node2	EXOSC6	0	0.99833	0.00167	0
Node2	EXT1	0	0.99849	0.00151	0
Node2	F10	0	0.96993	0.03007	0
Node2	F11R	0	0.99485	0.00515	0
Node2	FA2H	0	0.99832	0.00168	0
Node2	FAF1	0	0.99832	0.00168	0
Node2	FAM120C	0	0.96219	0.03781	0
Node2	FAM131C	0	0.92504	0.07496	0
Node2	FAM151A	0	0.98329	0.01671	0
Node2	FAM151B	0	0.7151	0.2849	0
Node2	FAM171A2	0	0.58121	0.41879	0
Node2	FAM172A	0	0.62042	0.37958	0
Node2	FAM193B	0	0.62042	0.37958	0
Node2	FAM217A	0	0.99832	0.00168	0
Node2	FAM221A	0	0.7484	0.2516	0
Node2	FAM221B	0	0.95665	0.04335	0
Node2	FAM53C	0	0.7151	0.2849	0
Node2	FAM98C	0	0.96791	0.03209	0
Node2	FBN3	0	0.57969	0.42031	0
Node2	FBXL17	0	0.99846	0.00154	0
Node2	FBXL2	0	0.53134	0.46866	0
Node2	FCHO2	0	0.99833	0.00167	0
Node2	FEN1	0	0.93365	0.06635	0
Node2	FER	0	0.96219	0.03781	0
Node2	FGFBP3	0	0.9501	0.0499	0
Node2	FGFR4	0	0.99849	0.00151	0
Node2	FHAD1	0	0.99832	0.00168	0
Node2	FHOD3	0	0.99485	0.00515	0
Node2	FITM1	0	0.98325	0.01675	0
Node2	FITM2	0	0.98325	0.01675	0
Node2	FLNC	0	0.93365	0.06635	0
Node2	FOXD2	0	0.7484	0.2516	0
Node2	FOXE1	0	0.95665	0.04335	0
Node2	FOXL1	0	0.95438	0.04562	0
Node2	FOXP2	0	0.97285	0.02715	0
Node2	FRMPD1	0	0.67355	0.32645	0
Node2	FTCD	0	0.93365	0.06635	0
Node2	FTCDNL1	0	0.93365	0.06635	0
Node2	FUNDC1	0	0.99849	0.00151	0
Node2	FXYD1	0	0.96219	0.03781	0
Node2	FXYD6	0	0.57969	0.42031	0
Node2	FYCO1	0	0.99207	0.00793	0
Node2	FYTTD1	0	0.96993	0.03007	0
Node2	FZD8	0	0.58121	0.41879	0
Node2	GABRB2	0	0.96937	0.03063	0
Node2	GALNT13	0	0.99846	0.00154	0
Node2	GAPDH	0	0.99846	0.00154	0
Node2	GAS1	0	0.99849	0.00151	0
Node2	GAS2	0	0.99849	0.00151	0
Node2	GAS2L1	0	0.91275	0.08725	0
Node2	GCG	0	0.96219	0.03781	0
Node2	GFI1	0	0.99833	0.00167	0
Node2	GFOD1	0	0.99846	0.00154	0
Node2	GJB3	0	0.58121	0.41879	0
Node2	GJB4	0	0.93365	0.06635	0
Node2	GJD3	0	0.58121	0.41879	0
Node2	GKN3P	0	0.93365	0.06635	0
Node2	GLDC	0	0.99846	0.00154	0
Node2	GLI3	0	0.97	0.03	0
Node2	GLIPR1	0	0.99832	0.00168	0
Node2	GLYATL3	0	0.95623	0.04377	0
Node2	GNAL	0	0.9846	0.0154	0
Node2	GNAO1	0	0.99846	0.00154	0
Node2	GNG3	0	0.58121	0.41879	0
Node2	GNG7	0	0.58121	0.41879	0
Node2	GNG8	0	0.58121	0.41879	0
Node2	GPC6	0	0.58121	0.41879	0
Node2	GPR150	0	0.96219	0.03781	0
Node2	GPR152	0	0.99689	0.00311	0
Node2	GPR173	0	0.58121	0.41879	0
Node2	GPR180	0	0.98325	0.01675	0
Node2	GPR25	0	0.93365	0.06635	0
Node2	GPR31	0	0.99551	0.00449	0
Node2	GPR4	0	0.98329	0.01671	0
Node2	GPR82	0	0.53134	0.46866	0
Node2	GPSM1	0	0.94058	0.05942	0
Node2	GPT	0	0.99551	0.00449	0
Node2	GRAMD1B	0	0.95665	0.04335	0
Node2	GRINA	0	0.93365	0.06635	0
Node2	GRP	0	0.93365	0.06635	0
Node2	GSX1	0	0.53134	0.46866	0
Node2	GTF2H3	0	0.99846	0.00154	0
Node2	GTSE1	0	0.95438	0.04562	0
Node2	GUCA2A	0	0.99551	0.00449	0
Node2	GUCA2B	0	0.99849	0.00151	0
Node2	GZMM	0	0.99846	0.00154	0
Node2	H2AX	0	0.92381	0.07619	0
Node2	H3-5	0	0.99846	0.00154	0
Node2	H3C15	0	0.99833	0.00167	0
Node2	H4C1	0	0.99849	0.00151	0
Node2	HBAD	0	0.96993	0.03007	0
Node2	HCN4	0	0.7151	0.2849	0
Node2	HERC2	0	0.99846	0.00154	0
Node2	HMG20B	0	0.99551	0.00449	0
Node2	HMGB2	0	0.9722	0.0278	0
Node2	HMGCS2	0	0.53134	0.46866	0
Node2	HMGN1	0	0.60577	0.39423	0
Node2	HOMER1	0	0.99381	0.00619	0
Node2	HOMEZ	0	0.58121	0.41879	0
Node2	HOXA1	0	0.93365	0.06635	0
Node2	HOXC4	0	0.99832	0.00168	0
Node2	HOXC9	0	0.95438	0.04562	0
Node2	HPSE2	0	0.51721	0.48279	0
Node2	HSPA14	0	0.99846	0.00154	0
Node2	HSPA8	0	0.58121	0.41879	0
Node2	HSPA9	0	0.99833	0.00167	0
Node2	HTR1A	0	0.96791	0.03209	0
Node2	HTR3A	0	0.99849	0.00151	0
Node2	HTR6	0	0.96993	0.03007	0
Node2	HYAL4	0	0.58121	0.41879	0
Node2	ICA1	0	0.93365	0.06635	0
Node2	ICA1L	0	0.93365	0.06635	0
Node2	ICE1	0	0.99833	0.00167	0
Node2	IDH3G	0	0.7151	0.2849	0
Node2	IER2	0	0.92504	0.07496	0
Node2	IER5	0	0.97	0.03	0
Node2	IER5L	0	0.94563	0.05437	0
Node2	IFRD2	0	0.58121	0.41879	0
Node2	IGDCC3	0	0.58121	0.41879	0
Node2	IGF1	0	0.99846	0.00154	0
Node2	IGFBP3	0	0.99846	0.00154	0
Node2	IHH	0	0.99551	0.00449	0
Node2	IL16	0	0.99832	0.00168	0
Node2	IL19	0	0.53134	0.46866	0
Node2	IL1B	0	0.95438	0.04562	0
Node2	IL1RN	0	0.95438	0.04562	0
Node2	IL36RN	0	0.95438	0.04562	0
Node2	INAVA	0	0.99846	0.00154	0
Node2	INKA1	0	0.58121	0.41879	0
Node2	INKA2	0	0.58121	0.41879	0
Node2	INSL5	0	0.99832	0.00168	0
Node2	INSYN1	0	0.58121	0.41879	0
Node2	IQCA1	0	0.95438	0.04562	0
Node2	IQCA1L	0	0.93365	0.06635	0
Node2	IRAG2	0	0.99846	0.00154	0
Node2	ISCA1	0	0.99833	0.00167	0
Node2	ISG20	0	0.99846	0.00154	0
Node2	ITM2C	0	0.53134	0.46866	0
Node2	ITPK1	0	0.96791	0.03209	0
Node2	ITPR1	0	0.99833	0.00167	0
Node2	ITSN1	0	0.99846	0.00154	0
Node2	JAKMIP1	0	0.92311	0.07689	0
Node2	JUN	0	0.99849	0.00151	0
Node2	KANK1	0	0.95665	0.04335	0
Node2	KCNC1	0	0.99849	0.00151	0
Node2	KCND2	0	0.93365	0.06635	0
Node2	KCNH6	0	0.93365	0.06635	0
Node2	KCNJ14	0	0.7151	0.2849	0
Node2	KCNK9	0	0.99849	0.00151	0
Node2	KCNN4	0	0.93365	0.06635	0
Node2	KDM2B	0	0.7151	0.2849	0
Node2	KDM5A	0	0.99832	0.00168	0
Node2	KHSRP	0	0.95438	0.04562	0
Node2	KIAA1586	0	0.99832	0.00168	0
Node2	KIF14	0	0.99832	0.00168	0
Node2	KIF1A	0	0.99832	0.00168	0
Node2	KIF21B	0	0.99849	0.00151	0
Node2	KIFC2	0	0.99832	0.00168	0
Node2	KIFC3	0	0.67355	0.32645	0
Node2	KISS1R	0	0.95438	0.04562	0
Node2	KLF13	0	0.99551	0.00449	0
Node2	KLF8	0	0.99846	0.00154	0
Node2	KLHL31	0	0.58121	0.41879	0
Node2	KLRG1	0	0.99833	0.00167	0
Node2	KRT12	0	0.99833	0.00167	0
Node2	KRTCAP3	0	0.95438	0.04562	0
Node2	LAMB2	0	0.74023	0.25977	0
Node2	LAMC1	0	0.99846	0.00154	0
Node2	LASP1	0	0.62042	0.37958	0
Node2	LCA5L	0	0.53134	0.46866	0
Node2	LCORL	0	0.7151	0.2849	0
Node2	LDB3	0	0.94563	0.05437	0
Node2	LIF	0	0.99846	0.00154	0
Node2	LIN7B	0	0.7151	0.2849	0
Node2	LMTK3	0	0.58121	0.41879	0
Node2	LRP1B	0	0.99832	0.00168	0
Node2	LRP8	0	0.97233	0.02767	0
Node2	LRRC10	0	0.62042	0.37958	0
Node2	LRRC10B	0	0.62042	0.37958	0
Node2	LRRC3	0	0.7151	0.2849	0
Node2	LRRC8E	0	0.99485	0.00515	0
Node2	LSM5	0	0.99849	0.00151	0
Node2	LTA	0	0.99485	0.00515	0
Node2	LTB4R2	0	0.58121	0.41879	0
Node2	LURAP1	0	0.58121	0.41879	0
Node2	LURAP1L	0	0.58121	0.41879	0
Node2	LYPD3	0	0.99555	0.00445	0
Node2	LYZ	0	0.99381	0.00619	0
Node2	MACF1	0	0.99849	0.00151	0
Node2	MAF	0	0.98329	0.01671	0
Node2	MAGI2	0	0.7151	0.2849	0
Node2	MAGOH	0	0.99846	0.00154	0
Node2	MAN1A2	0	0.99846	0.00154	0
Node2	MAN2A2	0	0.51721	0.48279	0
Node2	MAP1LC3C	0	0.99833	0.00167	0
Node2	MAP4K3	0	0.99846	0.00154	0
Node2	MAP4K4	0	0.99846	0.00154	0
Node2	MAP6	0	0.96791	0.03209	0
Node2	MAP6D1	0	0.7484	0.2516	0
Node2	MAPKAP1	0	0.99846	0.00154	0
Node2	MARVELD2	0	0.58121	0.41879	0
Node2	MAZ	0	0.99832	0.00168	0
Node2	MBD5	0	0.9846	0.0154	0
Node2	MBOAT7	0	0.93365	0.06635	0
Node2	MCC	0	0.97233	0.02767	0
Node2	MCF2L2	0	0.9846	0.0154	0
Node2	MCM4	0	0.92311	0.07689	0
Node2	MDFIC	0	0.99207	0.00793	0
Node2	MDM2	0	0.92311	0.07689	0
Node2	ME2	0	0.58121	0.41879	0
Node2	MED1	0	0.96993	0.03007	0
Node2	MEGF11	0	0.58121	0.41879	0
Node2	Metazoa_SRP	0	0.51721	0.48279	0
Node2	METTL26	0	0.96791	0.03209	0
Node2	MID1	0	0.99832	0.00168	0
Node2	MIER3	0	0.7151	0.2849	0
Node2	MINK1	0	0.98329	0.01671	0
Node2	MIR133A1	0	0.9849	0.0151	0
Node2	MMP1	0	0.9846	0.0154	0
Node2	MMP13	0	0.51472	0.48528	0
Node2	MON1A	0	0.58121	0.41879	0
Node2	MRPL13	0	0.99833	0.00167	0
Node2	MSH2	0	0.99849	0.00151	0
Node2	MSR1	0	0.99689	0.00311	0
Node2	MSRB3	0	0.99846	0.00154	0
Node2	MSX1	0	0.9722	0.0278	0
Node2	MTCH1	0	0.93365	0.06635	0
Node2	MTCH2	0	0.58121	0.41879	0
Node2	MTX1	0	0.77525	0.22475	0
Node2	MYL5	0	0.99846	0.00154	0
Node2	MYO18A	0	0.99832	0.00168	0
Node2	MYO1E	0	0.58121	0.41879	0
Node2	MYOT	0	0.99849	0.00151	0
Node2	MYRFL	0	0.95438	0.04562	0
Node2	MYT1	0	0.99849	0.00151	0
Node2	MZT1	0	0.99849	0.00151	0
Node2	N4BP2L2	0	0.99485	0.00515	0
Node2	NAIF1	0	0.89689	0.10311	0
Node2	NANOS1	0	0.58121	0.41879	0
Node2	NANOS3	0	0.58121	0.41879	0
Node2	NAT14	0	0.58121	0.41879	0
Node2	NCKAP5L	0	0.77525	0.22475	0
Node2	ND1	0	0.99832	0.00168	0
Node2	ND4L	0	0.99832	0.00168	0
Node2	NDC80	0	0.93365	0.06635	0
Node2	NDRG2	0	0.7151	0.2849	0
Node2	NDST3	0	0.99846	0.00154	0
Node2	NEBL	0	0.97285	0.02715	0
Node2	NEK7	0	0.99849	0.00151	0
Node2	NEU1	0	0.77525	0.22475	0
Node2	NEU2	0	0.65462	0.34538	0
Node2	NEURL1	0	0.99849	0.00151	0
Node2	NFATC2	0	0.99832	0.00168	0
Node2	NFATC3	0	0.99833	0.00167	0
Node2	NFE2	0	0.58121	0.41879	0
Node2	NFKBID	0	0.67355	0.32645	0
Node2	NHLH2	0	0.93365	0.06635	0
Node2	NINL	0	0.95623	0.04377	0
Node2	NKG7	0	0.92504	0.07496	0
Node2	NKPD1	0	0.96791	0.03209	0
Node2	NKX1-2	0	0.99832	0.00168	0
Node2	NOTCH2	0	0.99485	0.00515	0
Node2	NOXRED1	0	0.93365	0.06635	0
Node2	NPAS4	0	0.99832	0.00168	0
Node2	NPB	0	0.99832	0.00168	0
Node2	NPPA	0	0.93365	0.06635	0
Node2	NPPB	0	0.93365	0.06635	0
Node2	NPR2	0	0.9849	0.0151	0
Node2	NPRL3	0	0.99846	0.00154	0
Node2	NPTN	0	0.96791	0.03209	0
Node2	NPW	0	0.99832	0.00168	0
Node2	NRG3	0	0.95438	0.04562	0
Node2	NRN1L	0	0.53134	0.46866	0
Node2	NRSN1	0	0.93365	0.06635	0
Node2	NRSN2	0	0.9722	0.0278	0
Node2	NRXN3	0	0.58121	0.41879	0
Node2	NTF4	0	0.77525	0.22475	0
Node2	NTN3	0	0.62042	0.37958	0
Node2	NUCB1	0	0.77525	0.22475	0
Node2	NUCB2	0	0.77525	0.22475	0
Node2	NUDT16	0	0.99846	0.00154	0
Node2	NUDT16L1	0	0.99846	0.00154	0
Node2	NXPE3	0	0.99832	0.00168	0
Node2	OLIG2	0	0.99485	0.00515	0
Node2	OPHN1	0	0.99846	0.00154	0
Node2	OR10Q1	0	0.9849	0.0151	0
Node2	OR10W1	0	0.77525	0.22475	0
Node2	OR51E1	0	0.99849	0.00151	0
Node2	OR51E2	0	0.99849	0.00151	0
Node2	OR52M1	0	0.9849	0.0151	0
Node2	OR5AP2	0	0.96219	0.03781	0
Node2	OR5I1	0	0.99849	0.00151	0
Node2	OR5J2	0	0.99849	0.00151	0
Node2	OR6J1	0	0.9849	0.0151	0
Node2	OR6P1	0	0.99849	0.00151	0
Node2	OS9	0	0.58121	0.41879	0
Node2	OSBPL9	0	0.99846	0.00154	0
Node2	OSGEP	0	0.77525	0.22475	0
Node2	OTOA	0	0.93365	0.06635	0
Node2	OTOL1	0	0.99832	0.00168	0
Node2	OTOP2	0	0.95438	0.04562	0
Node2	OTX2	0	0.99555	0.00445	0
Node2	OVCH2	0	0.93365	0.06635	0
Node2	OVOL2	0	0.96219	0.03781	0
Node2	OXA1L	0	0.95438	0.04562	0
Node2	OXER1	0	0.99551	0.00449	0
Node2	P2RY10	0	0.99832	0.00168	0
Node2	P2RY12	0	0.77525	0.22475	0
Node2	PAFAH1B3	0	0.67355	0.32645	0
Node2	PAK5	0	0.99846	0.00154	0
Node2	PAX6	0	0.67355	0.32645	0
Node2	PCBP2	0	0.99846	0.00154	0
Node2	PCDH7	0	0.96791	0.03209	0
Node2	PCDHGA2	0	0.94058	0.05942	0
Node2	PCF11	0	0.99689	0.00311	0
Node2	PCSK5	0	0.99832	0.00168	0
[truncated: 3,478 more rows]

## Sheet: pelSin enrichments
Term (2/30=6.6%)	P-value	Adjusted P-value	Odds Ratio	Combined Score	Genes
[truncated: 575 more rows]

[truncated: 18 more sheets: pelSin GO, n1->n2, Chrysemys_picta, chrPic enrichments, chrPic GO, AncTortoise, AncToroise enrichments, AncTortoise GO, Chelonoidis_abingdonii, chelAb enrichments, chelAb GO, Gopherus, GopSp enrichments, GopSp GO, GopSp Logo, Unique ChelAb Pathways, Unique ChelAb GO, ChelAb Logo]
