# Supplementary material for: Concurrent Evolution of Antiaging Gene Duplications and Cellular Phenotypes in Long-Lived Turtles
Source: Genome Biol Evol. 2021 Nov 18;13(12):evab244. doi: 10.1093/gbe/evab244 (PMC8688777; doi:10.1093/gbe/evab244)
Supplement: evab244_Supplementary_Data [file evab244_supplementary_data.zip › Source data files and figure supplements/Figure 2 ΓÇô source data 1. Ancestral reconstructions of testudine body size, lifespan, and intrinsic cancer risk/RICR data/Testudines_noGuntheri-bodySizeRate.tree]

(((((Platysternon.megacephalum:8.31068,((((((((Cuora.amboinensis:4.30387,(Cuora.mouhotii:2.19512,(((Cuora.yunnanensis:7.47835,(Cuora.trifasciata:24.6526,(Cuora.zhoui:0.415064,(Cuora.pani:2.61781,Cuora.aurocapitata:3.83851)n20:4.23476)n19:6.89684)n18:0.964619)n17:2.88032,(Cuora.flavomarginata:9.17727,Cuora.cyclornata:16.515)n21:6.10972)n16:0.461786,(Cuora.mccordi:6.97336,(Cuora.galbinifrons:1.04048,(Cuora.picturata:1.67174,Cuora.bourreti:2.03706)n24:0.824992)n23:0.167236)n22:1.76668)n15:1.64656)n14:3.16703)n13:3.79902,(((Mauremys.japonica:8.23951,(Mauremys.nigricans:0.725933,(Mauremys.reevesii:6.122,Mauremys.sinensis:0.111505)n29:2.5918)n28:3.69653)n27:1.76772,(Mauremys.leprosa:0.882155,(Mauremys.caspica:6.7476,Mauremys.rivulata:6.97979)n31:1.09273)n30:0.120441)n26:0.377156,(Mauremys.annamensis:5.37044,Mauremys.mutica:5.31738)n32:0.0628535)n25:1.14341)n12:2.22408,((Leucocephalon.yuwonoi:2.90768,(((Cyclemys.oldhamii:1.8903,(Cyclemys.enigmatica:0.657647,(Cyclemys.dentata:3.93526,(Cyclemys.atripons:2.03083,Cyclemys.pulchristriata:1.25501)n40:1.2809)n39:1.69651)n38:2.1795)n37:1.53487,(Cyclemys.fusca:0.302224,Cyclemys.gemeli:1.62835)n41:1.21731)n36:3.39439,(Notochelys.platynota:6.13672,(Heosemys.spinosa:7.10906,(Heosemys.annandalii:26.9238,(Heosemys.grandis:16.138,Heosemys.depressa:19.207)n45:0.870296)n44:13.4204)n43:2.30943)n42:5.89863)n35:2.17565)n34:3.16391,(Sacalia.bealei:0.465672,Sacalia.quadriocellata:5.50275)n46:7.78593)n33:1.67678)n11:0.218222,(Vijayachelys.silvatica:8.41071,(Melanochelys.tricarinata:19.1244,Melanochelys.trijuga:32.0568)n48:1.41637)n47:2.88975)n10:2.84633,((((Geoclemys.hamiltonii:8.53302,(((Hardella.thurjii:8.66478,((Batagur.kachuga:4.65997,(Batagur.baska:0.0030376,Batagur.affinis:5.8385)n58:4.8857)n57:5.24378,(Batagur.dhongoka:12.7614,(Batagur.borneoensis:37.3073,Batagur.trivittata:1.26075)n60:8.79311)n59:0.759458)n56:5.13885)n55:30.1848,((Pangshura.tentoria:2.92753,Pangshura.smithii:3.37584)n62:0.616972,(Pangshura.sylhetensis:5.36897,Pangshura.tecta:0.229466)n63:3.59916)n61:8.30448)n54:4.47752,(Morenia.petersi:1.63247,Morenia.ocellata:1.63247)n64:6.81564)n53:1.18587)n52:3.86477,(Orlitia.borneensis:47.7807,(Malayemys.khoratensis:8.28344,(Malayemys.macrocephala:1.95793,Malayemys.subtrijuga:2.67074)n67:1.69299)n66:8.20892)n65:0.198499)n51:2.85502,(Siebenrockiella.crassicollis:5.60003,Siebenrockiella.leytensis:3.99177)n68:1.45127)n50:1.89611,(Geoemyda.spengleri:5.40644,Geoemyda.japonica:1.18051)n69:8.14644)n49:0.472472)n9:1.51554,(Rhinoclemmys.nasuta:2.02633,((Rhinoclemmys.rubida:1.66527,(Rhinoclemmys.areolata:1.69278,((Rhinoclemmys.melanosterna:3.19661,Rhinoclemmys.funerea:10.4103)n75:7.01228,(Rhinoclemmys.punctularia:2.34941,Rhinoclemmys.diademata:1.15883)n76:6.13459)n74:4.09305)n73:1.66761)n72:0.949433,(Rhinoclemmys.pulcherrima:2.0487,Rhinoclemmys.annulata:0.252945)n77:1.77256)n71:0.352242)n70:2.87429)n8:4.43547,((((((((((Chelonoidis.chilensis:8.32141,((Chelonoidis.vandenburghi:2.61324,Chelonoidis.vicina:2.61324)n89:101.714,((Chelonoidis.phantasticus:23.4398,(Chelonoidis.microphyes:1.15859,Chelonoidis.niger:109.976)n92:23.8726)n91:0.21078,((Chelonoidis.darwini:7.16487,((Chelonoidis.becki:53.7984,Chelonoidis.hoodensis:58.7684)n96:1.36364,(Chelonoidis.chathamensis:14.4381,(Chelonoidis.porteri:0.523338,Chelonoidis.donfaustoi:0.523338)n98:185.185)n97:4.47428)n95:6.89208)n94:2.11761,(Chelonoidis.duncanensis:54.9919,Chelonoidis.abingdonii:10.2469)n99:3.35705)n93:0.393612)n90:5.46475)n88:49.4656)n87:1.5589,(Chelonoidis.carbonarius:1.71105,Chelonoidis.denticulatus:24.139)n100:12.1032)n86:24.4923,(Centrochelys.sulcata:38.2696,(Geochelone.elegans:7.77262,Geochelone.platynota:11.1076)n102:8.95205)n101:3.0142)n85:19.6681,(((Kinixys.belliana:0.681523,(Kinixys.natalensis:10.6872,(Kinixys.spekii:0.995671,Kinixys.nogueyi:3.58553)n107:3.25624)n106:3.86007)n105:3.16375,(Kinixys.lobatsiana:4.15458,Kinixys.zombensis:1.54587)n108:3.05138)n104:6.30675,(Kinixys.homeana:10.9828,Kinixys.erosa:18.8417)n109:4.17439)n103:9.82996)n84:4.26321,(((Aldabrachelys.gigantea:87.2737,(Aldabrachelys.abrupta:8.34718,Aldabrachelys.grandidieri:7.23755)n113:1.13452)n112:137.25,(Pyxis.planicauda:4.88006,Pyxis.arachnoides:6.25758)n114:17.1669)n111:4.55847,(Astrochelys.radiata:5.55117,Astrochelys.yniphora:10.7943)n115:11.1719)n110:1.50229)n83:4.37838,(Cylindraspis.triserrata:7.51009,((Cylindraspis.vosmaeri:4.4861,Cylindraspis.peltastes:98.847)n118:0.393529,(Cylindraspis.indica:68.9282,Cylindraspis.inepta:4.26072)n119:4.90737)n117:7.89682)n116:81.2743)n82:1.45462,(((Stigmochelys.pardalis:45.2616,(Psammobates.tentorius:4.4801,(Psammobates.geometricus:1.01811,Psammobates.oculifer:3.45979)n124:2.52369)n123:9.75197)n122:2.48922,(Homopus.areolatus:9.23269,Homopus.femoralis:4.2521)n125:7.80399)n121:3.19111,(Chersina.angulata:12.8117,(Chersobius.signatus:3.79414,(Chersobius.boulengeri:1.3574,Chersobius.solus:3.13201)n128:3.66278)n127:14.3463)n126:4.87475)n120:12.1127)n81:0.329555,((Chersine.hermanni:2.68125,(Agrionemys.horsfieldii:0.253449,(Malacochersus.tornieri:10.0294,(Indotestudo.forstenii:1.82428,(Indotestudo.travancorica:1.11814,Indotestudo.elongata:5.13206)n134:3.96484)n133:6.03327)n132:0.509778)n131:0.26401)n130:2.1682,(Testudo.graeca:1.11701,(Testudo.marginata:15.0584,Testudo.kleinmanni:17.9879)n136:1.02438)n135:0.17703)n129:3.54847)n80:1.29312,((Gopherus.berlandieri:7.30211,(Gopherus.morafkai:0.102908,(Gopherus.evgoodei:17.4079,Gopherus.agassizii:19.0823)n140:0.177596)n139:0.471424)n138:5.46157,(Gopherus.polyphemus:2.07694,Gopherus.flavomarginatus:3.88781)n141:6.498)n137:0.477039)n79:0.678593,(Manouria.emys:17.1201,Manouria.impressa:5.27236)n142:8.36946)n78:2.96071)n7:2.34262,((Deirochelys.reticularia:0.595486,(((Malaclemys.terrapin:6.38435,(Graptemys.geographica:0.317695,((((Graptemys.nigrinoda:0.427506,(Graptemys.flavimaculata:11.1226,Graptemys.oculifera:6.38366)n153:5.25862)n152:3.43282,(Graptemys.caglei:2.14491,Graptemys.versa:0.732274)n154:3.755)n151:5.90872,(Graptemys.sabinensis:10.7725,(Graptemys.ouachitensis:8.3046,Graptemys.pseudogeographica:21.3564)n156:7.85291)n155:2.33012)n150:7.64413,((Graptemys.ernsti:0.178411,(Graptemys.gibbonsi:1.54089,Graptemys.pearlensis:1.54089)n159:2.79483)n158:2.33161,(Graptemys.pulchra:7.72896,Graptemys.barbouri:13.9075)n160:4.346)n157:10.0499)n149:3.72326)n148:2.85964)n147:4.29386,(((Trachemys.grayi:44.9055,(Trachemys.nebulosa:6.56483,(Trachemys.yaquia:2.46863,((Trachemys.callirostris:7.70275,Trachemys.ornata:75.2315)n167:4.44521,(Trachemys.venusta:21.512,Trachemys.taylori:104.74)n168:14.2117)n166:0.0103207)n165:0.664035)n164:2.14634)n163:7.79102,(Trachemys.dorbigni:7.73078,Trachemys.adiutrix:27.8312)n169:10.617)n162:1.9719,((Trachemys.decussata:11.4328,(Trachemys.terrapen:1.66401,(Trachemys.stejnegeri:11.0601,Trachemys.decorata:9.5699)n173:0.974201)n172:0.272152)n171:2.89704,(Trachemys.scripta:3.52178,Trachemys.gaigeae:2.04076)n174:1.51447)n170:2.95729)n161:3.86892)n146:0.8666,((Pseudemys.texana:7.06781,((Pseudemys.rubriventris:4.30992,(Pseudemys.peninsularis:5.10148,(Pseudemys.floridana:4.65792,Pseudemys.gorzugi:45.7839)n180:0.326853)n179:0.778597)n178:0.559813,(Pseudemys.nelsoni:0.939747,(Pseudemys.concinna:27.1797,Pseudemys.alabamensis:29.509)n182:0.344904)n181:0.85759)n177:7.61234)n176:10.1593,(Chrysemys.picta:10.3353,Chrysemys.dorsalis:16.4004)n183:9.01427)n175:0.740796)n145:2.79117)n144:2.93771,((((Emys.blandingii:7.86528,(Emys.orbicularis:7.928,Emys.trinacris:11.764)n188:4.49955)n187:1.63316,(Emys.marmorata:0.608372,Emys.pallida:0.487136)n189:0.500995)n186:2.24134,(Clemmys.guttata:5.4165,((Terrapene.coahuila:1.56878,Terrapene.carolina:3.95022)n192:1.86428,(Terrapene.ornata:3.4399,Terrapene.nelsoni:0.422861)n193:2.21538)n191:1.12044)n190:4.24774)n185:1.66296,(Glyptemys.insculpta:7.67715,Glyptemys.muhlenbergii:9.69043)n194:2.76749)n184:5.82559)n143:5.89487)n6:6.14773)n5:7.59729,(Dermochelys.coriacea:103.209,((Eretmochelys.imbricata:3.5585,(Caretta.caretta:12.381,(Lepidochelys.olivacea:3.99323,Lepidochelys.kempii:1.41919)n199:20.9059)n198:2.57733)n197:2.33229,(Chelonia.mydas:4.78599,Natator.depressus:2.97414)n200:7.98467)n196:11.6829)n195:28.9312)n4:1.04128,((Dermatemys.mawii:14.7194,((((((Kinosternon.alamosae:3.87311,((Kinosternon.integrum:0.765302,(Kinosternon.scorpioides:9.05443,(Kinosternon.oaxacae:12.4055,Kinosternon.abaxillare:11.0717)n212:0.56853)n211:4.5677)n210:6.67949,(Kinosternon.sonoriense:1.36682,(Kinosternon.hirtipes:1.4447,Kinosternon.chimalhuaca:3.40687)n214:1.58432)n213:1.37765)n209:4.30705)n208:1.81925,(Kinosternon.stejnegeri:0.0112823,Kinosternon.durangoense:1.2874)n215:1.35129)n207:0.75209,((Kinosternon.flavescens:4.86903,Kinosternon.subrubrum:2.42076)n217:0.916482,(Kinosternon.baurii:1.01132,Kinosternon.steindachneri:2.37535)n218:3.17991)n216:3.33887)n206:0.629677,(Kinosternon.leucostomum:1.9457,((Kinosternon.herrerai:4.22317,(Kinosternon.acutum:2.3174,Kinosternon.creaseri:1.11211)n222:4.04863)n221:1.07482,(Kinosternon.dunni:6.32318,Kinosternon.angustipons:6.69624)n223:0.54361)n220:1.48045)n219:0.839693)n205:0.965103,((Sternotherus.depressus:2.15684,Sternotherus.minor:0.328094)n225:2.82429,(Sternotherus.odoratus:1.98769,Sternotherus.carinatus:1.35472)n226:0.728196)n224:2.27014)n204:9.12735,(Claudius.angustatus:9.15878,(Staurotypus.salvinii:10.5549,Staurotypus.triporcatus:18.0606)n228:7.28754)n227:1.00317)n203:12.7087)n202:3.29038,((Macrochelys.temminckii:31.9691,Macrochelys.suwanniensis:8.17328)n230:14.568,(Chelydra.serpentina:18.6017,(Chelydra.rossignonii:10.2563,Chelydra.acutirostris:5.92471)n232:9.60739)n231:10.1774)n229:7.02616)n201:0.0853003)n3:3.65145,(Carettochelys.insculpta:6.92376,(((((Dogania.subplana:17.18,(Amyda.cartilaginea:26.6302,(Nilssonia.formosa:5.72605,((Nilssonia.nigricans:26.9862,Nilssonia.hurum:17.519)n242:0.894007,(Nilssonia.leithii:12.0104,Nilssonia.gangetica:28.2533)n243:2.57736)n241:2.88942)n240:0.710268)n239:16.7339)n238:2.98245,(Palea.steindachneri:3.27839,(Pelodiscus.axenaria:8.06578,(Pelodiscus.maackii:21.8885,(Pelodiscus.parviformis:27.5564,Pelodiscus.sinensis:2.95418)n247:18.0333)n246:2.07444)n245:15.5159)n244:14.5422)n237:5.81184,((Apalone.ferox:8.95307,(Apalone.mutica:26.7295,Apalone.spinifera:4.17984)n250:5.2303)n249:4.97944,(Rafetus.swinhoei:115.839,Rafetus.euphraticus:2.01928)n251:6.24475)n248:0.971493)n236:7.03095,(Trionyx.triunguis:17.915,((Chitra.vandijki:11.4226,(Chitra.chitra:6.71704,Chitra.indica:14.4257)n255:200.237)n254:7.45605,(Pelochelys.bibroni:7.89336,(Pelochelys.signifera:9.32802,Pelochelys.cantorii:462.655)n257:54.0978)n256:1.35939)n253:3.39309)n252:36.808)n235:6.08728,((Cyclanorbis.senegalensis:4.7428,(Cyclanorbis.elegans:10.8178,(Cycloderma.frenatum:2.23091,Cycloderma.aubryi:3.11349)n261:0.666781)n260:6.4044)n259:9.79042,(Lissemys.scutata:13.3794,(Lissemys.punctata:7.85623,Lissemys.ceylonensis:0.23113)n263:4.41432)n262:14.3461)n258:5.01806)n234:2.50195)n233:4.33734)n2:3.47505,(((Pseudemydura.umbrina:7.14726,((((((Emydura.victoriae:2.91171,Emydura.macquarii:5.57508)n272:3.53513,(Emydura.tanybaraga:4.02974,Emydura.subglobosa:4.59233)n273:3.21011)n271:0.81708,(Myuchelys.georgesi:6.44607,(Myuchelys.latisternum:3.47209,Myuchelys.bellii:3.56427)n275:0.792775)n274:1.94622)n270:3.55006,(Pelocomastes.albagula:11.452,(((Elseya.branderhorsti:19.436,(Elseya.dentata:5.73656,Elseya.flaviventralis:8.56194)n280:1.87142)n279:7.55009,(Hanwarachelys.schultzei:5.05614,(Hanwarachelys.novaeguineae:8.3963,Hanwarachelys.rhodini:12.6045)n282:9.01202)n281:3.85828)n278:0.872537,(Pelocomastes.lavarackorum:3.83054,Pelocomastes.irwini:3.01186)n283:1.10943)n277:0.973116)n276:5.26143)n269:0.980078,(Rheodytes.leukops:4.17009,(Elusor.macrurus:9.52159,Myuchelys.purvisi:7.26107)n285:0.913429)n284:0.913352)n268:0.924506,((Chelodina.steindachneri:12.9923,(Macrodiremys.colliei:8.20933,(Macrochelodina.oblonga:8.32939,(Macrochelodina.expansa:25.5069,((Chelodina.canni:1.49033,(Chelodina.mccordi:8.26942,Chelodina.longicollis:6.80935)n293:0.761703)n292:4.70368,(Chelodina.pritchardi:10.586,(Macrochelodina.kuchlingi:26.0445,(Chelodina.reimanni:15.5523,(Chelodina.novaeguineae:4.98021,(Chelodina.gunaleni:11.5413,Macrochelodina.burrungandjii:9.59035)n298:0.294234)n297:1.43985)n296:3.84538)n295:1.76502)n294:1.92308)n291:11.8643)n290:3.18155)n289:1.59311)n288:3.07889)n287:1.1725,(Macrochelodina.walloyarrina:10.6847,Macrochelodina.parkeri:10.4179)n299:0.616585)n286:1.36188)n267:1.6353)n266:1.6048,((Chelus.fimbriata:10.7936,(((((Rhinemys.rufipes:1.19038,(Mesoclemmys.tuberculata:1.7417,Mesoclemmys.vanderhaegei:0.520615)n307:1.11709)n306:1.92122,(Mesoclemmys.heliostemma:4.29004,Mesoclemmys.raniceps:4.4185)n308:2.18932)n305:0.379038,(Mesoclemmys.hogei:2.65943,((Phrynops.geoffroanus:5.6064,Phrynops.tuberosus:5.72825)n311:0.322699,(Phrynops.williamsi:10.1907,Phrynops.hilarii:10.8167)n312:1.45447)n310:4.60348)n309:3.71316)n304:1.51703,(Platemys.platycephala:6.25508,(Acanthochelys.radiolata:3.04841,(Acanthochelys.macrocephala:14.1093,(Acanthochelys.pallidipectoris:1.96646,Acanthochelys.spixii:3.53574)n316:11.0506)n315:0.907423)n314:3.90239)n313:3.24751)n303:1.01545,((Mesoclemmys.dahli:1.34732,Mesoclemmys.zuliae:0.556898)n318:1.49211,(Mesoclemmys.nasuta:4.66751,(Mesoclemmys.perplexa:5.71846,Mesoclemmys.gibba:3.14491)n320:6.32363)n319:0.963488)n317:1.07644)n302:3.03052)n301:1.18578,(Hydromedusa.tectifera:1.17744,Hydromedusa.maximiliani:4.24078)n321:1.92823)n300:0.223134)n265:4.41834,(((Pelusios.marani:1.16149,(Pelusios.sinuatus:20.8681,(((Pelusios.gabonensis:6.06415,(((Pelusios.broadleyi:11.3436,Pelusios.adansonii:1.18968)n331:6.8618,(Pelusios.chapini:13.2363,Pelusios.castaneus:5.37726)n332:8.55789)n330:0.892673,((Pelusios.rhodesianus:6.26417,Pelusios.carinatus:6.89524)n334:1.713,(Pelusios.williamsi:0.415975,Pelusios.castanoides:2.73058)n335:2.33446)n333:0.823925)n329:0.860283)n328:0.714221,(Pelusios.nanus:13.4187,(Pelusios.niger:10.7963,Pelusios.cupulatta:8.42473)n337:2.88267)n336:2.25168)n327:2.87762,(Pelusios.subniger:7.23137,(Pelusios.bechuanicus:12.0852,Pelusios.upembae:7.54683)n339:3.65613)n338:3.07904)n326:3.01395)n325:0.495425)n324:1.48082,((((Pelomedusa.schweinfurthi:3.81198,(Pelomedusa.gehafie:0.389521,(Pelomedusa.kobe:4.94596,Pelomedusa.neumanni:4.53321)n345:0.667286)n344:1.5141)n343:1.88589,(Pelomedusa.olivacea:3.65217,Pelomedusa.variabilis:5.88571)n346:0.92148)n342:3.57428,(Pelomedusa.somalica:5.66335,Pelomedusa.barbata:4.02938)n347:3.02149)n341:5.97026,(Pelomedusa.galeata:2.14497,Pelomedusa.subrufa:2.62567)n348:4.45659)n340:2.24297)n323:4.93493,(Peltocephalus.dumerilianus:1.8335,(Erymnochelys.madagascariensis:1.54365,(Podocnemis.expansa:36.9967,(Podocnemis.vogli:3.8295,(Podocnemis.sextuberculata:8.34256,(Podocnemis.unifilis:5.63292,(Podocnemis.lewyana:5.31151,Podocnemis.erythrocephala:9.82462)NA:1.52366)n354:0.239202)n353:1.42543)n352:6.77952)n351:0.250297)n350:1.03554)n349:3.36942)n322:0.039369)n264:3.04369)n1;
