# Supplementary material for: Concurrent Evolution of Antiaging Gene Duplications and Cellular Phenotypes in Long-Lived Turtles
Source: Genome Biol Evol. 2021 Nov 18;13(12):evab244. doi: 10.1093/gbe/evab244 (PMC8688777; doi:10.1093/gbe/evab244)
Supplement: evab244_Supplementary_Data [file evab244_supplementary_data.zip › Source data files and figure supplements/Figure 2 ΓÇô source data 1. Ancestral reconstructions of testudine body size, lifespan, and intrinsic cancer risk/RICR data/bodysize-Chelonia_consensus.csv]

parent	node	branch.length	label	Brownian	Median	95%CI_Low	95%CI_High	Branch	Branch_midpoint_height	Orig_len	Rate	sqrt.rate
387	1	0.247506	Sphenodon_punctatus	80	80	80	80	Sphenodon_punctatus->n0	138.271	276.542	2.67989	276.542
401	2	0.0150012	Cuora_amboinensis	25	25	25	25	Cuora_amboinensis->n14	268.624	15.8358	2.75707	15.8358
402	3	0.00495074	Cuora_mouhotii	18	18	18	18	Cuora_mouhotii->n15	269.631	13.8207	1.69541	13.8207
406	4	0.101068	Cuora_trifasciata	30	30	30	30	Cuora_trifasciata->n19	274.801	3.48154	15.2625	3.48154
408	5	0.00147602	Cuora_pani	16	16	16	16	Cuora_pani->n21	275.57	1.94378	2.46847	1.94378
408	6	0.0026348	Cuora_aurocapitata	15.6	15.6	15.6	15.6	Cuora_aurocapitata->n21	275.57	1.94378	3.29803	1.94378
407	7	5.04629e-4	Cuora_zhoui	17.5	17.5	17.5	17.5	Cuora_zhoui->n20	275.247	2.58847	1.25075	2.58847
405	8	0.0290211	Cuora_yunnanensis	14	14	14	14	Cuora_yunnanensis->n18	272.896	7.29188	5.65122	7.29188
409	9	0.0188171	Cuora_flavomarginata	19.5	19.5	19.5	19.5	Cuora_flavomarginata->n22	275.03	3.0236	7.06675	3.0236
409	10	0.0407009	Cuora_cyclornata	30	30	30	30	Cuora_cyclornata->n22	275.03	3.0236	10.3931	3.0236
412	11	2.89524e-4	Cuora_picturata	19.2	19.2	19.2	19.2	Cuora_picturata->n25	275.594	1.89516	1.1072	1.89516
412	12	4.71686e-4	Cuora_bourreti	18	18	18	18	Cuora_bourreti->n25	275.594	1.89516	1.41322	1.89516
411	13	4.05747e-4	Cuora_galbinifrons	19.8	19.8	19.8	19.8	Cuora_galbinifrons->n24	272.72	7.64264	0.652696	7.64264
410	14	0.0337076	Cuora_mccordi	13.5	13.5	13.5	13.5	Cuora_mccordi->n23	270.814	11.4555	4.85917	11.4555
417	15	0.00921383	Mauremys_reevesii	30	30	30	30	Mauremys_reevesii->n30	274.435	4.2143	4.18853	4.2143
417	16	5.67452e-6	Mauremys_sinensis	27.1	27.1	27.1	27.1	Mauremys_sinensis->n30	274.435	4.2143	0.103946	4.2143
416	17	1.83437e-4	Mauremys_nigricans	26.9	26.9	26.9	26.9	Mauremys_nigricans->n29	274.061	4.96049	0.544736	4.96049
415	18	0.0229891	Mauremys_japonica	20.9	20.9	20.9	20.9	Mauremys_japonica->n28	273.547	5.98866	5.55011	5.98866
419	19	0.00310113	Mauremys_caspica	25	25	25	25	Mauremys_caspica->n32	275.953	1.17682	4.59844	1.17682
419	20	0.00328164	Mauremys_rivulata	21.5	21.5	21.5	21.5	Mauremys_rivulata->n32	275.953	1.17682	4.73037	1.17682
418	21	3.65757e-4	Mauremys_leprosa	25	25	25	25	Mauremys_leprosa->n31	269.344	14.3954	0.451533	14.3954
420	22	0.0182372	Mauremys_annamensis	28.5	28.5	28.5	28.5	Mauremys_annamensis->n33	270.817	11.4501	3.57503	11.4501
420	23	0.0194097	Mauremys_mutica	20	20	20	20	Mauremys_mutica->n33	270.817	11.4501	3.68816	11.4501
428	24	3.162e-4	Cyclemys_atripons	23.6	23.6	23.6	23.6	Cyclemys_atripons->n41	275.863	1.35814	1.36683	1.35814
428	25	1.26974e-4	Cyclemys_pulchristriata	22.7	22.7	22.7	22.7	Cyclemys_pulchristriata->n41	275.863	1.35814	0.866145	1.35814
427	26	0.00285476	Cyclemys_dentata	21	21	21	21	Cyclemys_dentata->n40	274.968	3.14789	2.69762	3.14789
426	27	8.60278e-5	Cyclemys_enigmatica	23.5	23.5	23.5	23.5	Cyclemys_enigmatica->n39	274.121	4.84147	0.377603	4.84147
425	28	0.00149256	Cyclemys_oldhamii	25.4	25.4	25.4	25.4	Cyclemys_oldhamii->n38	272.374	8.33502	1.19872	8.33502
429	29	1.48356e-4	Cyclemys_fusca	24.2	24.2	24.2	24.2	Cyclemys_fusca->n42	271.395	10.2939	0.340069	10.2939
429	30	0.00197654	Cyclemys_gemeli	23.2	23.2	23.2	23.2	Cyclemys_gemeli->n42	271.395	10.2939	1.24127	10.2939
433	31	0.093119	Heosemys_grandis	48	48	48	48	Heosemys_grandis->n46	273.13	6.82357	10.4645	6.82357
433	32	0.156247	Heosemys_depressa	26.3	26.3	26.3	26.3	Heosemys_depressa->n46	273.13	6.82357	13.5552	6.82357
432	33	0.416513	Heosemys_annandalii	60	60	60	60	Heosemys_annandalii->n45	270.788	11.5067	17.0429	11.5067
431	34	0.0735446	Heosemys_spinosa	23	23	23	23	Heosemys_spinosa->n44	267.287	18.5088	5.64665	18.5088
430	35	0.0299986	Notochelys_platynota	36	36	36	36	Notochelys_platynota->n43	266.706	19.6721	3.49808	19.6721
422	36	0.00684352	Leucocephalon_yuwonoi	30	30	30	30	Leucocephalon_yuwonoi->n35	264.608	23.8671	1.51686	23.8671
434	37	3.65881e-4	Sacalia_bealei	18.4	18.4	18.4	18.4	Sacalia_bealei->n47	271.115	10.8523	0.520132	10.8523
434	38	0.0210287	Sacalia_quadriocellata	14.5	14.5	14.5	14.5	Sacalia_quadriocellata->n47	271.115	10.8523	3.94321	10.8523
436	39	0.111859	Melanochelys_tricarinata	16.3	16.3	16.3	16.3	Melanochelys_tricarinata->n49	274.839	3.40593	16.2339	3.40593
436	40	0.146017	Melanochelys_trijuga	38.5	38.5	38.5	38.5	Melanochelys_trijuga->n49	274.839	3.40593	18.5476	3.40593
435	41	0.120865	Vijayachelys_silvatica	13.1	13.1	13.1	13.1	Vijayachelys_silvatica->n48	263.903	25.2768	6.19432	25.2768
446	42	3.90867e-6	Batagur_baska	60	60	60	60	Batagur_baska->n59	274.884	3.31571	0.0972593	3.31571
446	43	0.00683472	Batagur_affinis	62.5	62.5	62.5	62.5	Batagur_affinis->n59	274.884	3.31571	4.06702	3.31571
445	44	0.00589541	Batagur_kachuga	56	56	56	56	Batagur_kachuga->n58	273.996	5.09116	3.04827	5.09116
448	45	0.233937	Batagur_borneoensis	76	76	76	76	Batagur_borneoensis->n61	274.57	3.94311	21.819	3.94311
448	46	0.00947435	Batagur_trivittata	58	58	58	58	Batagur_trivittata->n61	274.57	3.94311	4.39097	3.94311
447	47	0.0786713	Batagur_dhongoka	48	48	48	48	Batagur_dhongoka->n60	273.436	6.21198	10.0809	6.21198
443	48	0.0967439	Hardella_thurjii	61	61	61	61	Hardella_thurjii->n56	268.178	16.7267	6.81258	16.7267
450	49	0.00253811	Pangshura_tentoria	27.1	27.1	27.1	27.1	Pangshura_tentoria->n63	272.712	7.65899	1.6307	7.65899
450	50	0.00671754	Pangshura_smithii	23	23	23	23	Pangshura_smithii->n63	272.712	7.65899	2.65292	7.65899
451	51	0.0192061	Pangshura_sylhetensis	20	20	20	20	Pangshura_sylhetensis->n64	271.921	9.24138	4.08372	9.24138
451	52	8.97496e-5	Pangshura_tecta	24	24	24	24	Pangshura_tecta->n64	271.921	9.24138	0.27916	9.24138
452	53	0.00234579	Morenia_petersi	22	22	22	22	Morenia_petersi->n65	272.596	7.89032	1.54455	7.89032
452	54	0.00234579	Morenia_ocellata	22	22	22	22	Morenia_ocellata->n65	272.596	7.89032	1.54455	7.89032
440	55	0.0754555	Geoclemys_hamiltonii	41	41	41	41	Geoclemys_hamiltonii->n53	261.191	30.701	4.44093	30.701
455	56	7.75778e-4	Malayemys_macrocephala	22	22	22	22	Malayemys_macrocephala->n68	275.321	2.44195	1.59663	2.44195
455	57	7.30081e-4	Malayemys_subtrijuga	23.7	23.7	23.7	23.7	Malayemys_subtrijuga->n68	275.321	2.44195	1.5489	2.44195
454	58	0.05634	Malayemys_khoratensis	15.5	15.5	15.5	15.5	Malayemys_khoratensis->n67	271.583	9.91775	6.7516	9.91775
453	59	2.24075	Orlitia_borneensis	80	80	80	80	Orlitia_borneensis->n66	265.881	21.3209	29.0401	21.3209
456	60	0.0425853	Siebenrockiella_crassicollis	20.3	20.3	20.3	20.3	Siebenrockiella_crassicollis->n69	267.285	18.5137	4.29624	18.5137
456	61	0.0113925	Siebenrockiella_leytensis	30	30	30	30	Siebenrockiella_leytensis->n69	267.285	18.5137	2.22212	18.5137
457	62	0.0322998	Geoemyda_spengleri	13	13	13	13	Geoemyda_spengleri->n70	268.432	16.2191	3.99752	16.2191
457	63	0.00256126	Geoemyda_japonica	17	17	17	17	Geoemyda_japonica->n70	268.432	16.2191	1.12569	16.2191
463	64	0.00106461	Rhinoclemmys_melanosterna	29	29	29	29	Rhinoclemmys_melanosterna->n76	275.759	1.56441	2.33682	1.56441
463	65	0.00930919	Rhinoclemmys_funerea	33	33	33	33	Rhinoclemmys_funerea->n76	275.759	1.56441	6.91012	1.56441
464	66	4.45832e-4	Rhinoclemmys_punctularia	25.4	25.4	25.4	25.4	Rhinoclemmys_punctularia->n77	275.967	1.14941	1.76422	1.14941
464	67	1.30675e-4	Rhinoclemmys_diademata	25.7	25.7	25.7	25.7	Rhinoclemmys_diademata->n77	275.967	1.14941	0.955131	1.14941
461	68	0.0021035	Rhinoclemmys_areolata	23.9	23.9	23.9	23.9	Rhinoclemmys_areolata->n74	270.999	11.0854	1.23396	11.0854
460	69	0.00286322	Rhinoclemmys_rubida	23	23	23	23	Rhinoclemmys_rubida->n73	269.26	14.5639	1.25601	14.5639
465	70	0.00281335	Rhinoclemmys_pulcherrima	21.4	21.4	21.4	21.4	Rhinoclemmys_pulcherrima->n78	271.04	11.003	1.43239	11.003
465	71	6.16485e-5	Rhinoclemmys_annulata	22.8	22.8	22.8	22.8	Rhinoclemmys_annulata->n78	271.04	11.003	0.212036	11.003
458	72	0.00772666	Rhinoclemmys_nasuta	22	22	22	22	Rhinoclemmys_nasuta->n71	265.17	22.7437	1.65109	22.7437
477	73	0.00907616	Chelonoidis_vandenburghi	125	125	125	125	Chelonoidis_vandenburghi->n90	274.712	3.65988	4.4609	3.65988
477	74	0.00907616	Chelonoidis_vicina	125	125	125	125	Chelonoidis_vicina->n90	274.712	3.65988	4.4609	3.65988
480	75	1.76077e-5	Chelonoidis_microphyes	103	103	103	103	Chelonoidis_microphyes->n93	276.321	0.441824	0.565499	0.441824
480	76	0.305725	Chelonoidis_niger	120	120	120	120	Chelonoidis_niger->n93	276.321	0.441824	74.5154	0.441824
479	77	0.0905572	Chelonoidis_phantasticus	86	86	86	86	Chelonoidis_phantasticus->n92	275.284	2.51597	16.9947	2.51597
482	78	0.00365972	Chelonoidis_darwini	96.5	96.5	96.5	96.5	Chelonoidis_darwini->n95	275.639	1.8053	4.03324	1.8053
484	79	0.106655	Chelonoidis_becki	105	105	105	105	Chelonoidis_becki->n97	276.14	0.802466	32.6574	0.802466
484	80	0.192204	Chelonoidis_hoodensis	81.3	81.3	81.3	81.3	Chelonoidis_hoodensis->n97	276.14	0.802466	43.8403	0.802466
485	81	0.0237963	Chelonoidis_chathamensis	89	89	89	89	Chelonoidis_chathamensis->n98	275.82	1.44426	11.4984	1.44426
486	82	4.72689e-5	Chelonoidis_porteri	130	130	130	130	Chelonoidis_porteri->n99	276.177	0.728725	0.721458	0.728725
486	83	4.72689e-5	Chelonoidis_donfaustoi	130	130	130	130	Chelonoidis_donfaustoi->n99	276.177	0.728725	0.721458	0.728725
488	84	0.00111307	Chelonoidis_duncanensis	84	84	84	84	Chelonoidis_duncanensis->n101	276.474	0.134388	8.1524	0.134388
488	85	1.27385	Chelonoidis_guntheri	120	120	120	120	Chelonoidis_guntheri->n101	276.474	0.134388	275.793	0.134388
487	86	0.00643771	Chelonoidis_abingdonii	98	98	98	98	Chelonoidis_abingdonii->n100	276.125	0.833671	7.87178	0.833671
475	87	0.163223	Chelonoidis_chilensis	45	45	45	45	Chelonoidis_chilensis->n88	267.208	18.6679	8.37622	18.6679
489	88	4.81608e-9	Chelonoidis_carbonarius	59.3	59.3	59.3	59.3	Chelonoidis_carbonarius->n102	267.269	18.5448	0.00144358	18.5448
489	89	0.536971	Chelonoidis_denticulatus	82	82	82	82	Chelonoidis_denticulatus->n102	267.269	18.5448	15.2429	18.5448
491	90	0.00896763	Geochelone_elegans	38	38	38	38	Geochelone_elegans->n104	274.917	3.25026	4.70527	3.25026
491	91	0.0267412	Geochelone_platynota	30	30	30	30	Geochelone_platynota->n104	274.917	3.25026	8.12524	3.25026
490	92	1.14309	Centrochelys_sulcata	83	83	83	83	Centrochelys_sulcata->n103	266.755	19.5729	21.648	19.5729
496	93	1.5697e-4	Kinixys_spekii	22	22	22	22	Kinixys_spekii->n109	275.192	2.69897	0.683146	2.69897
496	94	0.00200766	Kinixys_nogueyi	23	23	23	23	Kinixys_nogueyi->n109	275.192	2.69897	2.44315	2.69897
495	95	0.0246721	Kinixys_natalensis	16	16	16	16	Kinixys_natalensis->n108	274.683	3.71769	7.29745	3.71769
494	96	3.87682e-8	Kinixys_belliana	23	23	23	23	Kinixys_belliana->n107	272.879	7.32602	0.00651642	7.32602
497	97	0.00640564	Kinixys_lobatsiana	20	20	20	20	Kinixys_lobatsiana->n110	274.035	5.01389	3.20183	5.01389
497	98	2.82211e-4	Kinixys_zombensis	23	23	23	23	Kinixys_zombensis->n110	274.035	5.01389	0.672055	5.01389
498	99	0.0618194	Kinixys_homeana	22.3	22.3	22.3	22.3	Kinixys_homeana->n111	273.354	6.37601	8.82049	6.37601
498	100	0.104127	Kinixys_erosa	40	40	40	40	Kinixys_erosa->n111	273.354	6.37601	11.4476	6.37601
501	101	0.198099	Aldabrachelys_gigantea	87.5	87.5	87.5	87.5	Aldabrachelys_gigantea->n114	271.181	10.7209	12.1767	10.7209
502	102	0.00196121	Aldabrachelys_abrupta	115	115	115	115	Aldabrachelys_abrupta->n115	272.815	7.45336	1.45309	7.45336
502	103	0.134738	Aldabrachelys_grandidieri	125	125	125	125	Aldabrachelys_grandidieri->n115	272.815	7.45336	12.0441	7.45336
503	104	0.0306467	Pyxis_planicauda	16	16	16	16	Pyxis_planicauda->n116	271.772	9.54016	5.07714	9.54016
503	105	0.0429899	Pyxis_arachnoides	15	15	15	15	Pyxis_arachnoides->n116	271.772	9.54016	6.01327	9.54016
504	106	0.0141053	Astrochelys_radiata	40	40	40	40	Astrochelys_radiata->n117	274.036	5.01135	4.75246	5.01135
504	107	0.0252257	Astrochelys_yniphora	48.6	48.6	48.6	48.6	Astrochelys_yniphora->n117	274.036	5.01135	6.3555	5.01135
507	108	0.031483	Cylindraspis_vosmaeri	85	85	85	85	Cylindraspis_vosmaeri->n120	274.974	3.13479	8.97715	3.13479
507	109	1.46537	Cylindraspis_peltastes	42	42	42	42	Cylindraspis_peltastes->n120	274.974	3.13479	61.2455	3.13479
508	110	0.543312	Cylindraspis_indica	111	111	111	111	Cylindraspis_indica->n121	275.399	2.28458	43.6844	2.28458
508	111	0.0104314	Cylindraspis_inepta	85	85	85	85	Cylindraspis_inepta->n121	275.399	2.28458	6.05304	2.28458
505	112	0.71647	Cylindraspis_triserrata	85	85	85	85	Cylindraspis_triserrata->n118	263.552	25.9787	14.8763	25.9787
513	113	0.00429326	Psammobates_geometricus	16.5	16.5	16.5	16.5	Psammobates_geometricus->n126	271.623	9.83829	1.87128	9.83829
513	114	0.0152828	Psammobates_oculifer	14.7	14.7	14.7	14.7	Psammobates_oculifer->n126	271.623	9.83829	3.53058	9.83829
512	115	0.0343656	Psammobates_tentorius	14.5	14.5	14.5	14.5	Psammobates_tentorius->n125	270.218	12.6466	4.66961	12.6466
511	116	1.77928	Stigmochelys_pardalis	72	72	72	72	Stigmochelys_pardalis->n124	266.552	19.979	26.7326	19.979
514	117	0.176879	Homopus_areolatus	11.5	11.5	11.5	11.5	Homopus_areolatus->n127	266.292	20.4994	8.32093	20.4994
514	118	0.0622479	Homopus_femoralis	16.8	16.8	16.8	16.8	Homopus_femoralis->n127	266.292	20.4994	4.93625	20.4994
517	119	0.0014544	Chersobius_boulengeri	11	11	11	11	Chersobius_boulengeri->n130	273.667	5.74835	1.42487	5.74835
517	120	0.00495823	Chersobius_solus	10	10	10	10	Chersobius_solus->n130	273.667	5.74835	2.63085	5.74835
516	121	0.0120306	Chersobius_signatus	10.6	10.6	10.6	10.6	Chersobius_signatus->n129	272.259	8.56587	3.35709	8.56587
515	122	0.109303	Chersina_angulata	35.1	35.1	35.1	35.1	Chersina_angulata->n128	268.208	16.667	7.25425	16.667
523	123	2.84711e-4	Indotestudo_travancorica	33.1	33.1	33.1	33.1	Indotestudo_travancorica->n136	274.593	3.89725	0.765646	3.89725
523	124	0.00588798	Indotestudo_elongata	36	36	36	36	Indotestudo_elongata->n136	274.593	3.89725	3.48184	3.89725
522	125	0.00141273	Indotestudo_forstenii	30.9	30.9	30.9	30.9	Indotestudo_forstenii->n135	273.123	6.83686	1.28767	6.83686
521	126	0.104568	Malacochersus_tornieri	18	18	18	18	Malacochersus_tornieri->n134	268.255	16.5736	7.11535	16.5736
520	127	4.92873e-5	Agrionemys_horsfieldii	28	28	28	28	Agrionemys_horsfieldii->n133	267.472	18.1389	0.147661	18.1389
519	128	0.0130158	Chersine_hermanni	25	25	25	25	Chersine_hermanni->n132	266.41	20.2637	2.27029	20.2637
525	129	0.140561	Testudo_marginata	40	40	40	40	Testudo_marginata->n138	271.11	10.8639	10.1893	10.8639
525	130	0.203766	Testudo_kleinmanni	14.4	14.4	14.4	14.4	Testudo_kleinmanni->n138	271.11	10.8639	12.2681	10.8639
524	131	5.09426e-4	Testudo_graeca	30	30	30	30	Testudo_graeca->n137	268.125	16.8326	0.492799	16.8326
529	132	0.0914755	Gopherus_evgoodei	20.9	20.9	20.9	20.9	Gopherus_evgoodei->n142	274.062	4.95981	12.1654	4.95981
529	133	0.0986355	Gopherus_agassizii	40	40	40	40	Gopherus_agassizii->n142	274.062	4.95981	12.6325	4.95981
528	134	8.52512e-5	Gopherus_morafkai	29.9	29.9	29.9	29.9	Gopherus_morafkai->n141	273.33	6.42356	0.326338	6.42356
527	135	0.0387333	Gopherus_berlandieri	24	24	24	24	Gopherus_berlandieri->n140	270.985	11.1135	5.28837	11.1135
530	136	0.00175766	Gopherus_polyphemus	38.7	38.7	38.7	38.7	Gopherus_polyphemus->n143	271.877	9.32952	1.22954	9.32952
530	137	0.00703686	Gopherus_flavomarginatus	40	40	40	40	Gopherus_flavomarginatus->n143	271.877	9.32952	2.46017	9.32952
531	138	0.307242	Manouria_emys	60	60	60	60	Manouria_emys->n144	265.259	22.5645	10.4528	22.5645
531	139	0.0638364	Manouria_impressa	35	35	35	35	Manouria_impressa->n144	265.259	22.5645	4.7646	22.5645
542	140	0.00630349	Graptemys_flavimaculata	18	18	18	18	Graptemys_flavimaculata->n155	276.069	0.945113	7.31566	0.945113
542	141	0.00247188	Graptemys_oculifera	22	22	22	22	Graptemys_oculifera->n155	276.069	0.945113	4.58117	0.945113
541	142	5.98372e-5	Graptemys_nigrinoda	22	22	22	22	Graptemys_nigrinoda->n154	275.207	2.669	0.424147	2.669
543	143	4.30361e-4	Graptemys_caglei	21	21	21	21	Graptemys_caglei->n156	275.816	1.45148	1.54247	1.45148
543	144	6.137e-5	Graptemys_versa	21.4	21.4	21.4	21.4	Graptemys_versa->n156	275.816	1.45148	0.582475	1.45148
545	145	0.00155302	Graptemys_ouachitensis	24	24	24	24	Graptemys_ouachitensis->n158	276.449	0.185191	8.2032	0.185191
545	146	0.00329775	Graptemys_pseudogeographica	27	27	27	27	Graptemys_pseudogeographica->n158	276.449	0.185191	11.9537	0.185191
544	147	0.00869614	Graptemys_sabinensis	20.2	20.2	20.2	20.2	Graptemys_sabinensis->n157	275.94	1.20345	7.61472	1.20345
548	148	2.06967e-4	Graptemys_gibbonsi	29.5	29.5	29.5	29.5	Graptemys_gibbonsi->n161	275.835	1.4137	1.0838699999999999	1.4137
548	149	2.06967e-4	Graptemys_pearlensis	29.5	29.5	29.5	29.5	Graptemys_pearlensis->n161	275.835	1.4137	1.0838699999999999	1.4137
547	150	7.47452e-6	Graptemys_ernsti	28.5	28.5	28.5	28.5	Graptemys_ernsti->n160	275.37	2.3441	0.159959	2.3441
549	151	0.00505782	Graptemys_pulchra	27.3	27.3	27.3	27.3	Graptemys_pulchra->n162	275.913	1.2564	5.68359	1.2564
549	152	0.0127389	Graptemys_barbouri	33	33	33	33	Graptemys_barbouri->n162	275.913	1.2564	9.02002	1.2564
537	153	2.20568e-7	Graptemys_geographica	27	27	27	27	Graptemys_geographica->n150	272.555	7.97403	0.0148983	7.97403
536	154	0.0270828	Malaclemys_terrapin	23	23	23	23	Malaclemys_terrapin->n149	271.463	10.1578	4.62542	10.1578
556	155	0.0161167	Trachemys_callirostris	30	30	30	30	Trachemys_callirostris->n169	276.115	0.852762	12.3148	0.852762
556	156	0.206166	Trachemys_ornata	48	48	48	48	Trachemys_ornata->n169	276.115	0.852762	44.0453	0.852762
557	157	0.00657361	Trachemys_venusta	42.4	42.4	42.4	42.4	Trachemys_venusta->n170	276.305	0.472646	10.5643	0.472646
557	158	0.333386	Trachemys_taylori	22	22	22	22	Trachemys_taylori->n170	276.305	0.472646	75.2334	0.472646
554	159	0.0090117	Trachemys_yaquia	32	32	32	32	Trachemys_yaquia->n167	273.993	5.09622	3.7669	5.09622
553	160	0.00400554	Trachemys_nebulosa	37	37	37	37	Trachemys_nebulosa->n166	273.822	5.43995	2.43074	5.43995
552	161	0.657411	Trachemys_grayi	60	60	60	60	Trachemys_grayi->n165	273.234	6.6153	28.2389	6.6153
558	162	0.0158872	Trachemys_dorbigni	26.7	26.7	26.7	26.7	Trachemys_dorbigni->n171	275.562	1.95952	8.06592	1.95952
558	163	0.0633074	Trachemys_adiutrix	15	15	15	15	Trachemys_adiutrix->n171	275.562	1.95952	16.1012	1.95952
562	164	0.0137064	Trachemys_stejnegeri	27.3	27.3	27.3	27.3	Trachemys_stejnegeri->n175	275.558	1.96684	7.47794	1.96684
562	165	0.0104892	Trachemys_decorata	34.1	34.1	34.1	34.1	Trachemys_decorata->n175	275.558	1.96684	6.54172	1.96684
561	166	5.35244e-4	Trachemys_terrapen	32	32	32	32	Trachemys_terrapen->n174	274.69	3.70362	1.07688	3.70362
560	167	0.0597615	Trachemys_decussata	39	39	39	39	Trachemys_decussata->n173	272.226	8.632	7.45349	8.632
563	168	0.00372051	Trachemys_scripta	28	28	28	28	Trachemys_scripta->n176	274.248	4.58691	2.55121	4.58691
563	169	8.63347e-4	Trachemys_gaigeae	30.8	30.8	30.8	30.8	Trachemys_gaigeae->n176	274.248	4.58691	1.22896	4.58691
569	170	0.00670643	Pseudemys_floridana	40	40	40	40	Pseudemys_floridana->n182	275.573	1.93703	5.27087	1.93703
569	171	0.203127	Pseudemys_gorzugi	23.5	23.5	23.5	23.5	Pseudemys_gorzugi->n182	275.573	1.93703	29.0082	1.93703
568	172	0.00665288	Pseudemys_peninsularis	40.3	40.3	40.3	40.3	Pseudemys_peninsularis->n181	275.435	2.21223	4.91241	2.21223
567	173	0.00520953	Pseudemys_rubriventris	40	40	40	40	Pseudemys_rubriventris->n180	275.377	2.32888	4.23673	2.32888
571	174	0.0268458	Pseudemys_concinna	43	43	43	43	Pseudemys_concinna->n184	276.26	0.563323	19.5553	0.563323
571	175	0.0252601	Pseudemys_alabamensis	33	33	33	33	Pseudemys_alabamensis->n184	276.26	0.563323	18.969	0.563323
570	176	4.62131e-6	Pseudemys_nelsoni	38	38	38	38	Pseudemys_nelsoni->n183	276.21	0.663055	0.23649	0.663055
565	177	0.00831424	Pseudemys_texana	33	33	33	33	Pseudemys_texana->n178	274.624	3.83462	4.17114	3.83462
572	178	0.0150629	Chrysemys_picta	25	25	25	25	Chrysemys_picta->n185	275.516	2.05141	7.67597	2.05141
572	179	0.0281474	Chrysemys_dorsalis	16	16	16	16	Chrysemys_dorsalis->n185	275.516	2.05141	10.493	2.05141
533	180	0.001054	Deirochelys_reticularia	26	26	26	26	Deirochelys_reticularia->n146	264.716	23.6513	0.597995	23.6513
577	181	0.0103226	Emys_orbicularis	23	23	23	23	Emys_orbicularis->n190	275.229	2.62599	5.61634	2.62599
577	182	0.0197362	Emys_trinacris	15.5	15.5	15.5	15.5	Emys_trinacris->n190	275.229	2.62599	7.76587	2.62599
576	183	0.0270939	Emys_blandingii	27.4	27.4	27.4	27.4	Emys_blandingii->n189	272.772	7.53855	5.37028	7.53855
578	184	3.62971e-5	Emys_marmorata	21	21	21	21	Emys_marmorata->n191	275.863	1.35757	0.463191	1.35757
578	185	1.33863e-5	Emys_pallida	21.3	21.3	21.3	21.3	Emys_pallida->n191	275.863	1.35757	0.281289	1.35757
581	186	7.92136e-4	Terrapene_coahuila	16.8	16.8	16.8	16.8	Terrapene_coahuila->n194	273.499	6.08597	1.02197	6.08597
581	187	0.00564678	Terrapene_carolina	20	20	20	20	Terrapene_carolina->n194	273.499	6.08597	2.7286	6.08597
582	188	0.00489367	Terrapene_ornata	14	14	14	14	Terrapene_ornata->n195	272.952	7.17954	2.3387	7.17954
582	189	7.44135e-5	Terrapene_nelsoni	15.9	15.9	15.9	15.9	Terrapene_nelsoni->n195	272.952	7.17954	0.288392	7.17954
579	190	0.0279825	Clemmys_guttata	12.5	12.5	12.5	12.5	Clemmys_guttata->n192	268.478	16.1273	3.73136	16.1273
583	191	0.0274211	Glyptemys_insculpta	23	23	23	23	Glyptemys_insculpta->n196	272.573	7.9372	5.26519	7.9372
583	192	0.0422735	Glyptemys_muhlenbergii	11.5	11.5	11.5	11.5	Glyptemys_muhlenbergii->n196	272.573	7.9372	6.5374	7.9372
393	193	0.430166	Platysternon_megacephalum	20.1	20.1	20.1	20.1	Platysternon_megacephalum->n6	240.768	71.5467	6.94589	71.5467
588	194	0.00343994	Lepidochelys_olivacea	71	71	71	71	Lepidochelys_olivacea->n201	275.176	2.73226	3.17848	2.73226
588	195	6.95527e-4	Lepidochelys_kempii	72	72	72	72	Lepidochelys_kempii->n201	275.176	2.73226	1.42923	2.73226
587	196	0.122431	Caretta_caretta	96.8	96.8	96.8	96.8	Caretta_caretta->n200	270.858	11.3666	9.29683	11.3666
586	197	0.0166375	Eretmochelys_imbricata	91	91	91	91	Eretmochelys_imbricata->n199	269.708	13.6668	3.12548	13.6668
589	198	0.0261778	Chelonia_mydas	100.7	100.7	100.7	100.7	Chelonia_mydas->n202	268.573	15.937	3.63052	15.937
589	199	0.0114325	Natator_depressus	99	99	99	99	Natator_depressus->n202	268.573	15.937	2.39923	15.937
584	200	28.5981	Dermochelys_coriacea	244	244	244	244	Dermochelys_coriacea->n197	253.039	47.0056	69.8713	47.0056
601	201	0.025681	Kinosternon_oaxacae	17.5	17.5	17.5	17.5	Kinosternon_oaxacae->n214	275.06	2.96417	8.33794	2.96417
601	202	0.0214298	Kinosternon_abaxillare	27	27	27	27	Kinosternon_abaxillare->n214	275.06	2.96417	7.61663	2.96417
600	203	0.0195129	Kinosternon_scorpioides	27	27	27	27	Kinosternon_scorpioides->n213	274.467	4.14903	6.14316	4.14903
599	204	2.09016e-4	Kinosternon_integrum	21	21	21	21	Kinosternon_integrum->n212	273.796	5.49136	0.552655	5.49136
603	205	5.13514e-4	Kinosternon_hirtipes	18.5	18.5	18.5	18.5	Kinosternon_hirtipes->n216	274.138	4.80691	0.925866	4.80691
603	206	0.003368	Kinosternon_chimalhuaca	16	16	16	16	Kinosternon_chimalhuaca->n216	274.138	4.80691	2.37114	4.80691
602	207	0.0010196	Kinosternon_sonoriense	17.5	17.5	17.5	17.5	Kinosternon_sonoriense->n215	272.667	7.74903	1.02753	7.74903
597	208	0.0108342	Kinosternon_alamosae	13.6	13.6	13.6	13.6	Kinosternon_alamosae->n210	270.486	12.1112	2.67922	12.1112
604	209	1.35027e-6	Kinosternon_stejnegeri	15.3	15.3	15.3	15.3	Kinosternon_stejnegeri->n217	273.107	6.86945	0.039715	6.86945
604	210	7.28164e-4	Kinosternon_durangoense	14.5	14.5	14.5	14.5	Kinosternon_durangoense->n217	273.107	6.86945	0.922271	6.86945
606	211	0.00723811	Kinosternon_flavescens	16.5	16.5	16.5	16.5	Kinosternon_flavescens->n219	273.816	5.45055	3.26435	5.45055
606	212	0.00193912	Kinosternon_subrubrum	12.5	12.5	12.5	12.5	Kinosternon_subrubrum->n219	273.816	5.45055	1.68961	5.45055
607	213	2.36461e-4	Kinosternon_baurii	12	12	12	12	Kinosternon_baurii->n220	274.79	3.50271	0.736008	3.50271
607	214	0.00120716	Kinosternon_steindachneri	11.4	11.4	11.4	11.4	Kinosternon_steindachneri->n220	274.79	3.50271	1.66297	3.50271
611	215	0.00103907	Kinosternon_acutum	12	12	12	12	Kinosternon_acutum->n224	274.984	3.11539	1.63595	3.11539
611	216	2.59065e-4	Kinosternon_creaseri	12.5	12.5	12.5	12.5	Kinosternon_creaseri->n224	274.984	3.11539	0.81687	3.11539
610	217	0.00658068	Kinosternon_herrerai	17.2	17.2	17.2	17.2	Kinosternon_herrerai->n223	273.338	6.40669	2.87093	6.40669
612	218	0.00740464	Kinosternon_dunni	17.5	17.5	17.5	17.5	Kinosternon_dunni->n225	274.926	3.23067	4.28855	3.23067
612	219	0.00836849	Kinosternon_angustipons	12	12	12	12	Kinosternon_angustipons->n225	274.926	3.23067	4.55913	3.23067
608	220	0.00253194	Kinosternon_leucostomum	17.5	17.5	17.5	17.5	Kinosternon_leucostomum->n221	269.794	13.4948	1.22701	13.4948
614	221	0.00190037	Sternotherus_depressus	12	12	12	12	Sternotherus_depressus->n227	273.243	6.59633	1.52045	6.59633
614	222	2.32706e-5	Sternotherus_minor	13.5	13.5	13.5	13.5	Sternotherus_minor->n227	273.243	6.59633	0.168251	6.59633
615	223	0.00249924	Sternotherus_odoratus	13.6	13.6	13.6	13.6	Sternotherus_odoratus->n228	271.875	9.3337	1.46582	9.3337
615	224	7.54883e-4	Sternotherus_carinatus	16	16	16	16	Sternotherus_carinatus->n228	271.875	9.3337	0.805597	9.3337
617	225	0.0303249	Staurotypus_salvinii	25	25	25	25	Staurotypus_salvinii->n230	274.674	3.73624	8.07025	3.73624
617	226	0.060258	Staurotypus_triporcatus	38	38	38	38	Staurotypus_triporcatus->n230	274.674	3.73624	11.3761	3.73624
616	227	0.0731495	Claudius_angustatus	16.5	16.5	16.5	16.5	Claudius_angustatus->n229	269.762	13.56	6.57931	13.56
591	228	0.637759	Dermatemys_mawii	65	65	65	65	Dermatemys_mawii->n204	247.251	58.582	9.34654	58.582
619	229	0.136971	Macrochelys_temminckii	80	80	80	80	Macrochelys_temminckii->n232	274.782	3.51958	17.6715	3.51958
619	230	0.0404922	Macrochelys_suwanniensis	62.3	62.3	62.3	62.3	Macrochelys_suwanniensis->n232	274.782	3.51958	9.60826	3.51958
621	231	0.034573	Chelydra_rossignonii	38.9	38.9	38.9	38.9	Chelydra_rossignonii->n234	274.414	4.25492	8.07472	4.25492
621	232	0.0139604	Chelydra_acutirostris	41	41	41	41	Chelydra_acutirostris->n234	274.414	4.25492	5.13107	4.25492
620	233	0.0838332	Chelydra_serpentina	55	55	55	55	Chelydra_serpentina->n233	274.165	4.75397	11.8956	4.75397
631	234	0.280117	Nilssonia_nigricans	91	91	91	91	Nilssonia_nigricans->n244	272.15	8.78319	15.9974	8.78319
631	235	0.222181	Nilssonia_hurum	60	60	60	60	Nilssonia_hurum->n244	272.15	8.78319	14.2473	8.78319
632	236	0.142658	Nilssonia_leithii	64	64	64	64	Nilssonia_leithii->n245	271.517	10.05	10.6726	10.05
632	237	0.348859	Nilssonia_gangetica	94	94	94	94	Nilssonia_gangetica->n245	271.517	10.05	16.6896	10.05
629	238	0.0615132	Nilssonia_formosa	65	65	65	65	Nilssonia_formosa->n242	268.001	17.0824	5.37545	17.0824
628	239	0.785386	Amyda_cartilaginea	100	100	100	100	Amyda_cartilaginea->n241	265.181	22.721	16.6545	22.721
627	240	0.701146	Dogania_subplana	35	35	35	35	Dogania_subplana->n240	260.369	32.3456	13.1887	32.3456
636	241	0.146601	Pelodiscus_parviformis	12	12	12	12	Pelodiscus_parviformis->n249	274.636	3.81159	17.5679	3.81159
636	242	0.00476224	Pelodiscus_sinensis	26	26	26	26	Pelodiscus_sinensis->n249	274.636	3.81159	3.16634	3.81159
635	243	0.194344	Pelodiscus_maackii	45	45	45	45	Pelodiscus_maackii->n248	273.228	6.62721	15.34	6.62721
634	244	0.0577096	Pelodiscus_axenaria	26	26	26	26	Pelodiscus_axenaria->n247	269.581	13.9216	5.76746	13.9216
633	245	0.0404311	Palea_steindachneri	43	43	43	43	Palea_steindachneri->n246	262.147	28.7888	3.357	28.7888
639	246	0.234157	Apalone_mutica	36	36	36	36	Apalone_mutica->n252	273.122	6.84035	16.5737	6.84035
639	247	0.016741	Apalone_spinifera	55	55	55	55	Apalone_spinifera->n252	273.122	6.84035	4.43155	6.84035
638	248	0.0537936	Apalone_ferox	60	60	60	60	Apalone_ferox->n251	272.379	8.32513	7.2007	8.32513
640	249	12.7564	Rafetus_swinhoei	180	180	180	180	Rafetus_swinhoei->n253	267.777	17.5288	76.4176	17.5288
640	250	0.00189545	Rafetus_euphraticus	68	68	68	68	Rafetus_euphraticus->n253	267.777	17.5288	0.931504	17.5288
644	251	0.00320535	Chitra_chitra	140	140	140	140	Chitra_chitra->n257	274.517	4.04976	2.52016	4.04976
644	252	0.070844	Chitra_indica	150	150	150	150	Chitra_indica->n257	274.517	4.04976	11.8479	4.04976
643	253	0.652085	Chitra_vandijki	100	100	100	100	Chitra_vandijki->n256	274.202	4.68027	33.4366	4.68027
646	254	0.0147995	Pelochelys_signifera	55	55	55	55	Pelochelys_signifera->n259	275.687	1.70857	8.33703	1.70857
646	255	20.7815	Pelochelys_cantorii	200	200	200	200	Pelochelys_cantorii->n259	275.687	1.70857	312.412	1.70857
645	256	0.158668	Pelochelys_bibroni	102	102	102	102	Pelochelys_bibroni->n258	271.204	10.6751	10.921	10.6751
641	257	0.799601	Trionyx_triunguis	120	120	120	120	Trionyx_triunguis->n254	259.383	34.3167	13.6738	34.3167
650	258	0.00393011	Cycloderma_frenatum	56	56	56	56	Cycloderma_frenatum->n263	268.619	15.845	1.41079	15.845
650	259	0.0097417	Cycloderma_aubryi	61	61	61	61	Cycloderma_aubryi->n263	268.619	15.845	2.22114	15.845
649	260	0.163663	Cyclanorbis_elegans	70	70	70	70	Cyclanorbis_elegans->n262	264.746	23.5906	7.46124	23.5906
648	261	0.0408717	Cyclanorbis_senegalensis	60	60	60	60	Cyclanorbis_senegalensis->n261	261.678	29.7266	3.32157	29.7266
652	262	0.0933615	Lissemys_punctata	28.5	28.5	28.5	28.5	Lissemys_punctata->n265	265.294	22.4956	5.77085	22.4956
652	263	9.72637e-4	Lissemys_ceylonensis	37	37	37	37	Lissemys_ceylonensis->n265	265.294	22.4956	0.589022	22.4956
651	264	0.325514	Lissemys_scutata	23	23	23	23	Lissemys_scutata->n264	262.217	28.6496	9.5484000000000009	28.6496
622	265	0.161102	Carettochelys_insculpta	70	70	70	70	Carettochelys_insculpta->n235	216.824	119.436	3.28994	119.436
661	266	0.00212012	Emydura_victoriae	30	30	30	30	Emydura_victoriae->n274	274.531	4.02146	2.0568	4.02146
661	267	0.00690025	Emydura_macquarii	34	34	34	34	Emydura_macquarii->n274	274.531	4.02146	3.71061	4.02146
662	268	8.72e-4	Emydura_tanybaraga	28	28	28	28	Emydura_tanybaraga->n275	276.055	0.974064	2.68021	0.974064
662	269	0.00122686	Emydura_subglobosa	26	26	26	26	Emydura_subglobosa->n275	276.055	0.974064	3.17914	0.974064
664	270	0.00101496	Myuchelys_latisternum	28	28	28	28	Myuchelys_latisternum->n277	275.81	1.46256	2.35979	1.46256
664	271	0.00106914	Myuchelys_bellii	30	30	30	30	Myuchelys_bellii->n277	275.81	1.46256	2.42195	1.46256
663	272	0.030861800000000002	Myuchelys_georgesi	23	23	23	23	Myuchelys_georgesi->n276	270.268	12.5473	4.44263	12.5473
669	273	0.00822911	Elseya_dentata	40	40	40	40	Elseya_dentata->n282	274.051	4.98072	3.64112	4.98072
669	274	0.0229133	Elseya_flaviventralis	32.5	32.5	32.5	32.5	Elseya_flaviventralis->n282	274.051	4.98072	6.07579	4.98072
668	275	0.145845	Elseya_branderhorsti	50	50	50	50	Elseya_branderhorsti->n281	272.893	7.29693	12.6643	7.29693
670	276	0.0167305	Hanwarachelys_schultzei	30	30	30	30	Hanwarachelys_schultzei->n283	271.617	9.84843	3.69212	9.84843
671	277	0.00657649	Hanwarachelys_novaeguineae	30	30	30	30	Hanwarachelys_novaeguineae->n284	275.803	1.47768	5.97602	1.47768
671	278	0.0126727	Hanwarachelys_rhodini	24	24	24	24	Hanwarachelys_rhodini->n284	275.803	1.47768	8.29563	1.47768
672	279	0.00470849	Pelocomastes_lavarackorum	32	32	32	32	Pelocomastes_lavarackorum->n285	273.895	5.29343	2.67164	5.29343
672	280	0.00258172	Pelocomastes_irwini	35.7	35.7	35.7	35.7	Pelocomastes_irwini->n285	273.895	5.29343	1.97829	5.29343
665	281	0.0995327	Pelocomastes_albagula	45	45	45	45	Pelocomastes_albagula->n278	269.645	13.7926	7.60965	13.7926
674	282	0.0845168	Elusor_macrurus	40	40	40	40	Elusor_macrurus->n287	268.315	16.4539	6.4201	16.4539
674	283	0.050955	Myuchelys_purvisi	24	24	24	24	Myuchelys_purvisi->n287	268.315	16.4539	4.98499	16.4539
673	284	0.0205304	Rheodytes_leukops	26.2	26.2	26.2	26.2	Rheodytes_leukops->n286	266.734	19.615	2.89807	19.615
676	285	0.136466	Chelodina_steindachneri	21.2	21.2	21.2	21.2	Chelodina_steindachneri->n289	269.741	13.6006	8.97302	13.6006
677	286	0.0471616	Macrodiremys_colliei	40	40	40	40	Macrodiremys_colliei->n290	270.101	12.8808	5.42035	12.8808
679	287	0.232023	Macrochelodina_expansa	48	48	48	48	Macrochelodina_expansa->n292	273.082	6.91836	16.4047	6.91836
682	288	0.00561094	Chelodina_mccordi	24.1	24.1	24.1	24.1	Chelodina_mccordi->n295	275.872	1.3384	5.80002	1.3384
682	289	0.00329867	Chelodina_longicollis	28.2	28.2	28.2	28.2	Chelodina_longicollis->n295	275.872	1.3384	4.44715	1.3384
681	290	3.91569e-4	Chelodina_canni	26	26	26	26	Chelodina_canni->n294	275.603	1.87631	1.29407	1.87631
685	291	0.0455122	Chelodina_reimanni	21.7	21.7	21.7	21.7	Chelodina_reimanni->n298	275.089	2.90453	11.2132	2.90453
687	292	0.0202938	Chelodina_gunaleni	23.9	23.9	23.9	23.9	Chelodina_gunaleni->n300	275.34	2.40361	8.23103	2.40361
687	293	0.0112541	Macrochelodina_burrungandjii	31.6	31.6	31.6	31.6	Macrochelodina_burrungandjii->n300	275.34	2.40361	6.12954	2.40361
686	294	0.00273599	Chelodina_novaeguineae	30	30	30	30	Chelodina_novaeguineae->n299	275.268	2.5477	2.93554	2.5477
684	295	0.117467	Macrochelodina_kuchlingi	40	40	40	40	Macrochelodina_kuchlingi->n297	274.809	3.46473	16.494	3.46473
683	296	0.0391601	Chelodina_pritchardi	22.8	22.8	22.8	22.8	Chelodina_pritchardi->n296	274.224	4.63596	8.23298	4.63596
678	297	0.0373228	Macrochelodina_oblonga	40	40	40	40	Macrochelodina_oblonga->n291	271.282	10.5192	5.33581	10.5192
688	298	0.0216729	Macrochelodina_walloyarrina	26.3	26.3	26.3	26.3	Macrochelodina_walloyarrina->n301	274.895	3.29279	7.26744	3.29279
688	299	0.0205308	Macrochelodina_parkeri	35.3	35.3	35.3	35.3	Macrochelodina_parkeri->n301	274.895	3.29279	7.07336	3.29279
655	300	0.197252	Pseudemydura_umbrina	15.5	15.5	15.5	15.5	Pseudemydura_umbrina->n268	245.896	61.2904	5.08182	61.2904
696	301	0.0024219	Mesoclemmys_tuberculata	25	25	25	25	Mesoclemmys_tuberculata->n309	269.467	14.1483	1.17201	14.1483
696	302	2.3542e-4	Mesoclemmys_vanderhaegei	27	27	27	27	Mesoclemmys_vanderhaegei->n309	269.467	14.1483	0.365405	14.1483
695	303	0.00217622	Rhinemys_rufipes	26	26	26	26	Rhinemys_rufipes->n308	264.278	24.5274	0.843782	24.5274
697	304	0.00100471	Mesoclemmys_heliostemma	31	31	31	31	Mesoclemmys_heliostemma->n310	276.064	0.954816	2.90579	0.954816
697	305	0.00107972	Mesoclemmys_raniceps	33	33	33	33	Mesoclemmys_raniceps->n310	276.064	0.954816	3.01232	0.954816
700	306	0.00398045	Phrynops_geoffroanus	35	35	35	35	Phrynops_geoffroanus->n313	275.414	2.25452	3.76395	2.25452
700	307	0.00435886	Phrynops_tuberosus	39	39	39	39	Phrynops_tuberosus->n313	275.414	2.25452	3.9388	2.25452
701	308	0.00504039	Phrynops_williamsi	35.5	35.5	35.5	35.5	Phrynops_williamsi->n314	276.126	0.830677	6.97784	0.830677
701	309	0.00551393	Phrynops_hilarii	40	40	40	40	Phrynops_hilarii->n314	276.126	0.830677	7.29826	0.830677
698	310	0.0125661	Mesoclemmys_hogei	35	35	35	35	Mesoclemmys_hogei->n311	260.759	31.5661	1.78729	31.5661
705	311	6.93655e-4	Acanthochelys_pallidipectoris	17.5	17.5	17.5	17.5	Acanthochelys_pallidipectoris->n318	275.623	1.83777	1.74033	1.83777
705	312	0.00180424	Acanthochelys_spixii	17	17	17	17	Acanthochelys_spixii->n318	275.623	1.83777	2.80677	1.83777
704	313	0.0495865	Acanthochelys_macrocephala	29.5	29.5	29.5	29.5	Acanthochelys_macrocephala->n317	274.259	4.56443	9.3367	4.56443
703	314	0.0120799	Acanthochelys_radiolata	20	20	20	20	Acanthochelys_radiolata->n316	266.074	20.9345	2.15182	20.9345
702	315	0.0875988	Platemys_platycephala	18	18	18	18	Platemys_platycephala->n315	257.28	38.5231	4.27163	38.5231
707	316	6.44159e-4	Mesoclemmys_dahli	29.7	29.7	29.7	29.7	Mesoclemmys_dahli->n320	273.521	6.04089	0.92502	6.04089
707	317	1.02529e-4	Mesoclemmys_zuliae	28.6	28.6	28.6	28.6	Mesoclemmys_zuliae->n320	273.521	6.04089	0.369043	6.04089
709	318	0.0064214	Mesoclemmys_perplexa	19.4	19.4	19.4	19.4	Mesoclemmys_perplexa->n322	274.789	3.50495	3.83424	3.50495
709	319	0.00209315	Mesoclemmys_gibba	23.3	23.3	23.3	23.3	Mesoclemmys_gibba->n322	274.789	3.50495	2.1891	3.50495
708	320	0.0207823	Mesoclemmys_nasuta	31.7	31.7	31.7	31.7	Mesoclemmys_nasuta->n321	268.335	16.4122	3.18763	16.4122
690	321	0.350504	Chelus_fimbriata	50	50	50	50	Chelus_fimbriata->n303	249.052	54.9793	7.1524	54.9793
710	322	0.00234876	Hydromedusa_tectifera	30	30	30	30	Hydromedusa_tectifera->n323	251.567	49.9485	0.614275	49.9485
710	323	0.0585829	Hydromedusa_maximiliani	21	21	21	21	Hydromedusa_maximiliani->n323	251.567	49.9485	3.06782	49.9485
720	324	0.0596242	Pelusios_broadleyi	15.5	15.5	15.5	15.5	Pelusios_broadleyi->n333	272.572	7.93916	7.76299	7.93916
720	325	5.63001e-4	Pelusios_adansonii	23.8	23.8	23.8	23.8	Pelusios_adansonii->n333	272.572	7.93916	0.754349	7.93916
721	326	0.0445798	Pelusios_chapini	38	38	38	38	Pelusios_chapini->n334	274.184	4.71562	8.70973	4.71562
721	327	0.0091208	Pelusios_castaneus	28.5	28.5	28.5	28.5	Pelusios_castaneus->n334	274.184	4.71562	3.9396	4.71562
723	328	0.00485064	Pelusios_rhodesianus	25.5	25.5	25.5	25.5	Pelusios_rhodesianus->n336	275.483	2.11691	4.28798	2.11691
723	329	0.00571612	Pelusios_carinatus	30	30	30	30	Pelusios_carinatus->n336	275.483	2.11691	4.65484	2.11691
724	330	8.40928e-5	Pelusios_williamsi	25	25	25	25	Pelusios_williamsi->n337	272.885	7.31372	0.303749	7.31372
724	331	0.00306761	Pelusios_castanoides	23	23	23	23	Pelusios_castanoides->n337	272.885	7.31372	1.83458	7.31372
717	332	0.0384961	Pelusios_gabonensis	33	33	33	33	Pelusios_gabonensis->n330	267.062	18.9592	4.03648	18.9592
726	333	0.046393	Pelusios_niger	35	35	35	35	Pelusios_niger->n339	273.014	7.05602	7.26359	7.05602
726	334	0.0295658	Pelusios_cupulatta	23	23	23	23	Pelusios_cupulatta->n339	273.014	7.05602	5.79856	7.05602
725	335	0.204436	Pelusios_nanus	12	12	12	12	Pelusios_nanus->n338	266.855	19.3742	9.20177	19.3742
728	336	0.0371602	Pelusios_bechuanicus	33	33	33	33	Pelusios_bechuanicus->n341	274.193	4.69701	7.9677	4.69701
728	337	0.016903	Pelusios_upembae	23	23	23	23	Pelusios_upembae->n341	274.193	4.69701	5.37373	4.69701
727	338	0.0290266	Pelusios_subniger	20	20	20	20	Pelusios_subniger->n340	272.079	8.9245	5.10871	8.9245
714	339	0.668201	Pelusios_sinuatus	55	55	55	55	Pelusios_sinuatus->n327	262.559	27.9661	13.8466	27.9661
713	340	0.00446865	Pelusios_marani	27.5	27.5	27.5	27.5	Pelusios_marani->n326	262.189	28.7058	1.11766	28.7058
734	341	0.00347733	Pelomedusa_kobe	15.9	15.9	15.9	15.9	Pelomedusa_kobe->n347	275.308	2.468	3.36245	2.468
734	342	0.00291649	Pelomedusa_neumanni	19.4	19.4	19.4	19.4	Pelomedusa_neumanni->n347	275.308	2.468	3.07937	2.468
733	343	6.22582e-5	Pelomedusa_gehafie	17.8	17.8	17.8	17.8	Pelomedusa_gehafie->n346	273.469	6.14537	0.285121	6.14537
732	344	0.0120122	Pelomedusa_schweinfurthi	15.7	15.7	15.7	15.7	Pelomedusa_schweinfurthi->n345	269.79	13.5027	2.67182	13.5027
735	345	0.0104077	Pelomedusa_olivacea	16.8	16.8	16.8	16.8	Pelomedusa_olivacea->n348	270.174	12.7358	2.56076	12.7358
735	346	0.0244005	Pelomedusa_variabilis	24.8	24.8	24.8	24.8	Pelomedusa_variabilis->n348	270.174	12.7358	3.92095	12.7358
736	347	0.0124517	Pelomedusa_somalica	15.7	15.7	15.7	15.7	Pelomedusa_somalica->n349	273.188	6.70752	3.85956	6.70752
736	348	0.00621793	Pelomedusa_barbata	21.6	21.6	21.6	21.6	Pelomedusa_barbata->n349	273.188	6.70752	2.72739	6.70752
737	349	0.00489547	Pelomedusa_galeata	32.5	32.5	32.5	32.5	Pelomedusa_galeata->n350	266.749	19.5852	1.41624	19.5852
737	350	0.00741437	Pelomedusa_subrufa	33	33	33	33	Pelomedusa_subrufa->n350	266.749	19.5852	1.74292	19.5852
744	351	0.0162411	Podocnemis_lewyana	46.3	46.3	46.3	46.3	Podocnemis_lewyana->n357	268.462	16.1582	2.83998	16.1582
744	352	0.111647	Podocnemis_erythrocephala	32	32	32	32	Podocnemis_erythrocephala->n357	268.462	16.1582	7.44616	16.1582
743	353	0.019595	Podocnemis_unifilis	47.6	47.6	47.6	47.6	Podocnemis_unifilis->n356	267.15	18.7837	2.89326	18.7837
742	354	0.113509	Podocnemis_sextuberculata	33	33	33	33	Podocnemis_sextuberculata->n355	266.477	20.1287	6.72686	20.1287
741	355	0.0390108	Podocnemis_vogli	38	38	38	38	Podocnemis_vogli->n354	265.938	21.2067	3.84203	21.2067
740	356	1.67948	Podocnemis_expansa	89	89	89	89	Podocnemis_expansa->n353	263.933	25.2164	23.118	25.2164
739	357	4.89375e-4	Erymnochelys_madagascariensis	48	48	48	48	Erymnochelys_madagascariensis->n352	240.88	71.323	0.234645	71.323
738	358	0.00249005	Peltocephalus_dumerilianus	48	48	48	48	Peltocephalus_dumerilianus->n351	233.55	85.9836	0.48206	85.9836
752	359	0.0864676	Crocodylus_novaeguineae	350	350	350	350	Crocodylus_novaeguineae->n365	272.467	8.14793	9.22801	8.14793
752	360	0.994151	Crocodylus_mindorensis	310	310	310	310	Crocodylus_mindorensis->n365	272.467	8.14793	31.2901	8.14793
751	361	2.83525	Crocodylus_johnsoni	300	300	300	300	Crocodylus_johnsoni->n364	269.271	14.5416	39.5544	14.5416
754	362	97.6044	Crocodylus_porosus	700	700	700	700	Crocodylus_porosus->n367	273.597	5.88905	364.684	5.88905
754	363	0.0384385	Crocodylus_siamensis	400	400	400	400	Crocodylus_siamensis->n367	273.597	5.88905	7.23711	5.88905
753	364	15.9757	Crocodylus_palustris	500	500	500	500	Crocodylus_palustris->n366	269.061	14.9613	92.5659	14.9613
758	365	0.0109981	Crocodylus_intermedius	678	678	678	678	Crocodylus_intermedius->n371	276.362	0.357656	15.7083	0.357656
758	366	0.366324	Crocodylus_acutus	700	700	700	700	Crocodylus_acutus->n371	276.362	0.357656	90.6577	0.357656
759	367	0.0471266	Crocodylus_moreletii	362	362	362	362	Crocodylus_moreletii->n372	273.021	7.04082	7.32869	7.04082
759	368	15.3234	Crocodylus_rhombifer	490	490	490	490	Crocodylus_rhombifer->n372	273.021	7.04082	132.151	7.04082
756	369	32.7203	Crocodylus_niloticus	548	548	548	548	Crocodylus_niloticus->n369	271.211	10.6608	156.935	10.6608
755	370	0.0231131	Crocodylus_suchus	366	366	366	366	Crocodylus_suchus->n368	270.183	12.7162	3.81905	12.7162
762	371	0.501956	Osteolaemus_tetraspis	200	200	200	200	Osteolaemus_tetraspis->n375	272.936	7.21138	23.6335	7.21138
762	372	33.0296	Osteolaemus_afzelli	0	0	0	0	Osteolaemus_afzelli->n375	272.936	7.21138	191.711	7.21138
761	373	1.03006	Osteolaemus_osborni	120	120	120	120	Osteolaemus_osborni->n374	270.834	11.4141	26.9102	11.4141
763	374	0.15855	Mecistops_cataphractus	420	420	420	420	Mecistops_cataphractus->n376	274.768	3.54633	18.9408	3.54633
763	375	0.0611966	Mecistops_leptorhynchus	400	400	400	400	Mecistops_leptorhynchus->n376	274.768	3.54633	11.7674	3.54633
764	376	0.17881	Tomistoma_schlegelii	500	500	500	500	Tomistoma_schlegelii->n377	264.578	23.9268	7.74388	23.9268
764	377	47.3135	Gavialis_gangeticus	700	700	700	700	Gavialis_gangeticus->n377	264.578	23.9268	125.967	23.9268
769	378	1.83787e-6	Caiman_yacare	250	250	250	250	Caiman_yacare->n382	275.048	2.98751	0.0702599	2.98751
769	379	1.83787e-6	Caiman_crocodilus	250	250	250	250	Caiman_crocodilus->n382	275.048	2.98751	0.0702599	2.98751
768	380	10.1099	Caiman_latirostris	350	350	350	350	Caiman_latirostris->n381	270.59	11.9033	82.5552	11.9033
767	381	65.8123	Melanosuchus_niger	500	500	500	500	Melanosuchus_niger->n380	267.362	18.3596	169.6	18.3596
770	382	0.0752402	Paleosuchus_trigonatus	226	226	226	226	Paleosuchus_trigonatus->n383	269.584	13.915	6.58701	13.915
770	383	0.319148	Paleosuchus_palpebrosus	200	200	200	200	Paleosuchus_palpebrosus->n383	269.584	13.915	13.5662	13.915
771	384	0.333641	Alligator_sinensis	210	210	210	210	Alligator_sinensis->n384	259.6	33.8827	8.88906	33.8827
771	385	41.2614	Alligator_mississippiensis	426.9	426.9	426.9	426.9	Alligator_mississippiensis->n384	259.6	33.8827	98.8526	33.8827
745	386	7020.9	Gallus_gallus	2710	2710	2710	2710	Gallus_gallus->n358	155.474	242.136	482.36	242.136
387	387	NA	n0	NA	NA	NA	NA	NA	NA	NA	NA	NA
387	388	3.90548e-4	n1	590.067	96.0251	0.48239	220.405	n1->n0	6.27625	12.5525	0.499663	12.5525
388	389	1.76486	n2	199.254	54.8678	4.66509	107.712	n2->n1	56.2192	87.3335	12.7342	87.3335
389	390	6.17499e-5	n3	126.664	54.6243	10.8189	99.1879	n3->n2	118.695	37.619	0.114768	37.619
390	391	0.0927176	n4	70.3461	45.1908	15.5316	76.3253	n4->n3	165.635	56.2601	3.63652	56.2601
391	392	1.15082e-4	n5	69.3128	44.8585	15.8101	75.7806	n5->n4	196.822	6.11426	0.38863	6.11426
392	393	0.0205313	n6	59.7069	40.4194	12.7813	69.3523	n6->n5	202.437	5.11558	5.675	5.11558
393	394	0.0322638	n7	46.3146	34.8546	10.9663	59.1037	n7->n6	210.052	10.1135	5.05955	10.1135
394	395	0.00364587	n8	39.2619	32.9839	13.7678	52.3772	n8->n7	220.266	10.3153	1.68409	10.3153
395	396	0.0142263	n9	32.6781	29.2887	12.2335	46.452	n9->n8	229.375	7.90259	3.80072	7.90259
396	397	7.32263e-4	n10	30.9955	28.4504	13.2348	43.5988	n10->n9	235.04	3.42698	1.30943	3.42698
397	398	0.0062019	n11	27.1782	26.0106	11.0711	40.8586	n11->n10	240.109	6.71198	2.72296	6.71198
398	399	8.72898e-5	n12	26.5679	25.7211	11.6067	39.8473	n12->n11	244.765	2.59994	0.519045	2.59994
399	400	0.00319421	n13	24.3985	23.9702	9.75113	38.1438	n13->n12	249.337	6.54348	1.97917	6.54348
400	401	0.0079633700000000009	n14	21.5571	21.2055	8.79361	33.9354	n14->n13	256.657	8.09713	2.80923	8.09713
401	402	0.00109601	n15	20.4118	20.1799	9.26268	31.1705	n15->n14	261.713	2.01515	2.0891	2.01515
402	403	2.23443e-4	n16	19.9137	19.7167	9.62219	29.9516	n16->n15	263.353	1.26466	1.1907	1.26466
403	404	1.84137e-4	n17	20.376	20.1371	10.110900000000001	30.217	n17->n16	265.663	3.35507	0.663628	3.35507
404	405	7.69497e-4	n18	19.5531	19.2777	9.55756	29.1782	n18->n17	268.295	1.90905	1.79846	1.90905
405	406	7.94227e-4	n19	20.8123	20.1508	12.5408	28.3246	n19->n18	271.155	3.81034	1.29329	3.81034
406	407	0.00398167	n20	18.7507	18.196	12.4686	24.2606	n20->n19	273.507	0.893064	5.98131	0.893064
407	408	0.00105379	n21	17.574	17.1902	12.079	22.5596	n21->n20	274.276	0.644689	3.62165	0.644689
404	409	0.0135978	n22	23.89	23.7498	15.0575	32.2362	n22->n17	270.429	6.17733	4.2028	6.17733
403	410	2.9134e-4	n23	19.3287	19.188	8.74975	29.731	n23->n16	264.536	1.10055	1.45747	1.10055
410	411	1.5003e-7	n24	19.2417	19.176	8.61222	29.8513	n24->n23	266.993	3.81282	0.0177693	3.81282
411	412	2.63709e-4	n25	18.6908	18.6728	12.8795	24.5314	n25->n24	271.773	5.74747	0.606777	5.74747
400	413	1.77411e-4	n26	24.5214	24.3828	11.794	36.9292	n26->n13	255.781	6.34443	0.473695	6.34443
413	414	4.52927e-7	n27	24.5455	24.4036	11.8368	36.8413	n27->n26	259.238	0.569589	0.0798801	0.569589
414	415	0.00148459	n28	25.5119	25.5973	16.6125	34.4596	n28->n27	265.038	11.0303	1.03924	11.0303
415	416	8.12432e-4	n29	26.3938	26.4804	18.6386	34.1695	n29->n28	271.067	1.02817	2.51806	1.02817
416	417	3.10373e-4	n30	26.9577	27.0262	19.3604	34.5152	n30->n29	271.954	0.746192	1.82693	0.746192
414	418	1.54432e-8	n31	24.4265	24.4075	10.7263	37.7692	n31->n27	260.834	2.6235	0.00687279	2.6235
418	419	0.00133686	n32	23.3001	23.2747	18.5521	28.0253	n32->n31	268.756	13.2186	0.900854	13.2186
413	420	4.62131e-6	n33	24.381	24.3162	10.3216	38.2476	n33->n26	262.022	6.13837	0.077725	6.13837
399	421	5.94683e-4	n34	27.0592	26.4766	12.6757	40.3762	n34->n12	248.603	5.07551	0.969634	5.07551
421	422	9.61194e-4	n35	28.0224	27.4371	14.0316	40.9382	n35->n34	251.908	1.53382	2.24245	1.53382
422	423	4.12668e-4	n36	28.732	28.0664	14.8077	41.3973	n36->n35	253.326	1.30191	1.59483	1.30191
423	424	0.00751616	n37	25.7017	25.3805	12.0446	38.9347	n37->n36	257.771	7.58965	2.81898	7.58965
424	425	0.00144445	n38	24.4027	24.2031	13.1647	35.5004	n38->n37	264.886	6.64051	1.32116	6.64051
425	426	0.00102207	n39	23.3014	23.2127	14.985900000000001	31.5082	n39->n38	269.953	3.49355	1.53219	3.49355
426	427	3.23648e-4	n40	22.6979	22.6553	16.0331	29.2906	n40->n39	272.547	1.69358	1.23834	1.69358
427	428	1.61573e-4	n41	23.0257	23.0491	18.4583	27.5694	n41->n40	274.289	1.78975	0.851124	1.78975
424	429	6.72146e-4	n42	24.7482	24.5774	11.2715	38.0056	n42->n37	263.907	4.68166	1.07334	4.68166
423	430	0.00686892	n43	31.464	30.6341	16.4549	45.0257	n43->n36	255.423	2.89304	4.36487	2.89304
430	431	6.13884e-4	n44	32.2944	31.4017	16.6092	46.439	n44->n43	257.451	1.16338	2.05772	1.16338
431	432	0.0771289	n45	40.8084	40.0057	22.9645	56.5181	n45->n44	261.534	7.00205	9.40158	7.00205
432	433	0.00221965	n46	38.6919	38.5461	24.0575	53.2596	n46->n45	267.377	4.68314	1.9502	4.68314
421	434	0.0583558	n47	19.332	18.9926	3.8917	34.7732	n47->n34	258.415	14.5486	5.67331	14.5486
398	435	0.00477093	n48	24.5732	23.8706	4.17441	43.7187	n48->n11	247.365	7.79959	2.21549	7.79959
435	436	0.0081156	n49	27.1958	26.6616	11.6857	41.9894	n49->n48	262.2	21.8708	1.72557	21.8708
397	437	1.30564e-4	n50	31.2097	28.8043	13.5034	44.0244	n50->n10	238.131	2.75454	0.616725	2.75454
437	438	5.85275e-4	n51	32.0879	29.5538	14.2663	44.9945	n51->n50	240.196	1.37624	1.8473	1.37624
438	439	0.00194737	n52	33.8374	30.921	15.3398	47.0178	n52->n51	241.855	1.94179	2.8368	1.94179
439	440	0.00256436	n53	34.9326	32.4899	16.1114	49.0544	n53->n52	244.333	3.01473	2.61258	3.01473
440	441	2.99215e-4	n54	35.3272	33.0258	16.2722	49.8326	n54->n53	247.032	2.38243	1.00389	2.38243
441	442	0.0058085	n55	37.6685	35.3869	17.2705	53.3232	n55->n54	249.866	3.28638	3.76598	3.28638
442	443	0.265953	n56	50.8434	51.3638	33.7795	68.4697	n56->n55	255.662	8.30552	16.0296	8.30552
443	444	0.0110947	n57	54.5193	54.6271	39.8824	69.1355	n57->n56	261.692	3.75442	4.86959	3.75442
444	445	0.0146643	n58	58.1824	58.3787	49.0561	67.4462	n58->n57	267.51	7.88112	3.86404	7.88112
445	446	0.00253551	n59	59.7687	59.9387	52.3373	67.362	n59->n58	272.338	1.77545	3.38519	1.77545
444	447	0.00443205	n60	57.9959	56.6896	44.3782	69.531	n60->n57	266.95	6.7603	2.29363	6.7603
447	448	0.0194975	n61	62.8136	61.0156	49.0911	72.8217	n61->n60	271.464	2.26887	8.30405	2.26887
442	449	0.0839388	n62	27.416	26.4111	12.3491	40.8478	n62->n55	257.376	11.7324	7.57692	11.7324
449	450	7.92045e-4	n63	26.0067	25.5392	13.5527	37.8649	n63->n62	266.062	5.64087	1.06147	5.64087
449	451	0.00467202	n64	24.8834	24.2935	11.4763	37.5268	n64->n62	265.271	4.05849	3.03931	4.05849
441	452	0.0945299	n65	24.1572	23.5005	10.1953	37.3295	n65->n54	258.437	20.4283	6.09359	20.4283
439	453	0.00761527	n66	40.5021	33.6245	10.2942	60.6043	n66->n52	249.023	12.3949	2.22037	12.3949
453	454	0.120872	n67	25.5086	22.8536	8.09187	38.8321	n67->n66	260.922	11.4032	9.22261	11.4032
454	455	9.0112e-8	n68	23.2232	22.8629	16.0875	29.7476	n68->n67	270.362	7.4758	0.00983484	7.4758
438	456	0.00852571	n69	27.5826	26.6932	6.94139	46.5938	n69->n51	249.456	17.1438	1.99764	17.1438
437	457	0.109173	n70	19.5447	18.5679	-0.425364	38.1393	n70->n50	249.915	20.8147	6.4875	20.8147
396	458	0.0217162	n71	25.674	24.7233	7.06843	42.6453	n71->n9	243.562	20.4716	2.91757	20.4716
458	459	1.633e-4	n72	24.7925	24.3274	9.61075	38.8125	n72->n71	256.238	4.88084	0.518145	4.88084
459	460	1.13736e-4	n73	24.9153	24.6578	10.9697	38.3195	n73->n72	260.328	3.29894	0.525976	3.29894
460	461	4.58184e-4	n74	25.5021	25.3209	12.2764	38.4262	n74->n73	263.717	3.47852	1.02808	3.47852
461	462	0.00778265	n75	28.0319	28.054	21.1781	34.8101	n75->n74	269.494	8.07588	2.78083	8.07588
462	463	0.00398962	n76	29.9577	30.0108	24.6769	35.0117	n76->n75	274.255	1.44514	4.70669	1.44514
462	464	0.00416688	n77	26.1358	26.0541	21.8847	30.3617	n77->n75	274.462	1.86014	4.23973	1.86014
459	465	0.00171796	n78	23.2983	23.0433	8.92142	37.3108	n78->n72	262.109	6.85992	1.4176	6.85992
395	466	0.00909739	n79	40.8124	35.9389	18.9053	53.3199	n79->n8	230.612	10.3775	2.65226	10.3775
466	467	2.80223e-7	n80	40.7611	35.9224	19.0719	53.0071	n80->n79	236.131	0.660301	0.0583561	0.660301
467	468	2.31773e-5	n81	41.2879	36.0716	19.5122	52.8076	n81->n80	237.829	2.73529	0.260756	2.73529
468	469	0.0104499	n82	47.1413	39.2386	22.8676	56.7233	n82->n81	242.212	6.02997	3.7291	6.02997
469	470	3.98819e-5	n83	47.3601	39.4342	23.0682	57.1803	n83->n82	245.259	0.06446	2.22817	0.06446
470	471	0.00394449	n84	50.8164	41.38	24.5723	58.8177	n84->n83	246.68	2.77684	3.37617	2.77684
471	472	0.00145206	n85	51.7715	42.5605	25.322	60.5533	n85->n84	248.732	1.32736	2.96281	1.32736
472	473	0.0282439	n86	56.1519	47.7672	29.5206	69.3479	n86->n85	250.39	1.98872	10.6753	1.98872
473	474	0.0707049	n87	64.3432	56.005	36.4935	78.743	n87->n86	253.319	3.8701	12.1079	3.8701
474	475	0.00238015	n88	68.5125	57.5165	36.1352	82.853	n88->n87	256.564	2.61952	2.7002	2.61952
475	476	1.72472	n89	107.572	98.2031	81.194	126.022	n89->n88	264.724	13.6997	31.784	13.6997
476	477	0.592417	n90	114.838	122.049	103.328	131.566	n90->n89	272.228	1.30828	60.2793	1.30828
476	478	0.00824229	n91	102.829	95.3904	85.8745	105.189	n91->n89	272.451	1.7555	6.13802	1.7555
478	479	4.74002e-6	n92	101.546	95.3229	85.7357	105.324	n92->n91	273.677	0.696692	0.233655	0.696692
479	480	0.0593432	n93	110.542	102.87	97.548	118.532	n93->n92	275.063	2.07414	15.152	2.07414
478	481	8.74709e-5	n94	102.411	95.1007	86.1605	103.601	n94->n91	273.572	0.485354	1.20256	0.485354
481	482	2.34925e-4	n95	102.553	94.6258	86.571	102.649	n95->n94	274.275	0.922006	1.42989	0.922006
482	483	3.4597e-4	n96	103.494	94.0496	85.6803	103.211	n96->n95	274.87	0.268207	3.21728	0.268207
483	484	7.22513e-4	n97	96.8039	94.8823	81.5561	105.627	n97->n96	275.372	0.734627	2.8092800000000002	0.734627
483	485	7.62062e-5	n98	104.665	93.7791	85.7297	103.397	n98->n96	275.051	0.09283	2.56659	0.09283
485	486	1.35087	n99	121.452	129.787	126.218	133.159	n99->n98	275.455	0.715537	123.082	0.715537
481	487	1.78229e-4	n100	100.489	95.5143	84.0159	102.178	n100->n94	274.761	1.89363	0.869053	1.89363
487	488	0.114444	n101	101.868	85.0336	82.6737	120.331	n101->n100	276.058	0.699283	36.2389	0.699283
474	489	0.0112966	n102	65.7828	59.2978	39.1664	80.8985	n102->n87	256.626	2.74265	5.74901	2.74265
473	490	0.004637	n103	56.6328	49.8768	28.1709	73.3542	n103->n86	254.177	5.58464	2.58123	5.58464
490	491	0.22854	n104	36.0493	35.0662	26.2965	44.5824	n104->n103	265.13	16.3226	10.5996	16.3226
472	492	0.222491	n105	30.6973	27.9472	14.689	42.3915	n105->n85	256.5	14.2095	11.2091	14.2095
492	493	0.011089	n106	26.3331	24.6848	13.6498	36.1392	n106->n105	265.032	2.85324	5.58446	2.85324
493	494	0.00293622	n107	23.8745	23.0061	13.0522	33.313	n107->n106	267.837	2.75742	2.92313	2.75742
494	495	0.00477071	n108	21.0879	20.8663	13.6092	28.3265	n108->n107	271.02	3.60833	3.25719	3.60833
495	496	5.792e-4	n109	21.6953	21.6118	15.1644	27.9948	n109->n108	273.333	1.01873	2.13594	1.01873
493	497	0.00506701	n110	23.0992	22.4796	13.0463	32.1994	n110->n106	268.993	5.06955	2.83202	5.06955
492	498	0.00440266	n111	31.002	30.0029	17.0163	42.7953	n111->n105	266.885	6.56068	2.32053	6.56068
471	499	0.00579866	n112	55.367	39.0208	19.5365	63.5932	n112->n84	252.401	8.66494	2.31732	8.66494
499	500	0.00107824	n113	57.0266	38.0036	17.3409	66.4708	n113->n112	257.445	1.42479	2.46426	1.42479
500	501	4.17277	n114	89.3268	101.289	54.5033	124.095	n114->n113	261.989	7.66295	66.1027	7.66295
501	502	0.158627	n115	103.657	113.628	94.5317	128.487	n115->n114	267.455	3.26755	19.737	3.26755
500	503	0.286408	n116	30.0503	21.4235	6.29454	38.8791	n116->n113	262.58	8.8437	16.1206	8.8437
499	504	0.0226114	n117	45.9026	43.6795	32.5185	54.7205	n117->n112	264.132	14.7973	3.50169	14.7973
470	505	0.38979	n118	58.6901	58.7765	30.7315	96.6617	n118->n83	247.927	5.27174	24.3581	5.27174
505	506	0.379168	n119	74.1649	77.8534	41.9162	100.827	n119->n118	257.372	13.617	14.9479	13.617
506	507	0.00283496	n120	65.0486	79.5029	39.7267	93.139	n120->n119	268.793	9.22688	1.57019	9.22688
506	508	0.110765	n121	95.5733	88.1642	76.2382	111.127	n121->n119	269.219	10.0771	9.39156	10.0771
469	509	0.0538977	n122	38.2437	32.0461	14.2615	49.1858	n122->n82	247.063	3.67193	10.8528	3.67193
509	510	4.99278e-4	n123	37.3236	31.3539	13.5365	48.6293	n123->n122	249.22	0.643403	2.49537	0.643403
510	511	4.80419e-4	n124	36.997	30.6748	10.1392	54.0308	n124->n123	253.052	7.02053	0.74102	7.02053
511	512	0.113376	n125	23.8096	20.2432	5.54148	36.0668	n125->n124	260.229	7.33239	11.1389	7.33239
512	513	0.00305814	n126	20.826	18.5299	5.18157	32.466	n126->n125	265.299	2.80834	2.95603	2.80834
510	514	0.048522	n127	28.3306	24.5296	4.48124	44.2699	n127->n123	252.792	6.50013	7.73951	6.50013
509	515	0.0538415	n128	27.3432	24.8575	6.88802	44.2162	n128->n122	254.387	10.9759	6.27398	10.9759
515	516	0.122864	n129	15.5274	13.9981	2.00377	26.9677	n129->n128	263.925	8.10116	11.0317	8.10116
516	517	0.00343823	n130	13.0387	12.1815	2.04127	22.724	n130->n129	269.385	2.81751	3.12925	2.81751
468	518	0.032668	n131	32.3947	30.4721	13.8836	47.3142	n131->n81	244.911	11.4287	4.78925	11.4287
518	519	0.00391131	n132	29.4428	28.5345	13.4796	43.7291	n132->n131	253.452	5.65242	2.3564	5.65242
519	520	1.04697e-4	n133	28.7991	28.2175	13.7572	42.7227	n133->n132	257.34	2.12484	0.628795	2.12484
520	521	4.13631e-5	n134	28.3938	28.0183	13.3404	42.5881	n134->n133	259.185	1.56528	0.460485	1.56528
521	522	0.0170573	n135	31.9788	32.0645	21.097	42.713	n135->n134	264.836	9.73672	3.74933	9.73672
522	523	0.00252999	n136	33.525	33.6227	25.0898	41.9236	n136->n135	271.175	2.93961	2.62796	2.93961
518	524	0.0014294	n137	30.0701	29.3008	12.3469	46.2293	n137->n131	255.167	9.08349	1.12371	9.08349
524	525	8.74002e-4	n138	28.5675	28.3849	11.5968	45.3109	n138->n137	262.693	5.96872	1.08398	5.96872
467	526	0.00563539	n139	34.5973	33.5968	17.3689	50.2889	n139->n80	247.867	22.8119	1.40795	22.8119
526	527	0.0127593	n140	30.6133	30.0973	16.6407	43.9379	n140->n139	262.351	6.15476	4.07862	6.15476
527	528	8.21566e-6	n141	30.3684	30.1861	19.4115	40.9833	n141->n140	267.773	4.68996	0.118561	4.68996
528	529	7.36024e-6	n142	30.3987	30.2701	19.5107	41.0762	n142->n141	270.85	1.46375	0.200871	1.46375
526	530	0.0150796	n143	37.5909	37.4012	23.3986	51.1718	n143->n139	263.243	7.93877	3.90412	7.93877
466	531	0.0494414	n144	44.9387	42.8276	19.5208	65.9065	n144->n79	244.889	18.1759	4.672	18.1759
394	532	0.098367	n145	27.9211	25.1379	5.41409	45.1712	n145->n7	229.468	28.7184	5.24263	28.7184
532	533	0.00363516	n146	28.155	27.0058	9.1288	44.8002	n146->n145	248.359	9.06348	1.79399	9.06348
533	534	0.00286011	n147	29.0368	28.6626	15.8934	41.3086	n147->n146	256.662	7.54258	1.74436	7.54258
534	535	4.63381e-4	n148	29.914	29.3295	20.3052	38.2559	n148->n147	262.77	4.67422	0.891906	4.67422
535	536	0.00157908	n149	28.4946	28.0984	18.7179	37.4105	n149->n148	265.745	1.27671	3.15036	1.27671
536	537	0.00129065	n150	27.248	26.9855	17.7776	36.4198	n150->n149	267.476	2.18374	2.17775	2.18374
537	538	0.00337981	n151	25.3132	25.1844	19.0825	31.4719	n151->n150	270.36	3.58463	2.75061	3.58463
538	539	0.00141382	n152	24.1988	24.0194	18.4412	29.784	n152->n151	272.396	0.488229	4.82048	0.488229
539	540	0.0012374	n153	23.0779	22.9297	17.6859	28.3071	n153->n152	272.935	0.588999	4.10585	0.588999
540	541	4.96038e-4	n154	22.321	22.2396	16.9726	27.6264	n154->n153	273.551	0.643167	2.48771	0.643167
541	542	0.0033009	n155	20.4993	20.4597	16.5543	24.5391	n155->n154	274.735	1.72389	3.91982	1.72389
540	543	0.0017256	n156	21.7269	21.6427	17.1031	26.306	n156->n153	274.16	1.86069	2.72796	1.86069
539	544	9.01895e-4	n157	23.1752	23.0891	18.4255	27.8505	n157->n152	273.989	2.69772	1.63789	2.69772
544	545	0.00473511	n158	25.3062	25.2209	22.9899	27.3691	n158->n157	275.847	1.01826	6.10858	1.01826
538	546	0.0083216	n159	27.9447	28.0105	22.7359	33.3082	n159->n151	272.907	1.50997	6.65004	1.50997
546	547	1.70725e-4	n160	28.3532	28.4153	23.4468	33.2757	n160->n159	273.93	0.535326	1.59972	0.535326
547	548	4.2542e-4	n161	29.0049	29.0543	24.6756	33.3506	n161->n160	274.663	0.930401	1.91549	0.930401
546	549	0.00232177	n162	29.5346	29.5033	24.6906	34.2043	n162->n159	274.474	1.62303	3.38806	1.62303
535	550	8.63253e-4	n163	31.0142	30.2398	21.6843	38.7453	n163->n148	265.53	0.846661	2.86035	0.846661
550	551	0.00155544	n164	33.0539	31.4616	21.4695	41.5856	n164->n163	267.082	2.25624	2.35201	2.25624
551	552	0.0121784	n165	37.4544	34.8805	24.5842	46.0007	n165->n164	269.068	1.71627	7.54582	1.71627
552	553	2.62404e-5	n166	36.4623	35.0392	25.7816	44.3679	n166->n165	270.514	1.17535	0.423259	1.17535
553	554	1.00573e-5	n167	36.1381	34.941	25.5935	44.2611	n167->n166	271.274	0.343725	0.484552	0.343725
554	555	5.88324e-4	n168	35.9031	35.6925	24.044	46.6281	n168->n167	272.343	1.79514	1.62168	1.79514
555	556	0.00322512	n169	38.5407	33.9331	26.8475	49.1821	n169->n168	274.465	2.44832	3.2512	2.44832
555	557	0.0183411	n170	32.4855	39.8881	20.6145	44.9011	n170->n168	274.655	2.82844	7.21347	2.82844
551	558	0.0782553	n171	22.4764	22.7951	14.6337	31.4862	n171->n164	271.396	6.37205	9.9271	6.37205
550	559	4.90446e-4	n172	31.5208	30.9259	22.3383	39.6813	n172->n163	266.594	1.28109	1.75271	1.28109
559	560	2.6099e-4	n173	31.9916	31.4264	22.4854	40.5909	n173->n172	267.572	0.67473	1.76178	0.67473
560	561	2.13501e-5	n174	31.4294	31.2833	23.7784	38.7721	n174->n173	270.374	4.92838	0.186446	4.92838
561	562	1.32192e-4	n175	30.9637	30.9271	24.8677	37.0524	n175->n174	273.706	1.73679	0.781508	1.73679
559	563	0.00111867	n176	30.0935	29.8897	21.1393	38.7515	n176->n172	269.595	4.71982	1.37909	4.71982
534	564	1.68442e-5	n177	28.8666	28.7898	15.4161	42.1136	n177->n147	261.636	2.40659	0.236989	2.40659
564	565	0.0515652	n178	34.6811	35.8249	27.8948	43.0981	n178->n177	267.773	9.86749	6.4756	9.86749
565	566	0.0038592	n179	36.2179	37.7495	32.7485	42.3411	n179->n178	273.455	1.49544	4.5506	1.49544
566	567	2.16044e-7	n180	36.2189	37.7639	32.7766	42.343	n180->n179	274.208	0.010295	0.410358	0.010295
567	568	8.72286e-8	n181	36.041	37.773	32.6778	42.4046	n181->n180	274.271	0.11665	0.0774626	0.11665
568	569	1.00221e-4	n182	35.0915	37.4629	31.4559	42.6186	n182->n181	274.467	0.275205	1.70945	0.275205
566	570	3.52355e-5	n183	37.7751	37.9334	33.7018	42.1545	n183->n179	275.04	1.67612	0.410717	1.67612
570	571	9.40294e-8	n184	37.8339	37.9239	33.4349	42.4407	n184->n183	275.928	0.099732	0.08698	0.099732
564	572	0.0600538	n185	21.177	21.1977	13.7853	29.0136	n185->n177	268.665	11.6507	6.4313	11.6507
532	573	0.0207223	n186	21.9508	20.6782	4.57994	36.9132	n186->n145	248.307	8.9607	4.30777	8.9607
573	574	4.75972e-4	n187	20.9363	20.0023	4.85451	35.1798	n187->n186	253.971	2.36644	1.27042	2.36644
574	575	0.00264657	n188	21.8085	21.596	8.00193	34.9427	n188->n187	260.015	9.72181	1.478	9.72181
575	576	5.17031e-4	n189	22.426	22.3005	10.696	33.8042	n189->n188	266.939	4.12724	1.00261	4.12724
576	577	0.00624443	n190	19.9198	19.8524	12.3972	27.6075	n190->n189	271.459	4.91256	3.19372	4.91256
575	578	1.74627e-4	n191	21.1907	21.1867	16.327	26.0493	n191->n188	270.03	10.3082	0.368697	10.3082
574	579	0.00560683	n192	18.2094	17.6825	2.98929	32.5452	n192->n187	257.784	5.26031	2.92454	5.26031
579	580	6.54192e-4	n193	17.0868	16.8901	6.08159	27.9227	n193->n192	263.829	6.82876	0.876772	6.82876
580	581	6.3697e-4	n194	17.7612	17.672	7.53076	27.7239	n194->n193	268.849	3.21257	1.26136	3.21257
580	582	5.44318e-4	n195	16.2937	16.1673	5.70606	26.7346	n195->n193	268.303	2.11901	1.4357	2.11901
573	583	0.00821711	n196	18.1929	17.8698	4.18646	31.8561	n196->n186	260.696	15.8169	2.04176	15.8169
392	584	1.16682	n197	119.99	78.3237	34.5148	129.638	n197->n5	214.708	29.6567	17.7683	29.6567
584	585	0.123055	n198	101.547	89.1916	64.486	113.184	n198->n197	239.458	19.8431	7.05424	19.8431
585	586	0.00498623	n199	90.1973	87.0039	70.5674	103.751	n199->n198	256.127	13.4957	1.72184	13.4957
586	587	0.0011358	n200	88.1277	85.9598	70.2024	102.353	n200->n199	264.025	2.30016	1.99056	2.30016
587	588	0.17996500000000001	n201	73.7715	72.817	65.5953	80.8157	n201->n200	269.492	8.63436	12.9326	8.63436
585	589	0.0439638	n202	100.555	95.6874	75.986	114.914	n202->n198	254.992	11.2255	5.60595	11.2255
391	590	0.00127342	n203	61.2054	44.0853	13.519	75.7706	n203->n4	199.258	10.986	0.964432	10.986
590	591	0.0152549	n204	50.9734	40.2588	9.18595	72.7727	n204->n203	211.355	13.2086	3.04425	13.2086
591	592	0.189038	n205	32.1094	26.7889	0.982308	53.9842	n205->n204	227.261	18.6021	9.03022	18.6021
592	593	0.0998996	n206	18.4822	16.9969	2.33563	31.7495	n206->n205	245.263	17.403	6.78695	17.403
593	594	2.59688e-4	n207	17.4708	16.4976	3.41757	29.6683	n207->n206	255.283	2.63637	0.889054	2.63637
594	595	1.8091e-4	n208	16.4212	16.0809	4.96715	27.2041	n208->n207	259.07	4.93753	0.542228	4.93753
595	596	1.9655e-5	n209	16.4855	16.2182	5.34089	27.0797	n209->n208	261.947	0.817267	0.439299	0.817267
596	597	3.83183e-4	n210	16.9548	16.8247	5.99688	27.6387	n210->n209	263.393	2.07451	1.21745	2.07451
597	598	0.00391313	n211	18.7535	18.7627	9.72647	27.5978	n211->n210	266.218	3.57406	2.96405	3.57406
598	599	0.00751225	n212	21.3664	21.4479	13.2218	29.5301	n212->n211	269.527	3.0458	4.44876	3.0458
599	600	0.00156206	n213	22.6075	22.6724	15.1148	29.9591	n213->n212	271.721	1.34232	3.05581	1.34232
600	601	4.49026e-5	n214	22.4487	22.4648	15.3639	29.593	n214->n213	272.985	1.18487	0.551449	1.18487
598	602	7.79063e-5	n215	18.4739	18.4892	9.5029	27.3436	n215->n211	268.399	0.788131	0.890619	0.788131
602	603	4.97909e-4	n216	17.8003	17.798	9.18822	26.4688	n216->n215	270.264	2.94212	1.16533	2.94212
596	604	8.10961e-4	n217	15.4065	15.336	4.17542	26.4919	n217->n209	266.014	7.31628	0.943104	7.31628
595	605	0.00593638	n218	13.8316	13.6939	5.16302	22.3491	n218->n208	265.983	8.88824	2.31504	8.88824
605	606	3.02344e-5	n219	13.9626	13.8643	5.37933	22.399	n219->n218	270.759	0.664208	0.60437	0.664208
605	607	0.00154438	n220	12.5556	12.4764	4.92082	20.1397	n220->n218	271.733	2.61205	2.17817	2.61205
594	608	3.22661e-4	n221	16.3683	15.9411	2.91957	28.9102	n221->n207	259.824	6.44572	0.633786	6.44572
608	609	5.91617e-4	n222	15.4457	15.1875	3.88577	26.4943	n222->n221	264.856	3.6192	1.1453	3.6192
609	610	2.61251e-4	n223	14.8536	14.6868	4.79028	24.4488	n223->n222	268.401	3.46892	0.777386	3.46892
610	611	0.00296919	n224	13.0864	12.9986	5.68999	20.3765	n224->n223	271.781	3.2913	2.69055	3.2913
609	612	1.30158e-4	n225	14.886	14.8341	6.81718	22.9201	n225->n222	269.989	6.64494	0.396457	6.64494
593	613	0.00174483	n226	16.5825	15.7027	0.817313	30.7103	n226->n206	256.343	4.75612	1.71575	4.75612
613	614	0.00576454	n227	13.6204	13.3506	1.64763	25.2527	n227->n226	264.333	11.2244	2.03005	11.2244
613	615	3.19711e-4	n228	15.4324	15.1488	1.58625	28.7815	n228->n226	262.964	8.48709	0.549799	8.48709
592	616	0.00380008	n229	26.0054	24.8791	6.4051	43.783	n229->n205	249.772	26.4199	1.07432	26.4199
616	617	0.0316993	n230	30.6221	30.395	19.5135	40.8207	n230->n229	267.894	9.82376	5.08851	9.82376
590	618	0.131387	n231	58.0256	55.315	33.0827	77.9087	n231->n203	232.455	55.4085	4.36207	55.4085
618	619	0.182064	n232	69.5705	68.5341	55.2626	81.1123	n232->n231	266.591	12.8624	10.6575	12.8624
618	620	0.0898244	n233	46.9215	46.0298	36.1907	56.8403	n233->n231	265.974	11.628	7.87317	11.628
620	621	0.00195364	n234	45.5969	44.6605	35.5767	54.2788	n234->n233	272.037	0.499048	5.60475	0.499048
390	622	0.00901016	n235	108.463	57.5651	13.6191	102.487	n235->n3	147.305	19.6007	1.92059	19.6007
622	623	0.00610367	n236	82.3754	59.9855	22.6572	97.4543	n236->n235	178.61	43.0087	1.06714	43.0087
623	624	0.0880819	n237	85.8691	69.1801	40.5712	100.238	n237->n236	214.504	28.7791	4.95575	28.7791
624	625	0.0419807	n238	76.9193	62.8325	39.8986	86.55	n238->n237	232.39	6.99318	6.94052	6.99318
625	626	0.0120009	n239	68.6816	59.4385	37.2505	81.9533	n239->n238	238.021	4.26842	4.74984	4.26842
626	627	0.00235361	n240	67.9357	60.9415	37.6711	83.6674	n240->n239	242.176	4.04099	2.16186	4.04099
627	628	0.14026	n241	75.9596	72.5443	51.5875	93.2674	n241->n240	249.008	9.62462	10.8139	9.62462
628	629	2.02897e-5	n242	74.6944	72.6838	55.7484	89.8164	n242->n241	256.64	5.63863	0.169925	5.63863
629	630	0.00208283	n243	75.6802	74.0977	57.9976	90.1473	n243->n242	260.896	2.87312	2.41188	2.87312
630	631	2.66126e-4	n244	75.5806	74.6031	57.4462	91.6646	n244->n243	265.045	5.42607	0.627344	5.42607
630	632	0.00267972	n245	77.1836	75.7014	58.8035	92.3842	n245->n243	264.412	4.15924	2.27375	4.15924
626	633	0.10859	n246	55.4206	49.2294	24.8584	73.6153	n246->n239	243.954	7.59783	10.7092	7.59783
633	634	0.259666	n247	35.8861	33.4425	15.7786	52.8862	n247->n246	255.187	14.8672	11.8385	14.8672
634	635	0.00459533	n248	31.4817	31.3423	16.0388	47.5854	n248->n247	266.267	7.29439	2.24838	7.29439
635	636	0.0582973	n249	24.0382	23.862	12.9101	36.8363	n249->n248	271.322	2.81563	12.8897	2.81563
625	637	3.64524e-6	n250	80.8084	62.7733	39.0936	87.5772	n250->n238	238.878	5.98191	0.0699275	5.98191
637	638	0.103331	n251	54.0145	52.8145	38.8901	66.8715	n251->n250	255.043	26.348	5.60979	26.348
638	639	0.0034625	n252	51.4371	50.9915	37.7956	64.4753	n252->n251	268.959	1.48478	4.32582	1.48478
637	640	0.0450478	n253	109.389	69.3488	42.469	102.984	n253->n250	250.441	17.1443	4.59179	17.1443
624	641	0.556763	n254	104.549	92.2969	59.4235	128.163	n254->n237	235.559	13.3315	18.3063	13.3315
641	642	0.00934286	n255	110.221	95.2914	62.3266	130.496	n255->n254	245.207	5.96461	3.54531	5.96461
642	643	0.920642	n256	127.476	125.017	89.753	150.055	n256->n255	260.026	23.6719	17.6658	23.6719
643	644	0.291841	n257	131.637	141.754	112.746	152.613	n257->n256	272.177	0.630501	60.9445	0.630501
642	645	0.0330483	n258	114.146	89.6594	56.513	119.556	n258->n255	257.028	17.677	3.87325	17.677
645	646	0.994183	n259	126.338	58.7689	48.9503	198.221	n259->n258	270.35	8.96651	29.8282	8.96651
623	647	0.131868	n260	52.4133	48.7353	25.4978	72.5238	n260->n236	220.694	41.1593	5.07039	41.1593
647	648	0.026062	n261	55.7959	53.7367	32.323	75.2251	n261->n260	244.044	5.54137	6.14328	5.54137
648	649	0.0144951	n262	58.6738	57.4667	37.6264	77.2944	n262->n261	249.883	6.13599	4.35385	6.13599
649	650	2.35618e-4	n263	58.5879	57.9422	39.8854	76.0941	n263->n262	256.824	7.74561	0.494062	7.74561
647	651	0.0676765	n264	43.5552	40.6757	18.2982	63.4147	n264->n260	244.583	6.61838	9.05833	6.61838
651	652	0.00764883	n265	39.7341	37.9662	16.5984	59.6207	n265->n264	250.969	6.15396	3.15809	6.15396
389	653	0.0961064	n266	122.441	45.2635	1.05065	90.4924	n266->n2	114.975	30.178	5.05517	30.178
653	654	0.2032	n267	46.1562	31.298	0.992038	62.3006	n267->n266	163.662	67.1957	4.92602	67.1957
654	655	0.00432971	n268	36.679	29.2595	0.063243	58.8502	n268->n267	206.255	17.9915	1.38964	17.9915
655	656	0.00108673	n269	34.7159	30.2808	3.60077	57.1629	n269->n268	220.668	10.8336	0.897181	10.8336
656	657	9.27176e-4	n270	31.9353	31.2242	15.4612	46.7242	n270->n269	239.006	25.8429	0.536556	25.8429
657	658	7.73091e-5	n271	32.0659	31.4965	16.5425	46.235	n271->n270	252.987	2.11883	0.541093	2.11883
658	659	0.00661109	n272	29.2	28.9776	16.3292	41.7308	n272->n271	258.218	8.34384	2.5215	8.34384
659	660	1.85146e-4	n273	29.4512	29.3991	17.1671	41.4502	n273->n272	264.451	4.12113	0.600418	4.12113
660	661	0.00428248	n274	31.3609	31.4265	22.4801	40.2122	n274->n273	269.516	6.00858	2.39148	6.00858
660	662	0.00557859	n275	27.1251	27.0851	22.9674	31.2139	n275->n273	271.039	9.05598	2.22331	9.05598
659	663	2.98211e-4	n276	28.5513	28.4425	15.3863	41.4738	n276->n272	263.192	1.60389	1.22146	1.60389
663	664	3.08839e-4	n277	28.9722	28.987	23.7894	34.1923	n277->n276	269.537	11.0847	0.472834	11.0847
658	665	0.0144909	n278	35.5918	35.2259	23.1949	47.3518	n278->n271	258.398	8.70244	3.65537	8.70244
665	666	3.61223e-5	n279	35.3543	35.0397	23.7602	46.3733	n279->n278	263.178	0.857576	0.581375	0.857576
666	667	8.00577e-5	n280	35.0388	34.7626	24.3405	45.1498	n280->n279	264.813	2.41289	0.515986	2.41289
667	668	0.0120866	n281	38.553	38.1685	27.4345	48.6812	n281->n280	267.632	3.22519	5.48378	3.22519
668	669	9.98476e-4	n282	37.4432	37.1896	27.8638	46.6693	n282->n281	270.403	2.31621	1.85988	2.31621
667	670	5.94368e-4	n283	34.2167	34.0072	23.2778	44.7164	n283->n280	266.356	0.673688	2.66074	0.673688
670	671	0.0442859	n284	27.5853	27.4876	21.8698	33.4889	n284->n283	270.878	8.37075	6.51561	8.37075
666	672	8.7019e-4	n285	34.237	34.1258	24.0677	44.1532	n285->n279	267.427	7.64157	0.955918	7.64157
657	673	3.56678e-4	n286	31.0891	30.639	14.6957	46.6103	n286->n270	254.427	4.9988	0.756677	4.9988
673	674	1.30785e-4	n287	31.342	30.9933	14.561	47.3328	n287->n286	258.507	3.16115	0.576185	3.16115
656	675	0.0022078	n288	32.8404	31.7365	10.3988	52.8903	n288->n269	238.824	25.478	0.833878	25.478
675	676	8.59369e-4	n289	32.9979	32.6447	18.9328	46.1267	n289->n288	257.252	11.3782	0.778499	11.3782
676	677	4.09984e-4	n290	33.6323	33.272	20.3148	46.202	n290->n289	263.301	0.719827	2.13784	0.719827
677	678	5.74858e-4	n291	34.5461	34.0148	22.0003	46.3074	n291->n290	264.842	2.36155	1.39761	2.36155
678	679	9.16396e-4	n292	34.0725	33.0769	22.8759	45.0095	n292->n291	267.823	3.60086	1.42904	3.60086
679	680	0.0150004	n293	30.1525	29.2826	22.0609	36.8436	n293->n292	270.537	1.82778	8.11511	1.82778
680	681	0.00742466	n294	26.8467	26.6131	21.7603	31.7256	n294->n293	273.058	3.21427	4.30528	3.21427
681	682	3.8568e-5	n295	26.5363	26.4207	22.0455	30.8495	n295->n294	274.934	0.537908	0.758515	0.537908
680	683	1.28946e-4	n296	29.6451	28.9308	21.9529	36.0979	n296->n293	271.678	0.454612	1.50865	0.454612
683	684	2.12013e-4	n297	30.0671	29.3819	23.0108	35.9853	n297->n296	272.491	1.17124	1.20521	1.17124
684	685	0.00119854	n298	28.663	28.3093	22.7874	33.9029	n298->n297	273.357	0.5602	4.14342	0.5602
685	686	5.13441e-6	n299	28.624	28.3795	23.2337	33.5663	n299->n298	273.815	0.35683	0.339797	0.35683
686	687	4.55218e-6	n300	28.5304	28.3134	23.1404	33.5488	n300->n299	274.066	0.144086	0.503505	0.144086
675	688	7.98782e-4	n301	30.944	30.8609	21.6385	40.1649	n301->n288	262.406	21.686	0.543662	21.686
654	689	2.1159e-4	n302	40.765	30.8474	2.66486	59.6336	n302->n267	201.69	8.85982	0.437764	8.85982
689	690	6.8518e-4	n303	36.5549	31.6583	6.50692	57.3708	n303->n302	213.841	15.4428	0.596684	15.4428
690	691	0.00713549	n304	31.3034	29.0414	9.23309	48.8924	n304->n303	226.64	10.1544	2.3746	10.1544
691	692	3.35839e-4	n305	30.1068	28.4736	10.2871	46.5855	n305->n304	233.233	3.0331	0.942599	3.0331
692	693	4.41684e-4	n306	30.4471	29.1247	11.0501	47.2121	n306->n305	236.063	2.62659	1.16162	2.62659
693	694	2.20113e-5	n307	30.0605	28.9793	9.92848	48.0992	n307->n306	238.849	2.94578	0.244866	2.94578
694	695	0.00245202	n308	27.8916	27.4453	7.62764	47.3783	n308->n307	246.168	11.692	1.29725	11.692
695	696	8.82995e-4	n309	26.7667	26.5247	9.21911	44.087	n309->n308	257.204	10.3791	0.826236	10.3791
694	697	0.00939347	n310	31.9741	31.982	27.8191	36.0839	n310->n307	257.954	35.2646	1.462	35.2646
693	698	0.00601322	n311	32.4288	31.5271	10.3928	52.7876	n311->n306	241.176	7.59912	2.51986	7.59912
698	699	0.0287102	n312	36.7616	36.7765	24.493	48.8724	n312->n311	257.055	24.1597	3.088	24.1597
699	700	3.30479e-5	n313	36.9572	36.9546	30.3085	43.5684	n313->n312	271.711	5.15192	0.226878	5.15192
699	701	8.87605e-4	n314	37.6913	37.6995	33.4546	41.9304	n314->n312	272.423	6.57577	1.04074	6.57577
692	702	0.00177217	n315	28.3937	27.1694	6.99727	46.7671	n315->n305	236.384	3.26871	2.08578	3.26871
702	703	0.0147637	n316	23.9213	23.4051	2.73911	44.1706	n316->n315	246.813	17.5886	2.5953	17.5886
703	704	6.73235e-4	n317	22.8252	22.6012	12.1272	33.4335	n317->n316	263.792	16.3701	0.574464	16.3701
704	705	0.0191324	n318	18.6553	18.316	12.6584	24.328	n318->n317	273.341	2.72666	7.50367	2.72666
691	706	0.00194937	n319	28.1773	27.6735	10.0769	45.2633	n319->n304	244.461	25.489	0.783385	25.489
706	707	0.00160251	n320	28.9699	28.9137	17.4465	40.2892	n320->n319	263.853	13.295	0.983469	13.295
706	708	2.01432e-4	n321	27.6444	27.2338	10.4208	44.0778	n321->n319	258.668	2.92367	0.743542	2.92367
708	709	0.0298345	n322	22.1025	21.8826	13.387	30.6487	n322->n321	266.583	12.9073	4.30672	12.9073
689	710	0.00574814	n323	33.8883	28.4986	-3.76142	60.8673	n323->n302	216.356	20.4737	1.50096	20.4737
653	711	0.00227673	n324	99.7715	43.7852	-0.820329	88.7264	n324->n266	138.102	16.0764	1.06602	16.0764
711	712	0.247804	n325	34.1185	28.363	6.05152	51.205	n325->n324	190.919	89.5565	4.71206	89.5565
712	713	0.00152037	n326	31.9737	29.571	12.6114	46.7301	n326->n325	241.766	12.1389	1.00251	12.1389
713	714	1.13232e-5	n327	31.9583	29.6752	13.1155	46.2347	n327->n326	248.206	0.739769	0.350462	0.739769
714	715	0.00125426	n328	30.2884	28.578	13.1767	44.1509	n328->n327	249.564	1.97676	2.25643	1.97676
715	716	0.00352201	n329	27.4285	26.7394	13.607	39.8748	n329->n328	253.051	4.99789	2.37797	4.99789
716	717	3.45111e-5	n330	27.4606	26.9215	14.4295	39.5453	n330->n329	256.566	2.03222	0.369147	2.03222
717	718	7.16552e-5	n331	27.0281	26.6592	14.4229	38.8012	n331->n330	258.365	1.56508	0.606122	1.56508
718	719	3.26674e-4	n332	26.2934	26.0992	13.5469	38.6736	n332->n331	262.125	5.95532	0.663452	5.95532
719	720	0.00959285	n333	23.1807	23.0649	11.2057	35.4033	n333->n332	266.853	3.49965	4.68993	3.49965
719	721	0.0299271	n334	31.4438	31.4588	20.9293	41.4579	n334->n332	268.464	6.72319	5.97654	6.72319
718	722	1.35666e-4	n335	26.6036	26.2983	13.2403	39.0917	n335->n331	260.535	2.77526	0.626308	2.77526
722	723	0.00192521	n336	27.6605	27.6577	20.9645	34.2116	n336->n335	268.174	12.502	1.11162	12.502
722	724	0.00260901	n337	24.8685	24.7159	12.9065	36.6869	n337->n335	265.575	7.30515	1.69289	7.30515
716	725	5.57729e-4	n338	26.4774	26.0078	11.8469	40.2818	n338->n329	256.359	1.61721	1.66354	1.61721
725	726	0.00560417	n339	28.4384	28.327	15.3194	41.0464	n339->n338	263.327	12.3182	1.91068	12.3182
715	727	0.0113447	n340	25.6379	25.2782	12.1173	38.5465	n340->n328	259.085	17.0648	2.30967	17.0648
727	728	0.00318929	n341	27.1564	27.0279	16.7607	37.2085	n341->n340	269.731	4.22748	2.46043	4.22748
712	729	0.00298046	n342	30.1264	26.6716	6.36062	47.6253	n342->n325	239.284	7.1747	1.82576	7.1747
729	730	0.019182	n343	24.256	22.3809	4.12568	41.4014	n343->n342	247.277	8.81078	4.17969	8.81078
730	731	0.00791046	n344	20.2616	19.6254	6.39834	33.0344	n344->n343	256.606	9.84798	2.53882	9.84798
731	732	2.92553e-4	n345	19.5558	19.0955	5.99481	32.3183	n345->n344	262.285	1.50853	1.24747	1.50853
732	733	0.00115097	n346	18.2143	18.0444	7.97529	28.3881	n346->n345	266.718	7.35735	1.12041	7.35735
733	734	1.05061e-4	n347	17.7918	17.7269	11.08	24.5451	n347->n346	272.235	3.67737	0.478803	3.67737
731	735	1.17064e-4	n348	20.4034	19.9606	6.33106	33.5439	n348->n344	262.668	2.2755	0.642508	2.2755
730	736	0.0108281	n349	19.5243	19.157	6.73319	31.8009	n349->n343	260.758	18.1517	2.18788	18.1517
729	737	0.0139619	n350	31.674	30.3323	9.82433	50.9261	n350->n342	249.914	14.0848	2.82034	14.0848
711	738	0.00742104	n351	69.7011	46.4541	5.68944	87.8795	n351->n324	168.349	44.4176	1.15787	44.4176
738	739	7.71648e-4	n352	63.4761	47.3147	7.63767	86.7784	n352->n351	197.888	14.6606	0.649888	14.6606
739	740	0.00245794	n353	53.9034	48.8506	26.2433	77.5904	n353->n352	228.272	46.1066	0.654047	46.1066
740	741	0.0233251	n354	47.4901	44.1191	27.3038	61.5646	n354->n353	253.33	4.00969	6.83221	4.00969
741	742	4.83608e-4	n355	46.2483	43.4378	27.4319	59.8376	n355->n354	255.874	1.07806	1.89727	1.07806
742	743	3.17254e-5	n356	45.5842	43.2632	27.531	59.0472	n356->n355	257.085	1.34498	0.435061	1.34498
743	744	8.6553e-4	n357	44.006100000000004	42.3518	26.3775	58.4175	n357->n356	259.071	2.62545	1.62646	2.62545
388	745	0.340325	n358	726.419	114.099	1.91628	301.928	n358->n1	23.4793	21.8536	11.1787	21.8536
745	746	16.3893	n359	435.427	239.52	149.124	412.197	n359->n358	108.917	149.021	29.7072	149.021
746	747	24.1053	n360	449.132	391.626	266.984	495.2	n360->n359	205.721	44.5869	65.8654	44.5869
747	748	0.0404383	n361	375.517	385.397	333.736	433.131	n361->n360	237.653	19.2776	4.10275	19.2776
748	749	0.122811	n362	429.055	374.539	343.249	413.2	n362->n361	252.951	11.3195	9.33059	11.3195
749	750	5.62848e-6	n363	425.813	374.466	336.257	413.678	n363->n362	259.894	2.56569	0.132678	2.56569
750	751	0.518115	n364	412.905	352.166	299.287	392.039	n364->n363	261.588	0.82295	71.0774	0.82295
751	752	0.132473	n365	362.266	340.89	303.751	372.001	n365->n364	265.197	6.39365	12.8942	6.39365
750	753	0.00302876	n366	431.627	376.171	337.933	417.716	n366->n363	261.378	0.403202	7.76383	0.403202
753	754	0.328441	n367	520.995	393.926	355.63	415.416	n367->n366	266.116	9.07228	17.0442	9.07228
749	755	0.0152792	n368	460.306	370.71	350.191	405.078	n368->n362	261.218	5.21402	4.84919	5.21402
755	756	5.86056e-6	n369	487.869	370.785	350.904	509.102	n369->n368	264.853	2.05537	0.151262	2.05537
756	757	6.96293e-4	n370	500.518	369.967	350.913	505.642	n370->n369	266.695	1.6281	1.85251	1.6281
757	758	100.954	n371	685.193	681.249	675.395	702.329	n371->n370	271.846	8.67507	305.584	8.67507
757	759	0.00160716	n372	473.591	368.726	351.141	499.414	n372->n370	268.505	1.9919	2.54449	1.9919
748	760	0.0352	n373	309.082	391.209	332.345	430.42	n373->n361	251.177	7.77146	6.02872	7.77146
760	761	59.8952	n374	171.505	151.443	78.7	220.308	n374->n373	260.095	10.0642	218.53	10.0642
761	762	0.737606	n375	133.019	178.05	7.27348	214.103	n375->n374	267.229	4.20271	37.5277	4.20271
760	763	0.282106	n376	400.919	407.664	392.753	422.405	n376->n373	264.029	17.932	11.2356	17.932
747	764	9.45706	n377	550.638	486.899	360.349	687.398	n377->n360	240.314	24.6006	55.5405	24.6006
746	765	0.0543716	n378	348.295	232.296	187.691	392.275	n378->n359	202.703	38.5525	3.36407	38.5525
765	766	0.00226981	n379	320.958	233.772	198.066	362.573	n379->n378	231.298	18.6375	0.988566	18.6375
766	767	0.23123	n380	360.657	248.669	215.222	362.44	n380->n379	249.399	17.5648	10.2779	17.5648
767	768	0.00830895	n381	326.248	251.493	225.711	355.322	n381->n380	261.41	6.45627	3.21356	6.45627
768	769	0.00219508	n382	260.942	250.042	242.14	258.099	n382->n381	269.096	8.91578	1.40556	8.91578
766	770	0.275798	n383	238.93	217.502	195.663	241.62	n383->n379	251.622	22.0094	10.0276	22.0094
765	771	0.0201799	n384	331.89	227.895	185.607	406.888	n384->n378	232.319	20.6791	2.79833	20.6791
